# Supplementary material for: Medical history predicts phenome-wide disease onset and enables the rapid response to emerging health threats
Source: Nat Commun. 2025 Jan 10;16:585. doi: 10.1038/s41467-025-55879-x (PMC11724087; doi:10.1038/s41467-025-55879-x)
Supplement: Supplementary file 3 — Supplementary Data 1 [file 41467_2025_55879_MOESM3_ESM.xlsx]

## Sheet: ST1 - Endpoints
System	Code	phecode_string	eligible	n	freq	ICD10 Definition
OMOP	4306655	All-Cause Death	502484	37985	0.0755944	based on ONS statistics
Phecode	BI_160	Deficiency anemias	493410	20607	0.0417645	D50, D51, D52, D52.0, D52.1, D52.8, D52.9, D53, D50.9, D51.9, D53.1, D53.2, D53.9, D50.8, D51.8, D53.8, D50.0, D50.1, D51.0, D51.1, D51.2, D51.3, D53.0
Phecode	BI_160.1	Iron deficiency anemia	494425	18936	0.038299	D50.0, D50.1, D50, D50.9, D50.8
Phecode	BI_160.11	Iron deficiency anemia secondary to blood loss	501967	690	0.00137459	D50.0
Phecode	BI_160.2	Megaloblastic anemia	501347	2429	0.00484495	D51.0, D51.1, D51.2, D51.3, D51, D52, D52.0, D52.1, D52.8, D52.9, D51.9, D53.1, D51.8
Phecode	BI_160.21	Vitamin B12 deficiency anemia due to intrinsic factor deficiency [Pernicious anemia]	501789	1277	0.00254489	D51.0
Phecode	BI_160.22	Folate-deficiency anemia	502272	720	0.00143349	D52, D52.0, D52.1, D52.8, D52.9
Phecode	BI_161	Hemolytic anemias (not specified as genetic)	502382	237	0.000471753	D59.0, D59.12, D59, D59.1, D59.13, D59.31, D59.9, D59.10, D59.19, D59.30, D59.4, D59.6, D59.8, D59.11, D59.2, D59.3, D59.39
Phecode	BI_161.2	Extrinsic (acquired) hemolytic anemias	502382	237	0.000471753	D59.11, D59.2, D59.3, D59.39, D59.0, D59.12, D59, D59.1, D59.13, D59.31, D59.9, D59.10, D59.19, D59.30, D59.4, D59.6, D59.8
Phecode	BI_161.21	Autoimmune hemolytic anemias [AIHA]	502421	180	0.000358265	D59.10, D59.19, D59.11, D59.0, D59.12, D59.1, D59.13
Phecode	BI_162	Aplastic anemia	502289	1215	0.00241893	D60, D60.1, D60.9, D61.0, D61.1, D61.811, D61.09, D61.8, D61.810, D61.9, D60.0, D60.8, D61, D61.3, D61.01, D61.2, D61.81, D61.818, D61.89
Phecode	BI_164	Anemia	485349	36550	0.0753066	P61.4, O90.81, D50.8, D51.8, D55, O99.0, O99.013, D59.1, D59.13, D59.4, D59.8, D61.3, D61.89, D63.0, D64, P61.3, D51.1, D51.3, D53, D53.0, D55.0, D55.9, O99.012, O99.03, D59.10, D59.19, D61.2, D61.82, D63, D64.0, D64.1, D64.3, D64.89, P61.2, D50, D50.0, D51, D51.0, D53.2, D53.9, D55.1, D55.2, D55.21, D55.8, O99.011, O99.02, D59.11, D59.2, D61.0, D61.1, D61.8, D61.9, D63.1, D63.8, D64.8, D64.9, D5…
Phecode	BI_164.1	Microcytic anemia	494430	18931	0.0382885	D50.9, D50.8, D50, D50.0
Phecode	BI_164.2	Macrocytic anemia	501199	2569	0.00512571	D51.9, D52, D52.0, D52.1, D52.8, D52.9, D53.1, D53.8, D51.8, D51.1, D51.3, D53, D53.0, D51, D51.0, D53.2, D53.9
Phecode	BI_164.3	Acute posthemorrhagic anemia	502217	208	0.000414164	D62
Phecode	BI_164.6	Anemia secondary to chronic diseases and conditions	500861	1536	0.00306672	O99.01, O99.019, D64.81, O90.81, O99.0, O99.013, D63.0, O99.012, O99.03, D63, O99.011, O99.02, D63.1, D63.8
Phecode	BI_168	Coagulation defects, purpura and other hemorrhagic conditions	500677	2755	0.00550255	R79.1, D68.2, D68.3, D68.4, D68.61, D68.9, D69.2, O45.001, O45.01, O45.019, O45.021, O45.09, O45.099, O46.023, D68, D68.02, D68.023, D68.312, D68.32, D68.62, D68.69, D69, D69.9, O45.00, O45.009, O45.013, O45.022, O45.093, O46.02, O46.029, D68.0, D68.020, D68.029, D68.09, D68.311, D68.318, D68.51, D68.52, D68.6, O72.3, O45.0, O45.003, O45.012, O45.023, O45.092, O46.021, D66, D68.00, D68.021, D68.0…
Phecode	BI_168.1	Hypo-coagulability	501840	987	0.00196676	D68.04, D68.1, D68.31, D69.8, D67, D68.01, D68.022, D68.2, D68.3, D68.4, D69.2, D68.02, D68.023, D68.32, D69, D69.9, D68.0, D68.020, D68.029, D68.09, D68.311, D68.318, D66, D68.00, D68.021, D68.03
Phecode	BI_168.18	Other nonthrombocytopenic purpura	502349	177	0.000352345	D69.2
Phecode	BI_168.2	Hyper-coagulability	502313	768	0.00152893	P60, D68.5, D68.59, O45.02, O45.029, O46.022, D65, D68.61, O45.021, O46.023, D68.312, D68.62, D68.69, O45.022, O46.02, O46.029, D68.51, D68.52, D68.6, O45.023, O46.021
Phecode	BI_168.21	Primary thrombophilia	502324	466	0.000927688	D68.51, D68.52, D68.5, D68.59, D68.61, D68.312, D68.62
Phecode	BI_168.3	Spontaneous ecchymoses	501909	550	0.00109582	R23.3
Phecode	BI_168.4	Abnormal coagulation profile	502407	201	0.000400074	R79.1
Phecode	BI_169	Platelet defects	501527	3901	0.00777825	D69.41, D69.5, D75.82, D75.829, D69.6, D75.828, P61.0, D69.1, D69.4, D69.49, D69.59, D75.822, D69.3, D69.42, D69.51, D75.821
Phecode	BI_169.1	Thrombocytopenia	501537	3887	0.00775018	D69.3, D69.42, D69.51, D75.821, D69.41, D69.5, D75.82, D75.829, D69.6, D75.828, P61.0, D69.4, D69.49, D69.59, D75.822
Phecode	BI_169.11	Immune thrombocytopenic purpura [ITP]	502182	632	0.00125851	D69.3
Phecode	BI_169.14	Secondary thrombocytopenia	502436	226	0.000449809	D69.59, D69.51, D69.5
Phecode	BI_170	Decreased white blood cell count	500684	6284	0.0125508	D70.2, D72.818, D70.0, D70.1, D70.8, D72.81, D72.819, D70.4, D72.810, P61.5, D70, D70.3, D70.9, D73.81
Phecode	BI_170.1	Neutropenia	500712	6264	0.0125102	P61.5, D70, D70.3, D70.9, D73.81, D70.2, D70.0, D70.1, D70.8, D70.4
Phecode	BI_171	Elevated white blood cell count [Leukocytosis]	502035	345	0.000687203	D72.10, D72.118, D72.18, D72.829, D72.110, D72.111, D72.821, D72.823, D72.825, D72.1, D72.11, D72.12, D72.19, D72.82, D72.119, D72.820, D72.822, D72.824, D72.828
Phecode	BI_171.7	Eosinophilia	502355	213	0.000424003	D72.119, D72.10, D72.118, D72.18, D72.110, D72.111, D72.1, D72.11, D72.12, D72.19
Phecode	BI_172	Other disorders of white blood cells	501733	958	0.00190938	D72.8, D76, D71, D72.89, D76.1, D72.9, D72, D76.2
Phecode	BI_174	Diseases of spleen	502016	2035	0.00405366	D73.0, D73.3, D73.5, D73.89, D57.02, D57.412, R16, R16.2, D73.2, D73.81, D73.9, D73.1, D73.4, D73.8, R16.1, D73, D57.212, D57.812
Phecode	BI_174.1	Hyposplenism*	502305	647	0.00128806	D73.0
Phecode	BI_174.2	Splenomegaly	502247	1076	0.00214237	R16.1, R16, R16.2, D73.2, D73.81, D73.1
Phecode	BI_174.7	Infarction of spleen*	502460	217	0.000431875	D73.5
Phecode	BI_175	Polycythemias	502047	840	0.00167315	D75.1, P58.3, P61.1, D45
Phecode	BI_175.2	Secondary polycythemia	502298	694	0.00138165	D75.1
Phecode	BI_176	Other diseases of blood and blood-forming organs	501678	735	0.00146508	D75.838, D75.84, D75, D75.89, D75.8, D75.83, D75.839, D75.9, D77
Phecode	BI_177	Abnormality of the lymph nodes	497066	8435	0.0169696	I88.1, I89.0, A18.2, L04.1, L04.9, I88.0, I88.9, I89.8, R59, R59.1, L04.0, L04.8, I89.9, Q82.0, L04, L04.3, I88, I88.8, I89, I89.1, R59.0, R59.9, L04.2
Phecode	BI_177.1	Lymphadenitis	501636	392	0.000781443	I88, I88.8, L04.2, I88.1, L04.1, L04.9, I88.0, I88.9, L04.0, L04.8, L04, L04.3
Phecode	BI_177.13	Acute lymphadenitis	502012	125	0.000248998	L04, L04.3, L04.2, L04.1, L04.9, L04.0, L04.8
Phecode	BI_177.2	Enlargement of lymph nodes [Lymphadenopathy]	498558	6016	0.0120668	R59.0, R59.9, A18.2, R59, R59.1
Phecode	BI_177.3	Lymphangitis	502347	262	0.000521552	I89.1
Phecode	BI_177.4	Lymphedema	501973	1878	0.00374124	I89.0, Q82.0
Phecode	BI_179	Immunodeficiencies	502244	622	0.00123844	D80, D80.1, D80.3, D80.5, D82, D82.8, D83.0, D83.2, D83.9, D84.81, D84.89, D80.8, D82.9, D84.82, D84.9, D80.2, D80.4, D80.6, D80.9, D83, D83.1, D83.8, D84, D84.1, D84.821, D84.8, D84.822
Phecode	BI_179.1	Hypogammaglobulinemia NOS	502457	229	0.00045576	D80.1, D80.6
Phecode	BI_179.9	Immunodeficiency NOS	502336	250	0.000497675	D84.9
Phecode	BI_180	Other disorders involving the immune mechanism	502039	1733	0.00345192	C88.2, D89.1, D89.4, D89.41, D89.43, D89.49, D89.9, C88.0, D89, D89.83, D89.832, D89.834, D89.839, D47.2, D89.0, D89.2, D89.40, D89.42, D89.8, D89.3, D89.831, D89.833, D89.835, D89.89
Phecode	BI_180.3	Paraproteinemias	502312	1226	0.00244071	C88.2, C88.0, D47.2
Phecode	BI_180.31	Monoclonal gammopathy	502341	1108	0.00220567	D47.2
Phecode	BI_180.33	Macroglobulinemia [Waldenstrom macroglobulinemia]	502460	152	0.000302512	C88.0
Phecode	BI_181	Autoimmune disease	481137	22642	0.0470594	E10.41, E10.5, M06.03, M06.031, M06.032, M06.039, E10.61, M06.04, E10.610, M06.041, E10.618, M06.042, E10.62, M06.049, M06.05, M06.051, E10.628, M06.052, M06.059, M06.06, E10.64, M06.061, M06.062, M06.069, M06.07, E10.65, M06.071, M06.072, E10.8, M06.079, M06.08, M06.09, M06.0A, M06.1, M06.211, M06.221, M06.231, M06.241, M06.251, M06.261, M06.271, M06.29, M06.311, M06.321, M06.331, M06.341, M06.3…
Phecode	CA_100	Malignant neoplasm of the head and neck	501545	2163	0.00431267	C11.9, C13.1, C14, C31, C31.3, C32.0, C32.8, C04.8, C04.9, C05, C05.0, C05.1, C05.2, C05.8, C05.9, C06, C06.8, C07, C08.9, C09.8, C10.1, C10.8, C11.1, Z85.22, Z85.810, Z85.818, D00.01, D02.0, D37.0, D37.030, D37.032, D37.04, D37.09, C00.0, C00.4, C00.9, C11.8, C13.0, C13.9, C14.2, C30.1, C31.2, C32, C32.3, C06.2, C06.9, C08.1, C09.1, C10.0, C10.4, C11.0, Z85.21, D00.00, D37.01, C00, C00.3, C00.8,…
Phecode	CA_100.1	Malignant neoplasm of the oral cavity	502213	688	0.00136994	C06.0, C06.80, D00.02, D37.02, D40.11, C01, C02, C02.0, C02.1, C02.2, C02.3, C02.4, C02.8, C02.9, C03, C03.0, C03.1, C03.9, C04, C04.0, C04.1, C04.8, C04.9, C05, C05.0, C05.1, C05.2, C05.8, C05.9, C06, C06.8, Z85.810, D00.01, D37.09, C06.2, C06.9, D00.00, C06.1, C06.89, D00.03, D00.04, D00.05, D00.06, D00.07
Phecode	CA_100.12	Malignant neoplasm of the tongue	502319	456	0.00090779	D00.07, D37.02, C01, C02, C02.0, C02.1, C02.2, C02.3, C02.4, C02.8, C02.9, Z85.810
Phecode	CA_100.2	Malignant neoplasm of the oropharynx	502355	414	0.000824118	C09, C09.9, C10.2, C10.9, C09.8, C10.1, C10.8, C09.1, C10.0, C10.4, C09.0, C10, C10.3
Phecode	CA_100.6	Malignant neoplasm of the larynx	502293	334	0.000664951	C32.1, C32.9, C32.0, C32.8, D02.0, C32, C32.3, Z85.21, C32.2, D38.0
Phecode	CA_100.7	Malignant neoplasm of the pharynx	502472	114	0.000226878	C14.0, D00.08, D37.05
Phecode	CA_100.9	Malignant neoplasm of the salivary glands	502404	182	0.000362258	C08, C07, C08.9, D37.030, D37.032, D37.04, C08.1, C08.0, D37.03, D37.031, D37.039
Phecode	CA_101	Malignant neoplasm of the digestive organs	498583	15346	0.0307792	C15.3, C15.9, C16.3, C16.8, C17.1, C17.9, C18.1, C18.5, C18.9, C22, C23, C24, C25.0, C25.4, C25.9, Z85.02, Z85.028, Z85.07, Z86.004, D00.2, D01.49, D01.9, D37.2, D37.9, C15, C15.8, C16.2, C16.6, C17.0, C17.8, C18.2, C18.6, C19, C20, C21, C21.0, C21.1, C21.2, C21.8, C24.8, C25, C25.3, C25.8, C26.0, C26.9, Z85.0, Z85.01, Z85.038, Z85.05, Z85.06, Z85.068, D00.1, D01.0, D01.40, D37.6, C15.5, C16.0, C…
Phecode	CA_101.1	Malignant neoplasm of the esophagus	502271	1606	0.00319748	C15.4, C15.3, C15.9, C15, C15.8, Z85.01, D00.1, C15.5
Phecode	CA_101.2	Malignant neoplasm of stomach	502290	1390	0.00276733	C16, C16.4, C16.9, C16.3, C16.8, Z85.02, Z85.028, D00.2, C16.2, C16.6, C16.0, C16.1, C16.5, D37.1
Phecode	CA_101.21	Malignant neoplasm of cardia	502412	644	0.00128182	C16.0
Phecode	CA_101.3	Malignant neoplasm of the small intestine	502409	462	0.00091957	C17.2, C17.1, C17.9, D01.49, D37.2, C17.0, C17.8, Z85.06, Z85.068, D01.40, C17, C17.3, D01.4
Phecode	CA_101.4	Malignant neoplasm of the lower GI tract	499941	8049	0.0160999	C18, C18.0, C18.4, C18.8, Z85.03, C18.1, C18.5, C18.9, C18.2, C18.6, C19, C20, C21, C21.0, C21.1, C21.2, C21.8, Z85.038, D01.0, C18.3, C18.7, Z85.04, Z85.048, D01.1, D01.2, D01.3, D37.3, D37.4, D37.5
Phecode	CA_101.41	Colorectal cancer	500014	7845	0.0156896	C18.3, C18.7, D01.1, D01.2, D37.3, D37.4, D37.5, C18, C18.0, C18.4, C18.8, Z85.03, C18.1, C18.5, C18.9, C18.2, C18.6, C19, C20, Z85.038, D01.0
Phecode	CA_101.411	Malignant neoplasm of colon	500894	5525	0.0110303	C18.2, C18.6, Z85.038, D01.0, C18.3, C18.7, D37.4, C18.0, C18.4, C18.8, Z85.03, C18.5, C18.9
Phecode	CA_101.412	Malignant neoplasm of appendix	502440	223	0.000443834	D37.3, C18.1
Phecode	CA_101.42	Malignant neoplasm of anus	502376	314	0.00062503	D01.3, C21, C21.0, C21.1, C21.2
Phecode	CA_101.6	Malignant neoplasm of the liver and intrahepatic bile ducts	502409	1085	0.0021596	C22.0, C22.1, C22.2, C22.7, C22.8, D01.5, C22, Z85.05, D37.6
Phecode	CA_101.61	Malignant neoplasm of the liver	502459	495	0.000985155	C22.0, C22.2, C22.7, C22.8, Z85.05
Phecode	CA_101.62	Malignant neoplasm of the intrahepatic bile ducts	502465	569	0.00113242	C22.1
Phecode	CA_101.7	Malignant neoplasm of the gallbladder and extrahepatic bile ducts	502450	463	0.000921485	C24.0, C23, C24, C24.1
Phecode	CA_101.71	Malignant neoplasm of the gallbladder	502483	173	0.00034429	C23
Phecode	CA_101.8	Malignant neoplasm of the pancreas	502408	1872	0.00372606	C25.1, C25.0, C25.4, C25.9, Z85.07, C25, C25.3, C25.8, C25.2, C25.7
Phecode	CA_102	Malignant neoplasm of the thoracic and respiratory organs	501837	6623	0.0131975	C34.0, C34.1, C34.2, C34.32, C34.82, C34.92, Z85.238, Z85.29, D02.21, D02.4, D38.1, D38.4, D38.6, D49.1, C34, C34.02, C34.12, C34.31, C34.81, C34.91, C39, C39.9, Z85.1, Z85.2, D02.20, D38.3, C33, C34.01, C34.11, C34.30, C34.80, C34.90, C38.0, C38.1, C38.2, C38.3, C38.4, C38.8, C76.1, Z85.12, D02.2, D02.3, D38.2, C34.00, C34.10, C34.3, C34.8, C34.9, C37, C38, C39.0, Z85.11, Z85.118, Z85.20, Z85.23…
Phecode	CA_102.1	Malignant neoplasm of the of bronchus and lung	502130	5649	0.0112501	C34.00, C34.10, C34.3, C34.8, C34.9, Z85.11, Z85.118, D02.22, C34.0, C34.1, C34.2, C34.32, C34.82, C34.92, D02.21, C34, C34.02, C34.12, C34.31, C34.81, C34.91, D02.20, C34.01, C34.11, C34.30, C34.80, C34.90, D02.2
Phecode	CA_102.3	Malignant neoplasm of the trachea	502437	239	0.000475682	D02.1, D38.1, C33, Z85.12
Phecode	CA_102.5	Malignant neoplasm of the heart, mediastinum, thymus, and pleura	502458	175	0.000348288	C37, C38, Z85.23, Z85.238, D38.4, D38.3, C38.0, C38.1, C38.2, C38.3, C38.4, C38.8, D38.2
Phecode	CA_103	Malignant neoplasm of the skin	494424	23430	0.0473885	C43.10, C43.12, C43.20, C43.30, C43.5, C43.6, C43.7, C43.8, C44.00, C44.02, C44.1, C44.1021, C44.1092, C44.111, C44.119, C44.121, C44.129, C44.131, C44.139, C44.1921, C44.1992, C44.202, C44.212, C44.222, C44.292, C44.300, C44.319, C44.329, C44.390, C44.40, C44.42, C44.5, C44.509, C44.510, C44.520, C44.599, C44.602, C44.612, C44.622, C44.692, C44.701, C44.719, C44.729, C44.791, C44.80, C44.82, C44…
Phecode	CA_103.1	Melanomas of skin	500881	4239	0.00846309	C43, C43.11, C43.121, C43.21, C43.31, C43.51, C43.60, C43.70, C43.9, Z86.007, D03.10, D03.12, D03.20, D03.30, D03.51, D03.60, D03.70, D03.9, C43.10, C43.12, C43.20, C43.30, C43.5, C43.6, C43.7, C43.8, Z86.006, D03.1, D03.112, D03.2, D03.3, D03.5, D03.6, D03.7, D03.8, C43.1, C43.112, C43.2, C43.3, C43.4, C43.59, C43.62, C43.72, D03.0, D03.111, D03.122, D03.22, D03.4, D03.59, D03.62, D03.72, C43.0,…
Phecode	CA_103.2	Keratinocyte carcinoma	501433	1756	0.00350196	C44.112, C44.1191, C44.122, C44.1291, C44.132, C44.1391, C44.219, C44.229, C44.31, C44.32, C44.511, C44.521, C44.619, C44.629, C44.71, C44.72, C44.02, C44.111, C44.119, C44.121, C44.129, C44.131, C44.139, C44.212, C44.222, C44.319, C44.329, C44.42, C44.510, C44.520, C44.612, C44.622, C44.719, C44.729, C44.82, C44.01, C44.11, C44.1122, C44.12, C44.1222, C44.13, C44.1322, C44.211, C44.221, C44.311,…
Phecode	CA_103.21	Basal cell carcinoma	501517	1442	0.00287528	C44.1121, C44.1192, C44.21, C44.310, C44.519, C44.61, C44.711, C44.91, C44.112, C44.1191, C44.219, C44.31, C44.511, C44.619, C44.71, C44.111, C44.119, C44.212, C44.319, C44.510, C44.612, C44.719, C44.01, C44.11, C44.1122, C44.211, C44.311, C44.41, C44.51, C44.611, C44.712, C44.81
Phecode	CA_103.22	Squamous cell carcinoma of the skin	502398	364	0.000724525	C44.1221, C44.1292, C44.1321, C44.1392, C44.22, C44.320, C44.529, C44.62, C44.721, C44.122, C44.1291, C44.132, C44.1391, C44.229, C44.32, C44.521, C44.629, C44.72, C44.02, C44.121, C44.129, C44.131, C44.139, C44.222, C44.329, C44.42, C44.520, C44.622, C44.729, C44.82, C44.12, C44.1222, C44.13, C44.1322, C44.221, C44.321, C44.52, C44.621, C44.722, C44.92
Phecode	CA_103.3	Carcinoma in situ of skin	501863	2025	0.00403497	D04.0, D04.10, D04.111, D04.12, D04.122, D04.20, D04.22, D04.30, D04.4, D04.6, D04.61, D04.7, D04.71, D04.8, D04, D04.1, D04.11, D04.112, D04.121, D04.2, D04.21, D04.3, D04.39, D04.5, D04.60, D04.62, D04.70, D04.72, D04.9
Phecode	CA_104	Malignant sarcoma-related cancers	501767	1623	0.00323457	C49.1, C49.2, C49.3, C49.8, C49.A1, C49.A5, C40.01, C40.11, C40.21, C40.31, C40.81, C40.91, C41.1, C41.9, C47.10, C47.20, C47.4, C47.9, C48.2, C49.12, C49.22, C49.6, C49.A0, C49.A4, C22.4, C40.00, C40.10, C40.20, C40.30, C40.80, C40.90, C41.0, C41.4, C46.0, C46.2, C46.4, C46.50, C46.52, C46.9, C47.1, C47.2, C47.3, C47.8, C48.1, C49.0, Z85.83, D48.0, D48.2, D48.4, D49.2, C49.11, C49.21, C49.5, C49…
Phecode	CA_104.1	Malignant neoplam of the bone and/or cartilage	502321	336	0.000668895	C40, C40.02, C40.12, C40.22, C40.32, C40.82, C40.92, C41.2, Z85.830, C40.01, C40.11, C40.21, C40.31, C40.81, C40.91, C41.1, C41.9, C40.00, C40.10, C40.20, C40.30, C40.80, C40.90, C41.0, C41.4, D48.0, C40.0, C40.1, C40.2, C40.3, C40.8, C40.9, C41, C41.3
Phecode	CA_104.2	Malignant neoplasm of retroperitoneum and peritoneum	502436	450	0.000895636	C48, C48.8, D48.3, C48.2, C48.1, D48.4, C48.0
Phecode	CA_104.3	Malignant neoplasm of connective and soft tissue	502060	821	0.00163526	C49.10, C49.20, C49.4, C49.9, D48.1, C49.1, C49.2, C49.3, C49.8, C49.12, C49.22, C49.6, C49.0, C49.11, C49.21, C49.5, C49, Z85.831
Phecode	CA_105	Malignant neoplasm of the breast	492634	13090	0.0265715	C50.011, C50.021, C50.119, C50.129, C50.211, C50.221, C50.319, C50.329, C50.411, C50.421, C50.519, C50.529, C50.611, C50.621, C50.81, C50.82, C50.9, C50.912, C50.922, D05, D05.00, D05.02, D05.10, D05.12, D05.80, D05.82, D05.90, D05.92, D48.6, C50, C50.01, C50.02, C50.1, C50.112, C50.122, C50.21, C50.22, C50.3, C50.312, C50.322, C50.41, C50.42, C50.5, C50.512, C50.522, C50.61, C50.62, C50.8, C50.8…
Phecode	CA_105.1	Malignant neoplasm of the breast, female	270179	2449	0.00906436	C50.012, C50.11, C50.212, C50.31, C50.412, C50.51, C50.612, C50.811, C50.919, C50.011, C50.119, C50.211, C50.319, C50.411, C50.519, C50.611, C50.81, C50.912, C50.01, C50.112, C50.21, C50.312, C50.41, C50.512, C50.61, C50.8, C50.819, C50.911, C50.019, C50.111, C50.219, C50.311, C50.419, C50.511, C50.619, C50.812, C50.91
Phecode	CA_106	Gynecological malignant neoplasms	270468	3913	0.0144675	C56.1, C57, C57.01, C57.11, C57.21, C57.7, C57.9, Z85.41, Z85.42, Z86.001, D07.0, D07.1, D07.2, D07.3, D07.39, D39.1, D39.11, D39.2, C56, C56.9, C57.00, C57.10, C57.20, C57.4, D39, C51, C51.0, C51.1, C51.2, C51.8, C51.9, C52, C53, C53.0, C53.1, C53.8, C53.9, C54, C54.0, C54.1, C54.2, C54.3, C54.8, C54.9, C55, C56.3, C57.0, C57.1, C57.2, C57.3, C57.8, C58, Z85.40, Z85.44, D06, D06.0, D06.1, D06.7,…
Phecode	CA_106.1	Malignant neoplasm of external female genital organs and cervix	271934	641	0.00235719	Z85.41, Z86.001, D07.1, D07.2, C51, C51.0, C51.1, C51.2, C51.8, C51.9, C52, C53, C53.0, C53.1, C53.8, C53.9, D06, D06.0, D06.1, D06.7, D06.9
Phecode	CA_106.11	Malignant neoplasm of the vulva	273226	246	0.000900354	C51, C51.0, C51.1, C51.2, C51.8, C51.9, D07.1
Phecode	CA_106.13	Malignant neoplasm of the cervix	272099	353	0.00129732	C53, C53.0, C53.1, C53.8, C53.9, D06, D06.0, D06.1, D06.7, D06.9, Z85.41, Z86.001
Phecode	CA_106.2	Malignant neoplasm of the uterus	272545	1881	0.00690161	Z85.42, D07.0, C54, C54.0, C54.1, C54.2, C54.3, C54.8, C54.9, C55, D39.0
Phecode	CA_106.21	Malignant neoplasm of endometrium	272620	1791	0.00656958	C54, C54.0, C54.1, C54.2, C54.3, C54.8, C54.9, D07.0
Phecode	CA_106.3	Malignant neoplasm of the ovary	272711	1553	0.00569467	C56.2, Z85.43, C56.1, D39.1, D39.11, C56, C56.9, C56.3, D39.10, D39.12
Phecode	CA_106.4	Malignant neoplasm of the fallopian tube and uterine adnexa	273355	158	0.000578003	C57.02, C57.12, C57.22, C57.01, C57.11, C57.21, C57.00, C57.10, C57.20, C57.4, C57.0, C57.1, C57.2, C57.3
Phecode	CA_107	Malignant neoplasm of male genitalia	225757	12156	0.0538455	C60.0, C60.9, C62.00, C62.10, C62.90, C63.02, C63.12, C63.8, Z85.45, Z85.49, D07.6, D07.61, D40, D40.8, C60, C60.8, C62.0, C62.1, C62.9, C63, C63.01, C63.11, Z85.48, D07.5, D40.0, D40.10, D40.9, C60.2, C62, C62.02, C62.12, C62.92, C63.00, C63.10, C63.7, C63.9, Z85.47, D07.4, D07.60, R97.21, D40.12, C60.1, C61, C62.01, C62.11, C62.91, C63.0, C63.1, C63.2, Z85.46, D07.69, D40.1
Phecode	CA_107.1	Malignant neoplasm of the penis	228952	199	0.000869178	C60.1, C60.0, C60.9, Z85.45, C60, C60.8, C60.2, D07.4
Phecode	CA_107.2	Malignant neoplasm of the prostate	226321	11873	0.0524609	C61, Z85.46, D07.5, D40.0, R97.21
Phecode	CA_107.3	Malignant neoplasm of the testis	228693	130	0.000568448	C62.01, C62.11, C62.91, D40.1, C62.00, C62.10, C62.90, C62.0, C62.1, C62.9, D40.10, C62, C62.02, C62.12, C62.92, Z85.47, D40.12
Phecode	CA_108	Malignant neoplasm of the urinary tract	500210	6547	0.0130885	C64, C64.1, C64.2, C64.9, C65, C65.1, C65.2, C65.9, C66, C67, C67.3, C67.7, Z85.50, Z85.53, Z85.54, D09.10, D41.12, D41.9, D49.511, D49.519, C66.9, C67.2, C67.6, C68, C68.8, Z85.52, Z85.528, D41.00, D41.02, D41.11, D41.20, D41.22, D41.4, C66.2, C67.1, C67.5, C67.9, C68.1, Z85.5, Z85.51, D09.1, D09.19, D41, D41.10, D49.51, D49.512, C66.1, C67.0, C67.4, C67.8, C68.0, C68.9, Z85.59, D09.0, D41.0, D4…
Phecode	CA_108.4	Malignant neoplasm of the kidney	501971	2092	0.00416757	D41.0, D41.01, D41.1, C64, C64.1, C64.2, C64.9, C65, C65.1, C65.2, C65.9, Z85.53, D41.12, D49.511, D49.519, Z85.52, Z85.528, D41.00, D41.02, D41.11, D41.10, D49.51, D49.512
Phecode	CA_108.41	Malignant neoplasm of kidney, except pelvis	502043	1915	0.00381441	C64, C64.1, C64.2, C64.9
Phecode	CA_108.42	Malignant neoplasm of renal pelvis	502462	164	0.000326393	D41.10, D41.1, C65, C65.1, C65.2, C65.9, Z85.53, D41.12, D41.11
Phecode	CA_108.5	Malignant neoplasm of the bladder	501161	3651	0.00728508	C67.0, C67.4, C67.8, D09.0, D49.4, C67, C67.3, C67.7, C67.2, C67.6, D41.4, C67.1, C67.5, C67.9, Z85.51
Phecode	CA_108.7	Malignant neoplasm of ureter	502455	248	0.000493577	C66.1, D41.2, D41.21, C66, Z85.54, C66.9, D41.20, D41.22, C66.2
Phecode	CA_109	Malignant neoplasm of the eye, brain and other parts of central nervous system	502137	1570	0.00312664	C69.0, C69.00, C69.01, C69.02, C69.1, C69.10, C69.11, C69.12, C69.2, C69.20, C69.21, C69.22, C69.3, C69.30, C69.31, C69.32, C69.4, C69.5, C69.50, C69.51, C69.52, C69.6, C69.60, C69.61, C69.62, C69.8, C69.9, C70, C71, C71.3, C71.7, C72.20, C72.30, C72.40, C72.50, D09.2, D43.1, D43.3, D43.8, C69, C69.42, Z85.84, Z85.848, C69.82, C69.92, C70.9, C71.2, C71.6, C72, C72.2, C72.3, C72.4, C72.5, D09.22, …
Phecode	CA_109.1	Malignant neoplasm of eye	502353	180	0.000358314	C69.40, Z85.840, C69.80, C69.90, D09.20, D49.81, C69.0, C69.00, C69.01, C69.02, C69.1, C69.10, C69.11, C69.12, C69.2, C69.20, C69.21, C69.22, C69.3, C69.30, C69.31, C69.32, C69.4, C69.5, C69.50, C69.51, C69.52, C69.6, C69.60, C69.61, C69.62, C69.8, C69.9, D09.2, C69, C69.42, C69.82, C69.92, D09.22, C69.41, C69.81, C69.91, D09.21
Phecode	CA_109.16	Malignant neoplasm of choroid	502407	108	0.000214965	C69.3, C69.30, C69.31, C69.32
Phecode	CA_109.3	Malignant neoplasm of brain	502322	1269	0.00252627	C71.0, C71.4, C71.8, D49.6, C71, C71.3, C71.7, D43.1, C71.2, C71.6, Z85.841, C71.1, C71.5, C71.9, D43.0, D43.2
Phecode	CA_110	Malignant neoplasm of the endocrine glands	502069	770	0.00153365	C75.0, C75.9, Z85.858, C73, D09.3, C75.3, Z85.850, D44.2, D44.4, D44.9, C75, C75.2, C75.8, D44, C75.1, Z85.85, D44.0, D44.3, D44.5
Phecode	CA_110.1	Malignant neoplasm of the thyroid	502186	534	0.00106335	D44.0, C73, Z85.850
Phecode	CA_110.4	Malignant neoplasm of the pituitary gland and craniopharyngeal duct	502401	115	0.000228901	C75.1, D44.3, D44.4, C75.2
Phecode	CA_112	Malignant neoplasm of other and ill-defined sites	493472	34005	0.0689097	C45.0, C45.9, C76.0, C76.2, C76.4, C76.41, C76.5, C76.51, C76.8, Z85.4, Z85.8, Z85.9, Z86.00, Z86.002, D09.9, D48, D48.7, C45, C45.7, C80, C80.1, D00, D09, D38, D48.9, D49.5, D49.7, C45.2, C76, C76.3, C76.40, C76.42, C76.50, C76.52, Z85.89, Z86.0, Z86.003, Z86.005, Z86.008, D02, D07, D09.8, D49, D49.59, D49.8, D49.89, C45.1, C80.0, C80.2, Z85, D49.9
Phecode	CA_112.1	Mesothelioma*	502479	528	0.00105079	C45.1, C45.0, C45.9, C45, C45.7, C45.2
Phecode	CA_114	Neuroendocrine tumors	502289	749	0.00149117	C4A.1, C4A.112, C4A.2, C4A.3, C4A.4, C4A.59, C4A.62, C4A.72, C75.4, C7A.0, C7A.00, C7A.01, C7A.019, C7A.022, C7A.026, C7A.092, Z85.030, Z85.060, Z85.520, C74.01, C74.11, C74.91, D13.7, D3A, D3A.01, D3A.010, D3A.011, D3A.012, D3A.019, D3A.02, D3A.020, D3A.021, D3A.022, D3A.023, D3A.024, D3A.025, D3A.026, D3A.029, D3A.09, D3A.096, C4A.0, C4A.111, C4A.122, C4A.22, C4A.39, C4A.52, C4A.61, C4A.71, C7A…
Phecode	CA_114.6	Pheochromocytoma	502363	585	0.0011645	C74.92, C74, C74.02, C74.12, D35.0, D35.01, D44.10, D44.12, C74.01, C74.11, C74.91, C74.00, C74.10, C74.90, D35.00, D35.02, D44.1, D44.11, C74.0, C74.1, C74.9
Phecode	CA_116	Secondary malignant neoplasm	499598	20745	0.0415234	C77.1, C77.5, C78.0, C78.1, C78.39, C78.7, C79, C79.02, C79.19, C79.32, C79.5, C79.60, C79.7, C79.8, C79.9, C7B.0, C7B.03, C7B.8, C77.2, C77.8, C78.00, C78.2, C78.4, C78.8, C79.0, C79.1, C79.2, C79.4, C79.51, C79.61, C79.70, C79.81, C7B.00, C7B.04, C77, C77.3, C77.9, C78.01, C78.3, C78.5, C78.80, C79.00, C79.10, C79.3, C79.40, C79.52, C79.62, C79.71, C79.82, C7B.01, C7B.09, C77.0, C77.4, C78, C78…
Phecode	CA_120	Hemo onc - by cell of origin	499651	7626	0.0152627	J84.82, C83.0, C83.03, C83.07, C81.01, C83.10, C81.05, C83.14, C81.09, C83.18, C83.30, C83.32, C83.34, C83.36, C81.20, C83.38, C83.5, C81.24, C83.50, C83.51, C83.52, C83.53, C83.54, C81.28, C83.55, C83.56, C83.57, C83.58, C83.59, C81.31, C83.7, C83.71, C81.35, C83.73, C83.75, C81.39, C83.77, C81.42, C83.79, C83.81, C81.46, C83.85, C81.7, C83.89, C81.73, C83.92, C81.77, C83.96, C84, C84.02, Z85.71…
Phecode	CA_120.1	Myeloid	501393	3463	0.00690676	C92, C92.00, C92.40, C92.60, C92.92, C92.A0, C92.Z2, C93.00, C94.02, C94.22, C94.32, D47.02, D47.09, C90.0, C90.00, C90.01, C90.02, C90.1, C90.10, C90.11, C90.12, C90.2, C90.20, C90.21, C90.22, C90.3, C90.30, C90.31, C90.32, C92.01, C92.10, C92.12, C92.20, C92.22, C92.41, C92.50, C92.52, C92.61, C92.91, C92.A1, C92.Z1, C93.01, C93.10, C93.12, C93.30, C93.32, C94.0, C94.2, C94.3, C94.4, C94.40, C9…
Phecode	CA_120.11	Plasma cell	502428	155	0.000308502	C90.1, C90.10, C90.11, C90.12, C90.2, C90.20, C90.21, C90.22, C90.3, C90.30, C90.31, C90.32
Phecode	CA_120.12	Monocyte	502482	143	0.000284587	C92.5, C92.51, C93, C93.0, C93.1, C93.11, C93.3, C93.31, C93.9, C93.90, C93.91, C93.92, C93.Z, C93.Z0, C93.Z1, C93.Z2, C93.00, C92.50, C92.52, C93.01, C93.10, C93.12, C93.30, C93.32, C93.02
Phecode	CA_120.13	Erythroid	502161	397	0.000790583	C94.01, D45, C94.02, C94.0, C94.00
Phecode	CA_120.2	Lymphoid	501161	3708	0.00739882	C82.57, C82.59, C82.60, C82.62, C82.64, C82.66, C82.68, C82.8, C82.81, C82.83, C82.85, C82.87, C82.89, C82.90, C82.92, C82.94, C82.96, C82.98, C83, C83.02, C83.06, C81.00, C83.1, C81.04, C83.13, C81.08, C81.10, C83.17, C81.12, C81.14, C81.16, C81.18, C81.2, C81.23, C81.27, C81.30, C81.34, C81.38, C81.41, C83.80, C81.45, C83.84, C81.49, C83.88, C81.72, C83.91, C81.76, C83.95, C81.9, C81.90, C81.91…
Phecode	CA_120.21	Mature B-cell	501420	3329	0.00663914	C83.01, C83.05, C81.0, C83.09, C81.03, C83.12, C81.07, C83.16, C83.3, C83.31, C83.33, C83.35, C83.37, C81.22, C83.39, C81.26, C81.3, C83.70, C81.33, C83.72, C81.37, C83.74, C83.76, C81.40, C83.78, C83.8, C81.44, C83.83, C81.48, C83.87, C81.71, C83.90, C81.75, C83.94, C81.79, C83.98, C85.12, C85.16, C85.2, C85.23, C85.27, C91.32, C91.42, C82.57, C82.59, C82.60, C82.62, C82.64, C82.66, C82.68, C82.…
Phecode	CA_120.22	Mature T-Cell	502422	274	0.000545358	C84.00, C84.04, C84.08, C84.11, C84.15, C84.19, C84.Z0, C84.Z4, C84.Z8, C84.91, C84.95, C84.99, C84.01, C84.05, C84.09, C84.12, C84.16, C84.4, C84.41, C84.43, C84.45, C84.A1, C84.A3, C84.A5, C84.A7, C84.A9, C84.Z1, C84.Z5, C84.Z9, C86, C86.0, C86.3, C86.4, C86.5, C86.6, C91.50, C91.52, C91.6, C91.61, M31.2, C84.47, C84.49, C84.60, C84.62, C84.64, C84.66, C84.68, C84.7, C84.71, C84.73, C84.75, C84…
Phecode	CA_121	Leukemia	501938	2076	0.00413597	C91.02, C91.10, C91.12, C91.31, C91.41, C91.5, C91.51, C91.60, C91.62, C91.90, C91.Z0, C92.0, C92.1, C92.11, C92.2, C92.21, C92.3, C92.30, C92.31, C92.32, C92.4, C92.6, C92.9, C92.A, C92.Z, C93.02, C94.00, C94.20, C94.30, C94.8, C94.81, C95, C95.01, C95.11, C95.90, C95.92, C91.0, C91.32, C91.42, C91.9, C91.Z, C92, C92.00, C92.40, C92.5, C92.51, C92.60, C92.92, C92.A0, C92.Z2, C93, C93.0, C93.1, C…
Phecode	CA_121.1	Acute leukemia	502362	767	0.00152679	C91.01, C92.02, C92.42, C92.50, C92.52, C92.62, C92.A2, C93.01, C94.0, C94.2, C94.3, C95.02, C91.02, C92.0, C92.3, C92.30, C92.31, C92.32, C92.4, C92.6, C92.A, C93.02, C94.00, C94.20, C94.30, C95.01, C91.0, C92.00, C92.40, C92.5, C92.51, C92.60, C92.A0, C93.0, C94.01, C94.21, C94.31, C95.00, C91.00, C92.01, C92.41, C92.61, C92.A1, C93.00, C94.02, C94.22, C94.32, C94.4, C94.40, C94.41, C94.42, C95…
Phecode	CA_121.11	Acute lymphoid leukemia	502463	101	0.00020101	C91.00, C91.01, C91.02, C91.0
Phecode	CA_121.12	Acute myeloid leukemia	502381	658	0.00130976	C92.01, C92.41, C92.61, C92.A1, C92.02, C92.42, C92.50, C92.52, C92.62, C92.A2, C92.0, C92.4, C92.6, C92.A, C92.00, C92.40, C92.5, C92.51, C92.60, C92.A0
Phecode	CA_121.2	Chronic leukemia	502132	1221	0.00243163	C91.30, C91.40, C93.10, C93.12, C93.30, C93.32, C95.12, C91.10, C91.12, C91.31, C91.41, C91.60, C91.62, C92.1, C92.11, C92.2, C92.21, C95.11, C91.32, C91.42, C93.1, C93.11, C93.3, C93.31, C95.10, C91.1, C91.11, C91.3, C91.4, C91.6, C91.61, C92.10, C92.12, C92.20, C92.22, C95.1
Phecode	CA_121.21	Chronic lymphoid leukemia	502276	933	0.00185754	C91.1, C91.11, C91.6, C91.61, C91.10, C91.12, C91.60, C91.62
Phecode	CA_121.22	Chronic myloid leukemia	502375	192	0.000382185	C92.10, C92.12, C92.20, C92.22, C92.1, C92.11, C92.2, C92.21
Phecode	CA_121.23	Chronic myelomonocytic (monocytic) leukemia	502488	116	0.000230851	C93.10, C93.12, C93.30, C93.32, C93.1, C93.11, C93.3, C93.31
Phecode	CA_122	Lymphoma	501196	3045	0.00607547	C82.56, C82.58, C82.6, C82.61, C82.63, C82.65, C82.67, C82.69, C82.80, C82.82, C82.84, C82.86, C82.88, C82.9, C82.91, C82.93, C82.95, C82.97, C82.99, C83.00, C83.04, C81, C83.08, C81.02, C83.11, C81.06, C83.15, C81.1, C81.11, C83.19, C81.13, C81.15, C81.17, C81.19, C81.21, C81.25, C81.29, C81.32, C81.36, C81.4, C81.43, C83.82, C81.47, C83.86, C81.70, C83.9, C81.74, C83.93, C81.78, C83.97, C84.0, …
Phecode	CA_122.1	Hodgkin lymphoma	502212	295	0.000587401	C81.01, C81.05, C81.09, C81.20, C81.24, C81.28, C81.31, C81.35, C81.39, C81.42, C81.46, C81.7, C81.73, C81.77, C81, C81.02, C81.06, C81.1, C81.11, C81.13, C81.15, C81.17, C81.19, C81.21, C81.25, C81.29, C81.32, C81.36, C81.4, C81.43, C81.47, C81.70, C81.74, C81.78, C81.0, C81.03, C81.07, C81.22, C81.26, C81.3, C81.33, C81.37, C81.40, C81.44, C81.48, C81.71, C81.75, C81.79, C81.9, C81.90, C81.91, …
Phecode	CA_122.2	Non-Hodgkin lymphoma	501411	2801	0.00558624	C83.0, C83.03, C83.07, C83.10, C83.14, C83.18, C83.30, C83.32, C83.34, C83.36, C83.38, C83.7, C83.71, C83.73, C83.75, C83.77, C83.79, C83.81, C83.85, C83.89, C83.92, C83.96, C84, C84.02, C84.06, C84.1, C84.13, C84.17, C84.Z2, C84.Z6, C85.10, C85.14, C85.18, C85.21, C85.25, C85.29, C85.82, C85.86, C85.9, C85.93, C85.97, C84.9, C84.93, C84.97, C82.56, C82.58, C82.6, C82.61, C82.63, C82.65, C82.67, …
Phecode	CA_122.21	Follicular lymphoma	502225	620	0.00123451	C82.55, C82.57, C82.59, C82.60, C82.62, C82.64, C82.66, C82.68, C82.8, C82.81, C82.83, C82.85, C82.87, C82.89, C82.90, C82.92, C82.94, C82.96, C82.98, C82, C82.00, C82.02, C82.04, C82.06, C82.08, C82.1, C82.11, C82.13, C82.15, C82.17, C82.19, C82.20, C82.22, C82.24, C82.26, C82.28, C82.3, C82.31, C82.33, C82.35, C82.37, C82.39, C82.40, C82.42, C82.44, C82.46, C82.48, C82.5, C82.51, C82.53, C82.56…
Phecode	CA_122.22	Diffuse large B-cell lymphoma*	502305	1155	0.0022994	C83.30, C83.32, C83.34, C83.36, C83.38, C83.3, C83.31, C83.33, C83.35, C83.37, C83.39
Phecode	CA_122.24	T-cell lymphoma	502474	148	0.000294543	C84.4, C84.41, C84.43, C84.45, C84.A1, C84.A3, C84.A5, C84.A7, C84.A9, C84.47, C84.49, C84.A, C84.40, C84.42, C84.44, C84.46, C84.A2, C84.A4, C84.A6, C84.A8, C86.2, C84.48, C84.A0
Phecode	CA_123	Multiple myeloma and malignant plasma cell neoplasms	502245	1245	0.00247887	C90.0, C90.00, C90.01, C90.02, C90, C90.1, C90.10, C90.11, C90.12, C90.2, C90.20, C90.21, C90.22, C90.3, C90.30, C90.31, C90.32
Phecode	CA_123.1	Multiple myeloma	502268	1225	0.00243894	C90.0, C90.00, C90.01, C90.02
Phecode	CA_124	Myeloproliferative disorder	501718	1890	0.00376706	D47.1, C92.10, C92.12, C92.20, C92.22, D45, C94.6, D75.81, D46, D46.0, D46.1, D46.2, D46.20, D46.21, D46.22, D46.4, D46.9, D46.A, D46.B, D46.C, D46.Z, C92.1, C92.11, C92.2, C92.21, D47.3, D47.4
Phecode	CA_124.3	Polycythemia vera	502161	393	0.000782618	D45
Phecode	CA_124.5	Essential thrombocythemia	502286	601	0.00119653	D47.3
Phecode	CA_124.6	Myelodysplastic syndrome	502389	716	0.00142519	D46, D46.0, D46.1, D46.2, D46.20, D46.21, D46.22, D46.4, D46.9, D46.A, D46.B, D46.C, D46.Z
Phecode	CA_124.7	Chronic myeloproliferative disease*	502386	288	0.000573264	D47.1
Phecode	CA_124.8	Myelofibrosis	502479	183	0.000364194	D47.4, D75.81
Phecode	CA_125	Other malignant neoplasms of lymphoid, hematopoietic and related tissue	502376	217	0.000431947	C96.Z, C88, C88.3, C88.9, D47.Z, C96.20, C96.21, C96.22, C96.29, C96.6, C96.0, C96.2, D47, D47.0, D47.01, D47.Z2, C96.5, C96.A, C88.8, C96, D47.02, D47.09, D47.9, D47.Z1, C96.4, C96.9, C88.2, D47.Z9
Phecode	CA_130	Cancer (solid tumor, excluding BCC)	473870	68585	0.144734	C11.3, C49.11, C13, C49.21, C13.8, C14.0, C49.5, C14.8, C49.A, C15.5, C49.A3, C16.1, C16.5, C17, C17.3, C18.1, C18.5, C18.9, C19, C20, C50.0, C21, C21.0, C21.1, C50.019, C21.2, C50.029, C50.111, C22.3, C50.121, C50.2, C24.1, C24.9, C50.219, C25.2, C50.229, C50.311, C25.7, C26, C50.321, C26.1, C50.4, C30.0, C50.419, C31.1, C50.429, C31.9, C50.511, C32.2, C50.521, C33, C50.6, C34.01, C50.619, C34.1…
Phecode	CA_132	Sequelae of cancer	501107	5401	0.0107781	J91.0, I97.2, Z90.11, R18.0, M36.0, M36.1, G13.0, G89.3, N65, Z90.12, E34.0, E88.3, G13.1, N65.0, Z90.1, Z90.13, R53.0, L10.81, N65.1, Z90.10, K92.81, D63.0
Phecode	CA_135	Benign neoplasm of the head and neck	497694	3846	0.00772764	D10.3, D10.39, D10.5, D10.7, D11, D14.0, D10.2, D11.9, J33, J33.0, J33.1, J33.8, J33.9, D10, D10.1, D10.30, D10.4, D10.6, D10.9, D11.7, D14.1, J38.1, D10.0, D11.0
Phecode	CA_135.1	Benign neoplasm of the oral cavity	501746	975	0.00194321	D10.0, D11.0, D10.3, D10.39, D11, D10.2, D11.9, D10.1, D10.30, D11.7
Phecode	CA_135.12	Benign neoplasm of the tongue	502376	111	0.00022095	D10.1
Phecode	CA_135.16	Benign neoplasm of the salivary glands	502133	521	0.00103757	D11.7, D11.0, D11, D11.9
Phecode	CA_135.5	Benign neoplasm of the paranasal sinus and nasal cavity	498736	2614	0.00524125	D14.0, J33, J33.0, J33.1, J33.8, J33.9, D10.9
Phecode	CA_135.6	Benign neoplasm of vocal cord or larynx	502189	263	0.000523707	J38.1, D14.1
Phecode	CA_136	Benign neoplasm of the digestive organs	488786	50643	0.10361	K31.7, K62.1, D12, D12.2, D12.6, D13, D13.5, Z86.010, K62.0, D12.1, D12.5, D12.9, D13.0, D13.2, D13.30, D13.4, D12.0, D12.4, D12.8, D13.6, D13.9, K63.5, D12.3, D12.7, D13.1, D13.3, D13.39
Phecode	CA_136.1	Benign neoplasm of the esophagus	502411	128	0.000254771	D13.0
Phecode	CA_136.2	Benign neoplasm of stomach	500411	10870	0.0217221	D13.1, K31.7
Phecode	CA_136.3	Benign neoplasm of the small intestine	502337	248	0.000493692	D13.3, D13.39, D13.2, D13.30
Phecode	CA_136.4	Benign neoplasm of colon, rectum, anus and anal canal	490834	42628	0.0868481	K63.5, D12.3, D12.7, K62.1, D12, D12.2, D12.6, Z86.010, K62.0, D12.1, D12.5, D12.9, D12.0, D12.4, D12.8
Phecode	CA_136.41	Benign neoplasm of the colon	494322	36006	0.0728392	D12.0, D12.4, K63.5, D12.3, D12.2, D12.6, Z86.010, D12.1, D12.5
Phecode	CA_136.42	Benign neoplasm of rectum and anus	497139	16471	0.0331316	D12.8, D12.7, K62.1, K62.0, D12.9
Phecode	CA_136.6	Benign neoplasm of the liver and intrahepatic bile ducts	502456	158	0.000314455	D13.5, D13.4
Phecode	CA_136.8	Benign neoplasm of the pancreas	502480	131	0.000260707	D13.6
Phecode	CA_137	Benign neoplasm of the thoracic and respiratory organs	502420	208	0.000413996	D14.2, D14.30, D14.32, D15.0, D19, D15.7, D14.3, D14.31, D14.4, D15.2, D15.9, D14, D15, D15.1, D19.0
Phecode	CA_137.5	Benign neoplasm of the heart, mediastinum, thymus, and pleura	502444	127	0.000252764	D15.1, D19.0, D15.0, D19, D15.2
Phecode	CA_138	Benign neoplasm of the skin	482886	10650	0.0220549	D22.0, D22.10, D22.111, D22.12, D22.122, D22.20, D22.22, D22.30, D22.4, D22.6, D22.61, D22.7, D22.71, D22.9, D23.1, D23.112, D23.2, D23.3, D23.5, D23.62, D23.72, I78.1, Q82.5, D23.10, D23.12, D23.20, D23.30, D23.6, D23.7, D23.9, D22, D22.1, D22.11, D22.112, D22.121, D22.2, D22.21, D22.3, D22.39, D22.5, D22.60, D22.62, D22.70, D22.72, D23, D23.11, D23.121, D23.21, D23.39, D23.60, D23.70, D23.0, D2…
Phecode	CA_138.1	Nevus, non-neoplastic	501251	1333	0.00265935	I78.1, Q82.5
Phecode	CA_138.2	Melanocytic nevi*	489268	6694	0.0136817	D22.0, D22.10, D22.111, D22.12, D22.122, D22.20, D22.22, D22.30, D22.4, D22.6, D22.61, D22.7, D22.71, D22.9, D22, D22.1, D22.11, D22.112, D22.121, D22.2, D22.21, D22.3, D22.39, D22.5, D22.60, D22.62, D22.70, D22.72
Phecode	CA_139	Benign sarcoma-related cancers	492924	8961	0.0181793	D17.20, D17.24, D17.4, D18.02, D20.0, D21, D21.1, D21.11, D21.2, D21.21, D21.3, D21.5, D21.9, D16.0, D16.01, D16.1, D16.11, D16.2, D16.21, D16.3, D16.31, D16.4, D16.6, D16.8, D17, D17.2, D17.23, D17.39, D17.7, D17.79, D18, D18.01, D18.1, D36.10, D36.12, D36.14, D36.16, E88.2, D17.1, D17.22, D17.30, D17.6, D17.72, D18.00, D18.09, D19.1, D20, D20.1, D21.0, D21.10, D21.12, D21.20, D21.22, D21.4, D21…
Phecode	CA_139.1	Benign neoplams of the bone and/or cartilage	502188	302	0.000601368	D16, D16.00, D16.02, D16.10, D16.12, D16.20, D16.22, D16.30, D16.32, D16.5, D16.7, D16.9, D16.0, D16.01, D16.1, D16.11, D16.2, D16.21, D16.3, D16.31, D16.4, D16.6, D16.8
Phecode	CA_139.3	Benign neoplasm of other connective and soft tissue	501519	638	0.00127214	D21, D21.1, D21.11, D21.2, D21.21, D21.3, D21.5, D21.9, D21.0, D21.10, D21.12, D21.20, D21.22, D21.4, D21.6
Phecode	CA_139.4	Benign neoplasm of peripheral nerves*	502076	495	0.000985907	D36.1, D36.11, D36.13, D36.15, D36.17, D36.10, D36.12, D36.14, D36.16
Phecode	CA_139.5	Lipoma	496403	5498	0.0110757	D17.0, D17.21, D17.3, D17.5, D17.71, D17.9, D17.20, D17.24, D17.4, D17, D17.2, D17.23, D17.39, D17.7, D17.79, E88.2, D17.1, D17.22, D17.30, D17.6, D17.72
Phecode	CA_139.52	Lipoma of intrathoracic organs	502296	642	0.00127813	D17.72, D17.5, D17.71, D17.4
Phecode	CA_139.53	Lipoma of skin subcutaneous tissue	497479	3222	0.00647666	D17.1, D17.22, D17.30, D17.0, D17.21, D17.3, D17.20, D17.24, D17.2, D17.23, D17.39
Phecode	CA_139.54	Testicular limpoma	228737	1121	0.00490082	D17.6
Phecode	CA_139.6	Hemangioma and lymphangioma	500580	2312	0.00461864	D18.0, D18.03, D18.02, D18, D18.01, D18.1, D18.00, D18.09
Phecode	CA_139.61	Hemangioma	500615	2225	0.00444453	D18.00, D18.09, D18.0, D18.03, D18.02, D18.01
Phecode	CA_140	Benign neoplasm of the breast	499774	962	0.00192487	D24.2, D24.9, D24, D24.1
Phecode	CA_142	Lump or mass in breast or nonspecific abnormal breast exam	488054	4724	0.00967926	N63.0, N63.10, N63.12, N63.14, N63.2, N63.21, N63.23, N63.25, N63.31, N63.4, N63.42, R92.1, R92.0, N63, N63.1, N63.11, N63.13, N63.15, N63.20, N63.22, N63.24, N63.3, N63.32, N63.41, R92.2, R92.8
Phecode	CA_142.1	Lump or mass in breast	490636	2908	0.005927	N63.0, N63.10, N63.12, N63.14, N63.2, N63.21, N63.23, N63.25, N63.31, N63.4, N63.42, N63, N63.1, N63.11, N63.13, N63.15, N63.20, N63.22, N63.24, N63.3, N63.32, N63.41
Phecode	CA_144	Gynecological benign neoplasms	252967	11868	0.0469152	N84.0, N84.1, N84.9, O34.12, D25.1, D26.7, D27, D27.1, D28, D28.1, N84.2, N84.3, N84.8, O34.11, D25.0, D26, D28.0, D28.7, N84, O34.10, D25, D25.9, D26.1, D26.9, D27.0, D27.9, D28.9, O34.1, O34.13, D25.2, D26.0, D28.2
Phecode	CA_144.1	Benign neoplasms of external female genital organs and cervix	268160	1997	0.00744705	D26.0, N84.1, D28.1, N84.2, N84.3, D28.0
Phecode	CA_144.11	Benign neoplasms of the vulva	273207	110	0.000402625	N84.3, D28.0
Phecode	CA_144.12	Benign neoplasms of the vagina	273129	132	0.000483288	D28.1, N84.2
Phecode	CA_144.13	Benign neoplasms of the cervix	268548	1786	0.00665058	D26.0, N84.1
Phecode	CA_144.2	Benign neoplasms of the uterus	257779	9823	0.0381063	O34.1, O34.13, D25.2, N84.0, O34.12, D25.1, D26.7, O34.11, D25.0, D26, O34.10, D25, D25.9, D26.1, D26.9
Phecode	CA_144.21	Leiomyoma of uterus	263635	5609	0.0212756	D25, D25.9, D25.2, D25.1, D25.0
Phecode	CA_144.3	Benign neoplasms of the ovary	272282	1447	0.00531434	D27, D27.1, D27.0, D27.9
Phecode	CA_146	Benign neoplasm of male genital organs	227369	2787	0.0122576	D29.0, D29.2, D29.21, D29.3, D29.4, D29.9, D29.32, D29.1, D29.20, D29.22, D29.31, D29, D29.30, D29.8
Phecode	CA_146.2	Benign neoplasm of the prostate	227430	2729	0.0119993	D29.1
Phecode	CA_147	Benign neoplasm of kidney and urinary organs	502382	327	0.000650899	D30.00, D30.02, D30.10, D30.12, D30.20, D30.22, D30.4, D30, D30.0, D30.01, D30.1, D30.11, D30.2, D30.21, D30.3, D30.8, D30.9
Phecode	CA_147.1	Benign neoplasm of the kidney	502460	171	0.000340326	D30.00, D30.02, D30.10, D30.12, D30.0, D30.01, D30.1, D30.11
Phecode	CA_147.3	Benign neoplasm of bladder	502422	142	0.000282631	D30.3
Phecode	CA_148	Benign neoplasm of the eye, brain and other parts of central nervous system	501676	1741	0.00347037	Z86.011, D31, D31.01, D31.11, D31.21, D31.31, D31.40, D31.42, D31.51, D31.61, D31.91, D32.0, D32.9, D33.0, D33.2, D33.4, D31.00, D31.10, D31.20, D31.30, D31.50, D31.60, D31.90, D31.0, D31.1, D31.2, D31.3, D31.4, D31.41, D31.5, D31.6, D31.9, D32, D32.1, D33, D33.1, D33.3, D33.7, D31.02, D31.12, D31.22, D31.32, D31.52, D31.62, D31.92, D33.9
Phecode	CA_148.1	Benign neoplasm of eye	502335	488	0.000971463	D31.02, D31.12, D31.22, D31.32, D31.52, D31.62, D31.92, D31, D31.01, D31.11, D31.21, D31.31, D31.40, D31.42, D31.51, D31.61, D31.91, D31.00, D31.10, D31.20, D31.30, D31.50, D31.60, D31.90, D31.0, D31.1, D31.2, D31.3, D31.4, D31.41, D31.5, D31.6, D31.9
Phecode	CA_148.16	Benign neoplasm of choroid	502401	396	0.000788215	D31.3, D31.32, D31.31, D31.30
Phecode	CA_148.2	Benign neoplasm of meninges (Meningioma)	502141	885	0.00176245	D32.0, D32.9, D32, D32.1
Phecode	CA_148.5	Benign neoplasm of cranial nerve	502224	310	0.000617254	D33.3
Phecode	CA_149	Benign neoplasm of the endocrine glands	501757	1460	0.00290978	D35.9, D34, D35.2, D35.4, D35, D35.1, D35.3, D35.7
Phecode	CA_149.1	Benign neoplasm of the thyroid	502234	280	0.000557509	D34
Phecode	CA_149.3	Benign neoplasm of the parathyroid gland	502318	714	0.00142141	D35.1
Phecode	CA_149.4	Benign neoplasm of the pituitary gland and craniopharyngeal duct	502188	475	0.000945861	D35.3, D35.2
Phecode	CA_153	Benign neoplasm of other or unspecified sites	502036	239	0.000476061	Z86.01, D19.7, D19.9, D36, D36.7, D36.9
Phecode	CM_750	Congenital malformations of nervous system	502018	378	0.000752961	Q01.1, Q02, Q03.9, Q04.1, Q04.2, Q04.3, Q04.4, Q04.5, Q04.8, Q05, Q05.3, Q05.5, Q05.9, Q06.3, Q07.01, Q07.9, Q01.0, Q01.9, Q03.0, Q03.1, Q04.0, Q04.6, Q05.0, Q05.4, Q05.8, Q06.0, Q06.2, Q06.8, Q07, Q07.00, Q76.0, Q00, Q00.0, Q00.1, Q00.2, Q01, Q01.8, Q03, Q04.9, Q05.1, Q05.7, Q06.4, Q07.0, Q07.03, G90.1, Q82.6, Q01.2, Q03.8, Q04, Q05.2, Q05.6, Q06, Q06.1, Q06.9, Q07.02, Q07.8
Phecode	CM_750.1	Congenital malformations of brain	502387	170	0.000338385	Q03.8, Q04, Q07.02, Q02, Q03.9, Q04.1, Q04.2, Q04.3, Q04.4, Q04.5, Q04.8, Q07.01, Q03.0, Q03.1, Q04.0, Q04.6, Q07.00, Q00, Q00.0, Q00.1, Q00.2, Q03, Q04.9, Q07.0, Q07.03
Phecode	CM_750.2	Neural tube defects and congenital disorders of the spinal cord	502135	197	0.000392325	Q01.2, Q05.2, Q05.6, Q06, Q06.1, Q06.9, Q01.1, Q05, Q05.3, Q05.5, Q05.9, Q06.3, Q07.03, Q01.0, Q01.9, Q05.0, Q05.4, Q05.8, Q06.0, Q06.2, Q06.8, Q76.0, Q01, Q01.8, Q05.1, Q05.7, Q06.4, Q07.01, Q82.6
Phecode	CM_750.21	Spina bifida	502317	148	0.000294635	Q05.1, Q05.7, Q07.01, Q05.2, Q05.6, Q05, Q05.3, Q05.5, Q05.9, Q07.03, Q05.0, Q05.4, Q05.8
Phecode	CM_751	Congenital anomalies of eye	502061	378	0.000752897	Q10.1, Q11.0, Q11.1, Q11.2, Q11.3, Q12.1, Q12.2, Q14.1, Z87.720, Q10, Q10.0, Q10.4, Q10.6, Q11, Q13, Q13.5, Q13.8, Q13.9, Q14.0, Q14.8, Q15, Q15.8, H47.31, H47.312, H47.319, Q10.3, Q12, Q12.0, Q12.9, Q13.3, Q13.4, Q14.3, Q15.9, Q10.2, Q10.5, Q10.7, Q12.3, Q12.4, Q12.8, Q13.0, Q13.1, Q13.2, Q13.81, Q13.89, Q14, Q14.2, Q14.9, Q15.0, H47.311, H47.313
Phecode	CM_751.2	Congenital malformations of anterior segment of eye	502320	171	0.00034042	Q12.3, Q12.4, Q12.8, Q13.0, Q13.1, Q13.2, Q13.81, Q13.89, Q12.1, Q12.2, Q13, Q13.5, Q13.8, Q13.9, Q12, Q12.0, Q12.9, Q13.3, Q13.4
Phecode	CM_751.21	Congenital lens anomalies	502375	107	0.000212988	Q12, Q12.0, Q12.9, Q12.3, Q12.4, Q12.8, Q12.1, Q12.2
Phecode	CM_751.3	Congenital malformations of posterior segment of eye	502349	152	0.000302578	Q14, Q14.2, Q14.9, Q14.1, Q14.0, Q14.8, Q14.3
Phecode	CM_754	Congenital malformations of tongue, mouth and pharynx	502244	374	0.000744658	Q35.5, Q36.0, Q18.6, Z87.730, Q35.3, Q36, Q37, Q37.0, Q37.1, Q37.2, Q37.3, Q37.4, Q37.5, Q37.8, Q37.9, Q38, Q38.3, Q38.5, Q18.5, Q35.1, Q35.9, Q36.9, Q38.0, Q38.2, Q38.6, Q38.8, Q18.4, Q35, Q35.7, Q36.1, Q38.4, Q38.7, Q18.7
Phecode	CM_754.7	Congenital anomalies of pharynx	502384	278	0.000553362	Q38.7, Q38.8
Phecode	CM_754.71	Congenital pharyngeal pouch [Diverticulum of pharynx]	502390	270	0.000537431	Q38.7
Phecode	CM_757	Congenital anomalies of upper GI tract	502355	347	0.000690747	Q39, Q39.4, Q39.5, Q39.9, Q40.1, Q40.9, Q39.3, Q40.3, Q39.0, Q39.1, Q39.2, Q39.8, Q40, Q39.6, Q40.0, Q40.2, Q40.8
Phecode	CM_757.1	Congenital malformations of esophagus	502417	207	0.000412008	Q39.6, Q39, Q39.4, Q39.5, Q39.9, Q39.3, Q39.0, Q39.1, Q39.2, Q39.8
Phecode	CM_757.2	Congenital malformation of stomach	502437	108	0.000214952	Q40.0, Q40.2, Q40.1, Q40.3
Phecode	CM_758	Congenital malformations of digestive system	502192	591	0.00117684	Q43.6, Q44.7, Q45.2, Q45.8, Q41, Q41.0, Q41.1, Q41.2, Q41.8, Q41.9, Q42, Q42.0, Q42.1, Q42.2, Q42.3, Q42.8, Q42.9, Q43, Q43.2, Q43.5, Q43.8, Q44, Q44.1, Q44.4, Q44.6, Q45.1, Q45.9, Q43.1, Q43.4, Q43.7, Q44.3, Q45, Q45.3, Z87.738, Q43.0, Q43.3, Q43.9, Q44.0, Q44.2, Q44.5, Q45.0, Z87.73
Phecode	CM_758.1	Congenital malformations of intestine	502304	361	0.000718688	Q43.0, Q43.3, Q43.9, Q43.6, Q41, Q41.0, Q41.1, Q41.2, Q41.8, Q41.9, Q42, Q42.0, Q42.1, Q42.2, Q42.3, Q42.8, Q42.9, Q43, Q43.2, Q43.5, Q43.8, Q43.1, Q43.4, Q43.7
Phecode	CM_758.2	Congenital malformations of gallbladder, bile ducts and liver	502392	163	0.000324448	Q44.0, Q44.2, Q44.5, Q44.7, Q44, Q44.1, Q44.4, Q44.6, Q44.3
Phecode	CM_758.22	Cystic liver disease	502430	115	0.000228888	Q44.6
Phecode	CM_760	Congenital anomalies of genital organs	501407	560	0.00111686	Q50.0, Q50.01, Q50.02, Q50.31, Q50.6, Q51.7, Q51.810, Q51.811, Q51.818, Q51.828, Q52.0, Q52.1, Q52.10, Q52.11, Q52.12, Q52.120, Q52.121, Q52.122, Q52.123, Q52.124, Q52.129, Q52.2, Q52.70, Q53.0, Q53.00, Q53.01, Q53.02, Q53.1, Q53.10, Q53.11, Q53.111, Q53.112, Q53.12, Q53.13, Q53.2, Q53.20, Q53.21, Q53.211, Q53.212, Q53.22, Q53.23, Q53.9, Q54, Q54.0, Q54.1, Q54.2, Q54.3, Q54.4, Q54.8, Q54.9, Q55, …
Phecode	CM_760.1	Congenital malformations of female genitalia	272791	321	0.00117673	Q50.32, Q50.39, Q51, Q51.82, Q51.9, Q52.3, Q52.4, Q52.71, Q52.9, O34.0, O34.00, O34.01, O34.02, O34.03, Q50.0, Q50.01, Q50.02, Q50.31, Q50.6, Q51.7, Q51.810, Q51.811, Q51.818, Q51.828, Q52.0, Q52.1, Q52.10, Q52.11, Q52.12, Q52.120, Q52.121, Q52.122, Q52.123, Q52.124, Q52.129, Q52.2, Q52.70, Q50.3, Q50.5, Q51.6, Q51.81, Q51.821, Q52.7, Q52.8, Q50, Q50.2, Q50.4, Q51.0, Q51.1, Q51.10, Q51.11, Q51.2,…
Phecode	CM_760.13	Congenital anomalies of uterus and cervix	273138	151	0.000552834	Q51.0, Q51.1, Q51.10, Q51.11, Q51.2, Q51.20, Q51.21, Q51.22, Q51.28, Q51.3, Q51.4, Q51.5, Q51.8, Q51.820, Q51, Q51.82, Q51.9, O34.0, O34.00, O34.01, O34.02, O34.03, Q51.810, Q51.811, Q51.818, Q51.828, Q51.81, Q51.821
Phecode	CM_760.2	Congenital congenital malformations of male genital organs	228620	238	0.00104103	Q55.22, Q55.23, Q55.29, Q55.61, Q55.62, Q55.63, Q55.64, Q55.69, Q55.9, Q53.0, Q53.00, Q53.01, Q53.02, Q53.1, Q53.10, Q53.11, Q53.111, Q53.112, Q53.12, Q53.13, Q53.2, Q53.20, Q53.21, Q53.211, Q53.212, Q53.22, Q53.23, Q53.9, Q54, Q54.0, Q54.1, Q54.2, Q54.3, Q54.4, Q54.8, Q54.9, Q55, Q55.21, Q55.5, Q55.6, Q64.0, Q53, Q55.20, Q55.4, Q55.8, P83.5, Q55.0, Q55.1, Q55.2, Q55.3, Q55.7, Z87.710
Phecode	CM_760.22	Congenital malformations of penis	228982	176	0.000768619	Z87.710, Q55.29, Q55.61, Q55.62, Q55.63, Q55.64, Q55.69, Q54, Q54.0, Q54.1, Q54.2, Q54.3, Q54.4, Q54.8, Q54.9, Q55.5, Q55.6, Q64.0
Phecode	CM_760.221	Hypospadias	228998	161	0.000703063	Z87.710, Q54, Q54.0, Q54.1, Q54.2, Q54.3, Q54.8, Q54.9
Phecode	CM_761	Congenital malformations of the urinary system	501512	1235	0.00246255	Q60.0, Q60.1, Q60.2, Q60.3, Q60.4, Q60.5, Q61.0, Q61.1, Q61.9, Q62.10, Q62.3, Q62.6, Q62.63, Q63.3, Q64.1, Q64.19, Q64.32, Q64.5, Q64.9, Q60, Q61, Q61.02, Q61.19, Q61.3, Q61.5, Q61.8, Q62.0, Q62.1, Q62.2, Q62.5, Q62.62, Q62.7, Q63, Q63.2, Q63.9, Q64.12, Q64.31, Q64.4, Q64.6, Q64.70, Q64.72, Q64.74, Q64.79, Q61.01, Q61.11, Q61.4, Q62.12, Q62.4, Q62.61, Q63.1, Q64.11, Q64.3, Q64.39, Q61.00, Q61.2, …
Phecode	CM_761.1	Congenital malformation of kidney	501727	1142	0.00227614	Q61.00, Q61.2, Q63.0, Q63.8, Q60.0, Q60.1, Q60.2, Q60.3, Q60.4, Q60.5, Q61.0, Q61.1, Q61.9, Q63.3, Q60, Q61, Q61.02, Q61.19, Q61.3, Q61.5, Q61.8, Q63, Q63.2, Q63.9, Q61.01, Q61.11, Q61.4, Q63.1
Phecode	CM_761.11	Renal hypoplasia/aplasia	502384	224	0.000445874	Q60.0, Q60.1, Q60.2, Q60.3, Q60.4, Q60.5, Q60
Phecode	CM_761.111	Renal agenesis*	502392	216	0.000429943	Q60.0, Q60.1, Q60.2
Phecode	CM_761.13	Cystic kidney disease	502096	562	0.00111931	Q61.01, Q61.11, Q61.00, Q61.2, Q61.0, Q61.1, Q61.9, Q61, Q61.02, Q61.19, Q61.3, Q61.5, Q61.8
Phecode	CM_761.16	Accessory kidney*	502325	220	0.000437963	Q63.0
Phecode	CM_762	Congenital malformations of respiratory system	502428	111	0.000220927	Q31.5, Q33.1, Q33.9, Q34.1, Q31.0, Z87.75, Q31.9, Q32.0, Q32.2, Q32.4, Q33.0, Q33.5, Q34.8, Q31.3, Q33.3, Q33.4, Q33.8, Q34, Q34.9, Q31, Q31.2, Q31.8, Q32, Q32.1, Q32.3, Q33, Q33.2, Q33.6, Q34.0, Q31.1
Phecode	CM_763	Congenital anomalies of the heart	501613	1561	0.00311196	Q20, Q20.2, Q20.6, Q20.9, Q21.0, Q21.12, Q21.13, Q21.19, Q21.22, Q21.4, Q22.1, Q22.8, Q23.1, Q24, Q24.3, Q24.8, Q25.0, Q25.41, Q25.42, Q25.43, Q25.44, Q25.45, Q25.46, Q25.71, Q26.2, Q26.4, Q20.1, Q20.5, Q21.11, Q21.16, Q21.21, Q21.9, Q22, Q22.0, Q22.3, Q22.9, Q23.0, Q23.9, Q24.2, Q24.5, Q24.9, Q25.40, Q25.5, Q25.6, Q25.7, Q25.8, Q20.0, Q20.4, Q20.8, Q21, Q21.10, Q21.15, Q21.20, Q21.3, Q23.3, Q23.…
Phecode	CM_763.1	Congenital malformations of great arteries	502360	144	0.000286647	Q20.3, Q25.1, Q25.2, Q25.21, Q25.29, Q25.47, Q25.48, Q25.9, Q20.2, Q24.3, Q25.0, Q25.41, Q25.42, Q25.43, Q25.44, Q25.45, Q25.46, Q25.71, Q20.1, Q20.5, Q25.40, Q25.5, Q25.6, Q25.7, Q25.8, Q20.0, Q25, Q25.3, Q25.4, Q25.49, Q25.72, Q25.79
Phecode	CM_763.2	Congenital malformations of heart valves	502309	551	0.00109693	Q22.2, Q22.4, Q22.5, Q22.6, Q23, Q23.2, Q23.8, Q22.1, Q22.8, Q23.1, Q22, Q22.0, Q22.3, Q22.9, Q23.0, Q23.9, Q23.3
Phecode	CM_763.23	Congenital malformation of aortic and mitral valves	502337	530	0.00105507	Q23.3, Q23, Q23.2, Q23.8, Q23.1, Q23.0, Q23.9
Phecode	CM_763.232	Congenital insufficiency of aortic valve	502384	477	0.000949473	Q23.1
Phecode	CM_763.3	Congenital malformations of cardiac chambers and connections	501977	729	0.00145226	Q21.1, Q21.14, Q21.2, Q21.23, Q21.8, I27.83, Q20, Q20.6, Q20.9, Q21.0, Q21.12, Q21.13, Q21.19, Q21.22, Q21.4, Q21.11, Q21.16, Q21.21, Q21.9, Q24.2, Q20.4, Q20.8, Q21, Q21.10, Q21.15, Q21.20
Phecode	CM_763.31	Ventricular septal defect	502378	107	0.000212987	I27.83, Q21.0
Phecode	CM_763.32	Atrial septal defect	502097	584	0.00116312	Q21.10, Q21.15, Q21.1, Q21.14, Q21.12, Q21.13, Q21.19, Q21.11, Q21.16
Phecode	CM_764	Congenital malformations of circulatory system (other than heart)	502278	352	0.000700807	Q27.0, Q27.2, Q27.32, Q27.33, Q27.34, Q28, Q28.2, Q28.9, Q26, Q26.1, Q26.6, Q26.9, Q27.31, Q27.4, Q28.1, Q26.5, Q27.1, Q27.30, Q27.8, Q28.3, Q26.0, Q26.8, Q27, Q27.3, Q27.39, Q27.9, Q28.0, Q28.8
Phecode	CM_764.5	Congenital arteriovenous malformation*	502344	209	0.00041605	Q27.3, Q27.39, Q28.0, Q27.32, Q27.33, Q27.34, Q28.2, Q27.31, Q27.30
Phecode	CM_765	Congenital deformities of hip	502340	127	0.000252817	Q65.00, Q65.02, Q65.6, Q65.82, Q65.89, Q65, Q65.2, Q65.30, Q65.32, Q65.0, Q65.01, Q65.1, Q65.5, Q65.3, Q65.31, Q65.4, Q65.8, Q65.81, Q65.9
Phecode	CM_766	Congenital deformities of feet	501884	404	0.000804967	Q66.219, Q66.229, Q66.42, Q66.50, Q66.52, Q66.7, Q66.71, Q66.82, Q66.91, Q72.70, Q66, Q66.0, Q66.1, Q66.11, Q66.2, Q66.222, Q66.30, Q66.32, Q66.41, Q66.8, Q66.89, Q66.92, Q72.71, Q66.212, Q66.221, Q66.40, Q66.5, Q66.51, Q66.70, Q66.72, Q66.80, Q66.9, Q72.72, Q66.10, Q66.12, Q66.211, Q66.22, Q66.3, Q66.31, Q66.4, Q66.6, Q66.81, Q66.90, Q72.7, Q72.73, Q66.21
Phecode	CM_766.1	Congenital talipes varus	502240	112	0.000223001	Q66.22, Q66.3, Q66.31, Q66.21, Q66.219, Q66.229, Q66.7, Q66.71, Q66.0, Q66.1, Q66.11, Q66.2, Q66.222, Q66.30, Q66.32, Q66.212, Q66.221, Q66.70, Q66.72, Q66.10, Q66.12, Q66.211
Phecode	CM_767	Congenital anomalies of limbs	502229	186	0.000370349	Q68.3, Q68.5, Q68.6, Q69.2, Q70.00, Q70.1, Q70.13, Q70.22, Q70.31, Q70.9, Q71.01, Q71.10, Q71.2, Q71.23, Q71.32, Q71.41, Q71.50, Q71.6, Q71.63, Q71.812, Q71.891, Q71.9, Q71.93, Q72.01, Q72.10, Q72.2, Q72.23, Q72.32, Q72.41, Q72.50, Q72.6, Q72.63, Q72.8, Q72.813, Q72.892, Q72.90, Q73, Q73.1, Q74, Q74.1, Q69.1, Q70.0, Q70.03, Q70.12, Q70.21, Q70.30, Q70.4, Q71.00, Q71.1, Q71.13, Q71.22, Q71.31, Q71…
Phecode	CM_768	Congenital deformities of chest and bony thorax	502311	101	0.000201071	Q76.5, Q76.9, Q67.8, Q76.7, Q67.7, Q67.6, Q76.6, Q76.8
Phecode	CM_769	Congenital malformations of spine	502172	145	0.000288746	Q76, Q76.1, Q76.2, Q76.3, Q76.41, Q76.411, Q76.412, Q76.413, Q76.414, Q76.415, Q76.419, Q76.42, Q76.425, Q76.426, Q76.427, Q76.428, Q76.429, Q67.5, Q76.4, Q76.49
Phecode	CM_770	Other congenital malformations of musculoskeletal system	502171	223	0.000444072	Q68.0, Q77.7, Q77.9, Q78.2, Q78.5, Q78.6, Q79.0, Q79.3, Q77, Q77.1, Q77.5, Q78.3, Q78.8, Q79, Q79.2, Q79.51, Q79.8, Q87.5, Q67, Q68.8, Q77.8, Q78, Q78.0, Q78.4, Q79.5, Q79.9, Q68, Q74.3, Q77.0, Q77.2, Q77.3, Q77.4, Q77.6, Q78.1, Q78.9, Q79.1, Q79.4, Q79.59
Phecode	CM_770.5	Congenital osteodystrophies	502388	120	0.000238859	Q77.0, Q77.2, Q77.3, Q77.4, Q77.6, Q78.1, Q78.9, Q77.7, Q77.9, Q78.2, Q78.5, Q78.6, Q77, Q77.1, Q77.5, Q78.3, Q78.8, Q77.8, Q78, Q78.0, Q78.4
Phecode	CM_771	Congenital malformations of integument	501297	468	0.000933578	Q80.1, Q80.8, Q80.9, Q81, Q81.0, Q81.1, Q81.2, Q81.8, Q81.9, Q82, Q82.3, Q84.1, Q84.4, Q84.8, Q80.2, Q82.8, Q83, Q83.1, Q83.3, Q83.9, Q84.3, Q84.9, Q80.3, Q82.1, Q82.4, Q84.0, Q84.2, Q84.6, Q80, Q80.0, Q80.4, Q82.2, Q82.5, Q82.9, Q83.0, Q83.2, Q83.8, Q84, Q84.5
Phecode	CM_771.1	Congenital malformation of the skin	501459	320	0.000638138	Q80, Q80.0, Q80.4, Q82.2, Q82.5, Q82.9, Q80.1, Q80.8, Q80.9, Q81, Q81.0, Q81.1, Q81.2, Q81.8, Q81.9, Q82, Q82.3, Q80.2, Q82.8, Q80.3, Q82.1
Phecode	CM_771.3	Congenital anomalies of nails	502448	111	0.000220918	Q84.5, Q84.4, Q84.3, Q84.6
Phecode	CM_772	Congenital disorder of endocrine glands	502270	194	0.000386246	Q89.2, E03.0, E03.1, Q89.1, E00, E00.0, E00.1, E00.2, E00.9
Phecode	CM_772.1	Congenital malformations of endocrine glands	502361	107	0.000212994	Q89.2, Q89.1
Phecode	CM_778	Other congenital malformations, NEC	502115	701	0.00139609	Z87.7, Z87.798, Q89, Z87.76, Q89.8, Z87.718, Z87.728, Z87.79, Q87, Q89.9, Z87.72, Z87.74
Phecode	CV_400	Rheumatic fever and chronic rheumatic heart diseases	501251	8765	0.0174862	I01.1, I01.8, I01.9, I02, I02.0, I05.1, I06.1, I07.1, I08.3, I08.9, I09.0, I09.1, I09.81, I09.89, I02.9, I05.2, I06.2, I07.2, I08.0, I01, I01.0, I01.2, I08.1, I08.8, I09, I09.2, I09.8, I09.9, I00, I05, I05.0, I05.8, I05.9, I06, I06.0, I06.8, I06.9, I07, I07.0, I07.8, I07.9, I08, I08.2
Phecode	CV_400.2	Rheumatic heart disease	501524	8743	0.0174329	I05, I05.0, I05.8, I05.9, I06, I06.0, I06.8, I06.9, I07, I07.0, I07.8, I07.9, I08, I08.2, I01.1, I01.8, I01.9, I05.1, I06.1, I07.1, I08.3, I08.9, I09.0, I09.1, I09.81, I09.89, I02.0, I05.2, I06.2, I07.2, I08.0, I01, I01.0, I01.2, I08.1, I08.8, I09, I09.2, I09.8, I09.9
Phecode	CV_401	Hypertension	440402	100909	0.229129	O10.21, O10.219, O10.91, O10.919, O11.1, O11.5, O13, O13.4, I10, I11.0, I12.0, I12.9, I13.1, I13.10, I13.11, I15.1, I15.8, I16, I16.1, N26.2, O10.0, O10.01, O10.011, O10.012, O10.013, O10.019, O10.02, O10.03, O10.1, O10.11, O10.111, O10.112, O10.113, O10.119, O10.12, O10.13, O10.2, O10.213, O10.9, O10.913, O11, O11.4, O13.3, O16.1, O16.3, O16.5, I12, I13.2, I15.0, O10, O10.212, O10.23, O10.912, O…
Phecode	CV_401.1	Essential hypertension	441981	101062	0.228657	I10, O10.0, O10.01, O10.011, O10.012, O10.013, O10.019, O10.02, O10.03
Phecode	CV_401.2	Hypertensive heart disease	502309	977	0.00194502	I11.9, I13, I13.0, I11.0, I13.1, I13.10, I13.11, O10.1, O10.11, O10.111, O10.112, O10.113, O10.119, O10.12, O10.13, I13.2, I11
Phecode	CV_401.6	Secondary hypertension	501993	788	0.00156974	I15, I15.1, I15.8, N26.2, I15.0, I15.2, I15.9
Phecode	CV_402	Elevated blood pressure reading without diagnosis of hypertension	490139	7792	0.0158975	R03.0
Phecode	CV_403	Angina pectoris	488647	19387	0.0396749	I20, I20.2, I25.11, I25.110, I25.111, I25.702, I25.708, I25.709, I25.71, I25.710, I25.711, I25.759, I25.760, I20.0, I20.8, I25.112, I25.118, I25.119, I25.7, I25.718, I25.719, I25.72, I25.720, I25.721, I25.750, I25.768, I25.79, I25.790, I25.791, I20.1, I20.9, I25.722, I25.728, I25.729, I25.73, I25.730, I25.731, I25.758, I25.76, I25.761, I25.798, I25.799, I25.70, I25.700, I25.701, I25.738, I25.739,…
Phecode	CV_403.1	Coronary artery spasm [Coronary vasospasm]*	502343	251	0.000499659	I25.701, I25.751, I25.111, I25.711, I25.721, I25.791, I20.1, I25.731, I25.761
Phecode	CV_404	Ischemic heart disease	483816	36172	0.074764	I21.02, I21.19, I21.3, I21.A1, I22.0, I22.2, I22.9, I23.0, I23.2, I23.4, I23.6, I23.8, I24.9, I25.6, I25.70, I25.700, I25.731, I25.738, I25.739, I25.75, I25.761, I25.769, I21.01, I21.11, I21.29, I21.A, I24.1, I25, I25.10, I25.11, I25.110, I25.2, I25.5, I25.701, I25.702, I25.708, I25.709, I25.71, I25.710, I25.751, I25.759, I25.760, I25.811, I25.83, I25.84, I25.89, Z95.1, Z95.5, Z98.61, I21.0, I21.…
Phecode	CV_404.1	Myocardial infarction [Heart attack]	494782	18369	0.0371254	I5A, I21, I21.09, I21.2, I21.4, I21.A9, I21.02, I21.19, I21.3, I21.A1, I22.0, I22.2, I22.9, I23.0, I23.2, I23.4, I23.6, I23.8, I21.01, I21.11, I21.29, I21.A, I24.1, I25.2, I21.0, I21.1, I21.21, I21.9, I22, I22.1, I22.8, I23, I23.1, I23.3, I23.5, I23.7
Phecode	CV_404.11	Acute myocardial infarction	496116	12337	0.0248672	I21.0, I21.1, I21.21, I21.9, I21, I21.09, I21.2, I21.4, I21.A9, I21.02, I21.19, I21.3, I21.A1, I21.01, I21.11, I21.29, I21.A
Phecode	CV_404.2	Coronary atherosclerosis [Atherosclerotic heart disease]	488033	26486	0.0542709	I25.721, I25.722, I25.728, I25.729, I25.73, I25.730, I25.758, I25.76, I25.791, I25.798, I25.799, I25.81, I25.82, I25.70, I25.700, I25.731, I25.738, I25.739, I25.75, I25.761, I25.769, I25.10, I25.11, I25.110, I25.701, I25.702, I25.708, I25.709, I25.71, I25.710, I25.751, I25.759, I25.760, I25.811, I25.83, I25.84, Z95.1, Z95.5, Z98.61, I25.1, I25.111, I25.112, I25.118, I25.119, I25.7, I25.711, I25.7…
Phecode	CV_406	Pulmonary heart disease	502197	2830	0.00563524	P29.30, I27.0, I27.20, I27.22, I27.24, I27.81, I26.0, I26.01, I26.02, I26.09, I27.29, I27.2, I27.21, I27.23, I27.89, I26.90, I27, I27.1, I27.8, I27.9
Phecode	CV_406.1	Pulmonary hypertension	502254	2322	0.00462316	I27.1, P29.30, I27.0, I27.20, I27.22, I27.24, I27.29, I27.2, I27.21, I27.23
Phecode	CV_406.11	Primary pulmonary hypertension	502279	572	0.00113881	I27.0
Phecode	CV_406.2	Acute pulmonary heart disease	502471	223	0.000443807	I26.90, I26.0, I26.01, I26.02, I26.09
Phecode	CV_410	Inflammation of the heart [Carditis]	500535	2130	0.00425545	J10.82, I01.0, I01.2, A36.81, A39.51, A39.53, I09.2, M32.12, I30, I30.1, I30.9, A38.1, D86.85, B26.82, B37.6, I51.4, A52.03, I31.1, I33, I33.9, I40, I40.1, I40.9, B58.81, B33.21, B33.22, B33.23, J11.82, I01.1, A01.02, A39.52, I09.0, M32.11, A52.06, I30.0, I30.8, I38, B33.20, A32.82, A39.50, I31.0, I32, I33.0, I40.0, I40.8, I41, A54.83, B33.2
Phecode	CV_410.1	Pericarditis	502034	389	0.000774848	I31.0, I32, A54.83, I01.0, A39.53, I09.2, M32.12, I30, I30.1, I30.9, I31.1, B33.23, A52.06, I30.0, I30.8
Phecode	CV_410.2	Endocarditis	501081	1501	0.00299552	A32.82, I33.0, A39.51, B37.6, A52.03, I33, I33.9, B33.21, I01.1, M32.11, I38
Phecode	CV_410.3	Myocarditis	502385	284	0.000565304	I40.0, I40.8, I41, J10.82, I01.2, A36.81, A38.1, D86.85, B26.82, I51.4, I40, I40.1, I40.9, B58.81, B33.22, J11.82, A01.02, A39.52, I09.0
Phecode	CV_411	Other diseases of pericardium	501965	2759	0.0054964	I31.3, I31.39, I31.8, I31, I31.9, I31.2, I31.31, I31.4
Phecode	CV_411.1	Hemopericardium NEC	502484	206	0.000409963	I31.2
Phecode	CV_411.2	Pericardial effusion (noninflammatory)*	502253	1942	0.00386658	I31.31, I31.3, I31.39
Phecode	CV_413	Heart valve disorders	498541	17977	0.0360592	Q22.2, Q22.4, Q23, Q23.2, Q23.8, Z95.2, Z95.4, I08.1, I34.1, I34.81, I34.9, I35.0, I35.9, I36.0, I36.9, I37.0, I37.9, Q22.1, Q23.1, I05, I05.0, I05.8, I05.9, I06, I06.0, I06.8, I06.9, I07, I07.0, I07.8, I07.9, I08.2, I34.0, Q22.8, Q23.0, Q23.9, I05.1, I06.1, I07.1, Z95.3, I08.3, I34.8, I34.89, I35, I35.2, I35.8, I36, I36.2, I36.8, I37, I37.2, I37.8, Q22, Q22.0, Q22.3, Q22.9, Q23.3, Q25.3, I05.2, …
Phecode	CV_413.1	Mitral valve disorders	500334	11296	0.0225769	Q23.3, I05.2, I08.0, I34, I34.2, Q23, Q23.2, Q23.8, I08.1, I34.1, I34.81, I34.9, I05, I05.0, I05.8, I05.9, I34.0, Q23.9, I05.1, I08.3, I34.8, I34.89
Phecode	CV_413.11	Mitral valve insufficiency	501132	5786	0.0115459	I05.1, Q23.3, I05.2, I34.0
Phecode	CV_413.12	Mitral valve prolapse*	501938	879	0.00175121	I34.1
Phecode	CV_413.13	Mitral valve stenosis	502326	283	0.000563379	I34.2, Q23.2, I05.2, I05.0
Phecode	CV_413.2	Aortic valve disorders	500631	9528	0.019032	Q23.9, Q25.3, I06.2, I08.3, I35.1, I08.0, I35.0, I35.9, Q23, Q23.1, Q23.8, I06, I06.0, I06.8, I06.9, I08.2, Q23.0, I06.1, I35, I35.2, I35.8
Phecode	CV_413.21	Aortic stenosis	501586	5050	0.0100681	Q23.0, I35.2, Q25.3, I06.2, I35.0, I06.0
Phecode	CV_413.22	Aortic insufficiency	501773	2958	0.0058951	I06.1, I35.1, I35.2, I06.2, Q23.1
Phecode	CV_413.3	Tricuspid valve disorders	502095	7014	0.0139695	Q22, Q22.9, I07.2, I36.1, Q22.4, I08.3, I36.0, I36.9, I07, I07.0, I07.8, I07.9, I08.1, Q22.8, I07.1, I08.2, I36, I36.2, I36.8
Phecode	CV_413.32	Tricuspid value insufficiency*	502346	1983	0.00394748	I07.1, I36.1, I36.2, I07.2
Phecode	CV_413.4	Pulmonary valve disorders	502310	699	0.00139157	Q22.0, Q22.3, I37.1, Q22.2, I37.0, I37.9, Q22.1, I37, I37.2, I37.8
Phecode	CV_413.42	Pulmonary valve insufficiency*	502468	666	0.00132546	I37.1, I37.2, Q22.2
Phecode	CV_413.6	Heart valve replaced	501745	2914	0.00580773	Z95.2, Z95.4, Z95.3
Phecode	CV_414	Cardiomyopathy	501644	3362	0.00670196	I42.1, I42.8, I42, I42.3, I42.5, I42.6, I42.9, B33.24, I51.81, I25.5, I42.0, I43, O90.3, I42.2, I42.4, I42.7
Phecode	CV_414.1	Hypertrophic cardiomyopathy	502332	529	0.00105309	I42.2, I42.1
Phecode	CV_414.11	Hypertrophic obstructive cardiomyopathy	502408	279	0.000555326	I42.1
Phecode	CV_414.2	Dilated cardiomyopathy*	502123	1180	0.00235002	I42.0
Phecode	CV_414.5	Ischemic cardiomyopathy*	502420	783	0.00155846	I25.5
Phecode	CV_416	Cardiac arrhythmia and conduction disorders	489725	44338	0.0905365	I44.6, I45, I45.1, I45.81, I47, I47.2, I49.01, I49.40, I49.5, I49.9, I44.30, I44.7, I45.0, I45.2, I45.4, I45.6, I47.1, I47.9, I48.0, I48.1, I48.11, I48.19, I48.2, I48.20, I48.21, I48.3, I48.4, I48.9, I49, I49.2, I44.0, I44.1, I44.2, I44.3, I44.5, I44.69, I45.19, I45.89, I47.0, I47.21, I47.29, I48.92, I49.0, I49.1, I49.4, I49.49, I44.4, Q24.6, I44.60, I45.10, I45.3, I45.5, I45.8, I45.9, I47.20, I4…
Phecode	CV_416.1	Paroxysmal tachycardia	499874	5082	0.0101666	I47.20, I47, I47.2, I47.1, I47.9, I47.0, I47.21, I47.29
Phecode	CV_416.11	Supraventricular tachycardia	500462	3566	0.00712542	I47.1
Phecode	CV_416.12	Ventricular tachycardia	501960	1783	0.00355208	I47.0, I47.21, I47.29, I47.20, I47.2
Phecode	CV_416.2	Atrial fibrillation and flutter	495380	29859	0.0602749	I48, I48.91, I48.0, I48.1, I48.11, I48.19, I48.2, I48.20, I48.21, I48.3, I48.4, I48.9, I48.92
Phecode	CV_416.21	Atrial fibrillation	500353	10327	0.0206394	I48.91, I48.0, I48.1, I48.11, I48.19, I48.2, I48.20, I48.21
Phecode	CV_416.211	Paroxysmal atrial fibrillation*	501736	7214	0.0143781	I48.0
Phecode	CV_416.212	Persistent atrial fibrillation*	502484	1395	0.00277621	I48.1, I48.11, I48.19
Phecode	CV_416.213	Chronic atrial fibrillation*	502489	597	0.00118809	I48.2, I48.20
Phecode	CV_416.22	Atrial flutter	501978	886	0.00176502	I48.92, I48.3, I48.4
Phecode	CV_416.221	Typical atrial flutter*	502489	220	0.000437821	I48.3
Phecode	CV_416.3	Ventricular fibrillation and flutter	502340	776	0.00154477	I49.02, I49.01, I49.0
Phecode	CV_416.4	Heart block	500190	15521	0.0310302	Q24.6, I44.60, I45.10, I45.3, I45.5, I44, I44.39, I44.6, I45.1, I44.30, I44.7, I45.0, I45.2, I45.4, I44.0, I44.1, I44.2, I44.3, I44.5, I44.69, I45.19, I44.4
Phecode	CV_416.41	Atrioventricular block	501742	6787	0.0135269	I44.39, I44.30, I44.0, I44.1, I44.2, I44.3
Phecode	CV_416.411	Atrioventricular block, first degree	502187	4025	0.00801494	I44.0
Phecode	CV_416.412	Atrioventricular block, second degree	502311	1334	0.00265573	I44.1
Phecode	CV_416.413	Atrioventricular block, complete	502236	1756	0.00349636	I44.2
Phecode	CV_416.42	Left bundle branch block	501720	5147	0.0102587	I44.69, I44.4, Q24.6, I44.60, I44.6, I44.7, I44.5
Phecode	CV_416.43	Right bundle branch block	501716	5214	0.0103923	I45.19, I45.10, I45.1, I45.0
Phecode	CV_416.5	Premature depolarization [Premature beats]	501385	3041	0.0060652	I49.3, I49.40, I49.2, I49.1, I49.4, I49.49
Phecode	CV_416.51	Atrial premature depolarization [Supraventricular premature beats]	502345	503	0.0010013	I49.1
Phecode	CV_416.52	Ventricular premature depolarization*	501971	1794	0.00357391	I49.3
Phecode	CV_416.7	Sinoatrial node dysfunction	502282	1141	0.00227163	I49.5
Phecode	CV_416.71	Sick sinus syndrome*	502282	1141	0.00227163	I49.5
Phecode	CV_416.8	Pre-excitation syndrome [Anomalous atrioventricular excitation]	502282	174	0.000346419	I45.6
Phecode	CV_417	Abnormalities of heart beat	489911	24843	0.0507092	P29.11, R00.1, R00.8, P29.12, R00, R00.9, R00.0, R00.2
Phecode	CV_417.1	Palpitations	492916	9395	0.01906	R00.2
Phecode	CV_417.2	Tachycardia	501131	6232	0.0124359	R00.0, P29.11
Phecode	CV_417.3	Bradycardia	500923	7140	0.0142537	R00.1, P29.12
Phecode	CV_418	Abnormal results of cardiovascular function studies	497095	6070	0.0122109	R93.1, R94.31, R94.3, R94.39, R94.30
Phecode	CV_418.1	Abnormal electrocardiogram [ECG] [EKG]	500521	2390	0.00477502	R94.31
Phecode	CV_418.2	Abnormal findings on diagnostic imaging of heart and coronary circulation*	501138	2234	0.00445785	R93.1
Phecode	CV_419	Presence of cardiac device	501518	6271	0.012504	Z45.0, Z95.810, Z45.01, Z45.018, Z45.09, Z95.0, Z95.811, Z45.010, Z45.02
Phecode	CV_420	Cardiac arrest	502187	2813	0.0056015	P29.81, Z86.74, I46, I97.12, I97.71, O03.36, O03.86, O04.86, O07.36, I46.2, I97.120, I97.710, I46.8, I97.121, I97.711, O08.81, I46.9
Phecode	CV_423	Abnormal cardiac sounds	500101	3095	0.00618875	R01.0, R01.2, R01.1, R01
Phecode	CV_423.1	Cardiac murmurs	500189	2959	0.00591576	R01.0, R01.1
Phecode	CV_424	Heart failure	499771	15752	0.0315184	I50.2, I50.21, I50.23, I50.30, I50.32, I50.4, I50.41, I50.43, I50.83, I50, I50.810, I50.812, I50.814, I50.84, I13.0, I50.1, I50.20, I50.22, I50.3, I50.31, I50.33, I50.40, I50.42, I50.8, I50.89, I09.81, I11.0, I50.81, I50.811, I50.813, I50.82, I50.9, I13.2
Phecode	CV_424.1	Left heart failure	500611	8054	0.0160883	I50.1
Phecode	CV_424.2	Systolic heart failure	502337	477	0.000949562	I50.2, I50.21, I50.23, I50.20, I50.22
Phecode	CV_424.3	Diastolic heart failure	502467	142	0.000282606	I50.30, I50.32, I50.3, I50.31, I50.33
Phecode	CV_425	Cardiomegaly	501023	9389	0.0187397	I51.7
Phecode	CV_426	Complications and ill-defined descriptions of heart disease	501326	8568	0.0170907	I51, I51.89, I39, I51.0, I51.8, I51.9, I51.1, I52, I51.2, I51.5
Phecode	CV_430	Nontraumatic Intracranial hemorrhage	501236	3688	0.00735781	P52.9, I69.010, I69.014, I69.02, I69.023, I69.032, I60.01, I69.04, I60.11, I60.21, I60.31, I60.50, I60.7, I61.0, I61.4, I61.9, I62.00, I62.02, I62.1, I69.044, I69.05, I69.054, I69.06, I69.064, I69.090, I69.098, I69.110, I69.114, I69.12, I69.123, I69.132, I69.14, I69.144, I69.15, I69.154, I69.16, I69.164, I69.190, I69.198, I69.210, I69.214, I69.22, I69.223, I69.232, I69.24, I69.244, I69.25, I69.25…
Phecode	CV_430.1	Nontraumatic subarachnoid hemorrhage	501716	1154	0.00230011	I69.01, I69.013, I69.019, I69.022, I69.031, I60.00, I69.039, I60.10, I60.20, I60.30, I60.5, I60.6, I69.043, I69.051, I69.059, I69.063, I69.09, I69.093, I69.010, I69.014, I69.02, I69.023, I69.032, I60.01, I69.04, I60.11, I60.21, I60.31, I60.50, I60.7, I69.044, I69.05, I69.054, I69.06, I69.064, I69.090, I69.098, I69.0, I69.011, I69.015, I69.020, I69.028, I60, I69.033, I60.02, I60.12, I60.22, I60.32…
Phecode	CV_430.2	Nontraumatic intracerebral hemorrhage	502093	1984	0.00395146	I61, I61.3, I61.8, I69.11, I69.113, I69.119, I69.122, I69.131, I69.139, I69.143, I69.151, I69.159, I69.163, I69.19, I69.193, I61.0, I61.4, I61.9, I69.110, I69.114, I69.12, I69.123, I69.132, I69.14, I69.144, I69.15, I69.154, I69.16, I69.164, I69.190, I69.198, I61.1, I61.5, I69.1, I69.111, I69.115, I69.120, I69.128, I69.133, I69.141, I69.149, I69.153, I69.161, I69.165, I69.191, P52.4, I61.2, I61.6,…
Phecode	CV_430.3	Nontraumatic subdural hemorrhage	502369	739	0.00147103	I62.00, I62.02, I62.0, I62.01, I62.03
Phecode	CV_431	Stroke and transient cerebral ischemic attacks	497268	14324	0.0288054	G43.609, G45, G46.6, I69, I69.00, I69.012, I69.018, I69.021, I69.03, I60.0, I69.034, I60.1, I60.2, I60.3, I60.4, I60.52, I60.9, I61.2, I61.6, I63.00, I63.011, I63.013, I63.02, I63.031, I63.033, I63.09, I63.10, I63.111, I63.113, I63.12, I63.131, I63.133, I63.19, I63.21, I63.219, I63.232, R29.7, R29.702, I63.3, R29.706, R29.71, R29.713, I63.31, R29.717, R29.720, R29.724, I63.312, R29.728, R29.731, …
Phecode	CV_431.1	Stroke	499305	10764	0.021558	P91.82, P91.821, P91.822, P91.823, P91.829, G43.6, G43.61, G46.3, G46.7, I69.0, I69.011, I69.015, I69.020, I69.028, I60, I69.033, I60.02, I60.12, I60.22, I60.32, I60.51, I60.8, I61.1, I61.5, I63, I63.211, I63.22, I63.233, I63.511, I63.52, I63.529, I63.533, I63.542, I63.6, I63.89, I69.041, I69.049, I69.053, I69.061, I69.065, I69.091, I69.1, I69.111, I69.115, I69.120, I69.128, I69.133, I69.141, I69…
Phecode	CV_431.11	Cerebral infarction [Ischemic stroke]	500299	8502	0.0169938	G43.60, G43.611, I63.9, I63.0, I63.01, I63.012, I63.019, I63.03, I63.032, I63.039, I63.1, I63.11, I63.112, I63.119, I63.13, I63.132, I63.139, I63.2, I63.212, I63.23, I63.239, I63.30, I63.311, I63.313, I63.32, I63.322, I63.329, I63.331, I63.333, I63.34, I63.342, I63.349, I63.4, I63.41, I63.412, I63.419, I63.421, I63.423, I63.43, I63.432, I63.439, I63.441, I63.443, I63.49, I63.51, I63.519, I63.523,…
Phecode	CV_431.12	Hemorrhagic stroke	501380	2891	0.00576609	I69.010, I69.014, I69.02, I69.023, I69.032, I60.01, I60.11, I60.21, I60.31, I60.50, I60.7, I61.0, I61.4, I61.9, I69.04, I69.044, I69.05, I69.054, I69.06, I69.064, I69.090, I69.098, I69.110, I69.114, I69.12, I69.123, I69.132, I69.14, I69.144, I69.15, I69.154, I69.16, I69.164, I69.190, I69.198, I69.0, I69.011, I69.015, I69.020, I69.028, I60, I69.033, I60.02, I60.12, I60.22, I60.32, I60.51, I60.8, I…
Phecode	CV_431.15	Lacunar syndrome*	502452	236	0.000469697	G46.7, G46.6, G46.5
Phecode	CV_431.2	Transient cerebral ischemic attack [TIA]	500424	4184	0.00836091	G45.9
Phecode	CV_433	Other cerebrovascular disease	500691	11169	0.0223072	P91.0, G45.1, G46.2, I65.23, I67.81, I67.848, I67.9, I63.50, I63.513, I63.522, I63.531, I63.54, I63.549, G45.0, G46, G46.1, I65, I65.01, I65.03, I65.1, I65.22, I65.8, I66, I66.01, I66.03, I66.1, I66.12, I66.19, I66.21, I66.23, I66.3, I66.9, I67.841, I68, I63.51, I63.519, I63.523, I63.532, I63.541, I63.59, G46.0, G46.8, I65.21, I67.82, I67.84, I63.511, I63.52, I63.529, I63.533, I63.542, G45.2, I65…
Phecode	CV_433.1	Occlusion and stenosis of cerebral arteries	502186	2143	0.00426734	I66.0, I66.02, I66.09, I66.11, I66.13, I66.2, I66.22, I66.29, I66.8, I63.5, I63.512, I63.521, I63.53, I63.539, I63.543, I63.50, I63.513, I63.522, I63.531, I63.54, I63.549, I66, I66.01, I66.03, I66.1, I66.12, I66.19, I66.21, I66.23, I66.3, I66.9, I63.51, I63.519, I63.523, I63.532, I63.541, I63.59, I63.511, I63.52, I63.529, I63.533, I63.542
Phecode	CV_433.2	Occlusion and stenosis of precerebral arteries	501945	2321	0.00462401	I65.0, I65.02, I65.09, I65.2, I65.29, I65.9, I65.23, I65, I65.01, I65.03, I65.1, I65.22, I65.8, I65.21
Phecode	CV_433.21	Carotid artery stenosis	501983	2125	0.00423321	I65.21, I65.2, I65.23, I65.22
Phecode	CV_433.3	Cerebrovascular insufficiency	502354	204	0.000406088	G45.2, P91.0, G45.1, G46.2, I67.81, I67.848, G45.0, G46.1, I67.841, G46.0, I67.82, I67.84
Phecode	CV_433.32	Vertebro-basilar artery syndrome	502370	121	0.000240858	G45.1, G45.0
Phecode	CV_436	Atherosclerosis [ASCVD]	488171	26220	0.0537107	Z98.61, I67.2, I25.1, I25.111, I25.112, I25.118, I25.119, I25.7, I25.711, I25.718, I25.719, I25.72, I25.720, I25.750, I25.768, I25.79, I25.790, I25.810, I25.812, I25.83, I25.84, I70.262, I70.36, I70.368, I70.462, I70.56, I70.568, I70.662, I70.76, I70.768, I70.91, I75.0, I75.011, I75.013, I75.02, I75.022, I75.029, I75.81, I70, Z98.6, Z98.62, I25.721, I25.722, I25.728, I25.729, I25.73, I25.730, I25…
Phecode	CV_436.2	Atherosclerosis of the extremities	502097	326	0.000649277	I70.23, I70.232, I70.234, I70.238, I70.24, I70.242, I70.244, I70.248, I70.25, I70.263, I70.29, I70.292, I70.298, I70.3, I70.301, I70.303, I70.309, I70.311, I70.313, I70.319, I70.321, I70.323, I70.329, I70.331, I70.333, I70.335, I70.339, I70.341, I70.343, I70.345, I70.349, I70.361, I70.369, I70.391, I70.393, I70.399, I70.40, I70.402, I70.408, I70.41, I70.412, I70.418, I70.42, I70.422, I70.428, I70…
Phecode	CV_436.3	Atherosclerosis of aorta	502366	207	0.00041205	I70.0
Phecode	CV_436.5	Cerebral atherosclerosis	502449	801	0.00159419	I67.2
Phecode	CV_438	Aneurysm or ectasia	501279	5859	0.0116881	I67.0, I25.41, I28.1, I71, I71.01, I71.019, I71.20, I71.3, I71.30, I71.31, I71.32, I71.33, I71.4, I71.43, I71.62, I72, I72.2, I72.9, I77.73, I77.75, I77.77, I77.819, I25.4, A52.01, I71.00, I71.012, I71.1, I71.10, I71.11, I71.12, I71.13, I71.2, I71.23, I71.42, I71.61, I72.0, I72.3, I72.5, I77.2, I77.70, I77.81, I77.812, I79.0, I67.1, I25.42, I71.0, I71.011, I71.03, I71.22, I71.41, I71.60, I71.9, I…
Phecode	CV_438.1	Aortic aneurysm and ectasia	501973	3810	0.00759005	I71.21, I71.40, I71.5, I71.50, I71.51, I71.52, I71.6, I71.8, I77.810, I71.20, I71.3, I71.30, I71.31, I71.32, I71.33, I71.4, I71.43, I71.62, I77.819, A52.01, I71.1, I71.10, I71.11, I71.12, I71.13, I71.2, I71.23, I71.42, I71.61, I77.81, I77.812, I79.0, I71.22, I71.41, I71.60, I71.9, I77.811
Phecode	CV_438.11	Abdominal aortic aneurysm	502158	2543	0.00506414	I71.41, I77.811, I71.40, I71.3, I71.30, I71.31, I71.32, I71.33, I71.4, I71.43, I71.42
Phecode	CV_438.12	Thoracic aneurysm	502398	1022	0.00203424	I71.22, I71.21, I77.810, I71.20, I71.1, I71.10, I71.11, I71.12, I71.13, I71.2, I71.23
Phecode	CV_438.14	Ruptured aortic aneurysm	502436	297	0.00059112	I71.1, I71.10, I71.11, I71.12, I71.13, I71.8, I71.5, I71.50, I71.51, I71.52, I71.3, I71.30, I71.31, I71.32, I71.33
Phecode	CV_438.2	Aneurysm of iliac or artery of lower extremity	502379	594	0.00118237	I72.4, I72.3
Phecode	CV_438.3	Aneurysm of carotid artery	502431	185	0.00036821	I72.0
Phecode	CV_438.4	Arterial dissection	502357	650	0.0012939	I71.010, I71.02, I77.7, I77.71, I67.0, I71, I71.01, I71.019, I77.73, I77.75, I77.77, I25.4, I71.00, I71.012, I77.70, I25.42, I71.0, I71.011, I71.03, I77.72, I77.74, I77.76, I77.79
Phecode	CV_438.41	Aortic dissection	502429	393	0.0007822	I71.0, I71.011, I71.03, I71.010, I71.02, I71.01, I71.019, I71.00, I71.012
Phecode	CV_438.43	Coronary artery dissection	502472	218	0.000433855	I25.42, I25.4
Phecode	CV_438.6	Cerebral aneurysm	502229	655	0.00130419	I67.1
Phecode	CV_438.7	Aneurysm of heart	502396	154	0.000306531	I25.3
Phecode	CV_439	Hemorrhoids	487743	23520	0.0482221	O22.4, O22.41, O22.43, K64.3, K64.0, K64.4, K64.8, O22.40, O22.42, K64, K64.1, K64.5, K64.9, O87.2, K64.2
Phecode	CV_440	Embolism and thrombosis	492462	18106	0.0367663	I82.511, I82.52, I82.529, I82.533, I82.542, I82.551, I82.56, I82.569, I82.593, I82.5Y2, I82.5Z1, I82.6, I82.601, I82.603, I82.61, I82.612, I82.619, I82.622, I82.723, I82.81, I82.812, I82.819, I82.890, I82.9, I82.91, I82.A1, I82.A12, I82.A19, I82.A21, I82.A23, I82.B, I82.B11, I82.B13, I82.B2, I82.B22, I82.B29, I82.C1, I82.C12, I82.C19, I82.C21, I82.C23, G08, I87.0, I87.003, I87.012, I87.021, I87.0…
Phecode	CV_440.1	Venous thromboembolism	495065	9021	0.0182218	I82.512, I82.521, I82.53, I82.539, I82.543, I82.552, I82.561, I82.59, I82.599, I82.5Y3, I82.5Z2, I82.623, I82.70, I82.702, I82.709, I82.711, I82.713, I82.72, I82.729, N48.81, I87.00, I87.009, I87.013, I87.022, I87.031, I87.09, I87.099, K64, K64.5, O22.21, I82.210, I82.22, I82.221, I82.290, I82.3, I82.401, I82.41, I82.419, I82.423, I82.432, I82.441, I82.45, I82.459, I82.463, I82.492, I82.4Y1, I82.…
Phecode	CV_440.11	Deep vein thrombosis [DVT]	500940	1019	0.00203418	I82.513, I82.522, I82.531, I82.54, I82.549, I82.553, I82.562, I82.591, I82.5Y, I82.5Y9, I82.5Z3, I82.62, I82.629, I82.721, I87.001, I87.01, I87.019, I87.023, I87.032, I87.091, O22.3, O22.31, O22.33, I82.402, I82.411, I82.42, I82.429, I82.433, I82.442, I82.451, I82.46, I82.469, I82.493, I82.4Y2, I82.4Z1, I82.5, I82.503, I82.512, I82.521, I82.53, I82.539, I82.543, I82.552, I82.561, I82.59, I82.599,…
Phecode	CV_440.12	Portal vein thrombosis	502444	427	0.000849846	I81
Phecode	CV_440.13	Phlebitis and thrombophlebitis	497012	7453	0.0149956	O22.20, I80.01, I80.10, I80.2, I80.203, I80.212, I80.221, I80.23, I80.239, I80.253, I80.292, I80.8, O22.21, O87.0, I80.00, I80.1, I80.13, I80.202, I80.211, I80.22, I80.229, I80.233, I80.252, I80.291, I80.3, G08, K75.1, Z86.72, O22.22, O87.1, I80.0, I80.03, I80.12, I80.201, I80.21, I80.219, I80.223, I80.232, I80.251, I80.29, I80.299, I82.1, O22.2, O22.23, I80, I80.02, I80.11, I80.20, I80.209, I80.…
Phecode	CV_440.2	Arterial embolism and thrombosis	501488	3542	0.00706298	I63.00, I63.011, I63.013, I63.02, I63.031, I63.033, I63.09, I63.10, I63.111, I24.0, I63.113, I63.12, I63.131, I63.133, I63.19, I63.3, I63.31, I63.312, I63.319, I63.321, I63.323, I63.33, I63.332, I63.339, I63.341, I63.343, I63.39, I63.40, I63.411, I63.413, I63.42, I63.422, I63.429, I63.431, I63.433, I63.44, I63.442, I63.449, I74.0, I74.09, I74.10, I74.19, I74.3, I74.5, I74.9, I63.0, I63.01, I63.01…
Phecode	CV_440.21	Embolism of cerebral or precerebral arteries	502466	466	0.000927426	I63.10, I63.111, I63.113, I63.12, I63.131, I63.133, I63.19, I63.40, I63.411, I63.413, I63.42, I63.422, I63.429, I63.431, I63.433, I63.44, I63.442, I63.449, I63.1, I63.11, I63.112, I63.119, I63.13, I63.132, I63.139, I63.4, I63.41, I63.412, I63.419, I63.421, I63.423, I63.43, I63.432, I63.439, I63.441, I63.443, I63.49
Phecode	CV_440.22	Thrombosis of cerebral or precerebral arteries	502448	776	0.00154444	I63.00, I63.011, I63.013, I63.02, I63.031, I63.033, I63.09, I63.3, I63.31, I63.312, I63.319, I63.321, I63.323, I63.33, I63.332, I63.339, I63.341, I63.343, I63.39, I63.0, I63.01, I63.012, I63.019, I63.03, I63.032, I63.039, I63.30, I63.311, I63.313, I63.32, I63.322, I63.329, I63.331, I63.333, I63.34, I63.342, I63.349
Phecode	CV_440.3	Pulmonary embolism	500266	7982	0.0159555	I26, I26.0, I26.01, I26.02, I26.09, I26.92, I26.94, I27.24, Z86.711, I26.9, I26.90, I26.93, I26.99, I27.82
Phecode	CV_441	Arteriovenous malformation	502310	314	0.000625112	Q25.72, Q27.31, Q27.30, Q28.0, I28.0, I77.0, Q27.3, Q27.33, Q27.34, Q27.39, Q28.2, Q27.32
Phecode	CV_441.1	Arteriovenous fistula	502448	121	0.000240821	I28.0, I77.0
Phecode	CV_441.5	Arteriovenous malformation of precerebral or cerebral vessels*	502395	108	0.00021497	Q28.0, Q28.2
Phecode	CV_442	Disease of capillaries	502305	198	0.000394183	I78, I78.0, I78.8, I78.9
Phecode	CV_443	Other disorders of arteries and arterioles	497364	4092	0.00822737	I77, I77.8, I79, I79.8, I77.4, I77.89, I77.1, I77.3, I77.5, I77.9, I79.1
Phecode	CV_443.1	Stricture of artery [Arterial stenosis]	502064	1445	0.00287812	I77.1
Phecode	CV_444	Venous insufficiency	485503	10537	0.0217033	I83, I83.002, I83.008, I83.012, I83.018, I83.022, I83.028, I83.11, I83.201, I83.205, I83.211, I83.215, I83.221, I83.225, I83.81, I83.819, I83.893, I83.91, I85.0, I85.10, I86.0, O22.00, O22.1, O22.13, O87.4, I83.001, I83.005, I83.011, I83.015, I83.021, I83.025, I83.10, I83.20, I83.204, I83.21, I83.214, I83.22, I83.224, I83.8, I83.813, I83.892, I83.90, I85, I85.1, I86.2, I86.8, I87.3, I87.301, I87.…
Phecode	CV_444.1	Varicose veins	485583	10145	0.0208924	I83.0, I83.003, I83.009, I83.013, I83.019, I83.023, I83.029, I83.12, I83.202, I83.208, I83.212, I83.218, I83.222, I83.228, I83.811, I83.89, I83.899, I83.92, I85.00, I85.11, I86.3, O22.0, O22.03, O22.12, I83, I83.002, I83.008, I83.012, I83.018, I83.022, I83.028, I83.11, I83.201, I83.205, I83.211, I83.215, I83.221, I83.225, I83.81, I83.819, I83.893, I83.91, I85.0, I85.10, I86.0, O22.00, O22.1, O22.…
Phecode	CV_444.11	Varicose veins of lower extremities	486608	8742	0.0179652	I83.00, I83.004, I83.01, I83.014, I83.02, I83.024, I83.1, I83.2, I83.203, I83.209, I83.213, I83.219, I83.223, I83.229, I83.812, I83.891, I83.9, I83.93, O22.02, I83.0, I83.003, I83.009, I83.013, I83.019, I83.023, I83.029, I83.12, I83.202, I83.208, I83.212, I83.218, I83.222, I83.228, I83.811, I83.89, I83.899, I83.92, O22.0, O22.03, I83, I83.002, I83.008, I83.012, I83.018, I83.022, I83.028, I83.11, …
Phecode	CV_444.12	Gastric varices*	229071	161	0.000702839	I86.4
Phecode	CV_444.13	Esophageal varices	502226	943	0.00187764	I85.01, I85.00, I85.11, I85.0, I85.10, I85, I85.1
Phecode	CV_444.15	Scrotal varices [Varicocele]	228376	424	0.00185659	I86.1
Phecode	CV_444.5	Venous insufficiency (chronic) (peripheral)	500899	2043	0.00407867	I87.2
Phecode	CV_446	Hypotension	499963	17224	0.0344505	I95.0, I95.3, I95.1, I95.8, O26.5, O26.51, O26.53, I95.89, I95, I95.2, I95.9, O26.50, O26.52
Phecode	CV_446.2	Orthostatic hypotension	501279	6392	0.0127514	I95.1
Phecode	CV_447	Nonspecific low blood-pressure reading	501727	2975	0.00592952	R03.1
Phecode	CV_448	Peripheral vascular disease	498528	8166	0.0163802	I73.00, I73.8, I73.9, I73, I73.81, I73.0, I73.01, I73.89
Phecode	CV_448.1	Raynaud's syndrome	500570	3166	0.00632479	I73.01, I73.00, I73.0
Phecode	CV_448.9	Peripheral vascular disease NOS [includes PAD]	500472	5196	0.0103822	I73.9
Phecode	CV_449	Other disorders of the circulatory system	502060	971	0.00193403	I99, I87.8, I99.8, I87.1, I87.9, I99.9, I87
Phecode	CV_452	Hemorrhage, NOS	502040	753	0.00149988	R58
Phecode	DE_660	Infection of the skin	459354	30875	0.067214	A18.4, K12.2, A32.0, L01, L01.02, L02, L02.01, L02.03, L02.11, L02.13, L02.21, L02.212, L02.214, L02.216, L02.22, L02.222, L02.224, L02.226, L02.23, L02.232, L02.234, L02.236, L02.3, L02.32, L02.4, L02.411, L02.413, L02.415, L02.419, L02.421, L02.423, L02.425, L02.429, L02.431, L02.433, L02.435, L02.439, L02.51, L02.512, L02.52, L02.522, L02.53, L02.532, L02.6, L02.611, L02.619, L02.621, L02.629,…
Phecode	DE_660.1	Fungal infection of the skin	483967	9666	0.0199724	B38.3, B40.3, B46.3, B35.3, B35.5, B35.9, B43.0, B35.1, B36, B36.0, B35, B35.4, B35.6, B36.1, B36.2, B36.3, B36.8, B36.9, B37.2, B45.2, B35.0, B35.2, B35.8
Phecode	DE_660.11	Candidiasis of skin and nails	501435	878	0.00175097	B37.2
Phecode	DE_660.12	Dermatophytosis	486664	7437	0.0152816	B35.0, B35.2, B35.8, B35.3, B35.5, B35.9, B35.1, B35, B35.4, B35.6
Phecode	DE_660.121	Dermatophytosis of scalp and beard	502088	134	0.000266885	B35.0
Phecode	DE_660.122	Dermatophytosis of nail	495017	3986	0.00805225	B35.1
Phecode	DE_660.123	Dermatophytosis of foot [Athelet's foot]	498696	2008	0.0040265	B35.3
Phecode	DE_660.124	Dermatophytosis of the body	501413	801	0.00159749	B35.4, B35.5
Phecode	DE_660.13	Pityriasis versicolor	501593	378	0.000753599	B36.0
Phecode	DE_660.2	Bacterial infection of the skin	499609	1280	0.002562	A22.0, A43.1, L01.0, L01.03, L08.1, A18.4, A32.0, L01, L01.02, A20.1, A46, L00, L01.01, L01.1, A26.0, A31.1, A36.3, L01.00, L01.09
Phecode	DE_660.21	Impetigo	500034	1025	0.00204986	L01.00, L01.09, L01.0, L01.03, L01, L01.02, L01.01, L01.1
Phecode	DE_660.23	Cutaneous erysipeloid	502165	191	0.000380353	A46
Phecode	DE_660.4	Carbuncle and furuncle	499356	1365	0.00273352	L02.03, L02.13, L02.22, L02.222, L02.224, L02.226, L02.23, L02.232, L02.234, L02.236, L02.32, L02.421, L02.423, L02.425, L02.429, L02.431, L02.433, L02.435, L02.439, L02.52, L02.522, L02.53, L02.532, L02.621, L02.629, L02.631, L02.639, L02.821, L02.83, L02.838, L02.93, L02.02, L02.12, L02.221, L02.223, L02.225, L02.229, L02.231, L02.233, L02.235, L02.239, L02.33, L02.42, L02.422, L02.424, L02.426…
Phecode	DE_660.6	Cellulitis and abscess	483349	20908	0.0432565	K12.2, L02, L02.01, L02.11, L02.21, L02.212, L02.214, L02.216, L02.3, L02.4, L02.411, L02.413, L02.415, L02.419, L02.51, L02.512, L02.6, L02.611, L02.619, L02.81, L02.818, L02.91, L03.0, L03.011, L03.019, L03.021, L03.029, L03.031, L03.039, L03.041, L03.049, L03.11, L03.112, L03.114, L03.116, L03.12, L03.122, L03.124, L03.126, L03.2, L03.211, L03.213, L03.221, L03.3, L03.311, L03.313, L03.315, L0…
Phecode	DE_661	Viral exanthemata NOS	502320	106	0.000211021	B08.8, B09
Phecode	DE_662	Rosacea	497489	3024	0.00607853	H10.821, L71.0, H10.82, H10.829, L71.1, H10.823, L71.8, H10.822, L71, L71.9
Phecode	DE_663	Bullous disorders	502245	441	0.000878058	L10, L10.4, L10.8, L13.0, L13.8, L10.1, L10.89, L11, L11.1, L11.9, L12.0, L12.2, L12.30, L12.35, L12.9, L13.9, L10.0, L10.3, L10.5, L13.1, L14, L10.2, L10.81, L10.9, L11.8, L12, L12.1, L12.3, L12.31, L12.8, L13
Phecode	DE_663.2	Pemphigoid	502427	208	0.00041399	L12, L12.1, L12.3, L12.31, L12.8, L12.0, L12.2, L12.30, L12.35, L12.9
Phecode	DE_664	Papulosquamous disorders	494012	6606	0.0133721	L40.2, L40.52, L40.53, L40.54, L44.0, L44.2, L30.5, L40.0, L40.1, L40.5, L40.59, L40.9, L41.0, L41.3, L41.5, L41.9, L43, L43.1, L43.3, L43.9, L44.8, L94.5, L40, L40.4, L40.50, L40.8, L44.1, L44.3, L44.9, L40.3, L40.51, L41, L41.1, L41.4, L41.8, L42, L43.0, L43.2, L43.8, L44, L45
Phecode	DE_664.1	Lichen planus, nitidus, or striatus	500902	1566	0.00312636	L43.0, L43.2, L43.8, L44.2, L43, L43.1, L43.3, L43.9, L44.1, L44.3
Phecode	DE_664.2	Pityriasis	501461	396	0.000789693	L41.1, L42, L44.0, L30.5, L41.0
Phecode	DE_664.4	Psoriasis	496478	4823	0.00971443	L40.3, L40.51, L40.2, L40.52, L40.53, L40.54, L40.0, L40.1, L40.5, L40.59, L40.9, L40, L40.4, L40.50, L40.8
Phecode	DE_664.41	Psoriasis vulgaris*	502322	362	0.000720653	L40.0
Phecode	DE_664.42	Psoriatic arthropathy	501722	1008	0.00200908	L40.50, L40.51, L40.52, L40.53, L40.54, L40.5, L40.59
Phecode	DE_666	Urticaria	496593	2976	0.00599284	L50.2, L50.4, L50.6, L50, L50.8, L50.0, L50.1, L50.3, L50.5, L50.9, L56.3
Phecode	DE_666.1	Allergic urticaria	501656	422	0.000841214	L50.0
Phecode	DE_666.2	Idiopathic urticaria	502236	230	0.000457952	L50.1
Phecode	DE_667	Erythematous conditions	501561	1793	0.00357484	L49, L49.1, L49.3, L49.5, L49.7, L49.9, L51, L51.1, L51.3, L51.9, L53.0, L53.2, L53.8, L53.9, L49.0, L49.2, L49.4, L49.6, L49.8, L51.0, L51.2, L51.8, L53.1, L53.3, L54, P83.1, L53
Phecode	DE_667.1	Erythema multiforme	502240	115	0.000228974	L51, L51.9, L51.0, L51.8
Phecode	DE_668	Dermatitis [eczema]	474281	15388	0.0324449	L30, L30.4, L30.9, L20.9, L21.0, L21.8, L22, L23.4, L23.5, L23.6, L23.7, L23.8, L23.81, L23.89, L23.9, L24, L24.1, L24.3, L24.5, L24.7, L24.81, L24.9, L24.A0, L24.A2, L24.B, L24.B1, L24.B3, L25.0, L25.2, L25.4, L25.8, L26, L28.0, L28.2, L30.0, L30.2, L20.0, L20.81, L20.83, L27, L27.1, L27.9, L20.84, L20.89, L21, L21.1, L21.9, L23, L23.0, L23.1, L23.2, L23.3, L24.0, L24.2, L24.4, L24.6, L24.8, L24…
Phecode	DE_668.1	Atopic dermatitis	495561	1603	0.00323472	L20, L20.8, L20.82, L20.9, L22, L20.81, L20.84, L20.89
Phecode	DE_668.2	Seborrheic dermatitis	497347	2496	0.00501863	L21.0, L21.8, L21, L21.9
Phecode	DE_668.3	Contact dermatitis	497219	2955	0.00594306	L23.4, L23.5, L23.6, L23.7, L23.8, L23.81, L23.89, L23.9, L24, L24.1, L24.3, L24.5, L24.7, L24.81, L24.9, L24.A0, L24.A2, L24.B, L24.B1, L24.B3, L25.0, L25.2, L25.4, L25.8, L30.0, L30.2, L23, L23.0, L23.1, L23.2, L23.3, L24.0, L24.2, L24.4, L24.6, L24.8, L24.89, L24.A, L24.A1, L24.A9, L24.B0, L24.B2, L25, L25.1, L25.3, L25.5, L25.9
Phecode	DE_668.4	Dermatitis due to substances taken internally	502174	914	0.00182009	L27.0, L27.2, L27.8, L27, L27.1, L27.9
Phecode	DE_668.5	Lichen simplex chronicus	501941	584	0.00116348	L28.0
Phecode	DE_668.6	Prurigo	502248	453	0.000901945	L28.2, L20.0, L28.1
Phecode	DE_669	Neutrophilic and Eosinophilic dermatoses	502004	311	0.000619517	L73.2, L66.4, L98.2, L88, M35.2, M35.4, L92.2, L98.3
Phecode	DE_669.3	Hidradenitis suppurativa	502109	182	0.000362471	L73.2
Phecode	DE_670	Seborrheic keratosis	499858	4366	0.00873448	L82.1, L82, L82.0
Phecode	DE_672	Skin changes due to solar radiation	487270	18540	0.0380487	L55.2, L56.0, L56.2, L56.3, L57.9, L55.1, L56.8, L57, L57.2, L57.4, L55.0, L56, L56.1, L56.5, L57.1, L57.8, L55, L55.9, L56.4, L56.9, L57.0, L57.3, L57.5
Phecode	DE_672.1	Acute skin changes due to ultraviolet radiation	501867	536	0.00106801	L55, L55.9, L56.4, L56.9, L55.2, L56.0, L56.2, L56.3, L55.1, L56.8, L55.0, L56, L56.1, L56.5
Phecode	DE_672.11	Acute dermatitis due to solar radiation	502265	131	0.000260818	L56.4, L56.2, L56.3
Phecode	DE_672.12	Sunburn	502301	140	0.000278717	L55.0, L55, L55.9, L55.2, L55.1
Phecode	DE_672.2	Skin changes due to chronic exposure to nonionizing radiation	487732	18256	0.0374304	L57.0, L57.3, L57.5, L57.9, L57, L57.2, L57.4, L57.1, L57.8
Phecode	DE_672.21	Actinic keratosis	488070	17781	0.0364312	L57.0
Phecode	DE_674	Disorders of pigmentation	499737	2814	0.00563096	H02.731, H02.733, H02.735, H02.739, L81.1, L81.4, L81.6, L81.8, L81, L81.3, L81.9, H02.73, H02.732, H02.734, H02.736, L80, L81.0, L81.2, L81.5, L81.7
Phecode	DE_674.1	Hypopigmentation	501931	344	0.000685353	H02.731, H02.733, H02.735, H02.739, L81.6, H02.73, H02.732, H02.734, H02.736, L80, L81.5, L81.7
Phecode	DE_674.11	Vitiligo	501981	305	0.000607593	L80
Phecode	DE_674.2	Hypepigmentation*	501743	1226	0.00244348	L81.1, L81.4, L81.3, L81.0, L81.2
Phecode	DE_674.22	Freckles*	502294	119	0.000236913	L81.2
Phecode	DE_675	Atrophic conditions of skin	501347	1498	0.00298795	L90, L90.4, L94.3, L90.0, L90.2, L90.8, L94.0, L90.9, L90.1, L90.3, L90.6, L94.1
Phecode	DE_675.1	Circumscribed scleroderma	501404	1450	0.00289188	L94.1, L94.3, L90.0, L94.0
Phecode	DE_676	Hypertrophic conditions of skin	492547	6025	0.0122323	L91.0, L98.5, L90.5, L91.8, L91, L91.9
Phecode	DE_676.1	Hypertrophic scar [Keloid scar]	501875	346	0.000689415	L91.0
Phecode	DE_676.2	Scar conditions and fibrosis of skin	500428	2491	0.00497774	L90.5
Phecode	DE_677	Chilblains	502168	293	0.00058347	T69.1XXD, T69.1XXS, T69.1, T69.1XXA
Phecode	DE_678	Other skin and subcutaneous disorders	485859	16733	0.03444	L44.4, L94, L94.8, L98.9, L87.1, L94.9, L98, L98.6, L99, L98.8
Phecode	DE_679	Skin symptoms	473371	19248	0.0406616	L88, R23, R23.9, L29.0, L29.2, L29.8, R23.2, R23.4, L59.0, L08.0, L08.81, L29, L29.1, L29.3, L29.9, L98.7, R21, R23.1, R23.8
Phecode	DE_679.1	Rash and other nonspecific skin eruption	484117	12177	0.025153	R21
Phecode	DE_679.2	Pallor	502319	425	0.000846076	R23.1
Phecode	DE_679.3	Flushing	501417	498	0.000993185	R23.2
Phecode	DE_679.4	Pruritus	494219	5696	0.0115253	L29.0, L29.2, L29.8, L29, L29.1, L29.3, L29.9
Phecode	DE_679.5	Pyoderma	501454	207	0.0004128	L88, L08.0, L08.81
Phecode	DE_679.6	Changes in skin texture	501594	2018	0.00402317	R23.4
Phecode	DE_680	Epidermal thickening	499401	5468	0.0109491	L85.1, L85.3, L86, L87.8, L83, L85, L87.9, L85.0, L85.2, L85.8, L87, L87.2, L94.6, L84, L85.9, L87.0, L11.0
Phecode	DE_680.1	Corns and callosities	500820	1643	0.00328062	L84
Phecode	DE_680.2	Keratoderma	502390	107	0.000212982	L87.0, L11.0, L85.1, L86, L85.0, L85.2, L87.2
Phecode	DE_680.3	Xerosis cutis*	501905	2326	0.00463434	L85.3
Phecode	DE_680.5	Acanthosis nigricans	502426	154	0.000306513	L83
Phecode	DE_681	Localized swelling, mass and lump of skin and subcutaneous tissue	490081	9740	0.0198743	R22.2, R22.32, R22.41, R22, R22.3, R22.33, R22.42, R22.0, R22.30, R22.4, R22.43, R22.1, R22.31, R22.40, R22.9
Phecode	DE_682	Other follicular disorders	479945	11270	0.0234819	L72, L72.1, L73, L70, L70.1, L70.3, L70.5, L70.9, L72.0, L73.0, L05.0, L05.02, L05.91, L72.12, L72.8, L73.8, L70.0, L70.2, L70.4, L70.8, L72.11, L72.3, L72.9, L73.1, L73.9, L05, L05.01, L05.9, L05.92
Phecode	DE_682.1	Cutaneous cyst	489456	8120	0.0165898	L72.11, L72.3, L72.1, L72.0, L72.12
Phecode	DE_682.11	Sebaceous cyst [Epidermal cyst]	493472	5819	0.011792	L72.3, L72.0
Phecode	DE_682.12	Pilar and trichodermal cyst	491437	6394	0.0130108	L72.12, L72.11, L72.1
Phecode	DE_682.2	Pilonidal cyst	501583	355	0.000707759	L05, L05.01, L05.9, L05.92, L05.0, L05.02, L05.91
Phecode	DE_682.4	Acne	498118	578	0.00116037	L70.0, L70.2, L70.4, L70.8, L70, L70.1, L70.3, L70.5, L70.9, L73.0
Phecode	DE_683	Nail disorders	495540	4914	0.00991645	Q84.3, L60.0, L60.2, L60.5, Q84.6, L60.3, L60.8, Q84.5, L60.1, L60.9, Q84.4, L60, L60.4, L62
Phecode	DE_683.1	Ingrowing nail	498735	2058	0.00412644	L60.0
Phecode	DE_683.2	Nail dystrophy*	501994	536	0.00106774	L60.3
Phecode	DE_683.4	Onycholysis*	502268	132	0.000262808	L60.1
Phecode	DE_684	Diseases of hair and hair follicles	499447	1574	0.00315149	Q84.0, L63, L63.8, L65.2, L65.9, L66.1, L67, L67.1, L67.9, L68.0, L63.2, L64.0, L65, L66.0, L66.9, L68.2, L68.8, L63.1, L64, L64.9, L65.1, L65.8, L66, L66.3, L66.8, L67.0, L67.8, L68, L63.0, L63.9, L64.8, L65.0, L66.2, L68.1, L68.3, L68.9, A51.32
Phecode	DE_684.1	Alopecia	499962	1476	0.00295222	L63.0, L63.9, L64.8, L65.0, L66.2, A51.32, Q84.0, L63, L63.8, L65.2, L65.9, L66.1, L63.2, L64.0, L65, L66.0, L66.9, L63.1, L64, L64.9, L65.1, L65.8, L66, L66.3, L66.8
Phecode	DE_684.11	Alopecia Areata	501785	312	0.00062178	L63.1, L63.0, L63.9, L63, L63.8, L63.2
Phecode	DE_684.13	Scarring hair loss*	502385	109	0.000216965	L66, L66.3, L66.8, L66.2, L66.1, L66.0, L66.9
Phecode	DE_684.2	Hypertrichosis and hirsutism	501964	106	0.000211171	L68.1, L68.3, L68.9, L68.0, L68.2, L68.8, L68
Phecode	DE_685	Disorders of sweat glands	498061	3300	0.00662569	L74, L74.510, L74.519, L75.0, L75.8, L74.0, L74.2, L74.4, L74.51, L74.513, L74.8, L75.1, L75.9, R61, L74.512, L74.9, L75.2, L30.1, L74.1, L74.3, L74.5, L74.511, L74.52, L75
Phecode	DE_685.1	Dyshidrosis	501166	613	0.00122315	L30.1
Phecode	DE_685.4	Prickly heat and miliaria	501959	213	0.000424337	L74.1, L74.3, L74.0, L74.2, L75.2
Phecode	DE_685.8	Hyperhidrosis	499894	2533	0.00506707	L74.5, L74.511, L74.52, L74.510, L74.519, L74.51, L74.513, R61, L74.512
Phecode	DE_685.82	Generalized hyperhidrosis	499917	2524	0.00504884	R61
Phecode	DE_686	Chronic ulcer of skin	501183	7401	0.0147671	L89.0, L89.000, L89.002, L89.004, L89.01, L89.011, L89.013, L89.019, L89.020, L89.022, L89.024, L89.1, L89.100, L89.102, L89.104, L89.11, L89.111, L89.113, L89.119, L89.120, L89.122, L89.124, L89.13, L89.131, L89.133, L89.139, L89.140, L89.142, L89.144, L89.15, L89.151, L89.153, L89.159, L89.20, L89.201, L89.203, L89.209, L89.210, L89.212, L89.214, L89.22, L89.221, L89.223, L89.229, L89.30, L89.3…
Phecode	DE_686.1	Pressure ulcer	502331	4718	0.00939221	L89.0, L89.000, L89.002, L89.004, L89.01, L89.011, L89.013, L89.019, L89.020, L89.022, L89.024, L89.1, L89.100, L89.102, L89.104, L89.11, L89.111, L89.113, L89.119, L89.120, L89.122, L89.124, L89.13, L89.131, L89.133, L89.139, L89.140, L89.142, L89.144, L89.15, L89.151, L89.153, L89.159, L89.20, L89.201, L89.203, L89.209, L89.210, L89.212, L89.214, L89.22, L89.221, L89.223, L89.229, L89.30, L89.3…
Phecode	DE_686.2	Non-pressure chronic ulcer	501325	3530	0.00704134	L97.222, L97.224, L97.226, L97.229, L97.30, L97.302, L97.304, L97.306, L97.309, L97.311, L97.313, L97.315, L97.318, L97, L97.10, L97.102, L97.104, L97.106, L97.109, L97.111, L97.113, L97.115, L97.118, L97.12, L97.122, L97.124, L97.126, L97.129, L97.20, L97.202, L97.204, L97.206, L97.209, L97.211, L97.213, L97.215, L97.218, L97.22, L97.32, L97.322, L97.324, L97.326, L97.329, L97.40, L97.402, L97.4…
Phecode	DE_687	Vascular disorders of the skin	502368	232	0.000461813	L95.1, L95.8, L95, L95.9, L95.0
Phecode	DE_688	Granulomatous disorder of the skin	500079	2239	0.00447729	L92, L92.3, D86.83, D86.86, L92.0, M60.20, M60.211, M60.219, M60.221, M60.229, M60.231, M60.239, M60.241, M60.249, M60.251, M60.259, M60.261, M60.269, M60.271, M60.279, D86.0, D86.2, D86.8, D86.81, D86.89, L92.1, L92.8, L98.0, D86.84, D86.85, M27.1, L92.9, M60.2, M60.21, M60.212, M60.22, M60.222, M60.23, M60.232, M60.24, M60.242, M60.25, M60.252, M60.26, M60.262, M60.27, M60.272, M60.28, D86, D86…
Phecode	DE_688.1	Sarcoidosis	501751	799	0.00159242	D86, D86.1, D86.3, D86.82, D86.87, D86.9, D86.83, D86.86, D86.0, D86.2, D86.8, D86.81, D86.89, D86.84, D86.85
Phecode	DE_688.2	Foreign body granuloma	502340	157	0.000312537	M60.2, M60.21, M60.212, M60.22, M60.222, M60.23, M60.232, M60.24, M60.242, M60.25, M60.252, M60.26, M60.262, M60.27, M60.272, M60.28, L92.3, M60.20, M60.211, M60.219, M60.221, M60.229, M60.231, M60.239, M60.241, M60.249, M60.251, M60.259, M60.261, M60.269, M60.271, M60.279
Phecode	DE_688.3	Pyogenic granuloma of skin and subcutaneous tissue	501719	469	0.000934786	L98.0
Phecode	EM_200	Disorders of thyroid gland	484471	23619	0.0487521	E02, E03.0, E03.4, E04, E04.2, E05.00, E06.9, E07.8, E07.9, E89.0, O90.5, E00, E00.0, E00.1, E00.2, E00.9, E01, E03.3, E03.9, E04.1, E04.9, E05.40, E05.8, E05.81, E05.90, E06, E06.2, E06.5, E07.1, E07.81, P72.1, R94.6, E01.8, E03, E03.1, E03.2, E03.5, E04.0, E05.0, E05.01, E06.1, E06.3, E06.4, E07, G13.2, P72.0, E01.0, E01.1, E01.2, E03.8, E04.8, E05, E05.1, E05.10, E05.11, E05.2, E05.20, E05.21,…
Phecode	EM_200.1	Hypothyroidism	488572	20519	0.0419979	G13.2, E03.8, E03.0, E89.0, E03.3, E03.9, E03, E03.1, E03.2, E03.5
Phecode	EM_200.11	Secondary hypothyroidism	501766	2262	0.00450808	E03.2, E89.0, E03.3
Phecode	EM_200.12	Hypothyroidism (not specified as secondary)	489116	19444	0.0397534	E03.9
Phecode	EM_200.2	Goiter	499205	3519	0.00704921	P72.0, E01.0, E01.1, E01.2, E04.8, E05.1, E05.10, E05.11, E05.2, E05.20, E05.21, E05.3, E05.30, E05.31, E04, E04.2, E05.00, E03.0, E04.1, E04.9, E07.1, E04.0, E05.0, E05.01
Phecode	EM_200.21	Diffuse goiter	501305	867	0.00172949	E04.0, E05.0, E05.01, E01.0, E05.00, E03.0
Phecode	EM_200.22	Uninodular goiter [single thyroid nodule]	501735	1139	0.00227012	E05.1, E05.10, E05.11, E04.1
Phecode	EM_200.23	Multinodular goiter	501669	1213	0.00241793	E01.1, E05.2, E05.20, E05.21, E04.2
Phecode	EM_200.3	Thyrotoxicosis [hyperthyroidism]	499880	3137	0.00627551	E05, E05.4, E05.41, E05.80, E05.9, E05.91, E05.0, E05.01, E05.1, E05.10, E05.11, E05.2, E05.20, E05.21, E05.3, E05.30, E05.31, E05.40, E05.8, E05.81, E05.90, E06.2, P72.1, E05.00
Phecode	EM_200.31	Graves' disease [Toxic diffuse goiter]	501764	732	0.00145885	E05.00, E05.0, E05.01
Phecode	EM_200.4	Thyroiditis	501748	487	0.000970607	E06.0, E06.9, O90.5, E06, E06.5, E06.1, E06.2, E06.3, E06.4
Phecode	EM_200.41	Chronic thyroiditis	502104	358	0.000713	E06.2, E06.3, E06.5
Phecode	EM_200.411	Hashimoto thyroiditis [Chronic lymphocytic thyroiditis]	502123	347	0.000691066	E06.3
Phecode	EM_200.7	Iodine-related thyroid disorders	502273	627	0.00124833	E01.2, E02, E00, E00.0, E00.1, E00.2, E00.9, E01, E01.0, E01.1, E01.8
Phecode	EM_200.9	Abnormal thyroid function studies	501590	490	0.000976893	R94.6
Phecode	EM_202	Diabetes mellitus	486618	29799	0.0612369	E10.39, E10.42, E10.43, E10.51, E10.52, E08.37X3, E10.620, E08.40, E10.63, E08.49, E10.649, E08.6, E10.9, E11.0, E08.622, E11.1, E11.11, E11.21, E08.638, E11.3, E08.641, E11.319, E08.69, E09.0, E11.3212, E09.01, E11.329, E09.2, E11.3299, E11.3312, E11.3391, E09.3213, E09.3291, E11.34, E09.33, E09.3311, E11.3413, E09.339, E11.3492, E09.3393, E09.341, E11.351, E09.3413, E09.3491, E11.3519, E09.35, …
Phecode	EM_202.1	Type 1 diabetes	499613	2677	0.00535815	E10.4, E10.44, E10.59, E10.621, E10.630, E10.10, E10.22, E10.3, E10.3219, E10.3291, E10.3293, E10.33, E10.3311, E10.3313, E10.339, E10.3392, E10.3399, E10.341, E10.3412, E10.3419, E10.3491, E10.3493, E10.35, E10.3511, E10.3513, E10.352, E10.3522, E10.3529, E10.3531, E10.3533, E10.354, E10.3542, E10.3549, E10.3551, E10.359, E10.3592, E10.3599, E10.37X2, O24.012, O24.03, E10.39, E10.42, E10.43, E10…
Phecode	EM_202.2	Type 2 diabetes	487819	29647	0.0607746	E11.311, E11.3211, E11.3219, E11.3293, E11.3311, E11.339, E11.3399, E11.3412, E11.3491, E11.35, E11.3513, E11.3522, E11.3531, E11.354, E11.3549, E11.3552, E11.3559, E11.3592, E11.37X1, E11.37X3, E11.39, E11.40, E11.42, E11.59, E11.61, E11.8, E11.0, E11.1, E11.11, E11.21, E11.3, E11.319, E11.3212, E11.329, E11.3299, E11.3312, E11.3391, E11.34, E11.3413, E11.3492, E11.351, E11.3519, E11.3523, E11.3…
Phecode	EM_202.4	Other specified diabetes*	500176	10521	0.0210346	E13, E13.00, E13.01, E13.10, E13.2, E13.22, E13.29, E13.31, E13.321, E13.3219, E13.3293, E13.3312, E13.3391, E13.34, E13.3413, E13.3492, E13.351, E13.3519, E13.3523, E13.3532, E13.3541, E13.355, E13.3559, E13.3593, E13.44, E13.5, E13.62, E13.621, E13.628, E13.630, E13.64, E13.641, E13.311, E13.3211, E13.329, E13.3299, E13.3313, E13.3392, E13.341, E13.3419, E13.3493, E13.3511, E13.352, E13.3529, E…
Phecode	EM_204	Abnormal glucose	496917	8246	0.0165943	E10.641, E11.00, E09.649, R73.01, R73.03, O99.81, E08.649, E13.00, E09.64, E09.65, P70.3, P70.4, E16.1, E13.64, E13.641, O99.815, E10.649, E08.64, E08.65, E09.00, E11.64, E11.641, E09.641, E16.0, R73, R73.02, R73.09, E13.649, E13.65, E15, E08.00, O99.814, E10.64, E10.65, E08.641, E11.649, E11.65, E16.2, R73.0, R73.9, O99.810
Phecode	EM_204.1	Impaired fasting glucose	501325	1897	0.00378397	R73.01
Phecode	EM_204.2	Impaired glucose tolerance (oral)	502089	209	0.000416261	R73.02
Phecode	EM_204.3	Hypoglycemia	501514	3287	0.00655415	E10.64, E08.641, E11.649, E16.2, E10.641, E09.649, E08.649, E09.64, P70.3, P70.4, E16.1, E13.64, E13.641, E10.649, E08.64, E11.64, E11.641, E09.641, E16.0, E13.649, E15
Phecode	EM_204.32	Drug-induced hypoglycemia*	502463	130	0.000258726	E16.0
Phecode	EM_204.4	Hyperglycemia	501172	1747	0.00348583	E10.65, E11.65, R73.9, E11.00, E13.00, E09.65, E08.65, E09.00, E13.65, E08.00
Phecode	EM_204.5	Prediabetes*	502215	127	0.00025288	R73.03
Phecode	EM_206	Disorders of pancreatic internal secretion (excl. DM)	502481	105	0.000208963	E16, E16.3, E16.8, E16.9, E16.4
Phecode	EM_208	Disorders of parathyroid gland	501920	2152	0.00428754	N25.81, E21.1, E21.5, E89.2, P71.4, E20.0, E20.8, E21, E21.3, E21.0, E20, E20.9, E21.2, E21.4
Phecode	EM_208.1	Hypoparathyroidism	502358	475	0.000945541	E20, E20.9, E89.2, P71.4, E20.0, E20.8
Phecode	EM_208.2	Hyperparathyroidism	502044	1920	0.00382437	E21.2, N25.81, E21.1, E21.3, E21.0
Phecode	EM_208.22	Secondary hyperparathyroidism	502469	188	0.000374152	N25.81, E21.1
Phecode	EM_209	Disorders of the pituitary gland and its hypothalamic control	501806	1273	0.00253684	E22.8, E23, E23.1, E23.7, E24.0, E34.4, N25.1, E22, E22.2, E23.3, E22.1, E22.9, E23.0, E89.3, E22.0, E23.2, E23.6
Phecode	EM_209.1	Pituitary hyperfunction	502154	751	0.00149556	E22.0, E22.8, E24.0, E34.4, E22, E22.2, E22.1, E22.9
Phecode	EM_209.12	Syndrome of inappropriate secretion of antidiuretic hormone	502447	603	0.00120013	E22.2
Phecode	EM_209.2	Hypopituitarism	502201	387	0.000770608	E23, E23.1, E23.0, E89.3
Phecode	EM_209.23	Iatrogenic hypopituitarism*	502430	114	0.000226897	E89.3, E23.1
Phecode	EM_209.4	Diabetes insipidus	502399	116	0.000230892	E23.2, N25.1
Phecode	EM_211	Disorders of adrenal glands	502006	1372	0.00273304	E24.8, E25.0, E26.0, E26.1, E26.89, E27.4, E27.49, E89.6, E24, E25.8, E26, E26.09, E27.1, E27.3, E27.8, E24.1, E24.2, E24.3, E24.4, E25, E26.02, E27, E27.40, E27.5, E27.9, E24.0, E24.9, E25.9, E26.01, E26.8, E26.9, E27.0, E27.2
Phecode	EM_211.1	Adrenal hyperfunction	502304	217	0.000432009	E24.0, E24.9, E26.01, E26.8, E26.9, E27.0, E24.8, E26.0, E26.1, E26.89, E24, E26, E26.09, E24.1, E24.2, E24.3, E24.4, E26.02, E27.5
Phecode	EM_211.13	Cushing's syndrome	502394	118	0.000234875	E24.1, E24.2, E24.3, E24.4, E24.0, E24.9, E24.8, E24
Phecode	EM_211.2	Adrenocortical insufficiency	502248	727	0.00144749	E27.2, E27.4, E27.49, E89.6, E27.1, E27.3, E27.40
Phecode	EM_214	Disorders of ovarian function	272822	152	0.00055714	E28.0, E28.39, E89.40, E28.3, E28.319, E89.4, E28.310, E28.8, E28, E28.1, E28.31, E28.9, E89.41
Phecode	EM_214.1	Ovarian failure	272848	143	0.000524101	E28.31, E89.41, E28.39, E89.40, E28.3, E28.319, E89.4, E28.310
Phecode	EM_214.11	Premature menopause	273041	104	0.000380895	E28.310, E28.31, E28.319
Phecode	EM_215	Testicular dysfunction	228897	360	0.00157276	E29, E29.0, E29.8, E29.9, E89.5, E29.1
Phecode	EM_215.1	Testicular hypofunction	228924	352	0.00153763	E29.1, E89.5
Phecode	EM_229	Other endocrine disorders, NOS	502205	182	0.000362402	E34.9, E35, E34, E34.1, E34.2, E34.8
Phecode	EM_230	Malnutrition and underweight	497990	16041	0.0322115	R63.0, E41, E43, E44.0, E45, R62.7, Z68.1, Z68.51, R62.51, R63.4, R63.6, R64, R68.81, E40, E42, E44, E44.1, E64.0, P92.6, E46, D53.0
Phecode	EM_230.1	Protein-calorie malnutrition	502392	583	0.00116045	E46, D53.0, E41, E43, E44.0, E45, E40, E42, E44, E44.1, E64.0
Phecode	EM_230.2	Abnormal weight loss and underweight	498583	13850	0.0277787	Z68.1, R63.4, R63.6
Phecode	EM_230.21	Abnormal weight loss	498885	13679	0.0274191	R63.4
Phecode	EM_230.22	Underweight	502173	269	0.000535672	Z68.1, R63.6
Phecode	EM_230.3	Anorexia	501845	2784	0.00554753	R63.0
Phecode	EM_230.4	Cachexia	502478	251	0.000499524	R64
Phecode	EM_232	Vitamin deficiencies	499422	13867	0.0277661	E50.5, E50.6, E50.8, E51, E51.2, E53, E53.8, E54, E55.0, E55.9, E56.9, E64.1, D51, D51.0, D53.2, E50, E50.1, E50.3, E51.12, E52, E53.1, E56.1, D51.9, D52, D52.0, D52.1, D52.8, D52.9, E50.4, E50.7, E50.9, E51.11, E51.9, E53.0, E53.9, E55, E56, E64.2, D51.8, E50.0, E50.2, E51.1, E51.8, E56.0, E56.8, D51.1, D51.3
Phecode	EM_232.2	Vitamin B group deficiency	500518	5736	0.0114601	E51.1, E51.8, D51.1, D51.3, E51, E51.2, E53, E53.8, D51, D51.0, E51.12, E52, E53.1, D51.9, D52, D52.0, D52.1, D52.8, D52.9, E51.11, E51.9, E53.0, E53.9, D51.8
Phecode	EM_232.27	Vitamin B12 deficiency	501568	1738	0.00346513	D51.8, D51.1, D51.3, D51, D51.0, D51.9
Phecode	EM_232.29	Folate deficiency [Vitamin B9]	502272	720	0.00143349	D52, D52.0, D52.1, D52.8, D52.9
Phecode	EM_232.4	Vitamin D deficiency	502077	8915	0.0177562	E55.0, E55.9, E55
Phecode	EM_234	Other nutritional deficiencies	501485	1756	0.0035016	E61.7, E63.0, E63.9, E61.8, E64, E61, E61.9, E63.1, E64.8, E63, E63.8, E64.9
Phecode	EM_236	Overweight and obesity	487268	34576	0.0709589	Z68.28, Z68.30, Z68.32, Z68.34, Z68.36, Z68.38, Z68.4, Z68.44, E65, E66.09, E66.2, E66.9, O99.210, O99.214, Z68.25, Z68.29, Z68.43, E66.01, E66.3, O99.21, O99.213, Z68.26, Z68.3, Z68.31, Z68.33, Z68.35, Z68.37, Z68.39, Z68.42, Z68.54, E66, E66.1, E66.8, O99.212, Z68.27, Z68.41, Z68.45, E66.0, O99.211, O99.215
Phecode	EM_236.1	Obesity	487363	34544	0.0708794	Z68.41, Z68.45, E66.0, O99.211, O99.215, Z68.30, Z68.32, Z68.34, Z68.36, Z68.38, Z68.4, Z68.44, E66.09, E66.2, E66.9, O99.210, O99.214, Z68.43, E66.01, O99.21, O99.213, Z68.3, Z68.31, Z68.33, Z68.35, Z68.37, Z68.39, Z68.42, Z68.54, E66.1, E66.8, O99.212
Phecode	EM_236.11	Morbid obesity	502113	617	0.00122881	Z68.42, Z68.41, Z68.45, Z68.4, Z68.44, E66.2, Z68.43, E66.01
Phecode	EM_237	Abnormal weight gain	500870	916	0.00182882	R63.5
Phecode	EM_239	Hyperlipidemia	470496	59506	0.126475	E78.2, E78.3, E78.01, E78.1, E78.00, E78.4, E78.49, E78.41, E78.5, E78.0
Phecode	EM_239.1	Hypercholesterolemia	474730	55915	0.117783	E78.0, E78.41, E78.2, E78.01, E78.00
Phecode	EM_239.11	Pure hypercholesterolemia	475290	55863	0.117535	E78.00, E78.0
Phecode	EM_239.2	Hyperglyceridemia	501466	789	0.00157339	E78.1, E78.2
Phecode	EM_239.21	Pure hyperglyceridemia	502349	289	0.000575297	E78.1
Phecode	EM_239.3	Mixed hyperlipidemia	501597	513	0.00102273	E78.2
Phecode	EM_244	Disorders of lipoprotein metabolism and other lipidemias	501961	1431	0.00285082	E78.9, E88.1, E78.8, E78.81, E78, E78.89
Phecode	EM_247	Disorders of mineral metabolism and mineral deficiencies	492972	26479	0.053713	E83.0, E83.01, E83.09, E83.10, E83.119, E83.81, E83.9, E59, E61.3, D50, D50.0, E83.110, E83.118, E83.2, E83.30, E83.39, E83.40, E83.49, E83.50, E83.59, E58, E61.2, E61.6, L94.2, D50.9, P78.84, P71.0, P71.1, P71.2, E83.00, E83.1, E83.11, E83.111, E83.42, E83.52, E61.1, E61.5, D50.8, E83, E83.19, E83.3, E83.31, E83.4, E83.41, E83.5, E83.51, E83.8, E83.89, E60, E61.0, E61.4
Phecode	EM_247.3	Disorders of phosphorus metabolism	502446	1673	0.00332971	E83.3, E83.31, E83.30, E83.39
Phecode	EM_247.4	Disorders of magnesium metabolism	502445	2832	0.00563644	E83.4, E83.41, E83.40, E83.49, E61.2, P71.2, E83.42
Phecode	EM_247.42	Hypomagnesemia*	502473	132	0.000262701	P71.2, E83.42, E61.2
Phecode	EM_247.5	Disorders of calcium metabolism	501794	4288	0.00854534	E83.5, E83.51, E83.81, E83.50, E83.59, E58, L94.2, P71.0, P71.1, E83.52
Phecode	EM_247.51	Hypocalcemia	502331	164	0.000326478	P71.0, P71.1, E83.51
Phecode	EM_247.52	Hypercalcemia	502347	205	0.000408084	E83.52
Phecode	EM_247.7	Disorders of iron metabolism	502084	1072	0.0021351	E83.19, E83.10, E83.119, E83.110, E83.118, P78.84, E83.1, E83.11, E83.111
Phecode	EM_247.71	Hemochromatosis	502359	109	0.000216976	P78.84, E83.11, E83.111, E83.119, E83.110, E83.118
Phecode	EM_247.8	Mineral deficiencies	494089	19742	0.0399564	E60, E61.0, E61.4, E59, E61.3, D50, D50.0, E61.6, D50.9, E61.1, E61.5, D50.8
Phecode	EM_247.88	Iron deficiency	494098	19730	0.0399313	E61.1, D50.8, D50, D50.0, D50.9
Phecode	EM_248	Disorders of plasma-protein metabolism, NEC	502379	964	0.00191887	E88.0, E88.09
Phecode	EM_249	Amyloidosis	502440	453	0.0009016	E85.2, E85.4, E85.82, H11.013, E85, E85.1, E85.8, H11.012, I68.0, E85.0, E85.81, E85.89, H11.011, E85.3, E85.9, H11.01, H11.019
Phecode	EM_249.1	Cerebral amyloid angiopathy*	502485	154	0.000306477	I68.0
Phecode	EM_252	Other and unspecified disorders of metabolism	500612	2227	0.00444855	E88.9, E70.1, E71.44, E71.448, E73.0, E73.8, E74.0, E74.00, E74.01, E74.09, E74.1, E74.10, E74.11, E74.12, E74.89, E80.4, E80.7, E88, E88.8, E71.40, E73, E73.1, E74.02, E74.19, E74.2, E74.20, E74.21, E74.31, E74.4, E74.8, E74.819, E80.5, R82.2, E71.43, E74, E74.03, E74.29, E74.3, E74.39, E74.810, E74.818, E79.0, E80, E80.6, E88.89, E70.0, E71.4, E73.9, E74.04, E74.81, E74.9
Phecode	EM_252.3	Disorders of bilirubin excretion	501878	952	0.00189688	E80.6, E80.4, E80.7, E80.5, R82.2
Phecode	EM_252.4	Hyperuricemia without signs of gout*	501660	564	0.00112427	E79.0
Phecode	EM_252.5	Disorders of carbohydrate metabolism	502138	566	0.00112718	E73.9, E74.04, E74.81, E74.9, E73.0, E73.8, E74.0, E74.00, E74.01, E74.09, E74.1, E74.10, E74.11, E74.12, E74.89, E73, E73.1, E74.02, E74.19, E74.2, E74.20, E74.21, E74.31, E74.4, E74.8, E74.819, E74, E74.03, E74.29, E74.3, E74.39, E74.810, E74.818
Phecode	EM_252.51	Disorders of intestinal carbohydrate absorption	502252	442	0.000880036	E74.3, E74.39, E73.9, E73.0, E73.8, E73, E73.1, E74.31
Phecode	EM_256	Disorders of fluid, electrolyte and acid-base balance	498439	29138	0.0584585	P74, E86, E86.9, E87.22, P74.21, P74.22, P74.41, P74.421, P74.422, P74.49, E86.1, E87.1, E87.21, E87.4, E87.6, E87.70, E87.79, P19, P19.0, P19.1, P19.2, P19.9, P74.0, P74.42, E86.0, E87, E87.20, E87.3, P74.1, P74.31, P74.32, E87.0, E87.2, E87.29, E87.5, E87.7, E87.71, E87.8
Phecode	EM_256.1	Hyperosmolality and/or hypernatremia	502274	1593	0.00317158	E87.0, P74.21
Phecode	EM_256.2	Hyposmolality and/or hyponatremia	501045	10263	0.0204832	P74.22, E87.1
Phecode	EM_256.3	Mixed disorder of acid-base balance	502268	4626	0.00921022	E87.2, E87.29, E87.22, P74.41, E87.21, E87.4, P19, P19.0, P19.1, P19.2, P19.9, P74.0, E87.20, E87.3
Phecode	EM_256.31	Acidosis	502284	4024	0.0080114	P74.0, E87.20, E87.2, E87.29, E87.22, E87.21, P19, P19.0, P19.1, P19.2, P19.9
Phecode	EM_256.32	Alkalosis	502474	679	0.00135131	E87.3, P74.41
Phecode	EM_256.4	Hyperkalemia [Hyperpotassemia]	502092	3789	0.00754643	P74.31, E87.5
Phecode	EM_256.5	Hypokalemia [Hypopotassemia]	501882	6898	0.0137443	P74.32, E87.6
Phecode	EM_256.6	Fluid overload	502399	2992	0.00595543	E87.7, E87.71, E87.70, E87.79
Phecode	EM_256.7	Volume depletion	501709	10214	0.0203584	P74.1, E86, E86.9, E86.1, E86.0
Phecode	EM_256.71	Dehydration	502413	149	0.000296569	E86.0, P74.1
Phecode	EM_257	Polydipsia	501752	448	0.000892871	R63.1
Phecode	GE_960	Chromosomal anomalies	502344	179	0.00035633	Q90, Q90.9, Q91.1, Q91.5, Q92.5, Q92.7, Q92.9, Q93.0, Q93.4, Q93.82, Q93.9, Q95.0, Q95.2, Q95.5, Q96.0, Q96.4, Q97.2, Q98.4, Q98.7, Q98.9, Q99.0, Q99.8, D82.1, Q90.2, Q91.0, Q91.4, Q92, Q92.2, Q92.62, Q93.3, Q93.51, Q93.7, Q93.81, Q95.8, Q96, Q96.3, Q97, Q97.8, Q98, Q98.3, Q99.9, Q90.1, Q91.3, Q91.7, Q92.1, Q92.61, Q92.8, Q93, Q93.2, Q93.89, Q95, Q95.1, Q95.3, Q96.2, Q96.9, Q97.1, Q97.3, Q98.1, Q…
Phecode	GE_961	Genetic syndromes associated with neoplasms	502267	233	0.000463897	Z15.0, Z15.03, Q85.0, Q85.09, Q85.81, Q85.89, E31.20, E31.23, Z15.02, Z15.81, Q85.83, E31.22, Z15.01, Z15.09, Q85, Q85.01, Q85.02, Q85.03, Q85.8, Q85.9, E31.2, E31.21, E71.440, Z15.04, Q82.3, Q85.00, Q85.1, Q85.82
Phecode	GE_961.1	Phakomatoses	502289	174	0.000346414	Q82.3, Q85.00, Q85.1, Q85.82, Q85.0, Q85.09, Q85.81, Q85.89, Q85.83, Q85, Q85.01, Q85.02, Q85.8, Q85.9
Phecode	GE_964	Disorders of carbohydrate metabolism	502383	115	0.000228909	P70.9, E74.03, E74.29, E74.31, E74.810, E74.818, E74.04, E74.81, P70.8, E74.0, E74.00, E74.01, E74.09, E74.1, E74.10, E74.11, E74.12, E74.89, E73.0, E74.02, E74.19, E74.2, E74.20, E74.21, E74.4, E74.819
Phecode	GE_965	Inborn error of lipid metabolism	502143	180	0.000358464	E78.6, E78.71, E78.79, G60.1, E78.7, E78.72, E78.01, E78.70
Phecode	GE_965.4	Familial hypercholesterolemia*	502222	111	0.000221018	E78.01
Phecode	GE_966	Other inborn errors of metabolism	501872	908	0.00180923	E79.2, E80.0, E80.20, E80.5, E79, E79.1, E79.9, E80.29, E80.2, E80.21, E79.8, E80.1, E80.3, E80.4
Phecode	GE_966.4	Genetic of bilirubin excretion*	501916	856	0.00170546	E80.4, E80.5
Phecode	GE_966.41	Gilbert syndrome*	501916	856	0.00170546	E80.4
Phecode	GE_967	Genetic disorders of vitamin and mineral metabolism	502357	105	0.000209015	E83.110, D81.810, D81.819, E83.31, D51.2, E83.01, D81.81, D81.818, E83.32
Phecode	GE_967.4	Hereditary hemochromatosis	502375	104	0.000207017	E83.110
Phecode	GE_970	Hemoglobinopathies	501957	633	0.00126106	D74.0, D74.9, D75.A, D55.29, D55.3, D56, D56.2, D56.5, D57.00, D57.03, D57.20, D57.211, D57.212, D57.41, D57.413, D57.43, D57.439, D57.453, D57.812, D57.818, D58, D58.2, D59.32, D64.4, D56.1, D56.9, D57.0, D57.01, D57.02, D57.2, D57.219, D57.40, D57.411, D57.412, D57.42, D57.431, D57.438, D57.8, D57.81, D57.811, D58.1, D58.8, D74, D74.8, D55.0, D55.9, D56.0, D56.4, D57.1, D57.218, D57.4, D57.419,…
Phecode	GE_970.2	Thalassemia	502198	317	0.000631225	D56.3, D56.8, D56, D56.2, D56.5, D56.1, D56.9, D56.0
Phecode	GE_970.25	Thalassemia minor	502272	232	0.000461901	D56.3
Phecode	GE_970.6	Hereditary hemolytic anemias	502368	180	0.000358303	D55.1, D55.2, D55.21, D55.8, D58.9, D59.5, D75.A, D55.29, D55.3, D58, D59.32, D58.1, D58.8, D55.0, D55.9, D58.0
Phecode	GE_971	Genetic coagulation defects	502071	470	0.000936123	D68.03, D68.09, D66, D68.00, D68.021, D68.1, D68.52, D67, D68.01, D68.022, D68.2, D68.02, D68.023, D68.0, D68.020, D68.029
Phecode	GE_971.1	Hereditary hypo-coagulability	502071	470	0.000936123	D68.0, D68.020, D68.029, D68.03, D68.09, D66, D68.00, D68.021, D68.1, D67, D68.01, D68.022, D68.2, D68.02, D68.023
Phecode	GE_972	Genetic neuromuscular disease	502147	697	0.00138804	G11.0, G11.2, G12.24, G12.25, G71.12, G71.20, G71.220, G71.228, G60.2, G60.8, G11, G11.11, G11.19, G11.9, G12.0, G71.00, G71.03, G71.032, G71.034, G71.0341, G71.0349, G71.038, G71.09, G71.11, G71.22, G60, G11.10, G11.4, G11.8, G12.1, G71.02, G71.2, G71.21, G60.9, G11.1, G11.3, G24.1, G71.01, G71.031, G71.033, G71.0340, G71.0342, G71.035, G71.039, G71.13, G71.29, G90.1, G60.0, G71.0
Phecode	GE_972.1	Hereditary neuropathy	502373	310	0.000617071	G60.0, G60.8, G60, G60.9
Phecode	GE_972.11	Hereditary motor and sensory neuropathy	502405	175	0.000348325	G60.0
Phecode	GE_972.2	Hereditary ataxia	502372	276	0.000549394	G11.1, G11.3, G11.0, G11.2, G60.2, G11, G11.11, G11.19, G11.9, G11.10, G11.4, G11.8
Phecode	GE_972.9	Muscular dystrophy	502424	112	0.000222919	G71.0, G71.01, G71.031, G71.033, G71.0340, G71.0342, G71.035, G71.039, G71.29, G71.20, G71.220, G71.228, G71.00, G71.03, G71.032, G71.034, G71.0341, G71.0349, G71.038, G71.09, G71.22, G71.02, G71.2, G71.21
Phecode	GE_974	Genetic diseases of the eye	502087	1001	0.00199368	H35.50, H35.53, H18.50, H18.502, H18.509, H18.52, H18.529, H18.533, H18.542, H18.551, H18.59, H18.592, H18.599, H35.52, H47.22, H18.523, H18.532, H18.541, H18.55, H18.559, H35.5, H35.51, H35.54, H18.5, H18.501, H18.503, H18.522, H18.531, H18.54, H18.549, H18.553, H18.591, H18.593, H31.2, H31.20, H31.21, H18.521, H18.53, H18.539, H18.543, H18.552, H31.22, H31.23, H31.29
Phecode	GE_974.1	Hereditary retinal dystrophy	502282	235	0.000467865	H35.50, H35.53, H35.52, H35.5, H35.51, H35.54
Phecode	GE_974.2	Hereditary corneal dystrophies	502277	768	0.00152904	H18.521, H18.53, H18.539, H18.543, H18.552, H18.50, H18.502, H18.509, H18.52, H18.529, H18.533, H18.542, H18.551, H18.59, H18.592, H18.599, H18.523, H18.532, H18.541, H18.55, H18.559, H18.5, H18.501, H18.503, H18.522, H18.531, H18.54, H18.549, H18.553, H18.591, H18.593
Phecode	GE_975	Hereditary cardiovascular diseases	502411	111	0.000220935	I67.850, Q87.82, I67.858, I78.0, I67.85
Phecode	GE_975.2	Hereditary hemorrhagic telangiectasia	502414	105	0.000208991	I78.0
Phecode	GE_976	Genetic diseases primary affecting the kidneys	502286	308	0.000613196	N07.1, N07.5, Q61.19, Q61.3, N07, N07.2, N07.6, E72.53, N07.3, N07.7, N07.8, N07.9, Q61.2, E26.81, N07.0, N07.4, Q61.1, Q87.81
Phecode	GE_976.5	Polycystic kidney disease	502298	298	0.000593273	Q61.1, Q61.19, Q61.3, Q61.2
Phecode	GE_976.52	Autosomal dominant polycystic kidney disease (ADPKD)	502355	127	0.000252809	Q61.2
Phecode	GE_978	Genetic disorders relating to growth and musculoskeletal system	502259	277	0.000551508	M11.1, M11.10, M11.11, M11.111, M11.112, M11.119, M11.12, M11.121, M11.122, M11.129, M11.13, M11.131, M11.132, M11.139, M11.14, M11.141, M11.142, M11.149, M11.15, M11.151, M11.152, M11.159, M11.16, M11.161, M11.162, M11.169, M11.17, M11.171, M11.172, M11.179, M11.18, M11.19, Q78, Q78.0, Q79.6, Q79.61, Q87.4, Q87.418, E34.322, E34.329, Q77.0, Q77.2, Q77.3, Q77.4, Q77.6, Q78.1, Q87.410, E34.321, Q7…
Phecode	GE_978.2	Herediatary connective tissue diseases	502367	162	0.000322473	Q79.63, Q87.40, Q87.42, Q79.6, Q79.61, Q87.4, Q87.418, Q87.410, Q79.60, Q79.69, Q87.41, Q87.43
Phecode	GE_978.22	Ehler's Danlos syndrome	502446	109	0.000216939	Q79.60, Q79.69, Q79.63, Q79.6, Q79.61
Phecode	GE_978.3	Osteochondrodysplasias	502398	105	0.000208998	Q77.1, Q77.5, Q78.3, Q78, Q78.0, Q77.0, Q77.2, Q77.3, Q77.4, Q77.6, Q78.1, Q77.7, Q78.2, Q78.5, Q78.6
Phecode	GE_983	Genetic carrier status	502176	412	0.000820429	Z14, Z14.1, D57.3, Z14.0, Z14.01, Z14.8, Z14.02
Phecode	GE_983.2	Hemoglobin C trait [Sickle-cell trait]	502250	338	0.000672972	D57.3
Phecode	GI_500	Disorders of tooth develoment	500353	1085	0.00216847	K00.1, K00.3, K00, K00.4, K00.6, K00.8, K01.0, K03.5, K00.0, K00.2, K00.9, K00.5, K01, K01.1
Phecode	GI_500.4	Disturbances in tooth eruption	500413	1024	0.00204631	K01, K01.1, K00.6, K01.0
Phecode	GI_500.41	Impacted teeth*	500569	902	0.00180195	K01.1
Phecode	GI_502	Diseases of teeth and supporting structures	494494	9140	0.0184835	K03.3, K03.6, K03.9, K04.0, K04.90, K02.5, K02.6, K02.7, K08.0, K08.102, K08.11, K08.114, K08.122, K08.13, K08.134, K08.192, K08.2, K08.21, K08.23, K08.25, K08.4, K08.403, K08.411, K08.419, K08.423, K08.431, K08.439, K08.493, K08.81, K03.2, K03.8, K04.1, K04.3, K02.3, K02.53, K02.63, K08.101, K08.109, K08.113, K08.121, K08.129, K08.133, K08.191, K08.199, K08.402, K08.41, K08.414, K08.422, K08.43,…
Phecode	GI_502.1	Diseases of hard tissues of teeth	500161	4357	0.00871119	K02.9, K03.0, K03.4, K03.7, K03.81, K02.51, K02.61, K08.1, K08.103, K08.111, K08.119, K08.123, K08.131, K08.139, K08.193, K08.40, K08.404, K08.412, K08.42, K08.424, K08.432, K08.49, K08.494, K03.3, K03.6, K03.9, K02.5, K02.6, K02.7, K08.0, K08.102, K08.11, K08.114, K08.122, K08.13, K08.134, K08.192, K08.4, K08.403, K08.411, K08.419, K08.423, K08.431, K08.439, K08.493, K03.2, K03.8, K02.3, K02.53,…
Phecode	GI_502.11	Dental caries	500391	4164	0.00832149	K02, K02.52, K02.62, K02.9, K02.51, K02.61, K02.5, K02.6, K02.7, K02.3, K02.53, K02.63
Phecode	GI_502.16	Loss of teeth and edentulism	502291	151	0.000300623	K08.10, K08.104, K08.112, K08.12, K08.124, K08.132, K08.19, K08.194, K08.401, K08.409, K08.413, K08.421, K08.429, K08.433, K08.491, K08.499, K08.1, K08.103, K08.111, K08.119, K08.123, K08.131, K08.139, K08.193, K08.40, K08.404, K08.412, K08.42, K08.424, K08.432, K08.49, K08.494, K08.102, K08.11, K08.114, K08.122, K08.13, K08.134, K08.192, K08.4, K08.403, K08.411, K08.419, K08.423, K08.431, K08.43…
Phecode	GI_502.3	Diseases of pulp and periapical tissues	499278	2672	0.00535173	K04.01, K04.2, K04.6, K04.0, K04.90, K04.1, K04.3, K04, K04.02, K04.7, K04.9, K04.99
Phecode	GI_502.32	Periapical abscess	499441	2512	0.00502962	K04.7, K04.6
Phecode	GI_504	Periodontal diseases	500364	2188	0.00437282	K05, K05.00, K05.1, K05.11, K05.21, K05.219, K05.223, K05.30, K05.311, K05.313, K05.32, K05.322, K05.329, K05.5, K06.3, K04.5, K05.20, K05.213, K05.222, K05.6, K06.01, K06.011, K06.013, K06.020, K06.022, K06.1, K06.8, K05.0, K05.01, K05.10, K05.2, K05.212, K05.221, K05.3, K05.31, K05.312, K05.319, K05.321, K05.323, K05.4, K06, K06.9, A69.1, K04.4, K05.211, K05.22, K05.229, K06.0, K06.010, K06.012…
Phecode	GI_504.1	Gingivitis	501855	400	0.000797043	K05, K05.00, K05.1, K05.11, K05.0, K05.01, K05.10, A69.1
Phecode	GI_504.3	Periodontitis	501372	1097	0.002188	K04.4, K05.211, K05.22, K05.229, K05.21, K05.219, K05.223, K05.30, K05.311, K05.313, K05.32, K05.322, K05.329, K04.5, K05.20, K05.213, K05.222, K05.2, K05.212, K05.221, K05.3, K05.31, K05.312, K05.319, K05.321, K05.323, K05.4
Phecode	GI_505	Oral cysts	501650	651	0.00129772	K09, K09.8, K04.8, K09.0, K09.9, M27.4, M27.40, K09.1, M27.49
Phecode	GI_505.1	Odontogenic cysts	502362	137	0.000272712	K09.0
Phecode	GI_506	Diseases of salivary glands	499936	2560	0.00512066	K11.5, K11.7, K11.1, K11.20, K11.22, K11, K11.6, K11.8, R68.2, K11.0, K11.2, K11.21, K11.23, K11.4, K11.9
Phecode	GI_506.3	Sialoadenitis	501772	797	0.00158837	K11.2, K11.21, K11.23, K11.20, K11.22
Phecode	GI_506.4	Sialolithiasis	502035	351	0.000699154	K11.5
Phecode	GI_506.5	Disturbances of salivary secretion	501812	994	0.00198082	K11.7, R68.2
Phecode	GI_506.6	Mucocele of salivary gland	502343	111	0.000220965	K11.6
Phecode	GI_507	Lesions of mouth	496956	6847	0.0137779	K12, K12.1, K13.29, K13.4, K13.7, K11.3, K12.0, K13.2, K13.22, K13.3, K13.5, K13.70, K12.2, K13, K13.23, K13.79, A69.0, K13.21, K13.24, K13.6
Phecode	GI_507.1	Stomatitis	499790	2131	0.00426379	K12.1, K12.0, A69.0
Phecode	GI_507.11	Recurrent oral aphthae [Recurrent aphthous stomatitis]	501421	416	0.000829642	K12.0
Phecode	GI_507.2	Cellulitis and abscess of mouth	502284	312	0.000621163	K11.3, K12.2
Phecode	GI_507.3	Oral leukoplakia	502199	449	0.000894068	K13.21, K13.2, K13.3
Phecode	GI_508	Diseases of lips	501159	1683	0.00335822	K13.1, B37.83, K13.0
Phecode	GI_509	Diseases of tongue	500229	3010	0.00601724	K14.0, K14.8, K14.2, K14.4, K14.6, K14.9, K14.1, K14, K14.3, K14.5
Phecode	GI_509.1	Glossitis	501662	1069	0.00213092	K14.0, K14.2, K14.6, K14.1
Phecode	GI_509.11	Glossodynia	502233	257	0.000511715	K14.6
Phecode	GI_509.12	Geographic tongue	502368	142	0.000282661	K14.1
Phecode	GI_509.3	Hypertrophy of tongue papillae	502358	118	0.000234892	K14.3
Phecode	GI_510	Diseases of esophagus	482994	27848	0.057657	K20.0, K21.01, K22, K22.81, K23, K20.8, K20.81, K20.90, K21.00, K22.0, K22.4, K22.6, K22.70, K22.710, K22.719, K22.82, K20, K21.0, K22.89, B37.81, K20.80, K20.9, K20.91, K22.3, K22.5, K22.7, K22.71, K22.711, K22.8, K22.9
Phecode	GI_510.1	Achalasia of cardia	502369	266	0.000529491	K22.0
Phecode	GI_510.2	Esophagitis	484749	21005	0.0433317	K20.80, K20.9, K20.91, K20.0, K21.01, K20.8, K20.81, K20.90, K21.00, K20, K21.0, B37.81
Phecode	GI_510.5	Dyskinesia of esophagus	502082	1127	0.00224465	K22.4
Phecode	GI_510.6	Diverticulum of esophagus	502411	327	0.000650862	K22.5
Phecode	GI_510.7	Gastroesophageal laceration-hemorrhage syndrome [Mallory-Weiss tear]	502167	359	0.000714902	K22.6
Phecode	GI_510.8	Barrett's esophagus	501780	6761	0.013474	K22.7, K22.71, K22.711, K22.70, K22.710, K22.719
Phecode	GI_511	Gastro-esophageal reflux disease [GERD]	481503	44589	0.0926038	K21.0, K21, K21.01, P78.83, K21.00, K21.9
Phecode	GI_512	Aphagia and dysphagia	497591	13613	0.0273578	R13, R13.11, R13.19, R13.0, R13.12, D50.1, R13.1, R13.13, R13.10, R13.14
Phecode	GI_513	Peptic ulcer	491757	12627	0.0256773	K25.2, K25.5, K26.5, K26.6, K27.1, K27.4, K28.1, K28.2, P78.82, K22.10, K25, K25.4, K25.7, K26, K26.4, K26.7, K27, K27.6, K27.7, K28.0, K28.3, K28.9, K25.1, K25.6, K26.1, K26.2, K27.0, K27.5, K27.9, K28.5, K28.6, K22.1, K22.11, K25.0, K25.3, K25.9, K26.0, K26.3, K26.9, K27.2, K27.3, K28, K28.4, K28.7, Z87.11
Phecode	GI_513.1	Esophageal ulcer	498832	4501	0.00902308	K22.1, K22.11, K22.10
Phecode	GI_513.2	Gastric ulcer	499348	6179	0.0123741	K25.0, K25.3, K25.9, K25.2, K25.5, K25, K25.4, K25.7, K25.1, K25.6
Phecode	GI_513.3	Duodenal ulcer	498453	3386	0.00679302	K26.0, K26.3, K26.9, K26.5, K26.6, K26, K26.4, K26.7, K26.1, K26.2
Phecode	GI_514	Gastrointestinal obstruction	498946	11669	0.0233873	P76.2, P76.8, P76.9, K45.0, K51.512, K51.912, K56.4, K56.52, K31.5, K40.0, K40.3, K41.00, K41.30, K50.012, K50.812, K51.012, K51.312, K22.2, K56.5, K56.51, K56.60, K56.601, K56.69, K56.691, K56.7, K40.00, K40.30, K41.01, K41.31, K43.0, K44.0, P76, P76.0, K51.412, K51.812, K56, K56.3, K56.49, K40.01, K40.31, K42.0, P76.1, K46.0, K50.112, K50.912, K51.212, K56.0, K56.41, K56.6, K56.600, K56.609, K5…
Phecode	GI_514.1	Esophageal obstruction (Stricture and stenosis of esophagus)	501520	3400	0.00677939	K22.2
Phecode	GI_514.2	Intestinal obstruction	500056	7406	0.0148103	K46.0, K50.112, K50.912, K51.212, K56.41, K56.6, K56.600, K56.609, K56.690, K56.699, K41.0, K41.3, K43.3, K43.6, P76.2, P76.8, P76.9, K45.0, K51.512, K51.912, K56.4, K56.52, K31.5, K40.0, K40.3, K41.00, K41.30, K50.012, K50.812, K51.012, K51.312, K56.5, K56.51, K56.60, K56.601, K56.69, K56.691, K40.00, K40.30, K41.01, K41.31, K43.0, K44.0, P76, P76.0, K51.412, K51.812, K56.49, K40.01, K40.31, K42…
Phecode	GI_514.21	Impaction of intestine	502343	749	0.00149101	K56.49, K56.41, K56.4
Phecode	GI_514.3	Ileus	502291	1529	0.00304405	P76.1, K56.0, E84.11, K56.7, K56.3
Phecode	GI_514.31	Paralytic ileus	502413	263	0.000523474	K56.0
Phecode	GI_515	Heartburn	498396	4741	0.00951252	R12
Phecode	GI_516	Other diseases of stomach and duodenum	500276	5482	0.010958	K31.1, K31.3, K31.9, K31.A11, K31.A15, K31.A22, K31, K31.84, K31.A, K31.A12, K31.A19, K31.A29, K31.0, K31.2, K31.6, K31.8, K31.A0, K31.A13, K31.A2, K31.83, K31.89, K31.A1, K31.A14, K31.A21
Phecode	GI_516.1	Pyloric stenosis	502403	429	0.000853896	K31.1, K31.3, K31.2
Phecode	GI_517	Vascular disorders of intestine	502071	2806	0.00558885	P77, P77.1, P77.2, P77.3, P77.9, K55.30, K55.32, K55.8, K31.811, K55.01, K55.012, K55.02, K55.022, K55.03, K55.032, K55.04, K55.042, K55.05, K55.052, K55.06, K55.062, K55.1, K55.20, K55.9, K31.819, K55, K55.3, K55.31, K55.33, K31.82, K55.0, K55.011, K55.019, K55.021, K55.029, K55.031, K55.039, K55.041, K55.049, K55.051, K55.059, K55.061, K55.069, K55.2, K55.21, K31.81
Phecode	GI_517.1	Acute vascular insufficiency of intestine	502382	707	0.0014073	K55.0, K55.011, K55.019, K55.021, K55.029, K55.031, K55.039, K55.041, K55.049, K55.051, K55.059, K55.061, K55.069, K55.01, K55.012, K55.02, K55.022, K55.03, K55.032, K55.04, K55.042, K55.05, K55.052, K55.06, K55.062
Phecode	GI_517.2	Chronic vascular insufficiency of intestine	502463	149	0.000296539	K55.1
Phecode	GI_517.4	Gastrointestinal angiodysplasia	502294	1219	0.00242687	K55.2, K55.21, K55.20
Phecode	GI_518	Appendicitis	499298	2918	0.00584421	K35.3, K35.8, K35.21, K35.80, K35.891, K35, K35.20, K35.32, K35.89, K36, K35.2, K35.30, K35.31, K35.33, K35.890, K37
Phecode	GI_520	Hernia	466104	54197	0.116277	K44.9, K46.1, Q79.51, K40.01, K40.1, K40.10, K40.11, K40.31, K40.4, K40.40, K40.41, K41, K41.21, K41.91, K42.0, K42.1, K43.5, K43.9, K45.1, K46, K46.0, K40, K40.21, K40.91, K41.0, K41.20, K41.3, K41.90, K43.1, K43.3, K43.4, K43.6, K43.7, Q40.1, K44.1, K45, K45.0, K46.9, Q79.0, K40.0, K40.20, K40.3, K40.90, K41.00, K41.2, K41.30, K41.9, K43, K43.2, K45.8, K40.00, K40.2, K40.30, K40.9, K41.01, K41.…
Phecode	GI_520.1	Hernia of the abdominal wall	483634	23305	0.0481873	K45.8, K40.00, K40.2, K40.30, K40.9, K41.01, K41.1, K41.10, K41.11, K41.31, K41.4, K41.40, K41.41, K42, K42.9, K46.1, K40.01, K40.1, K40.10, K40.11, K40.31, K40.4, K40.40, K40.41, K41, K41.21, K41.91, K42.0, K42.1, K43.5, K43.9, K45.1, K46, K46.0, K40, K40.21, K40.91, K41.0, K41.20, K41.3, K41.90, K43.3, K43.4, K43.6, K43.7, K45, K45.0, K46.9, K40.0, K40.20, K40.3, K40.90, K41.00, K41.2, K41.30, …
Phecode	GI_520.11	Inguinal hernia	489216	15751	0.0321964	K40.0, K40.20, K40.3, K40.90, K40.00, K40.2, K40.30, K40.9, K40.01, K40.1, K40.10, K40.11, K40.31, K40.4, K40.40, K40.41, K40, K40.21, K40.91
Phecode	GI_520.12	Femoral hernia	501934	819	0.00163169	K41.00, K41.2, K41.30, K41.9, K41.01, K41.1, K41.10, K41.11, K41.31, K41.4, K41.40, K41.41, K41, K41.21, K41.91, K41.0, K41.20, K41.3, K41.90
Phecode	GI_520.13	Umbilical hernia	499399	4960	0.00993194	K42, K42.9, K42.0, K42.1
Phecode	GI_520.14	Ventral hernia	499987	3823	0.0076462	K43, K43.5, K43.9, K43.3, K43.4, K43.6, K43.7
Phecode	GI_520.2	Diaphragmatic hernia	483719	36318	0.0750808	K44.0, K44, K44.9, Q40.1, K44.1, Q79.0
Phecode	GI_522	Gastrointestinal inflammation	464987	52474	0.11285	K51.41, K51.412, K51.419, K51.5, K51.50, K51.51, K51.511, K51.812, K51.813, K51.814, K51.818, K51.819, K51.9, K51.90, K51.91, K51.911, K52.2, K52.21, K52.29, K52.3, K52.831, K52.89, K29.00, K29.2, K29.20, K29.21, K29.30, K29.4, K63.3, K50, K50.0, K50.00, K50.01, K50.011, K50.112, K50.113, K50.114, K50.118, K50.119, K50.8, K50.80, K50.81, K50.811, K50.912, K50.913, K50.914, K50.918, K50.919, K51, …
Phecode	GI_522.1	Inflammatory bowel disease	498036	4164	0.00836084	K50.012, K50.013, K50.014, K50.018, K50.019, K50.1, K50.10, K50.11, K50.111, K50.812, K50.813, K50.814, K50.818, K50.819, K50.9, K50.90, K50.91, K50.911, K51.012, K51.013, K51.014, K51.018, K51.019, K51.2, K51.20, K51.21, K51.211, K51.312, K51.313, K51.314, K51.318, K51.319, K51.411, K51.413, K52.832, K51.41, K51.412, K51.419, K51.5, K51.50, K51.51, K51.511, K51.812, K51.813, K51.814, K51.818, K5…
Phecode	GI_522.11	Crohn's disease	500812	1582	0.00315887	K50.012, K50.013, K50.014, K50.018, K50.019, K50.1, K50.10, K50.11, K50.111, K50.812, K50.813, K50.814, K50.818, K50.819, K50.9, K50.90, K50.91, K50.911, K50, K50.0, K50.00, K50.01, K50.011, K50.112, K50.113, K50.114, K50.118, K50.119, K50.8, K50.80, K50.81, K50.811, K50.912, K50.913, K50.914, K50.918, K50.919
Phecode	GI_522.12	Ulcerative colitis	499468	2505	0.00501534	K51.512, K51.513, K51.514, K51.518, K51.519, K51.8, K51.80, K51.81, K51.811, K51.912, K51.913, K51.914, K51.918, K51.919, K51.012, K51.013, K51.014, K51.018, K51.019, K51.2, K51.20, K51.21, K51.211, K51.312, K51.313, K51.314, K51.318, K51.319, K51.5, K51.50, K51.51, K51.511, K51.812, K51.813, K51.814, K51.818, K51.819, K51.9, K51.90, K51.91, K51.911, K51, K51.0, K51.00, K51.01, K51.011, K51.212, …
Phecode	GI_522.13	Inflammatory polyps of colon [Pseudopolyposis of colon]	502384	405	0.000806156	K51.4, K51.414, K51.411, K51.413, K51.41, K51.412, K51.419, K51.40, K51.418
Phecode	GI_522.14	Microscopic colitis*	502402	242	0.000481686	K52.838, K52.832, K52.831, K52.83, K52.839
Phecode	GI_522.4	Toxic gastroenteritis and colitis	502395	874	0.00173967	K52.1
Phecode	GI_522.7	Ulceration of the lower GI tract	501979	1975	0.00393443	K63.3, K62.6
Phecode	GI_522.8	Duodenitis	496557	8956	0.0180362	K29.8, K29.81, K29.80
Phecode	GI_522.9	Gastritis	483670	35699	0.0738086	K29, K29.01, K29.40, K29.50, K29.6, K29.61, K29.70, K29.90, K29.00, K29.2, K29.20, K29.21, K29.30, K29.4, K29.0, K29.5, K29.51, K29.60, K29.7, K29.71, K29.9, K29.91, K29.3, K29.31, K29.41
Phecode	GI_522.91	Acute gastritis	501326	808	0.00161173	K29.01, K29.00, K29.0
Phecode	GI_522.92	Atrophic gastritis	502248	718	0.00142957	K29.41, K29.40, K29.4
Phecode	GI_523	Diverticular disease [Bowel diverticulosis]	489103	52242	0.106812	K57.0, K57.13, K57.21, K57.52, K57.8, K57.80, K57.81, K57.9, K57.00, K57.10, K57.12, K57.3, K57.31, K57.4, K57.40, K57.41, K57.5, K57.90, K57.93, K57.01, K57.33, K57.50, K57.53, K57.91, K31.4, K57, K57.1, K57.11, K57.2, K57.20, K57.30, K57.32, K57.51, K57.92, K38.2
Phecode	GI_523.1	Diverticula of small intestine	502292	986	0.001963	K57.1, K57.11, K57.0, K57.13, K57.00, K57.10, K57.12, K57.01
Phecode	GI_523.2	Diverticula of colon	493700	48212	0.0976544	K57.20, K57.30, K57.32, K38.2, K57.21, K57.3, K57.31, K57.33
Phecode	GI_523.3	Gastric diverticulum	502438	205	0.000408011	K31.4
Phecode	GI_523.4	Diverticulitis	501147	2513	0.0050145	K57.01, K57.2, K57.33, K57.92, K57.20, K57.32, K57.52, K57.8, K57.80, K57.81, K57.0, K57.13, K57.21, K57.4, K57.40, K57.41, K57.93, K57.00, K57.12, K57.53
Phecode	GI_524	Functional intestinal disorder	489025	11206	0.022915	K59.2, K59.31, K59.9, K58.0, K58.1, K58.2, K58.9, K59.8, K59.3, K59.39, K59.81, B57.32, K58, K58.8, K59, K59.89
Phecode	GI_524.1	Irritable bowel syndrome	489551	10264	0.0209662	K58, K58.8, K58.0, K58.1, K58.2, K58.9
Phecode	GI_524.3	Megacolon (other than Hirschsprung's)	502403	414	0.00082404	K59.31, K59.3, K59.39, B57.32
Phecode	GI_525	Intestinal malabsorption	500665	2603	0.00519909	K90.2, K90.41, K90.0, K90.3, K90.49, K90.8, K90.89, K90, K90.1, K90.4, K90.9
Phecode	GI_525.1	Celiac disease	501003	2026	0.00404389	K90.0
Phecode	GI_526	Intestinal infection	492439	25723	0.0522359	A03.8, A04.0, A04.2, A04.4, A04.71, A04.8, A04.9, A05, A05.5, A05.8, A05.9, A07, A07.4, A08.31, A00.1, A03.0, A03.9, A04.7, A05.0, A05.2, A06.9, A07.3, A08.1, A08.32, A08.39, A08.4, A08.8, A00.9, A03.1, A03.2, A04.1, A04.3, A04.5, A05.3, A06.89, A07.0, A07.1, A07.2, A07.9, A08, A08.11, A08.19, A09, A00, A01, A01.1, A01.2, A01.3, A01.4, A02, A03.3, A04.6, A04.72, A05.1, A05.4, A06, A06.0, A06.1, A…
Phecode	GI_526.1	Bacterial enteritis	497499	4275	0.00859298	A03.3, A04.6, A04.72, A05.1, A05.4, A00.0, A02.0, A03, A03.8, A04.0, A04.2, A04.4, A04.71, A04.8, A04.9, A05, A05.5, A05.8, A00.1, A03.0, A03.9, A04.7, A05.0, A05.2, A00.9, A03.1, A03.2, A04.1, A04.3, A04.5, A05.3, A00, A02
Phecode	GI_526.11	Intestinal e.coli	502138	445	0.000886211	A04.1, A04.3, A04.0, A04.2, A04.4
Phecode	GI_526.12	Intestinal infection due to C. difficile	501055	1272	0.00253864	A04.72, A04.71, A04.7
Phecode	GI_526.2	Viral enteritis	500551	3369	0.00673058	A08.0, A08.2, A08.3, A08.31, A08.1, A08.32, A08.39, A08.4, A08, A08.11, A08.19
Phecode	GI_526.3	Intestinal infection due to protozoa	502192	138	0.000274795	A06, A06.0, A06.1, A06.2, A06.3, A07.8, A07.4, A06.9, A07.3, A07.0, A07.1, A07.2, A07.9
Phecode	GI_527	Abdominal pain	443343	43963	0.0991625	R10, R10.11, R10.3, R10.33, R10.811, R10.813, R10.815, R10.827, R10.83, G43.D0, R10.0, R10.12, R10.30, R10.8, R10.819, R10.821, R10.823, R10.825, R10.1, R10.13, R10.31, R10.81, R10.812, R10.814, R10.816, R10.829, R10.84, G43.D, G43.D1, R10.10, R10.2, R10.32, R10.817, R10.82, R10.822, R10.824, R10.826, R10.9, K30
Phecode	GI_527.2	Abdominal tenderness	502378	112	0.00022294	R10.817, R10.82, R10.822, R10.824, R10.811, R10.813, R10.815, R10.827, R10.819, R10.821, R10.823, R10.825, R10.81, R10.812, R10.814, R10.829
Phecode	GI_527.3	Functional dyspepsia	482296	14590	0.0302511	K30
Phecode	GI_528	Nausea and vomiting	484809	24873	0.0513047	R11, O21.8, R11.12, R11.14, R11.2, G43.A, G43.A0, G43.A1, O21.0, O21.1, O21.2, R11.1, R11.11, P92.0, P92.01, P92.09, O21, R11.13, R11.15, O21.9, R11.0, R11.10
Phecode	GI_528.1	Nausea	485201	24887	0.0512921	R11.0, R11, R11.2, R11.11
Phecode	GI_528.2	Vomiting	484809	24873	0.0513047	O21.9, R11.10, O21.8, R11.12, R11.14, G43.A, G43.A0, G43.A1, O21.0, O21.1, O21.2, R11, R11.1, R11.2, P92.0, P92.01, P92.09, O21, R11.11, R11.13, R11.15
Phecode	GI_529	Symptoms involving digestive system	466482	52240	0.111987	F98.1, K59.0, K59.01, K59.03, K59.09, R19.1, R19.12, R19.2, R19.4, R14, R14.1, R14.3, R15.0, R15.2, R19.7, K59.00, K59.02, K59.04, K59.1, R19.11, R19.15, P78.3, K58.0, K58.1, R14.0, R14.2, R15, R15.1, R15.9, R19.6, R19.8
Phecode	GI_529.1	Diarrhea	490020	7028	0.0143423	P78.3, K58.0, R19.7, K59.1
Phecode	GI_529.2	Flatulence, eructation, and gas pain	498526	5608	0.0112492	R14.0, R14.2, R14, R14.1, R14.3
Phecode	GI_529.5	Constipation	491640	28864	0.0587096	K58.1, K59.0, K59.01, K59.03, K59.09, K59.00, K59.02, K59.04
Phecode	GI_529.6	Halitosis*	502049	201	0.000400359	R19.6
Phecode	GI_529.7	Fecal incontinence and encopresis	501283	4567	0.00911062	R15, R15.1, R15.9, F98.1, R15.0, R15.2
Phecode	GI_530	Disease of anus and rectum	491946	9840	0.0200022	K59.4, K60.1, K61.0, K61.2, K61.31, K61.4, K62, K62.3, K62.8, K62.89, K60, K62.81, K62.9, K60.0, K60.2, K61, K61.1, K61.3, K61.39, K61.5, K62.4, K62.82, K62.2
Phecode	GI_530.1	Anal fissure	497817	2573	0.00516857	K60.1, K60.0, K60.2
Phecode	GI_530.2	Anorectal abscess	500587	1098	0.00219342	K61.0, K61.2, K61.31, K61.4, K61, K61.1, K61.3, K61.39, K61.5
Phecode	GI_530.3	Rectal prolapse	501773	1529	0.00304719	K62.3
Phecode	GI_530.4	Stenosis of anus and rectum	502285	367	0.000730661	K62.4
Phecode	GI_532	Other disorders of the intestines	497811	9107	0.0182941	K56.2, K26.1, K26.2, K27.2, K57.00, K28.5, K28.6, K60.3, K60.5, K35.33, K63.1, K38, K63.89, K38.9, P78.0, K27.1, K57.01, K57.2, K38.0, K63.9, K38.3, K56.1, K26.5, K26.6, K27.6, K28.1, K28.2, K57.20, K57.8, K57.80, K57.81, K60.4, K63, K63.2, K63.4, K63.8, K38.1, K57.0, K27.5, K57.21, K57.4, K57.40, K57.41, K35.32, K63.0, K63.81, K38.8
Phecode	GI_532.1	Intestinal fistula	500967	1341	0.00267682	K60.3, K60.5, K38.3, K60.4, K63.2
Phecode	GI_532.2	Intestinal perforation	501778	2181	0.00434654	K57.0, K27.5, K57.21, K57.4, K57.40, K57.41, K35.32, K26.1, K26.2, K27.2, K57.00, K28.5, K28.6, K35.33, K63.1, P78.0, K27.1, K57.01, K57.2, K26.5, K26.6, K27.6, K28.1, K28.2, K57.20, K57.8, K57.80, K57.81
Phecode	GI_532.3	Intussusception	502387	275	0.000547387	K56.1
Phecode	GI_532.4	Volvulus	502272	1287	0.00256236	K56.2
Phecode	GI_535	Intestinal or peritoneal adhesions	500488	7970	0.0159245	K56.50, N99.4, K56.52, K66.0, K56.5, K56.51
Phecode	GI_537	Abnormality of the peritoneum	501623	2987	0.00595467	N73.5, K35.2, K35.30, K35.31, K68, A54.2, P78.1, N73.4, K35.3, K35.32, K65.0, K65.3, K65.8, K66, K66.8, K68.1, K68.19, A54.85, A18.31, N73.3, K35.21, K35.33, K66.9, K68.9, K35.20, K65, K65.1, K65.2, K65.4, K65.9, K66.1, K67, A36.89, A74.81
Phecode	GI_537.1	Peritonitis	501743	2486	0.00495473	K35.20, K65, K65.2, K65.4, K65.9, A36.89, A74.81, N73.5, K35.2, K35.30, K35.31, A54.2, P78.1, N73.4, K35.3, K35.32, K65.0, K65.3, K65.8, A54.85, A18.31, N73.3, K35.21, K35.33
Phecode	GI_537.2	Hemoperitoneum	502461	130	0.000258727	K66.1
Phecode	GI_540	Hepatitis	500377	1391	0.0027799	K75.3, K70.11, K71.3, K71.5, K71.51, K73.0, K73.2, K73.9, B15, B16.2, B58.1, B17.2, B17.9, B19.0, B19.10, B19.2, B19.21, P35.3, B00.81, B16, B16.0, B16.1, B17, B17.0, B17.1, B17.10, B17.11, B18.1, B18.2, B18.9, B19.9, B25.1, K75.4, K70.1, K71.2, K71.4, K71.50, K73, K73.1, K73.8, A51.45, B15.9, B17.8, B18, B18.0, B19.1, B19.11, B19.20, B94.2, O98.4, O98.41, O98.411, O98.412, O98.413, O98.419, O98.…
Phecode	GI_540.1	Chronic hepatitis	501669	899	0.00179202	K71.6, B18.8, K71.3, K71.5, K71.51, K73.0, K73.2, K73.9, B18.1, B18.2, B18.9, K75.4, K71.4, K71.50, K73, K73.1, K73.8, B18, B18.0
Phecode	GI_540.11	Autoimmune hepatitis	502396	291	0.000579224	K75.4
Phecode	GI_540.2	Acute hepatitis	501422	345	0.000688043	B15.0, B16.9, B15, B16.2, B17.2, B17.9, B16, B16.0, B16.1, B17, B17.0, B17.1, B17.10, B17.11, K71.2, B15.9, B17.8
Phecode	GI_540.3	Viral hepatitits	500715	778	0.00155378	B15.9, B17.8, B18, B18.0, B19, B26.81, B15.0, B58.1, B16.9, B18.8, B19.0, B19.10, B19.2, B19.21, P35.3, B00.81, B15, B16.2, B17.2, B17.9, B19.9, B25.1, A51.45, B16, B16.0, B16.1, B17, B17.0, B17.1, B17.10, B17.11, B18.1, B18.2, B18.9, B19.1, B19.11, B19.20, B94.2, O98.4, O98.41, O98.411, O98.412, O98.413, O98.419, O98.42, O98.43
Phecode	GI_540.4	Alcoholic hepatitis	502387	231	0.000459805	K70.10, K70.11, K70.1
Phecode	GI_542	Chronic liver disease	500059	10370	0.0207376	P78.81, K75.89, K70.41, K71.1, K71.11, K71.8, K72.0, K72.01, K72.10, K72.9, K72.91, K74.00, K75, K75.8, K75.9, K76.6, K76.82, K70.0, K70.30, K71.7, K71.9, K74.0, K74.1, K74.4, K74.6, K74.60, K74.69, K75.81, K76.81, K70.2, K70.4, K71, K71.10, K72, K72.00, K72.1, K72.11, K72.90, K74, K74.02, K74.3, K76.0, K76.2, K76.7, K70.3, K70.31, K70.40, K71.0, K74.01, K74.2, K74.5
Phecode	GI_542.1	Fibrosis and cirrhosis of liver	502040	2243	0.00446777	K70.3, K70.31, K74.01, K74.2, P78.81, K74.00, K70.30, K71.7, K74.0, K74.1, K74.6, K74.60, K74.69, K70.2, K74, K74.02
Phecode	GI_542.11	Cirrhosis of liver	502108	1998	0.00397922	K70.3, K70.31, P78.81, K70.30, K71.7, K74.6, K74.60, K74.69
Phecode	GI_542.2	Fatty liver disease (FLD)	501139	7432	0.0148302	K76.0, K70.0, K75.81
Phecode	GI_542.3	Hepatic failure	502312	1320	0.00262785	K70.40, K70.41, K72.0, K72.01, K72.10, K72.9, K72.91, K76.82, K70.4, K72, K72.00, K72.1, K72.11, K72.90
Phecode	GI_542.4	Portal hypertension	502297	1253	0.00249454	K76.6
Phecode	GI_542.5	Hepatorenal syndrome	502474	128	0.00025474	K76.7
Phecode	GI_542.7	Chronic nonalcoholic liver disease	502194	1917	0.00381725	K74.69, K74, K74.02, K74.6, K74.60, K74.01, K74.2, K74.00, K74.0
Phecode	GI_542.8	Biliary cirrhosis	502298	349	0.000694807	K74.5, K74.4, K74.3
Phecode	GI_542.81	Primary biliary cirrhosis*	502326	300	0.000597222	K74.3
Phecode	GI_545	Nonspecific abnormal results of function study of liver	498239	9172	0.0184088	R94.5
Phecode	GI_546	Other disorders of liver	501023	6179	0.0123328	K76.5, K76.9, K76.1, K76.3, K76.8, K77, K70.9, R16.0, K75.0, K76, K76.4, K76.89, A06.4, R16, R16.2
Phecode	GI_546.2	Abscess of liver	502389	377	0.000750415	A06.4, K75.0
Phecode	GI_546.3	Hepatomegaly	502252	617	0.00122847	R16, R16.2, R16.0
Phecode	GI_546.31	Hepatosplenomegaly*	502450	168	0.000334362	R16.2
Phecode	GI_550	Disorders of the gallbladder	489703	19886	0.0406083	K80.0, K80.01, K80.10, K80.12, K80.18, K80.2, K80.21, K80.40, K80.42, K80.44, K80.46, K80.5, K80.51, K80.60, K80.62, K80.64, K80.66, K80.7, K80.71, K80.80, K81, K81.2, K82.2, K81.1, K82, K82.8, K82.A1, K80, K80.00, K80.1, K80.11, K80.13, K80.19, K80.20, K80.3, K80.30, K80.31, K80.32, K80.33, K80.34, K80.35, K80.36, K80.37, K80.4, K80.41, K80.43, K80.45, K80.47, K80.50, K80.6, K80.61, K80.63, K80.…
Phecode	GI_550.1	Gallstones [Cholelithiasis]	491281	17482	0.0355845	K80.0, K80.01, K80.10, K80.12, K80.18, K80.2, K80.21, K80.40, K80.42, K80.44, K80.46, K80.5, K80.51, K80.60, K80.62, K80.64, K80.66, K80.7, K80.71, K80.80, K80, K80.00, K80.1, K80.11, K80.13, K80.19, K80.20, K80.3, K80.30, K80.31, K80.32, K80.33, K80.34, K80.35, K80.36, K80.37, K80.4, K80.41, K80.43, K80.45, K80.47, K80.50, K80.6, K80.61, K80.63, K80.65, K80.67, K80.70, K80.8, K80.81
Phecode	GI_550.2	Cholecystitis	499858	3698	0.0073981	K81.9, K81, K81.2, K81.1, K82.A1, K81.0
Phecode	GI_550.21	Acute cholecystitis	501433	1416	0.00282391	K81.0
Phecode	GI_550.22	Chronic cholecystitis	501432	1397	0.00278602	K81.2, K81.1
Phecode	GI_550.3	Gallbladder perforation	502464	277	0.000551283	K82.A2, K82.2
Phecode	GI_550.4	Cholesterolosis of gallbladder	502164	703	0.00139994	K82.4
Phecode	GI_552	Other diseases of biliary tract	501420	4710	0.00939332	K80.3, K80.30, K80.31, K80.32, K80.33, K80.34, K80.35, K80.36, K80.37, K83.01, K83.3, K83.9, K83, K83.1, K83.4, K83.0, K83.5, K87, K83.09, K83.2, K83.8
Phecode	GI_552.1	Cholangitis	502190	1963	0.00390888	K83.09, K80.3, K80.30, K80.31, K80.32, K80.33, K80.34, K80.35, K80.36, K80.37, K83.01, K83.0
Phecode	GI_552.2	Obstruction of bile duct	502097	1773	0.00353119	K83.1
Phecode	GI_554	Diseases of the pancreas	500656	4861	0.00970926	K85.0, K85.1, K85.21, K85.3, K85.8, K85.9, K86, K86.89, K85, K85.02, K85.12, K85.22, K85.32, K85.82, K85.92, K86.2, K86.8, K86.9, K85.01, K85.11, K85.2, K85.31, K85.81, K85.91, K86.1, K86.81, K85.00, K85.10, K85.20, K85.30, K85.80, K85.90, K86.0, K86.3, B25.2
Phecode	GI_554.1	Pancreatitis	500803	3092	0.00617408	K85.00, K85.10, K85.20, K85.30, K85.80, K85.90, K86.0, B25.2, K85.0, K85.1, K85.21, K85.3, K85.8, K85.9, K85, K85.02, K85.12, K85.22, K85.32, K85.82, K85.92, K85.01, K85.11, K85.2, K85.31, K85.81, K85.91, K86.1
Phecode	GI_554.11	Acute pancreatitis	500969	2738	0.00546541	K85.01, K85.11, K85.2, K85.31, K85.81, K85.91, K85.00, K85.10, K85.20, K85.30, K85.80, K85.90, B25.2, K85.0, K85.1, K85.21, K85.3, K85.8, K85.9, K85, K85.02, K85.12, K85.22, K85.32, K85.82, K85.92
Phecode	GI_554.12	Chronic pancreatitis	502092	754	0.00150172	K86.1, K86.0
Phecode	GI_554.2	Cyst and pseudocyst of pancreas	502320	922	0.00183548	K86.3, K86.2
Phecode	GI_555	Ascites	502023	3648	0.0072666	R18.0, K70.11, K70.31, K71.51, R18.8, R18
Phecode	GI_556	Other digestive system symptoms and diseases	491284	13157	0.0267808	K92, K92.89, R19.0, R19.01, R19.03, R19.05, R19.07, R19.30, R19.32, R19.34, R19.36, K92.9, R19.5, K92.8, R19.00, R19.02, R19.04, R19.06, R19.09, R19.3, R19.31, R19.33, R19.35, R19.37, R19
Phecode	GI_556.3	Abdominal or pelvic swelling, mass, or lump	500242	2522	0.00504156	R19.0, R19.01, R19.03, R19.05, R19.07, R19.00, R19.02, R19.04, R19.06, R19.09
Phecode	GI_556.8	Nonspecific abnormal findings in stool contents	494795	10159	0.0205317	R19.5
Phecode	GI_557	Gastrointestinal hemorrhage	481412	27210	0.0565212	P78.2, K25.6, K26.6, K27.6, K28.2, K62.5, P54.0, P54.3, K55.21, K25.0, K26.0, K27.4, K28.4, K92.0, K92.2, K25.2, K26.2, K27.2, K28.6, K25.4, K26.4, K27.0, K28.0, K92.1
Phecode	GI_557.1	Hematemesis	500830	2646	0.00528323	P78.2, P54.0, K92.0
Phecode	GI_557.2	Blood in stool	500344	4078	0.00815039	K92.1
Phecode	GI_557.8	Hemorrhage of rectum and anus	485467	11335	0.0233487	K62.5
Phecode	GI_558	Abnormal findings on diagnostic imaging of the digestive tract	499783	5697	0.0113989	R93.2, R93.3, R93.5
Phecode	GU_580	Glomerular diseases	501026	2940	0.00586796	N01.9, N02.3, N02.7, N04.4, N04.8, N04.A, N05.0, N05.2, N05.6, N05.9, N06.1, N06.2, N06.3, N06.4, N06.5, N06.6, N06.7, N06.8, N07.4, N07.8, N07.9, N07.A, Z87.441, N00.0, N00.A, N01, N01.1, N01.2, N01.3, N01.4, N01.5, N01.6, N01.7, N01.8, N02.4, N02.8, N02.9, N02.A, N03, N03.1, N03.2, N03.3, N03.4, N03.5, N03.6, N03.7, N03.8, N03.A, N04, N04.3, N04.7, N05.1, N05.5, N06, N07.1, N07.5, N00.9, N02.1,…
Phecode	GU_580.2	Chronic nephritic syndrome	502281	1068	0.0021263	N03.0, N03.9, Z87.441, N03, N03.1, N03.2, N03.3, N03.4, N03.5, N03.6, N03.7, N03.8, N03.A
Phecode	GU_580.5	Morphologic lesions in glomerular diseases	501328	1427	0.00284644	N00.9, N01.A, N02.2, N02.6, N04.1, N04.5, N05.3, N05.7, N06.9, N07.3, N07.7, N00.1, N00.2, N00.3, N00.4, N00.5, N00.6, N00.7, N00.8, N02.3, N02.7, N04.4, N04.8, N04.A, N05.2, N05.6, N05.9, N06.1, N06.2, N06.3, N06.4, N06.5, N06.6, N06.7, N06.8, N07.4, N07.8, N07.9, N07.A, N01.9, N02.4, N02.8, N02.9, N02.A, N04.3, N04.7, N05.1, N05.5, N06, N07.1, N07.5, N00.A, N01.1, N01.2, N01.3, N01.4, N01.5, N0…
Phecode	GU_580.52	Diffuse membranous glomerulonephritis	502440	108	0.000214951	N01.2, N03.2, N04.2, N07.2, N02.2, N00.2, N05.2, N06.2
Phecode	GU_581	Renal tubulo-interstitial diseases	499285	8059	0.0161411	N10, N13, N13.2, N13.4, N13.7, N16, A36.84, N11.8, N13.1, N13.39, N13.72, N13.721, N13.722, N13.729, N13.73, N13.731, N13.732, N13.739, N13.8, N14, N14.1, N14.19, N14.3, N15, A02.25, N11, N11.1, N11.9, N13.0, N13.30, N13.6, N13.71, N15.0, N15.8, Q62.7, M35.04, B52.0, B58.83, D86.84, N11.0, N12, N13.3, N13.5, N13.70, N13.9, N14.0, N14.11, N14.2, N14.4, N15.1, N15.9, M32.15
Phecode	GU_581.1	Acute pyelonephritis	501741	627	0.00124965	N15.1, N10, A02.25
Phecode	GU_581.3	Obstructive and reflux uropathy	500919	5819	0.0116166	N11.0, N13.3, N13.5, N13.70, N13.9, N13, N13.2, N13.4, N13.7, N13.1, N13.39, N13.72, N13.721, N13.722, N13.729, N13.73, N13.731, N13.732, N13.739, N13.8, N11.1, N13.0, N13.30, N13.6, N13.71, Q62.7, D86.84
Phecode	GU_581.31	Hydronephrosis	501437	4961	0.00989357	N13.0, N13.30, N13.3, N13.2, N13.1, N13.39
Phecode	GU_581.32	Hydroureter	502433	570	0.00113448	N13.4, N13.72, N13.721, N13.722, N13.729, N13.73, N13.731, N13.732, N13.739
Phecode	GU_581.33	Stricture or kinking of ureter	502192	733	0.0014596	N13.5
Phecode	GU_582	Renal failure	495316	34551	0.0697555	E11.22, N17.0, N17.2, N17.9, N18.1, N18.3, N18.31, N18.4, N18.9, Z49, Z49.01, Z49.3, Z49.32, I13.2, D63.1, E09.22, E13.22, E10.22, N18.6, O10.3, O10.31, O10.311, O10.312, O10.313, O10.319, O10.32, O10.33, I12.0, I12.9, I13, R88.0, O90.4, P96.0, E08.22, N17, N17.1, N17.8, N18, N18.2, N18.30, N18.32, N18.5, N19, Z49.0, Z49.02, Z49.31, I12, I13.0, I13.1, I13.10, I13.11, O03.32, Z99.2
Phecode	GU_582.1	Acute kidney failure	501690	21383	0.0426219	O03.32, N17.0, N17.2, N17.9, O90.4, N17, N17.1, N17.8
Phecode	GU_582.2	Chronic kidney disease	496411	20224	0.0407404	E11.22, N18.1, N18.3, N18.31, N18.4, N18.9, I13.2, D63.1, E09.22, E13.22, E10.22, N18.6, O10.3, O10.31, O10.311, O10.312, O10.313, O10.319, O10.32, O10.33, I12.0, I12.9, I13, E08.22, N18, N18.2, N18.30, N18.32, N18.5, I12, I13.0, I13.1, I13.10, I13.11
Phecode	GU_582.21	End stage renal disease [CDK, stage 5]	501736	2170	0.00432498	N18.5, I13.11, I13.2, N18.6, I12.0
Phecode	GU_582.3	Renal dialysis	502154	902	0.00179626	Z99.2, Z49, Z49.01, Z49.3, Z49.32, R88.0, Z49.0, Z49.02, Z49.31
Phecode	GU_585	Kidney stone disease	495815	6874	0.013864	N20.0, N21, N21.9, N20.1, N21.0, N22, N20.2, N21.1, N23, Z87.442, N20, N20.9, N21.8
Phecode	GU_585.1	Renal colic	498961	1355	0.00271564	N23
Phecode	GU_586	Other disorders of the kidney and ureters	500712	7186	0.0143516	N28.0, N28.8, N26, N26.9, N27.0, N27.9, N28.81, N28.83, N28.85, N28.89, N28.1, N28.9, N26.1, N26.2, N27, N27.1, N28, N28.82, N28.84, N28.86, N29
Phecode	GU_586.2	Cyst of kidney	501779	4462	0.00889236	N28.84, N28.86, N28.85, N28.1
Phecode	GU_586.3	Ischemia and infarction of kidney	502462	229	0.000455756	N28.0
Phecode	GU_586.5	Renal sclerosis, unspecified	502425	394	0.000784197	N26.1, N26.2, N26, N26.9
Phecode	GU_588	Disorders and findings from impaired renal function	502075	653	0.0013006	N25, N25.89, N25.0, N25.8, M1A.359, M1A.3590, M1A.3591, M1A.36, M1A.361, M1A.3610, M1A.3611, M1A.362, M1A.3620, M1A.3621, M1A.369, M1A.3690, M1A.3691, M1A.37, M1A.371, M1A.3710, M1A.3711, M1A.372, M1A.3720, M1A.3721, M1A.379, M1A.3790, M1A.3791, M1A.38, M1A.38X0, M1A.38X1, M1A.39, M1A.39X0, M1A.39X1, M1A.3, M1A.30, M1A.30X0, M1A.30X1, M1A.31, M1A.311, M1A.3110, M1A.3111, M1A.312, M1A.3120, M1A.31…
Phecode	GU_588.1	Disorders resulting from impaired renal function	502393	160	0.000318476	N25.81, N25.9, M10.3, M10.30, M10.31, M10.311, M10.312, M10.319, M10.32, M10.321, M10.322, M10.329, M10.33, M10.331, M10.332, M10.339, M10.34, M10.341, M10.342, M10.349, M10.35, M10.351, M10.352, M10.359, M10.36, M10.361, M10.362, M10.369, M10.37, M10.371, M10.372, M10.379, M10.38, M10.39, N25.1, N25, N25.89, N25.0, N25.8, M1A.359, M1A.3590, M1A.3591, M1A.36, M1A.361, M1A.3610, M1A.3611, M1A.362,…
Phecode	GU_588.2	Abnormal results of function study of kidney	502168	500	0.000995683	R94.4
Phecode	GU_591	Urinary tract infection [UTI]	483624	29402	0.0607952	O23.11, O23.20, O23.3, O23.33, O23.42, O23.91, O04.88, O07.38, O23, O23.10, O23.2, O23.23, O23.32, O23.41, O23.90, O86.20, O86.22, P39.3, O23.1, O23.13, O23.22, O23.31, O23.40, O23.9, O23.93, O03.38, O03.88, O08.83, N39.0, O23.12, O23.21, O23.30, O23.4, O23.43, O23.92, A18.13, Z87.440, O86.2, O86.21, O86.29
Phecode	GU_592	Cystitis and urethritis	493050	5775	0.0117128	N30, N30.01, N30.1, N30.21, N30.3, N30.40, N30.9, N30.91, N34.0, N34.2, A06.81, A56.01, A54.01, B37.41, N30.00, N30.20, N30.8, N30.81, N35.1, N35.11, N35.111, N35.112, N35.113, N35.114, N35.116, N35.119, N35.12, N30.0, N30.11, N30.2, N30.31, N30.4, N30.41, N30.90, N34, N34.1, N34.3, A36.85, A59.03, N30.10, N30.30, N30.80
Phecode	GU_592.1	Cystitis	493722	5595	0.0113323	N30.10, N30.30, N30.80, N30, N30.01, N30.1, N30.21, N30.3, N30.40, N30.9, N30.91, A06.81, N30.00, N30.20, N30.8, N30.81, N30.0, N30.11, N30.2, N30.31, N30.4, N30.41, N30.90, A36.85
Phecode	GU_592.11	Acute cystitis	500442	846	0.00169051	N30.0, N30.01, N30.00
Phecode	GU_592.12	Chronic cystitis	501642	1363	0.00271708	N30.11, N30.2, N30.31, N30.10, N30.30, N30.1, N30.21, N30.3, N30.20
Phecode	GU_592.2	Urethritis	501767	251	0.000500232	N34.0, N34.2, N34, N34.1, N34.3
Phecode	GU_593	Hematuria	483571	29366	0.0607274	N30.41, N02.0, N02.4, N02.A, N30.11, N30.31, N02.1, N02.5, R31.1, R31.21, R31.9, N30.91, N02, N02.2, N02.6, R31, N30.01, N30.21, N30.81, N02.3, N02.7, N02.8, N02.9, R31.0, R31.2, R31.29
Phecode	GU_593.1	Gross hematuria	502075	677	0.0013484	R31.0
Phecode	GU_593.2	Microscopic hematuria	501244	1308	0.00260951	R31.2, R31.29, R31.1, R31.21
Phecode	GU_593.3	Recurrent and persistent hematuria*	501897	913	0.0018191	N02.3, N02.7, N02.8, N02.9, N02.0, N02.4, N02.1, N02.5, N02, N02.2, N02.6
Phecode	GU_594	Abnormality of urination	475303	33832	0.0711799	N39.3, N39.42, N39.44, R30.0, R30.9, R33, R33.8, R34, R35.0, R39.0, R39.14, R39.16, R39.192, R39.81, N39.41, N39.46, N39.490, N39.492, R35.8, R35.89, R39.12, R39.198, N39.43, F98.0, R30, R30.1, R32, R33.0, R33.9, R35, R35.1, R39.1, R39.15, R39.19, N39.4, N39.45, N39.49, N39.491, N39.498, R35.81, R39.11, R39.13, R39.191
Phecode	GU_594.1	Retention of urine	498790	16484	0.033048	R39.11, R33, R33.8, R39.0, R39.14, R39.16, R39.12, R33.0, R33.9
Phecode	GU_594.2	Dysuria	497296	4558	0.00916557	R30.0, R30.9, R30, R30.1
Phecode	GU_594.3	Urinary incontinence and enuresis	490053	12641	0.0257952	N39.4, N39.45, N39.49, N39.491, N39.498, N39.3, N39.42, N39.44, R39.81, N39.41, N39.46, N39.490, N39.492, N39.43, F98.0, R32
Phecode	GU_594.31	Urge incontinence	500749	1917	0.00382827	N39.41
Phecode	GU_594.32	Stress incontinence	494860	4319	0.00872772	N39.3
Phecode	GU_594.4	Frequency of urination and polyuria	493593	7554	0.0153041	R35.81, R35.0, R35.8, R35.89, R35, R35.1
Phecode	GU_594.41	Nocturia	500855	1679	0.00335227	R35.1
Phecode	GU_594.5	Oliguria and anuria	502450	320	0.000636879	R34
Phecode	GU_594.6	Urinary urgency	501300	1380	0.00275284	R39.15
Phecode	GU_596	Other disorders of bladder	494515	13569	0.027439	N32.0, N32.2, N32.8, N32.9, N31.0, N31.2, N31.9, N32.81, N33, N32.1, N32.3, N31, N31.1, N31.8, N32, N32.89, Q64.6
Phecode	GU_596.1	Bladder neck obstruction	500644	1957	0.00390897	N32.0
Phecode	GU_596.2	Overactive bladder	500989	1973	0.00393821	N32.81
Phecode	GU_596.3	Diverticulum of bladder	502088	1441	0.00287001	Q64.6, N32.3
Phecode	GU_596.4	Vesical fistula	502399	264	0.000525479	N32.2, N32.1
Phecode	GU_596.5	Neuromuscular dysfunction of bladder	501222	1213	0.00242009	N31, N31.1, N31.8, N31.0, N31.2, N31.9
Phecode	GU_597	Other disorders of urethra and urinary tract	499555	4788	0.00958453	N36.1, N36.4, N36.9, N35, N35.01, N35.011, N35.013, N35.016, N35.021, N35.8, N35.811, N35.813, N35.816, N35.82, N35.91, N35.912, N35.914, N35.919, N36, N36.41, N36.43, N36.5, N37, N99.11, N99.111, N99.113, N99.115, N99.12, N36.0, N36.2, N35.0, N35.010, N35.012, N35.014, N35.02, N35.028, N35.1, N35.11, N35.111, N35.112, N35.113, N35.114, N35.116, N35.119, N35.12, N35.81, N35.812, N35.814, N35.819,…
Phecode	GU_597.1	Urethral stricture	500195	3882	0.00776097	N35.0, N35.010, N35.012, N35.014, N35.02, N35.028, N35.1, N35.11, N35.111, N35.112, N35.113, N35.114, N35.116, N35.119, N35.12, N35.81, N35.812, N35.814, N35.819, N35.9, N35.911, N35.913, N35.916, N35.92, N99.1, N99.110, N99.112, N99.114, N99.116, N35, N35.01, N35.011, N35.013, N35.016, N35.021, N35.8, N35.811, N35.813, N35.816, N35.82, N35.91, N35.912, N35.914, N35.919, N99.11, N99.111, N99.113,…
Phecode	GU_597.3	Urethral fistula	502418	150	0.000298556	N36.0
Phecode	GU_597.5	Urethral caruncle	502286	386	0.000768486	N36.2
Phecode	GU_598	Abnormal findings on radiological and other examination of genitourinary organs	502243	594	0.00118269	R93.4, R93.422, R93.41, R93.429, R93.42, R93.49, R93.421
Phecode	GU_599	Other symptoms/disorders or the urinary system	492662	12156	0.0246741	R36.9, N39.8, R36.0, R39.89, N39, N39.9, R39.2, R39.82, R39.9, R36, R39, R39.8
Phecode	GU_602	Disorders of prostate	218548	23512	0.107583	N41.9, N42.1, N42.81, N42.89, R97.20, A54.22, N40.0, N40.2, N41, N41.3, N42.3, N42.31, N42.39, N42.82, N42.9, N41.8, N42, N42.83, R97.2, N40, N40.1, N40.3, N41.0, N41.1, N41.2, N41.4, N42.0, N42.30, N42.32, N42.8, A59.02
Phecode	GU_602.1	Benign prostatic hyperplasia	220141	21941	0.0996679	N40, N40.1, N40.3, N40.0, N40.2
Phecode	GU_602.4	Elevated prostate specific antigen [PSA]	228447	915	0.00400531	R97.20, R97.2
Phecode	GU_602.5	Inflammatory diseases of prostate	227931	2211	0.0097003	N41.0, N41.1, N41.2, N41.4, A59.02, N41.9, A54.22, N41, N41.3, N41.8
Phecode	GU_602.51	Prostatitis	228272	1493	0.00654044	N41.0, N41.1, N41.4, A59.02, A54.22
Phecode	GU_602.511	Acute prostatitis	228831	479	0.00209325	N41.0, A59.02, A54.22
Phecode	GU_602.512	Chronic prostatitis	228492	1267	0.00554505	N41.1
Phecode	GU_603	Disorders of testis	221341	4118	0.0186048	P83.5, N43.0, N43.2, N43.4, N43.41, N44, N45, N45.2, N45.4, N50.3, R93.811, R39.84, B26.0, N44.0, N44.01, N44.03, N44.1, N50.0, N50.811, N50.819, R93.812, A54.23, N43, N43.1, N43.3, N43.40, N43.42, N44.2, N45.1, N45.3, R93.813, N44.00, N44.02, N44.04, N44.8, N50.81, N50.812, N50.82, R93.81, R93.819, R39.83
Phecode	GU_603.1	Hydrocele	227669	1682	0.00738792	P83.5, N43.0, N43.2, N43, N43.1, N43.3
Phecode	GU_603.2	Spermatocele	227049	791	0.00348383	N43.4, N43.41, N50.3, N43.40, N43.42
Phecode	GU_603.5	Orchitis and epididymitis	225969	1890	0.00836398	N45, N45.2, N45.4, B26.0, A54.23, N45.1, N45.3
Phecode	GU_603.6	Scrotal pain*	500631	597	0.0011925	N50.81, N50.812, N50.82, N50.811, N50.819
Phecode	GU_604	Disorders of penis	224282	4918	0.0219278	N47.1, N47.3, N47.8, N48.29, N48.6, N48.9, N47, N47.6, N48, N48.2, N48.3, N48.32, N48.39, N48.82, N47.0, N47.2, N47.4, N48.0, N48.21, N48.8, N48.83, N47.5, N47.7, N48.1, N48.22, N48.30, N48.33, N48.5, N48.89
Phecode	GU_604.1	Redundant prepuce and phimosis	228549	252	0.00110261	N47.5, N47.1, N47.3, N47.0, N47.2
Phecode	GU_604.3	Peyronie's disease	227913	732	0.00321175	N48.6
Phecode	GU_604.5	Balanoposthitis	227980	992	0.00435126	N48.1, N47.6
Phecode	GU_605	Male sexual dysfuction	221641	6163	0.0278062	F52.21, N52, N52.01, N52.03, N52.2, N52.9, N53.1, N53.12, N53.14, N53.9, N53.8, N52.0, N52.02, N52.1, N52.8, N53.11, N53.13, N53.19, N53
Phecode	GU_605.1	Male erectile dysfunction*	221655	6143	0.0277142	F52.21, N52, N52.01, N52.03, N52.2, N52.9, N52.0, N52.02, N52.1, N52.8
Phecode	GU_608	Other disorders of male genital organs	220165	5438	0.0246997	N49.2, N49.9, R86.0, R86.4, R86.8, N49, N50.89, R86.1, R86.5, R86.9, N49.0, N49.3, N50.8, N50.9, R86.2, N49.1, N49.8, N50.1, N51, R86, R86.3, R86.7, R36.1
Phecode	GU_610	Benign mammary dysplasias	266816	1501	0.0056256	N60.81, N60.91, N60, N60.01, N60.09, N60.11, N60.19, N60.21, N60.29, N60.31, N60.39, N60.41, N60.49, N60.82, N60.92, N60.89, N60.99, N60.0, N60.02, N60.1, N60.12, N60.2, N60.22, N60.3, N60.32, N60.4, N60.42, N60.8, N60.9
Phecode	GU_610.1	Cystic mastopathy	269399	790	0.00293245	N60.0, N60.02, N60.1, N60.12, N60, N60.01, N60.09, N60.11, N60.19
Phecode	GU_610.2	Fibroadenosis of breast	271571	157	0.000578118	N60.2, N60.22, N60.21, N60.29
Phecode	GU_610.3	Fibrosclerosis of breast	273116	162	0.000593155	N60.3, N60.32, N60.31, N60.39
Phecode	GU_610.5	Mammary duct ectasia	272994	194	0.000710638	N60.4, N60.42, N60.41, N60.49
Phecode	GU_612	Other nonmalignant breast conditions	262088	4397	0.0167768	N64.3, N64.9, O92.6, N61.0, N61.2, N61.21, N61.23, N64.1, N64.5, N64.52, N64.59, N64.81, N64, N64.89, N61, N61.1, N61.20, N61.22, N62, N64.0, N64.2, N64.4, N64.51, N64.53, N64.8, N64.82
Phecode	GU_612.1	Inflammatory disease of breast	270884	862	0.00318217	N61, N61.1, N61.20, N61.22, N64.0, N61.0, N61.2, N61.21, N61.23, N64.1
Phecode	GU_612.2	Breast conditions, congenital or relating to hormones	272477	263	0.000965219	N62, N64.82, N64.3, O92.6
Phecode	GU_612.22	Hypertrophy of breast (Gynecomastia)	501221	664	0.00132476	N62
Phecode	GU_612.5	Mastodynia	267213	2200	0.00823313	N64.4
Phecode	GU_612.7	Other signs and symptoms in breast	271239	861	0.00317432	N64.51, N64.53, N64.5, N64.52, N64.59
Phecode	GU_612.8	Other specified disorders of breast	272994	451	0.00165205	N64.8, N64.81, N64.89
Phecode	GU_614	Inflammatory diseases of female pelvic organs	258074	5885	0.0228035	N70, N70.02, N70.12, N70.91, N70.93, N71.0, N71.9, N73.1, N73.3, N73.6, N75.9, N76.0, N76.4, N76.8, N76.82, N77.0, A56.11, A51.42, A54.24, N70.01, N70.11, N73.0, N74, N75.8, N76.3, N76.6, B37.31, O23.5, O23.51, O23.511, O23.512, O23.513, O23.519, O23.52, O23.521, O23.522, O23.523, O23.529, O23.59, O23.591, O23.592, O23.593, O23.599, N70.0, N70.1, N70.9, N70.92, N71, N71.1, N72, N73.5, N73.8, N75.…
Phecode	GU_614.1	Pelvic peritoneal adhesions, female (postoperative) (postinfection)	271126	1826	0.00673488	N73.6
Phecode	GU_614.3	Pelvic inflammatory disease (PID)	271393	550	0.00202658	N70.03, N70.13, N73.2, N73.9, N70, N70.02, N70.12, N70.91, N70.93, N73.1, A56.11, A51.42, A54.24, N70.01, N70.11, N73.0, O23.51, O23.511, O23.512, O23.52, O23.521, O23.522, O23.523, O23.529, N70.0, N70.1, N70.9, N70.92, N73.5
Phecode	GU_614.32	Chronic inflammatory pelvic disease	272838	233	0.000853987	N70.1, N70.13, N73.2, N70.12, N73.1, N70.11
Phecode	GU_614.4	Inflammatory diseases of uterus, except cervix	272971	195	0.000714362	N71.0, N71.9, N71.1
Phecode	GU_614.5	Inflammatory disease of cervix, vagina, and vulva	261813	3825	0.0146097	N75.0, N76.1, N76.5, N77.1, B37.3, B37.32, N75.9, N76.0, N76.4, N76.8, N76.82, N77.0, N75.8, N76.3, N76.6, B37.31, O23.5, O23.513, O23.519, O23.59, O23.591, O23.592, O23.593, O23.599, N71, N72, N75.1, N76, N76.2, N76.81, N76.89, A56.02, A54.02, A54.03
Phecode	GU_614.51	Cervicitis and endocervicitis	271712	389	0.00143166	N72, A54.03
Phecode	GU_614.52	Vaginitis and vulvovaginitis	265241	2812	0.0106017	N76.2, A56.02, A54.02, N76.1, N77.1, N76.0, N76.3
Phecode	GU_614.53	Cyst or abscess of Bartholin's gland	271848	447	0.0016443	N75.1, N75.0, N75.8
Phecode	GU_614.54	Abscess or ulceration of vulva	272806	354	0.00129763	N76.4, N77.0, N76.6
Phecode	GU_614.55	Candidiasis of vulva and vagina	496662	1886	0.00379735	B37.3, B37.32, B37.31
Phecode	GU_615	Endometriosis	268255	1692	0.00630743	N80.00, N80.1, N80.103, N80.112, N80.121, N80.2, N80.203, N80.212, N80.221, N80.3, N80.312, N80.322, N80.332, N80.341, N80.35, N80.359, N80.363, N80.372, N80.381, N80.39, N80.3A, N80.3A9, N80.3B3, N80.3C2, N80.40, N80.50, N80.519, N80.529, N80.539, N80.549, N80.559, N80.569, N80.A, N80.A4, N80.A49, N80.A53, N80.A62, N80.B1, N80.B32, N80.B6, N80.C10, N80.C3, N80.D0, N80.D4, N80.01, N80.10, N80.109…
Phecode	GU_616	Disorders of uterus, except cervix	268394	4080	0.0152015	N85.0, N85.01, N85.2, N85.A, N85.5, N85.00, N85.02, N85.3, N85.6, N85.8, N85, N85.4, N85.9
Phecode	GU_616.1	Endometrial hyperplasia	272487	657	0.00241112	N85.0, N85.01, N85.00, N85.02
Phecode	GU_616.2	Hypertrophy of uterus	272030	669	0.00245929	N85.2
Phecode	GU_616.3	Malposition of uterus	272425	687	0.00252179	N85.4
Phecode	GU_617	Noninflammatory disorders of cervix	268842	1914	0.00711942	N88.0, O34.31, N86, N88.2, N88.4, O34.30, O34.4, O34.41, O34.43, N88.8, O34.3, O34.33, N88, N88.3, N88.9, O34.32, O34.40, O34.42
Phecode	GU_617.2	Erosion and ectropion of cervix	270912	309	0.00114059	N86
Phecode	GU_617.3	Stricture and stenosis of cervix	272877	746	0.00273383	N88.2
Phecode	GU_618	Noninflammatory disorders of vagina	261487	6900	0.0263875	N89, N89.4, N89.5, N89.8, N95.2, N89.6, N89.9
Phecode	GU_618.1	Stricture and atresia of vagina	273255	207	0.000757534	N89.5
Phecode	GU_618.3	Atrophic vaginitis	270472	3683	0.0136169	N95.2
Phecode	GU_619	Noninflammatory disorders of ovary, fallopian tube, and broad ligament	266662	4113	0.015424	Q50.1, N83.01, N83.11, N83.40, N83.8, N83, N83.00, N83.10, N83.20, N83.202, N83.29, N83.292, N83.41, N83.51, N83.512, N83.52, N83.522, N83.53, N83.9, N83.0, N83.1, N83.2, N83.42, N83.6, N99.83, E28.2, N83.02, N83.12, N83.201, N83.209, N83.291, N83.299, N83.4, N83.5, N83.511, N83.519, N83.521, N83.529
Phecode	GU_619.2	Ovarian cyst	267086	3612	0.0135237	N83.02, N83.12, N83.201, N83.209, N83.291, N83.299, Q50.1, N83.01, N83.11, N83.00, N83.10, N83.20, N83.202, N83.29, N83.292, N83.0, N83.1, N83.2, E28.2
Phecode	GU_619.21	Follicular cyst of ovary	272796	165	0.000604848	N83.0, N83.02, N83.01, N83.00
Phecode	GU_619.22	Corpus luteum cyst or hematoma	268105	3356	0.0125175	N83.1, N83.2, N83.12, N83.11, N83.10
Phecode	GU_619.23	Polycystic ovary syndrome	272723	192	0.000704011	E28.2
Phecode	GU_620	Noninflammatory disorders of vulva and perineum	270127	2793	0.0103396	N90, N90.6, N90.7, N90.60, N90.8, N90.61, N90.89, N75, N90.3, N90.5, N90.69, N90.9
Phecode	GU_621	Dysplasia of female genital organs	266543	746	0.0027988	N90.3, N87.0, N87.9, N89.0, N90.0, Z87.411, N89.1, N90.1, Z87.41, Z87.412, N87, N87.1, N89.3, Z87.410
Phecode	GU_621.1	Dysplasia of cervix	266637	659	0.00247152	N87, N87.1, Z87.410, N87.0, N87.9
Phecode	GU_622	Polyp of female genital organs	262293	6789	0.0258833	N84.2, N84.3, N84.9, N84.0, N84.8, N84, N84.1
Phecode	GU_622.1	Polyp of corpus uteri	266446	5535	0.0207734	N84.9, N84.0, N84.8
Phecode	GU_622.2	Mucous polyp of cervix	268734	1730	0.00643759	N84.1
Phecode	GU_623	Pelvic organ prolapse and fistulas	262893	10999	0.0418383	N81.89, N81.0, N81.10, N81.12, N81.3, N81.5, N81.8, N81.83, N81.9, N82.0, N82.2, N82.4, N82.8, N81.81, N81.84, N81.1, N81.11, N81.2, N81.4, N81.6, N82, N82.1, N82.3, N82.5, N82.9, N83.7, N99.3, N81.82, N81.85
Phecode	GU_623.1	Uterine/Uterovaginal prolapse	263159	10767	0.0409144	N99.3, N81.0, N81.10, N81.12, N81.3, N81.9, N81.81, N81.1, N81.11, N81.2, N81.4, N81.6
Phecode	GU_623.6	Vaginal enterocele, congenital or acquired	272949	681	0.00249497	N81.5
Phecode	GU_623.8	Fistula involving female genital tract	273213	187	0.000684448	N82, N82.1, N82.3, N82.5, N82.9, N82.0, N82.2, N82.4, N82.8
Phecode	GU_624	Symptoms involving female genital tract	271908	1290	0.00474425	N94.9, N83.3, N83.311, N83.319, N83.321, N83.329, N83.331, N83.339, N90.4, N83.31, N83.312, N83.32, N83.322, N83.33, N83.332
Phecode	GU_624.1	Dystrophy of female genital tract	273158	915	0.00334971	N90.4
Phecode	GU_624.2	Acquired atrophy of ovary and fallopian tube	273289	123	0.000450073	N83.31, N83.312, N83.32, N83.322, N83.33, N83.332, N83.3, N83.311, N83.319, N83.321, N83.329, N83.331, N83.339
Phecode	GU_625	Pain and other symptoms associated with female genital organs	265614	2710	0.0102028	N94.10, N94.12, N94.2, N93.0, N94.810, N94.819, N94.1, N94.11, N94.19, N94.8, N94, N94.81, N94.818, N94.89
Phecode	GU_625.1	Dyspareunia	270771	879	0.00324629	N94.10, N94.12, N94.1, N94.11, N94.19
Phecode	GU_625.2	Postcoital bleeding	270965	729	0.00269038	N93.0
Phecode	GU_626	Disorders of menstruation and other abnormal bleeding from female genital tract	240129	6339	0.0263983	N85.7, N89.7, N91, N92, N92.3, N93, N93.8, N94.0, N94.4, N94.6, N91.5, N92.1, N92.2, N92.6, N91.4, N92.0, N92.5, N93.9, N94.5, N91.0, N91.1, N91.2, N91.3, N92.4, N93.1
Phecode	GU_626.1	Irregular menstrual cycle/bleeding	244024	5370	0.022006	N91.0, N91.1, N91.2, N91.3, N92.4, N91, N92, N92.3, N93.8, N91.5, N92.1, N92.2, N92.6, N91.4, N92.0, N92.5
Phecode	GU_626.11	Oligomenorrhea	270234	450	0.00166522	N91.4, N91.0, N91.1, N91.2, N91.3, N91, N91.5
Phecode	GU_626.111	Amenorrhea	270560	408	0.00150798	N91.0, N91.1, N91.2
Phecode	GU_626.13	Irregular menstrual cycle	261452	2226	0.00851399	N92.5, N92.1, N92.6
Phecode	GU_626.16	Excessive menstruation	251034	4599	0.0183202	N92.0, N92.1, N92.4, N92.3, N92.2
Phecode	GU_626.2	Dysmenorrhea	269382	468	0.00173731	N94.4, N94.6, N94.5
Phecode	GU_627	Menopausal and postmenopausal disorders	252610	10437	0.0413167	N95.1, N95.8, N95, N95.9, N95.0
Phecode	GU_627.1	Postmenopausal bleeding	262903	6991	0.0265916	N95.0
Phecode	GU_627.2	Symptomatic menopause	262906	3905	0.0148532	N95.1
Phecode	ID_001	Salmonella	501879	137	0.000272974	A01.03, A01.09, A02.0, A02.21, A01.01, A02.1, A02.20, A02.24, A02.9, A01.00, A02.2, A02.22, A02.25, A02.8, A01, A01.0, A01.02, A01.05, A01.1, A01.2, A01.3, A01.4, A02, A02.29
Phecode	ID_002	Staphylococcus	500151	5660	0.0113166	J15.20, G00.3, P36.30, A41.2, A49.0, M00.0, M00.012, M00.022, M00.032, M00.042, M00.052, M00.062, M00.072, B95.6, B95.61, B95.62, J15.21, J15.212, J15.29, A41.01, P23.2, M00.011, M00.021, M00.031, M00.041, M00.051, M00.061, M00.071, M00.09, B95.8, P36.3, P36.39, A05.0, L00, M00.01, M00.02, M00.03, M00.04, M00.05, M00.06, M00.07, M00.08, B95.7, J15.2, J15.211, P36.2, A41.0, A41.02, A41.1, A49.01, …
Phecode	ID_002.1	Staphylococcus aureus	500803	3945	0.00787735	J15.211, P36.2, A41.0, A41.02, A49.01, A49.02, B95.6, B95.61, B95.62, J15.21, J15.212, A41.01
Phecode	ID_003	Escherichia coli	500710	7671	0.0153202	P36.4, B96.2, B96.23, J15.5, A04.0, A04.2, A04.4, B96.22, P23.4, B96.21, A04.1, A04.3, A41.51, B96.20, B96.29
Phecode	ID_004	Streptococcus	499468	3834	0.00767617	J15.4, P36.0, P36.19, I01, I01.0, I01.2, A40, A40.9, A38, A38.0, A38.1, M00.1, M00.10, M00.11, M00.111, M00.112, M00.119, M00.12, M00.121, M00.122, M00.129, M00.13, M00.131, M00.132, M00.139, M00.14, M00.141, M00.142, M00.149, M00.15, M00.151, M00.152, M00.159, M00.16, M00.161, M00.162, M00.169, M00.17, M00.171, M00.172, M00.179, M00.18, M00.19, B95.0, B95.1, P36.10, I00, A40.0, A40.3, A49.1, B95…
Phecode	ID_004.1	Streptococcus pneumoniae	502003	622	0.00123904	J13, G00.1, M00.1, M00.10, M00.11, M00.111, M00.112, M00.119, M00.12, M00.121, M00.122, M00.129, M00.13, M00.131, M00.132, M00.139, M00.14, M00.141, M00.142, M00.149, M00.15, M00.151, M00.152, M00.159, M00.16, M00.161, M00.162, M00.169, M00.17, M00.171, M00.172, M00.179, M00.18, M00.19, A40.3
Phecode	ID_004.2	Group A Streptococcus	502077	371	0.00073893	I01, I01.0, I01.2, B95.0, I00, A40.0, I01.1, I01.8, I01.9
Phecode	ID_004.3	Group B Streptococcus	502283	394	0.000784418	A40.1, P23.3, P36.0, P36.19, B95.1, P36.10, J15.3
Phecode	ID_005	Mycobacteria	501232	375	0.000748157	A15.8, A17, A17.0, A18.14, A18.15, A18.16, A18.17, A18.18, A18.2, A18.32, A18.39, A18.4, A18.52, A18.59, A18.6, A18.7, A18.8, A18.81, A18.82, A18.83, A18.84, A18.85, A18.89, A19, A19.0, A19.1, A19.2, A19.8, A19.9, A31.2, A31.8, O98.01, O98.019, B90, B90.1, B90.8, A15.0, A15.5, A17.83, A17.89, A17.9, A18, A18.0, A18.01, A18.02, A18.03, A18.54, O98.011, O98.02, P37.0, A15.7, A15.9, Z22.7, A18.3, A1…
Phecode	ID_005.1	Mycobacterium tuberculosis	501248	252	0.000502745	A15, A15.4, A15.6, A17.1, A17.8, A17.81, A17.82, A18.09, A18.1, A18.10, A18.11, A18.12, A18.13, O98.0, O98.013, A15.8, A17, A17.0, A18.14, A18.15, A18.16, A18.17, A18.18, A18.2, A18.32, A18.39, A18.4, A18.52, A18.59, A18.6, A18.7, A18.8, A18.81, A18.82, A18.83, A18.84, A18.85, A18.89, A19, A19.0, A19.1, A19.2, A19.8, A19.9, O98.01, O98.019, B90, B90.1, B90.8, A15.0, A15.5, A17.83, A17.89, A17.9, …
Phecode	ID_007	Hemophilus infection	502301	675	0.00134382	A49.2, G00.0, A41.3, J14, J20.1, A48.4, B96.3, A57
Phecode	ID_007.1	Hemophilus influenzae	502310	672	0.00133782	A49.2, A41.3, J14, J20.1, A48.4, B96.3
Phecode	ID_008	Helicobacter [H. pylori]	500890	590	0.0011779	B96.81
Phecode	ID_009	Pseudomonas	502142	2054	0.00409048	A41.52, P23.5, J15.1, B96.5
Phecode	ID_011	Klebsiella	502370	1320	0.00262755	J15.0, A58, B96.1
Phecode	ID_012	Proteus	502404	780	0.00155254	B96.4
Phecode	ID_015	Clostridium	500604	1311	0.00261884	A04.71, A34, A48.52, A04.7, A05.2, A48.0, A48.5, A48.51, A04.72, A05.1, A33, A35, B96.7
Phecode	ID_015.2	Clostridium difficile	501055	1272	0.00253864	A04.72, A04.71, A04.7
Phecode	ID_020	Borrelia	502314	217	0.000432001	A68, A69.2, A69.20, A69.21, A68.9, A68.1, A68.0, A69.22, A69.23, A69.29
Phecode	ID_020.1	Lyme disease	502315	217	0.000432	A69.22, A69.23, A69.29, A69.2, A69.20, A69.21
Phecode	ID_025	Enterococcus	502447	717	0.00142702	B95.2, A41.81
Phecode	ID_026	Actinomyces and Nocardia	502052	177	0.000352553	A42.7, A42.81, A42.89, A43.1, A43.9, A42.0, A42.2, A42.8, A43.0, A43.8, B47, A42, A42.1, A42.82, A43, B47.9, A42.9, B47.1
Phecode	ID_030	Campylobacter	501254	1117	0.00222841	A04.5
Phecode	ID_050	Enterovirus	502109	274	0.000545698	J20.6, J20.7, M89.631, M89.641, M89.651, M89.661, M89.671, M89.69, B08.4, B08.5, B91, M89.61, M89.62, B97.11, B97.12, B97.19, J20.3, M89.63, M89.64, M89.65, M89.66, M89.67, M89.68, A80, A80.1, A80.2, A80.3, A80.30, A80.39, A80.4, A80.9, M89.60, M89.619, M89.629, B97.10, M89.639, M89.649, M89.659, M89.669, M89.679, A85.0, A87.0, A88.0, M89.6, M89.612, M89.622, B97.1, M89.632, M89.642, M89.652, M89…
Phecode	ID_050.1	Poliovirus	502221	182	0.00036239	M89.632, M89.642, M89.652, M89.662, M89.672, G14, M89.611, M89.621, M89.631, M89.641, M89.651, M89.661, M89.671, M89.69, B91, M89.61, M89.62, M89.63, M89.64, M89.65, M89.66, M89.67, M89.68, A80, A80.1, A80.2, A80.3, A80.30, A80.39, A80.4, A80.9, M89.60, M89.619, M89.629, M89.639, M89.649, M89.659, M89.669, M89.679, M89.6, M89.612, M89.622
Phecode	ID_052	Herpesvirus	488609	8042	0.016459	O26.4, O26.43, A60, A60.02, A60.1, B00.5, B00.51, B02.23, B02.31, B02.9, B10, B10.09, B27.09, B27.1, B27.82, B27.99, B01.11, B01.12, B02, P35.2, O26.40, A60.0, A60.03, A60.9, B00.4, B00.52, B00.53, B00.59, B00.8, B00.81, B00.89, B00.9, B01, B02.29, B02.30, B02.32, B02.34, B08.21, B08.22, B10.01, B10.81, B10.82, B10.89, B25.1, B27.02, B27.10, B27.12, B27.19, B27.92, B01.8, B02.0, B02.1, B02.2, O26…
Phecode	ID_052.1	Herpes simplex	498688	1879	0.00376789	A60.01, A60.09, B00.7, B00.82, A60, A60.02, A60.1, B00.5, B00.51, P35.2, A60.0, A60.03, A60.9, B00.4, B00.52, B00.53, B00.59, B00.8, B00.81, B00.89, B00.9, A60.00, A60.04, B00, B00.0, B00.1, B00.2, B00.3, B00.50
Phecode	ID_052.3	Varicella zoster virus	493630	6431	0.013028	B02.22, B02.24, B02.33, B02.39, B02.8, B01.9, B02.23, B02.31, B02.9, B01.11, B01.12, B02, B01, B02.29, B02.30, B02.32, B02.34, B01.8, B02.0, B02.1, B02.2, B01.0, B02.21, B02.3, B02.7, B01.1, B01.2, B01.81, B01.89
Phecode	ID_052.31	Varicella [chickenpox]	500046	211	0.000421961	B01.0, B01.1, B01.2, B01.81, B01.89, B01.9, B01.11, B01.12, B01, B01.8
Phecode	ID_052.32	Herpes zoster	495972	6317	0.0127366	B02.21, B02.3, B02.7, B02.22, B02.24, B02.33, B02.39, B02.8, B02.23, B02.31, B02.9, B02, B02.29, B02.30, B02.32, B02.34, B02.0, B02.1, B02.2
Phecode	ID_052.5	Cytomegalovirus [CMV]	502415	226	0.000449827	B25, B25.0, B25.2, B27.11, B25.1, B27.1, B25.8, B25.9, B27.10, B27.12, B27.19
Phecode	ID_054	Hepatovirus	500723	773	0.00154377	B15, B16.0, B16.1, B16.2, B17.0, B17.1, B17.10, B17.11, B17.2, B18.2, B18.8, B19, B19.10, B19.2, B19.21, B16, B17.9, B18.0, B18.1, B19.0, B15.9, B17, B18.9, B19.1, B19.11, B19.20, B19.9, B15.0, B16.9, B17.8, B18, B94.2, O98.4, O98.41, O98.411, O98.412, O98.413, O98.419, O98.42, O98.43
Phecode	ID_054.2	Hepatitis B	502148	295	0.000587476	B16.9, B16.0, B16.1, B16.2, B17.0, B19.10, B16, B18.0, B18.1, B19.1, B19.11
Phecode	ID_054.3	Hepatitis C	502113	256	0.000509845	B17.1, B17.10, B17.11, B18.2, B19.2, B19.21, B19.20
Phecode	ID_054.31	Chronic hepatitis C	502165	267	0.000531698	B18.2
Phecode	ID_055	Poxvirus	502056	139	0.000276862	B04, B08.011, B08.09, B08.6, B08.69, B08.72, B03, B08.010, B08.04, B08.62, B08.71, B08.01, B08.03, B08.61, B08.70, B08.0, B08.02, B08.1, B08.60, B08.7, B08.79
Phecode	ID_055.1	Molluscum contagiosum	502084	131	0.000260913	B08.1
Phecode	ID_056	Human papillomavirus	490962	4725	0.00962396	R85.82, R87.81, R87.820, B07, R87.810, R87.821, R87.811, B07.9, A63.0, R85.81, R87.82, B07.0, B07.8, B97.7
Phecode	ID_056.1	Plantar wart	498375	1250	0.00250815	B07.0
Phecode	ID_056.2	Anogenital (venereal) warts	501108	133	0.000265412	A63.0
Phecode	ID_058	Pneumoviridae	502476	269	0.000535349	J20.5, B97.81, B97.4, J12.3, J21.1, J12.1, J21.0
Phecode	ID_058.1	Respiratory syncytial virus	502476	246	0.000489576	J12.1, J21.0, J20.5, B97.4
Phecode	ID_059	Coronavirus	502488	4295	0.00854747	J12.81, U07.1, J12.82, B97.29, B97.21, B34.2, B97.2
Phecode	ID_059.1	Sars-CoV-2*	502489	4229	0.0084161	U07.1, J12.82
Phecode	ID_061	Influenza virus	498064	2280	0.00457772	J09, J10.0, J10.1, J11, J11.00, J11.8, J11.83, J09.X2, J09.X3, J09.X9, J10, J10.00, J10.81, J10.82, J10.89, J11.08, J11.2, J10.01, J10.8, J10.83, J11.1, J09.X, J09.X1, J10.08, J10.2, J11.0, J11.81, J11.82, J11.89
Phecode	ID_070	Candidiasis	488426	10789	0.0220893	P37.5, B37.3, B37.32, B37.49, B37.8, B37.82, B37.89, B37.1, B37.41, B37.42, B37.6, B37.0, B37.2, B37.31, B37.4, B37.7, B37, B37.5, B37.81, B37.83, B37.84, B37.9
Phecode	ID_074	Aspergillosis	502380	373	0.000742466	B44.81, B44.0, B44.8, B44, B44.1, B44.7, B44.9, B44.2, B44.89
Phecode	ID_076	Pneumocystosis	502471	170	0.000338328	B59
Phecode	ID_084	Parasites	500219	706	0.00141138	P37.3, A06.8, A06.89, A07.1, A07.2, A07.3, A59, A59.02, B50.0, B50.9, B51.0, B51.9, B52.0, B52.8, B53, B53.1, B54, B55.0, B55.9, B56.1, B57.1, B57.31, B57.39, B58.09, B58.83, B58.89, B60.01, B60.1, B65.0, B65.8, B66.1, B66.5, B67.0, B67.31, B67.5, B67.7, B67.99, B68.9, B69.8, B70.0, B71.1, B73, B73.02, B74.0, B74.4, B76, B76.9, B77.81, B78, B78.9, B81, B81.3, B82.0, B83.1, B83.3, A06, A06.0, A06.…
Phecode	ID_084.2	Plasmodium [Malaria]	502044	116	0.000231055	P37.3, B50.0, B50.9, B51.0, B51.9, B52.0, B52.8, B53, B53.1, B54, B50, B50.8, B51, B51.8, B52, B52.9, B53.0, B53.8
Phecode	ID_084.6	Enterobiasis	502011	215	0.000428277	B80
Phecode	ID_084.7	Giardiasis	502264	102	0.00020308	A07.1
Phecode	ID_086	Pediculosis, acariasis and other infestations	500895	520	0.00103814	B85, B87.2, B87.81, B88, B88.3, B85.0, B85.2, B85.4, B87, B87.3, B87.82, B88.0, B88.8, B87.0, B87.4, B87.89, B88.1, B88.9, B85.1, B85.3, B86, B87.1, B87.8, B87.9, B88.2
Phecode	ID_086.2	Scabies	501151	441	0.000879974	B86
Phecode	ID_088	Sexually transmitted disease	499296	420	0.000841184	A56.00, A56.1, A56.19, A56.8, A59.00, A59.8, A60.00, A60.04, A63.8, A65, A51.1, A51.32, A51.4, A51.43, A51.5, A52.0, A52.10, A52.2, A52.72, A52.79, A53.0, A54.00, A54.1, A54.21, A54.29, A54.41, A54.43, A54.5, A54.83, A54.89, O98.11, O98.119, O98.21, O98.219, A56.01, A56.11, A56.2, A57, A58, A59.0, A59.03, A59.09, A60.01, A60.09, A63.0, A64, A51.2, A51.41, A51.42, A51.9, A52.00, A52.02, A52.04, A5…
Phecode	ID_089	Infections	428993	50272	0.117186	J10.08, J10.2, J11.0, J11.81, J11.82, J11.89, J12.3, J12.8, J14, J15, J15.2, J15.3, J20.0, J20.1, J21.1, G00, G01, J02.0, J03.0, J03.00, J03.01, A03.2, A04.1, A04.3, A04.5, A05.3, A08, A08.11, A08.19, A15.7, A15.9, U00, A18.3, A18.31, A18.5, A18.50, A18.51, O26.42, A18.53, A20.0, A20.2, A20.8, A21.1, A21.2, A21.8, A23, A23.3, A24.0, A24.9, A25.1, A26.0, A27, A28, A31, A31.1, A31.9, A32.12, A33, A…
Phecode	ID_089.1	Bacterial infections	481450	26454	0.0549465	J15.21, J15.212, J15.7, J15.8, J15.9, J20.2, G00.2, G00.9, A03.9, A04, A04.7, A05.0, A05.2, A15.0, A15.5, A17.83, A17.89, A17.9, A18, A18.0, A18.01, A18.03, A18.54, A20.1, A20.7, A20.9, A21.9, A23.0, A23.8, A24.1, A27.0, A27.89, A28.0, A28.8, A31.0, A32, A32.1, A32.8, A00.9, A01.00, A36.9, A37.01, A37.10, A37.8, A02.2, A02.22, A02.25, A02.8, A03.1, A55, A39.1, A56, A39.2, A39.4, A56.3, A39.82, A4…
Phecode	ID_089.2	Viral infections	462612	25237	0.0545533	J09.X2, J09.X3, J09.X9, J10.01, J10.8, J10.83, J11.1, J12.0, J12.82, J12.89, J12.9, J20.3, A08.32, A08.39, A08.4, A08.8, O26.41, A60, A60.02, A60.1, A80, A80.1, A80.2, A80.3, A80.30, A80.39, A80.4, A80.9, A81.2, A81.8, A81.9, A82.0, A83, R87.811, A83.1, A83.3, A83.5, A83.9, A85.0, A85.8, A87.0, A88, A88.0, A88.8, A92.0, A92.3, A92.32, A93.2, A94, A95.9, A96.2, A98, A98.3, B00.4, B00.52, B00.53, B…
Phecode	ID_089.3	Fungal infections	472844	18335	0.038776	B38.8, B39, B39.5, B40.1, B40.89, B41.7, B42.0, B42.81, B43, B43.1, B44, B44.1, B44.7, B44.9, B45.8, B46.1, B46.9, B48.1, B35, B35.4, B35.6, B36.1, B36.2, B36.3, B36.8, B36.9, B37.0, B37.2, B37.31, B37.4, B38, B38.1, B38.7, B38.9, B39.2, B39.4, B40.0, B40.81, B41.0, B42, B42.8, B42.82, B42.9, B43.9, B44.2, B44.89, B45.2, B45.7, B46.0, B46.8, B48.0, B48.4, B49, B35.0, B35.2, B35.8, B37, B37.5, B37…
Phecode	ID_091	Gangrene	502416	195	0.000388125	E11.52, E09.52, I96, K45.1, K35.891, K43.1, K43.4, K43.7, K82.A1, I70.261, I70.269, I70.363, I70.461, I70.469, I70.563, I70.661, I70.669, I70.763, E08.52, N49.3, J85.0, K44.1, A48.0, I70.26, I70.268, I70.362, I70.46, I70.468, I70.562, I70.66, I70.668, I70.762, E10.52, K35.31, K41.1, K41.10, K41.11, K41.4, K41.40, K41.41, I70.263, I70.361, I70.369, I70.463, I70.561, I70.569, I70.663, I70.761, I70.…
Phecode	ID_092	Bacteremia, Sepsis, and SIRS	501166	15093	0.0301158	P36.1, P36.9, A32.7, A02.1, A41.53, A41.59, A41.81, A41.9, R65, R65.10, R65.2, R65.21, A48.3, A54.86, O85, O86.04, I76, P36.2, P36.30, P36.4, T81.44XA, T81.44XS, A20.7, A39.2, A39.4, A40.0, A40.3, A41, A41.01, A41.3, A41.4, A41.5, A41.50, R78.81, P36.0, P36.19, P36.5, O04.87, O07.37, A40.8, A41.1, A41.51, A41.89, R65.1, R65.11, R65.20, B37.7, P36, P36.10, P36.3, P36.39, P36.8, T81.44, T81.44XD, A…
Phecode	ID_092.1	Systemic inflammatory response syndrome	502489	760	0.00151247	R65, R65.10, R65.1, R65.11
Phecode	ID_092.2	Sepsis	501213	14865	0.029658	P36, P36.10, P36.3, P36.39, P36.8, T81.44, T81.44XD, A22.7, A26.7, A40, A40.1, A40.9, A41.0, A41.02, A41.2, A41.52, A41.8, A42.7, B00.7, P36.1, P36.9, A32.7, A02.1, A41.53, A41.59, A41.81, A41.9, R65.2, R65.21, A54.86, O85, O86.04, I76, P36.2, P36.30, P36.4, T81.44XA, T81.44XS, A20.7, A40.0, A40.3, A41, A41.01, A41.3, A41.4, A41.5, A41.50, P36.0, P36.19, P36.5, O04.87, O07.37, A40.8, A41.1, A41.5…
Phecode	ID_097	Drug resistant microorganisms	502234	400	0.000796441	Z16, Z16.20, Z16.24, Z16.31, Z16.341, Z86.14, B95.62, J15.212, Z16.1, Z16.11, Z16.19, Z16.21, Z16.29, Z16.32, Z16.342, A41.02, Z16.22, Z16.3, Z16.33, Z16.35, Z16.10, Z16.12, Z16.2, Z16.23, Z16.30, Z16.34, Z16.39, A49.02
Phecode	ID_097.1	Methicillin resistant Staphylococcus aureus	502286	247	0.000491752	A49.02, Z86.14, B95.62, J15.212, A41.02
Phecode	MB_280	Psychoactive substance related disorders	495242	11794	0.0238146	F55.0, F55.2, F55.4, F18.151, F18.251, F18.90, F18.921, F18.94, F18.99, F19.10, F19.12, F19.121, F19.122, F19.139, F19.23, F19.92, F19.93, F19.95, F19.951, F19.96, F19.98, F19.981, F19.988, G72.1, Z71.41, K70.10, K70.3, K70.31, K70.40, K85.2, F14.980, F14.981, F14.99, F15.1, F15.10, F15.11, F15.12, F15.120, F15.121, F11.182, F15.15, F15.18, F15.180, F11.229, F11.23, F15.188, F15.19, F15.2, F15.20…
Phecode	MB_280.1	Alcohol use disorders	495849	11261	0.0227105	K70, K70.1, K70.2, K70.4, K85.22, I42.6, F10.239, F10.250, F10.251, F10.259, F10.28, F10.280, F10.288, F10.29, F10.9, F10.91, F10.920, F10.93, F10.931, F10.932, F10.95, F10.950, F10.959, F10.96, F10.980, F10.981, F10.99, G72.1, Z71.41, K70.10, K70.3, K70.31, K70.40, K85.2, F10, F10.129, F10.13, F10.130, F10.131, F10.132, F10.150, F10.151, F10.159, F10.181, F10.229, F10.23, F10.24, F10.94, G31.2, …
Phecode	MB_280.11	Alcohol abuse and dependence	497570	8131	0.0163414	F10.1, F10.10, F10.11, F10.12, F10.120, F10.121, F10.15, F10.18, F10.180, F10.188, F10.19, F10.2, F10.20, F10.21, F10.22, F10.220, F10.221, F10.231, F10.282, F10.239, F10.250, F10.251, F10.259, F10.28, F10.280, F10.288, F10.29, Z71.41, F10.129, F10.13, F10.130, F10.131, F10.132, F10.150, F10.151, F10.159, F10.181, F10.229, F10.23, F10.24, F10.139, F10.14, F10.182, F10.230, F10.232, F10.25, F10.26…
Phecode	MB_280.13	Alcoholic liver disease	501833	1470	0.00292926	K70.0, K70.30, K70.9, K70, K70.1, K70.2, K70.4, K70.10, K70.3, K70.31, K70.40, K70.11, K70.41
Phecode	MB_280.2	Opioid use disorders	502347	160	0.000318505	F11.12, F11.120, F11.121, F11.15, F11.18, F11.181, F11.222, F11.282, F11.93, F11.94, F11.982, F11.1, F11.10, F11.11, F11.182, F11.229, F11.23, F11.250, F11.251, F11.259, F11.288, F11.29, F11.9, F11.91, F11.920, F11.951, F11.981, F11.99, F11.122, F11.150, F11.151, F11.159, F11.188, F11.19, F11.2, F11.20, F11.21, F11.22, F11.220, F11.221, F11.24, F11.929, F11, F11.129, F11.13, F11.14, F11.25, F11.2…
Phecode	MB_280.21	Opioid abuse or dependence	502358	125	0.000248827	F11.129, F11.13, F11.14, F11.25, F11.28, F11.281, F11.12, F11.120, F11.121, F11.15, F11.18, F11.181, F11.222, F11.282, F11.1, F11.10, F11.11, F11.182, F11.229, F11.23, F11.250, F11.251, F11.259, F11.288, F11.29, F11.122, F11.150, F11.151, F11.159, F11.188, F11.19, F11.2, F11.20, F11.21, F11.22, F11.220, F11.221, F11.24
Phecode	MB_280.3	Cannabis use disorders	502362	311	0.000619075	F12.129, F12.13, F12.15, F12.18, F12.180, F12.222, F12.250, F12.251, F12.259, F12.288, F12.29, F12.9, F12.91, F12.920, F12.1, F12.10, F12.11, F12.12, F12.120, F12.121, F12.229, F12.23, F12.929, F12.951, F12.980, F12.988, F12.150, F12.151, F12.159, F12.188, F12.19, F12.2, F12.20, F12.21, F12.22, F12.220, F12.221, F12.25, F12.28, F12.280, F12.90, F12.92, F12.921, F12.922, F12, F12.122, F12.93, F12.…
Phecode	MB_280.31	Cannabis abuse or dependance	502377	298	0.00059318	F12.122, F12.129, F12.13, F12.15, F12.18, F12.180, F12.222, F12.250, F12.251, F12.259, F12.288, F12.29, F12.1, F12.10, F12.11, F12.12, F12.120, F12.121, F12.229, F12.23, F12.150, F12.151, F12.159, F12.188, F12.19, F12.2, F12.20, F12.21, F12.22, F12.220, F12.221, F12.25, F12.28, F12.280
Phecode	MB_280.5	Stimulant use disorders	502422	101	0.000201026	F14.982, F15.129, F15.13, F15.14, F15.182, F15.229, F15.23, F15.250, F15.251, F15.259, F15.281, F15.90, F15.92, F15.921, F15.922, F15.95, F15.950, F15.959, F15.98, F15.988, F14, F14.122, F14.150, F14.151, F14.159, F14.181, F14.222, F14.929, F14.94, F14.980, F14.981, F14.99, F15.1, F15.10, F15.11, F15.12, F15.120, F15.121, F15.15, F15.18, F15.180, F15.188, F15.19, F15.2, F15.20, F15.21, F15.22, F1…
Phecode	MB_280.8	Psychoactive substance abuse	499331	6875	0.0137684	F18.10, F18.12, F18.121, F18.129, F18.180, F18.188, F19.129, F19.130, F19.151, F19.180, F19.181, F19.19, F11.122, F11.150, F11.151, F11.159, F11.188, F11.19, F12.150, F12.151, F16.1, F16.10, F12.159, F16.11, F16.12, F16.120, F16.121, F12.188, F12.19, F16.15, F16.18, F16.180, F10.139, F10.14, F14.1, F14.10, F10.182, F14.11, F14.12, F14.120, F14.121, F14.15, F14.18, F14.180, F14.188, F14.19, F18.15…
Phecode	MB_280.9	Psychoactive substance dependance	499485	3295	0.00659679	F18.2, F18.21, F18.220, F18.24, F18.280, F19.20, F19.22, F19.221, F19.222, F19.230, F19.232, F19.239, F19.251, F19.280, F19.281, F19.29, F19.930, F19.932, F19.939, F11.2, F11.20, F11.21, F11.22, F11.220, F11.221, F11.24, F15.25, F15.28, F15.280, F15.288, F15.29, F12.2, F12.20, F12.21, F12.22, F12.220, F12.221, F12.25, F12.28, F12.280, F16.229, F16.24, F12.93, F13.239, F13.250, F13.251, F13.259, F…
Phecode	MB_280.91	Psychoactive substance withdrawal	502336	105	0.000209023	F19.231, F19.931, F11.23, F12.23, F13.231, F13.932, F10.23, F14.23, F19.230, F19.232, F19.239, F19.930, F19.932, F19.939, F12.93, F13.239, F13.939, F10.230, F10.232, F19.23, F19.93, F11.93, F13.23, F13.93, F13.930, F13.931, F10.231, F15.23, F15.93, F13.230, F13.232, F10.239
Phecode	MB_282.1	Current tobacco use and nicotine dependence	468028	20907	0.0446704	Z71.6, Z72.0, F17, F17.20, F17.213, F17.219, F17.220, F17.298, F17.203, F17.209, F17.210, F17.228, F17.29, F17.2, F17.200, F17.218, F17.22, F17.293, F17.299, O99.33, O99.330, O99.331, O99.332, O99.333, O99.334, O99.335, F17.208, F17.21, F17.223, F17.229, F17.290
Phecode	MB_283	Other mental and behavioral problems	450240	32488	0.0721571	Z72.811, R46.0, R46.2, R46.4, R46.6, R46.8, Z72, Z72.3, Z72.5, Z72.52, Z72.89, Z73.1, Z86.59, Z91.11, Z91.119, Z91.120, Z91.13, Z91.138, Z91.15, Z91.190, Z91.199, Z91.83, Z86.5, R46.1, R46.3, R46.5, R46.7, Z72.4, Z72.51, Z72.53, Z72.8, Z72.9, Z91.1, Z91.118, Z91.12, Z91.128, Z91.130, Z91.14, Z91.19, Z91.198, R46, R46.89
Phecode	MB_283.1	Symptoms and signs involving appearance and behavior*	501830	1145	0.00228165	R46.89, R46.0, R46.2, R46.4, R46.6, R46.8, R46.1, R46.3, R46.5, R46.7
Phecode	MB_283.4	Patient's noncompliance with medical treatment and regimen	500111	4294	0.00858609	Z91.1, Z91.118, Z91.12, Z91.128, Z91.130, Z91.14, Z91.19, Z91.198, Z91.11, Z91.119, Z91.120, Z91.13, Z91.138, Z91.15, Z91.190, Z91.199
Phecode	MB_283.8	Problems related to lifestyle	454175	28572	0.0629097	Z72.4, Z72.8, Z72.9, Z72, Z72.3, Z72.89
Phecode	MB_284	Suicide ideation and attempt or self harm	500815	2288	0.00456855	T53.3X2A, T53.3X2S, T53.4X2A, T53.4X2S, T53.5X2A, T53.5X2S, T53.6X2A, T53.6X2S, T53.7X2A, T53.7X2S, T53.92XA, T53.92XS, T54.0X2A, T54.0X2S, T54.1X2A, T54.1X2S, T54.2X2A, T54.2X2S, T54.3X2A, T54.3X2S, T54.92XA, T54.92XS, T55.0X2A, T55.0X2S, T55.1X2A, T55.1X2S, T56.0X2A, T56.0X2S, T56.1X2A, T56.1X2S, T56.2X2A, T56.2X2S, T56.3X2A, T56.3X2S, T56.4X2A, T56.4X2S, T56.5X2A, T56.5X2S, T56.6X2A, T56.6X2S,…
Phecode	MB_284.1	Suicidal ideations	501560	623	0.00124212	R45.851
Phecode	MB_284.2	Suicide and self-inflicted harm	501684	1806	0.00359988	X73.9XXA, X73.9XXS, X74.0, X74.01XA, X74.01XS, X74.02XA, X74.02XS, X74.09XA, X74.09XS, X74.8XXA, X74.8XXS, X74.9XXA, X74.9XXS, X75.XXXA, X75.XXXS, X76.XXXA, X76.XXXS, X77.0, X77.0XXD, X77.1, X77.1XXD, X77.2, X77.2XXD, X77.3, X77.3XXD, X77.8, X77.8XXD, X77.9, X77.9XXD, X78, X78.0XXA, X78.0XXS, X78.1XXA, X78.1XXS, X78.2XXA, X78.2XXS, X78.8XXA, X78.8XXS, X78.9XXA, X78.9XXS, X79.XXXA, X79.XXXS, X80.X…
Phecode	MB_286	Mood [affective] disorders	470129	26608	0.0565972	F31.31, F31.6, F31.63, F31.71, F31.75, F31.8, F33, F33.1, F33.3, F33.40, F33.42, F33.9, F34.1, F34.89, F19.14, F19.24, F30, F30.12, F30.4, F31.1, F31.13, F15.24, F16.14, F06.31, F13.94, F14.14, F10.24, F31.5, F31.62, F31.70, F31.74, F31.78, F31.89, F32, F32.1, F32.3, F32.5, F32.81, F32.9, F34.9, F18.14, F18.24, F18.94, F30.1, F30.13, F30.8, F31.0, F31.12, F31.30, F11.24, F11.94, F16.24, F06.32, F…
Phecode	MB_286.1	Bipolar disorder	501533	1131	0.00225509	F31.32, F31.60, F31.64, F31.72, F31.76, F31.9, F31, F31.10, F31.2, F31.31, F31.6, F31.63, F31.71, F31.75, F31.8, F31.1, F31.13, F31.5, F31.62, F31.70, F31.74, F31.78, F31.89, F31.0, F31.12, F31.30, F31.4, F31.61, F31.7, F31.73, F31.77, F31.81, F31.11, F31.3
Phecode	MB_286.11	Bipolar I disorder	502028	397	0.000790793	F31.4, F31.61, F31.7, F31.73, F31.77, F31.11, F31.3, F31.32, F31.60, F31.64, F31.72, F31.76, F31.10, F31.2, F31.31, F31.6, F31.63, F31.71, F31.75, F31.1, F31.13, F31.5, F31.62, F31.70, F31.74, F31.78, F31.0, F31.12, F31.30
Phecode	MB_286.2	Major depressive disorder	473270	26279	0.0555264	F32.0, F32.2, F32.4, F32.8, F32.89, F33, F33.1, F33.3, F33.40, F33.42, F33.9, F32, F32.1, F32.3, F32.5, F32.9, F33.0, F33.2, F33.4, F33.41, F33.8
Phecode	MB_286.3	Premenstrual dysphoric disorder	270470	170	0.000628536	F32.81, N94.3
Phecode	MB_286.4	Dysthymic disorder	500711	222	0.00044337	F34.1
Phecode	MB_287	Psychotic disorder	501180	1358	0.00270961	F18.15, F18.150, F18.159, F18.25, F18.250, F18.259, F18.959, F19.950, F20.0, F20.2, F20.5, F20.81, F14.959, F15.15, F11.250, F11.251, F11.259, F11.95, F11.950, F11.959, F16.250, F12.95, F16.251, F12.950, F16.259, F12.959, F13.15, F10.150, F10.151, F10.159, F14.250, F14.251, F14.259, F14.95, F14.950, F19.151, F19.251, F19.95, F19.951, F20.89, F23, F25.0, F25.8, F28, F11.150, F11.151, F11.159, F15.…
Phecode	MB_287.1	Schizophrenia	501782	597	0.00118976	F20.9, F20.0, F20.2, F20.5, F20.89, F20, F20.1, F20.3, F20.8
Phecode	MB_287.2	Schizoaffective disorder	502306	160	0.000318531	F25, F25.1, F25.9, F25.0, F25.8
Phecode	MB_287.4	Delusional disorders	502194	478	0.000951823	F22
Phecode	MB_288	Anxiety and anxiety disorders	482101	23664	0.0490852	F40.0, F40.10, F40.21, F40.218, F40.220, F40.23, F40.231, F40.233, F40.240, F40.242, F40.248, F40.290, F40.298, F40.9, F41.8, F01.A4, F02.B4, F03.94, F15.180, F13.180, F06.4, F40.1, F41.1, F41.9, F43.22, F18.180, F18.280, F19.180, F19.280, F01.B4, F02.C4, F03.A4, F15.280, F16.180, F12.280, F14.180, F10.980, F40.01, F40.02, F40.2, F40.210, F40.22, F40.228, F40.230, F40.232, F40.24, F40.241, F40.24…
Phecode	MB_288.2	Panic disorder [episodic paroxysmal anxiety]	499657	2293	0.00458915	F41.0, F40.01
Phecode	MB_288.3	Generalized anxiety disorder	494207	2523	0.00510515	F41.1
Phecode	MB_288.4	Phobic disorders	500593	2907	0.00580711	F40.00, F40.01, F40.11, F40.0, F40.10, F40.21, F40.218, F40.220, F40.23, F40.231, F40.233, F40.240, F40.242, F40.248, F40.290, F40.298, F40.9, F40.1, F40.02, F40.2, F40.210, F40.22, F40.228, F40.230, F40.232, F40.24, F40.241, F40.243, F40.29, F40.291, F40.8
Phecode	MB_288.41	Agoraphobia	502262	114	0.000226973	F40.02, F40.00, F40.01, F40.0
Phecode	MB_289	Obsessive-compulsive disorder	501927	315	0.000627581	F42.3, F60.5, F42.4, F42, F42.8, R46.81, F42.2, F42.9
Phecode	MB_290	Reaction to severe stress, and adjustment disorders	493596	4617	0.0093538	F43, F43.10, F43.12, F43.21, F43.23, F43.8, F43.0, F43.24, F43.81, F43.1, F43.11, F43.2, F43.22, F43.25, F43.89, F43.20, F43.29, F43.9, Z86.51, R45.7
Phecode	MB_290.1	Posttraumatic stress disorder	502108	593	0.00118102	Z86.51, F43.10, F43.12, F43.1, F43.11
Phecode	MB_291	Dissociative and somatoform disorders	500987	791	0.00157888	F44, F44.4, F44.7, F44.89, F45.1, F45.22, F45.41, F45.8, F44.0, F44.9, F45.2, F45.29, F45.9, F44.1, F44.5, F44.6, F44.8, F45, F45.20, F45.4, F45.42, F44.2, F44.81, F45.0, F45.21, F48.1
Phecode	MB_291.1	Conversion disorder	502395	143	0.000284637	F44.4, F44.7, F44.5, F44.6
Phecode	MB_293	Eating disorders	501858	213	0.000424423	F50, F50.81, F50.9, F50.0, F50.01, F50.2, F98.3, F50.82, F50.00, F50.02, F50.8, F50.89, R63.2
Phecode	MB_294	Sexual dysfunction and disorders	493669	6715	0.0136022	F52, F52.31, F52.6, F65, F65.3, F65.51, F65.89, N53.8, R68.82, F13.281, F10.181, F14.281, F52.0, F52.32, F52.8, F65.0, F65.4, F65.52, F65.9, F19.181, F19.281, F19.981, F10.281, F10.981, F52.1, F52.22, F52.4, F52.9, F65.1, F65.5, F65.8, F66, N53, R37, F14.981, F15.181, F11.281, F11.981, F13.181, F52.2, F52.3, F52.5, F65.2, F65.50, F65.81, N53.9, F11.181, F15.281, F15.981, F13.981, F14.181
Phecode	MB_296	Personality disorders	501812	385	0.00076722	F60.1, F60.3, F60.89, F60, F60.6, F60.8, F60.9, F21, Z72.81, F60.0, F60.2, F60.4, F60.81, F60.7
Phecode	MB_296.4	Borderline personality disorder	502326	175	0.000348379	F60.3
Phecode	MB_299	Mental disorder, not otherwise specified	500341	829	0.00165687	F59, F68.1, F68.13, L98.1, F54, F68.10, F68.8, F48, F48.8, F68.11, F68.A, F06, F48.9, F68, F68.12, F69, F99, F06.8, F09
Phecode	MB_300	Intellectual disabilities	502216	387	0.000770585	F70, F72, F78, F78.A1, F78.A9, F78.A, F71, F73, F79
Phecode	MB_301	Pervasive developmental disorders	502457	244	0.000485614	F84, F84.8, F84.0, F84.3, F84.9, F84.5
Phecode	MB_301.2	Asperger's syndrome*	502464	145	0.000288578	F84.5
Phecode	MB_302	Developemental delay	502143	612	0.00121878	F80, F80.2, F80.81, F80.89, F81, F81.2, F81.81, F81.9, F80.1, F80.0, F80.8, F80.82, F80.9, F81.0, F81.8, F81.89, F82, F88, R62.0, F80.4, F89
Phecode	MB_302.1	Speech and language developmental delay	502325	282	0.00056139	F80.4, F80, F80.2, F80.81, F80.89, F80.1, F80.0, F80.8, F80.82, F80.9
Phecode	MB_302.11	Expressive language disorder	502444	237	0.000471694	F80.1
Phecode	MB_302.3	Specific developmental disorders of scholastic skills	502341	307	0.000611139	F81, F81.2, F81.81, F81.9, F81.0, F81.8, F81.89
Phecode	MB_306	Conduct disorders	501922	119	0.000237089	F91.1, F91.9, F91.2, F91, F91.3, F91.0, F91.8, Z72.810
Phecode	MB_308	Symptoms related to mental disorders	502081	8883	0.0176924	F18.151, F18.251, F18.950, H53.16, R44.0, R44.3, F14.951, F15.121, F15.150, F15.151, F15.221, F11.921, F11.922, F11.951, F12.121, F12.951, F16.921, F13.131, F13.150, F13.151, F13.221, F13.232, F05, F06.0, F06.2, F10.132, F18.121, F18.921, F18.951, F19.150, F19.221, F19.222, F19.231, F19.250, F19.931, F11.122, F11.221, F15.250, F15.251, F15.921, F15.922, F15.951, F16.121, F16.150, F12.221, F16.151…
Phecode	MB_308.1	Delirium	502398	6808	0.013551	F18.221, F19.131, F19.921, F11.121, F16.221, F12.921, F13.921, F13.931, F10.231, F10.921, F15.121, F15.221, F11.921, F12.121, F16.921, F13.131, F13.221, F05, F18.121, F18.921, F19.221, F19.231, F19.931, F11.221, F15.921, F16.121, F12.221, F13.231, F14.121, F14.221, F10.931, F19.121, F13.121, F10.121, F10.221, F14.921
Phecode	MB_308.3	Hallucinations	502243	1510	0.00300651	F19.151, F19.251, F19.951, R44.1, F11.151, F12.151, F13.251, F13.951, F18.151, F18.251, H53.16, R44.0, R44.3, F14.951, F15.151, F11.951, F12.951, F13.151, F06.0, F18.951, F15.251, F15.951, F16.151, F12.251, F16.951, F14.151, F10.251, F10.951, R44.2, F11.251, F16.251, F10.151, F14.251
Phecode	MB_308.31	Visual hallucinations	502422	666	0.00132558	R44.1, H53.16
Phecode	MB_308.32	Auditory hallucinations*	502410	256	0.000509544	R44.0
Phecode	MB_308.4	Neurocognitive disorder*	502422	1384	0.00275466	F18.17, F18.27, F18.288, F18.97, F06.70, F06.7, F06.71, F18.988
Phecode	MB_309	Signs and symptoms involving emotional state	489874	9334	0.0190539	R45, R45.8, R45.850, R45.86, R45.0, R45.2, R45.4, R45.6, R45.81, R45.84, R45.82, R45.87, R45.89, R45.1, R45.3, R45.5, R45.83, R45.85
Phecode	MB_309.1	Irritability	502082	345	0.000687139	R45.4
Phecode	MB_309.3	Emotional lability	501956	297	0.000591685	R45.86
Phecode	MB_309.4	Demoralization and apathy	500813	1101	0.00219843	R45.3, R45.2, R45.84
Phecode	MB_309.5	Nervousness	502009	484	0.000964126	R45.0
Phecode	MB_309.6	Excessive crying of child, adolescent, or adult	501979	205	0.000408384	R45.83
Phecode	MB_309.7	Restlessness and agitation*	502138	1161	0.00231211	R45.1
Phecode	MB_309.9	Hostility and violent behavior*	502432	179	0.000356267	R45.5, R45.6
Phecode	MS_700	Diffuse diseases of connective tissue	500920	2294	0.00457957	H01.121, H01.123, H01.125, H01.129, M32.11, M33, M33.0, M33.10, M33.11, M33.19, M33.2, M33.9, M33.90, M33.91, M35.00, M35.01, M35.04, M35.08, M35.0C, M35.5, M36.8, L93, M60, M60.001, M60.005, M60.012, M60.022, M60.032, M60.042, M60.046, M60.059, M60.069, M60.072, M60.076, M60.09, M60.111, M60.121, M60.131, M60.141, M60.151, M60.161, M60.171, M60.19, M60.80, M60.819, M60.829, M60.839, M60.849, M60…
Phecode	MS_700.1	Lupus	501935	518	0.00103201	M32.14, L93.0, H01.121, H01.123, H01.125, H01.129, M32.11, L93, M32, M32.0, M32.15, M32.19, M32.8, M32.9, L93.2, H01.12, H01.122, H01.124, H01.126, M32.1, M32.10, M32.12, M32.13, L93.1
Phecode	MS_700.11	Systemic lupus erythematosus [SLE]	502095	408	0.000812595	M32.1, M32.10, M32.12, M32.13, M32.14, M32.11, M32, M32.0, M32.15, M32.19, M32.8, M32.9
Phecode	MS_700.12	Cutaneous lupus erythematosus	502272	279	0.000555476	H01.12, H01.122, H01.124, H01.126, M32.0, L93.1, L93.0, H01.121, H01.123, H01.125, H01.129, L93, L93.2
Phecode	MS_700.2	Sicca syndrome [Sjogren syndrome]	502017	973	0.00193818	M35.02, M35.03, M35.05, M35.09, M35.00, M35.01, M35.04, M35.08, M35.0C, M35.0, M35.07, M35.0B, M35.06, M35.0A
Phecode	MS_700.3	Systemic sclerosis	502329	265	0.000527543	M34.0, M34.2, M34.81, M34.89, M34, M34.1, M34.8, M34.83, M34.9, M34.82
Phecode	MS_700.4	Inflammatory myopathy	502225	492	0.000979641	G72.49, M33.00, M33.01, M33.02, M33.03, M33.20, M60.0, M60.002, M60.009, M60.019, M60.029, M60.039, M60.043, M60.05, M60.06, M60.07, M60.073, M60.077, M60.1, M60.112, M60.122, M60.132, M60.142, M60.152, M60.162, M60.172, M60.81, M60.82, M60.83, M60.84, M60.85, M60.86, M60.87, M60.88, M33, M33.0, M33.10, M33.11, M33.19, M33.2, M33.9, M33.90, M33.91, M60, M60.001, M60.005, M60.012, M60.022, M60.032…
Phecode	MS_700.41	Myositis	502300	377	0.000750547	K68.12, M60.00, M60.003, M60.01, M60.02, M60.03, M60.04, M60.044, M60.051, M60.061, M60.070, M60.074, M60.078, M60.10, M60.119, M60.129, M60.139, M60.149, M60.159, M60.169, M60.179, M60.811, M60.821, M60.831, M60.841, M60.851, M60.861, M60.871, M60.89, B69.81, M60.0, M60.002, M60.009, M60.019, M60.029, M60.039, M60.043, M60.05, M60.06, M60.07, M60.073, M60.077, M60.1, M60.112, M60.122, M60.132, M…
Phecode	MS_701	Osteomyelitis, periostitis, and other infections involving bone	501830	1190	0.00237132	A02.24, H05.033, M86.051, M86.061, M86.071, M86.09, M86.111, M86.121, M86.131, M86.141, M86.151, M86.161, M86.171, M86.19, M86.211, M86.221, M86.231, M86.241, M86.251, M86.261, M86.271, M86.29, M86.311, M86.321, M86.331, M86.341, M86.351, M86.361, M86.371, M46.2, M86.39, M46.21, M46.23, M46.25, M86.411, M46.27, M46.3, M46.32, M86.421, M46.36, M86.431, M86.441, M86.451, M86.461, M86.471, M86.49, M…
Phecode	MS_701.1	Osteomyelitis	501841	1137	0.00226566	H05.02, H05.021, H05.022, H05.023, H05.029, A54.43, M86.052, M86.062, M86.072, M86.1, M86.112, M86.122, M86.132, M86.142, M86.152, M86.162, M86.172, M86.2, M86.212, M86.222, M86.232, M86.242, M86.252, M86.262, M86.272, M86.3, M86.312, M86.322, M86.332, M86.342, M86.352, M86.362, M86.372, M86.4, M86.412, M86.422, M86.432, M86.442, M86.452, M86.462, M86.472, M86.5, M86.512, M86.522, M86.532, M86.54…
Phecode	MS_701.12	Chronic osteomyelitis	502346	170	0.000338412	M86.30, M86.319, M86.329, M86.339, M86.349, M86.359, M86.369, M86.379, M86.40, M86.419, M86.429, M86.439, M86.449, M86.459, M86.469, M86.479, M86.50, M86.519, M86.529, M86.539, M86.549, M86.559, M86.569, M86.579, M86.60, M86.619, M86.629, M86.639, M86.649, M86.659, M86.669, M86.679, M86.3, M86.312, M86.322, M86.332, M86.342, M86.352, M86.362, M86.372, M86.4, M86.412, M86.422, M86.432, M86.442, M8…
Phecode	MS_702	Infective and reactive arthropathies	501505	1926	0.00384044	M07.6, M07.61, M07.612, M07.62, M07.622, M07.63, M07.632, M07.64, M07.642, M07.65, M07.652, M07.66, M07.662, M07.67, M07.672, M07.68, A54.42, M02.9, B06.82, M00.00, M00.019, M00.029, M00.039, M00.049, M00.059, M00.069, M00.079, M00.2, M00.21, M00.212, M00.22, M00.222, M00.23, M00.232, M00.24, M00.242, M00.25, M00.252, M00.26, M00.262, M00.27, M00.272, M00.28, M00.8, M00.81, M00.812, M00.82, M00.8…
Phecode	MS_702.1	Pyogenic arthritis [Septic arthritis]	502131	651	0.00129647	A18.02, A02.23, M00.01, M00.02, M00.03, M00.04, M00.05, M00.06, M00.07, M00.08, A54.42, B06.82, M00.00, M00.019, M00.029, M00.039, M00.049, M00.059, M00.069, M00.079, M00.2, M00.21, M00.212, M00.22, M00.222, M00.23, M00.232, M00.24, M00.242, M00.25, M00.252, M00.26, M00.262, M00.27, M00.272, M00.28, M00.8, M00.81, M00.812, M00.82, M00.822, M00.83, M00.832, M00.84, M00.842, M00.85, M00.852, M00.86…
Phecode	MS_702.3	Enteropathic arthropathies	502085	1103	0.00219684	M07.6, M07.61, M07.612, M07.62, M07.622, M07.63, M07.632, M07.64, M07.642, M07.65, M07.652, M07.66, M07.662, M07.67, M07.672, M07.68, M02.0, M02.01, M02.012, M02.02, M02.022, M02.03, M02.032, M02.04, M02.042, M02.05, M02.052, M02.06, M02.062, M02.07, M02.072, M02.08, M07, M07.60, M07.611, M07.619, M07.621, M07.629, M07.631, M07.639, M07.641, M07.649, M07.651, M07.659, M07.661, M07.669, M07.671, M…
Phecode	MS_703	Chrystal arthropathies	500259	9630	0.01925	M11.00, M11.011, M11.019, M11.021, M11.029, M11.031, M11.039, M11.041, M11.049, M11.051, M11.059, M11.061, M11.069, M11.071, M11.079, M11.09, M11.20, M11.211, M11.219, M11.221, M11.229, M11.231, M11.239, M11.241, M11.249, M11.251, M11.259, M11.261, M11.269, M11.271, M11.279, M11.29, M11.81, M11.82, M11.83, M11.84, M11.85, M11.86, M11.87, M11.88, M1A.3521, M1A.359, M1A.3590, M1A.3591, M1A.36, M1A.…
Phecode	MS_703.1	Gout	500621	8948	0.0178738	M10.06, M10.062, M10.07, M10.072, M10.08, M10.1, M10.11, M10.112, M10.12, M10.122, M10.13, M10.132, M10.14, M10.142, M10.15, M10.152, M10.16, M10.162, M10.17, M10.172, M10.18, M10.2, M10.21, M10.212, M10.22, M10.222, M10.23, M10.232, M10.24, M10.242, M10.25, M10.252, M10.26, M10.262, M10.27, M10.272, M10.28, M10.4, M10.41, M10.412, M10.42, M10.422, M10.43, M10.432, M10.44, M10.442, M10.45, M10.45…
Phecode	MS_703.2	Chondrocalcinosis	502142	637	0.00126857	M11.20, M11.211, M11.219, M11.221, M11.229, M11.231, M11.239, M11.241, M11.249, M11.251, M11.259, M11.261, M11.269, M11.271, M11.279, M11.29, M11.1, M11.10, M11.11, M11.111, M11.112, M11.119, M11.12, M11.121, M11.122, M11.129, M11.13, M11.131, M11.132, M11.139, M11.14, M11.141, M11.142, M11.149, M11.15, M11.151, M11.152, M11.159, M11.16, M11.161, M11.162, M11.169, M11.17, M11.171, M11.172, M11.17…
Phecode	MS_704	Systemic vasculitis	501685	1936	0.003859	M30.3, M30.8, M31.1, M31.4, M31.6, D69.0, I67.7, I68.2, M30.2, M31.0, M31.19, M31.31, M31.8, M30.0, M30.1, M31.11, M31.30, I73.1, I77.6, M30, M31, M31.10, M31.3, M31.5, M31.7, M31.9, I77.82
Phecode	MS_704.1	Polyarteritis nodosa and related conditions	502408	118	0.000234869	M30, I77.82, M30.3, M30.8, M30.2, M30.0, M30.1
Phecode	MS_704.2	Wegener's granulomatosis	502389	139	0.000276678	M31.3, M31.31, M31.30
Phecode	MS_704.5	Giant cell arteritis	502286	1064	0.00211832	M31.5, M31.6
Phecode	MS_705	Rheumatoid arthritis and other inflammatory polyarthropathies	497372	11269	0.0226571	M06.2, M06.212, M06.222, M06.232, M06.242, M06.252, M06.262, M06.272, M06.3, M06.312, M06.322, M06.332, M06.342, M06.352, M06.362, M06.372, M06.80, M06.819, M06.829, M06.839, M06.849, M06.859, M06.869, M06.879, M06.9, M08.0, M08.012, M08.022, M08.032, M08.042, M08.052, M08.062, M08.072, M08.0A, M08.20, M08.219, M08.229, M08.239, M12.0, M08.249, M12.01, M12.012, M12.02, M08.259, M12.022, M12.03, M…
Phecode	MS_705.1	Rheumatoid arthritis	499094	6900	0.0138251	M06.20, M06.219, M06.229, M06.239, M06.249, M06.259, M06.269, M06.279, M06.30, M06.319, M06.329, M06.339, M06.349, M06.359, M06.369, M06.379, M06.81, M06.82, M06.83, M06.84, M06.85, M06.86, M06.87, M06.88, M05.00, M05.019, M05.029, M05.039, M05.049, M05.059, M05.069, M05.079, M05.11, M05.12, M05.13, M05.14, M05.15, M05.16, M05.17, M05.19, M05.211, M05.221, M05.231, M05.241, M05.251, M05.261, M05.…
Phecode	MS_705.11	Rheumatoid arthritis without rheumatoid factor*	501963	1006	0.00200413	M06.022, M06.0, M06.00, M06.01, M06.011, M06.012, M06.019, M06.02, M06.021, M06.029, M06.03, M06.031, M06.032, M06.039, M06.04, M06.041, M06.042, M06.049, M06.05, M06.051, M06.052, M06.059, M06.06, M06.061, M06.062, M06.069, M06.07, M06.071, M06.072, M06.079, M06.08, M06.09, M06.0A
Phecode	MS_705.12	Rheumatoid arthritis with rheumatoid factor*	502144	973	0.00193769	M05, M05.7, M05.70, M05.71, M05.711, M05.712, M05.719, M05.72, M05.721, M05.722, M05.729, M05.73, M05.731, M05.732, M05.739, M05.74, M05.741, M05.742, M05.749, M05.75, M05.751, M05.752, M05.759, M05.76, M05.761, M05.762, M05.769, M05.77, M05.771, M05.772, M05.779, M05.79, M05.7A, M05.8, M05.80, M05.81, M05.811, M05.812, M05.819, M05.82, M05.821, M05.822, M05.829, M05.83, M05.831, M05.832, M05.839…
Phecode	MS_705.3	Polymyalgia rheumatica	501755	4035	0.00804177	M31.5, M35.3
Phecode	MS_705.5	Rheumatism, unspecified	501846	918	0.00182925	M79.0
Phecode	MS_706	Inflammatory spondylopathies	501066	4022	0.00802689	M45.A3, M45.A7, M46.0, M46.01, M46.03, M46.05, M46.07, M46.09, M46.4, M46.43, M46.47, M46.50, M46.54, M46.58, M46.81, M46.85, M46.89, M46.92, M46.96, M45.0, M45.2, M45.4, M45.6, M45.8, M45.A0, M45.A4, M45.A8, M46.40, M46.44, M46.48, M46.51, M46.55, M46.59, M46.82, M46.86, M46.9, M46.93, M46.97, M08.1, M45.A1, M45.A5, M45.AB, M46.00, M46.02, M46.04, M46.06, M46.08, M46.1, M46.41, M46.45, M46.49, M…
Phecode	MS_706.1	Sacroiliitis	501924	472	0.000940381	M46.1
Phecode	MS_706.2	Ankylosing spondylitis	502263	628	0.00125034	M45, M45.1, M45.3, M45.5, M45.7, M45.9, M45.0, M45.2, M45.4, M45.6, M45.8, M08.1
Phecode	MS_707	Other arthropathies	494178	29264	0.0592175	E11.610, M12.1, M12.11, M12.112, M12.12, M12.122, M12.13, M12.132, M12.14, M12.142, M12.15, M12.152, M12.16, M12.162, M12.17, M12.172, M12.18, M12.2, M12.21, M12.212, M12.22, M12.222, M12.23, M12.232, M12.24, M12.242, M12.25, M12.252, M12.26, M12.262, M12.27, M12.272, M12.28, M12.5, M12.51, M12.512, M12.52, M12.522, M12.53, M12.532, M12.54, M12.572, M12.58, M12.8, M12.812, M12.822, M12.832, M12.8…
Phecode	MS_707.8	Polyarthritis	501632	907	0.0018081	M13.0
Phecode	MS_707.9	Monoarthritis	502334	133	0.000264764	M13.1, M13.11, M13.112, M13.12, M13.122, M13.13, M13.132, M13.14, M13.142, M13.15, M13.152, M13.16, M13.162, M13.17, M13.172, M13.10, M13.111, M13.119, M13.121, M13.129, M13.131, M13.139, M13.141, M13.149, M13.151, M13.159, M13.161, M13.169, M13.171, M13.179
Phecode	MS_708	Osteoarthritis	464037	74136	0.159763	M15.2, M15.4, M15.9, M16.1, M16.2, M16.32, M16.51, M16.9, M17.10, M17.3, M17.4, M18.0, M18.12, M18.31, M18.50, M19, M19.012, M19.022, M19.032, M19.042, M19.072, M19.11, M19.12, M19.13, M19.14, M19.17, M19.19, M19.212, M19.222, M19.232, M19.242, M19.272, M19.90, M15, M16.10, M16.3, M16.4, M16.52, M17, M17.11, M17.30, M17.5, M18.1, M18.2, M18.32, M18.51, M19.0, M19.019, M19.029, M19.039, M19.049, M…
Phecode	MS_708.1	Osteoarthritis of more than one site	499538	11044	0.0221084	M15.0, M15.2, M15.4, M15.9, M15, M15.1, M15.3, M15.8
Phecode	MS_708.11	Generalized osteoarthritis	502223	600	0.00119469	M15.0
Phecode	MS_709	Acquired deformities of fingers and toes	491577	10771	0.0219111	M20.011, M20.021, M20.031, M20.10, M20.20, M20.30, M20.40, M21.24, M21.242, M21.612, M21.622, M20.00, M20.002, M20.01, M20.02, M20.03, M20.09, M20.092, M20.1, M20.2, M20.3, M20.4, M20.5, M20.5X1, M20.5X9, M20.60, M20.62, M21.611, M21.621, M20, M20.019, M20.029, M20.039, M20.12, M20.22, M20.32, M20.42, M21.241, M21.249, M21.61, M21.62, M20.0, M20.001, M20.009, M20.012, M20.022, M20.032, M20.091, M…
Phecode	MS_709.1	Acquired deformities of fingers	501632	540	0.00107649	M20.0, M20.001, M20.009, M20.012, M20.022, M20.032, M20.091, M20.099, M20.011, M20.021, M20.031, M21.24, M21.242, M20.00, M20.002, M20.01, M20.02, M20.03, M20.09, M20.092, M20.019, M20.029, M20.039, M21.241, M21.249
Phecode	MS_709.11	Mallet finger	501953	235	0.000468171	M20.019, M20.012, M20.011, M20.01
Phecode	MS_709.2	Acquired deformities of toe	492383	10323	0.0209654	M20.11, M20.21, M20.31, M20.41, M20.5X, M20.5X2, M20.6, M20.61, M21.619, M21.629, M20.10, M20.20, M20.30, M20.40, M21.612, M21.622, M20.1, M20.2, M20.3, M20.4, M20.5, M20.5X1, M20.5X9, M20.60, M20.62, M21.611, M21.621, M20.12, M20.22, M20.32, M20.42, M21.61, M21.62
Phecode	MS_709.21	Hallux valgus (Bunion)	495051	7412	0.0149722	M20.12, M21.61, M21.62, M20.11, M21.619, M21.629, M20.10, M21.612, M21.622, M20.1, M21.611, M21.621
Phecode	MS_709.22	Hallux rigidus	500992	1810	0.00361283	M20.22, M20.21, M20.20, M20.2
Phecode	MS_709.23	Hallux varus	502339	267	0.000531514	M20.32, M20.31, M20.30, M20.3
Phecode	MS_709.24	Hammer toe	501148	2542	0.00507235	M20.42, M20.41, M20.40, M20.4
Phecode	MS_710	Acquired deformities of limbs	500006	3528	0.00705592	Q68.2, M21.0, M21.021, M21.029, M21.052, M21.062, M21.072, M21.12, M21.122, M21.15, M21.162, M21.171, M21.179, M21.21, M21.22, M21.222, M21.23, M21.232, M21.25, M21.252, M21.26, M21.262, M21.27, M21.272, M21.3, M21.331, M21.371, M21.40, M21.512, M21.522, M21.53, M21.54, M21.6, M21.6X1, M21.6X9, M21.70, M21.721, M21.729, M21.731, M21.733, M21.739, M21.751, M21.759, M21.761, M21.763, M21.769, M21.8…
Phecode	MS_710.2	Deformities of the hip	502269	259	0.00051566	M21.059, M21.151, M21.052, M21.15, M21.25, M21.252, Q65.81, M24.7, M21.051, Q65.8, Q65.82, Q65.9, M21.05, M21.152, M21.251, M21.259, Q65.89
Phecode	MS_710.3	Deformities of the knee	501947	1594	0.00317563	M21.069, M21.079, M21.169, Q68.2, M21.062, M21.072, M21.162, M21.26, M21.262, M21.86, M21.862, M21.061, M21.071, M21.161, M21.06, M21.07, M21.16, M21.261, M21.269, Q74.1, M21.861, M21.869
Phecode	MS_710.31	Genu valgum (acquired)	502124	688	0.00137018	M21.06, M21.07, M21.069, M21.079, M21.062, M21.072, M21.061, M21.071
Phecode	MS_710.32	Genu varum (acquired)	502411	734	0.00146096	M21.16, M21.169, M21.162, M21.161
Phecode	MS_710.4	Acquired deformities of the ankle and foot	501215	1273	0.00253983	Q66.5, Q66.51, Q66.70, Q66.72, M21.372, M21.41, M21.531, M21.541, Q66.00, M21.171, M21.179, M21.27, M21.272, M21.371, M21.40, M21.53, M21.54, M21.6, M21.6X1, M21.6X9, Q66.50, Q66.52, Q66.7, Q66.71, M21.37, M21.4, M21.539, M21.549, Q66.0, Q66.02, M21.17, M21.172, M21.271, M21.279, M21.379, M21.42, M21.532, M21.542, M21.6X, M21.6X2, Q66.01
Phecode	MS_710.41	Flat foot [pes planus]	501756	589	0.00117388	M21.42, Q66.5, Q66.51, M21.41, M21.40, Q66.50, Q66.52, M21.4
Phecode	MS_710.44	Foot drop (acquired)*	502354	107	0.000212997	M21.379, M21.372, M21.371, M21.37
Phecode	MS_711	Disorder of patella	491452	12685	0.0258113	M22.2X, M22.3, M22.3X9, M22.8X2, M22.91, M23.52, M23.602, M23.612, M23.622, M23.632, M23.642, M23.672, M23.8X1, M23.90, M22.2X1, M22.3X, M22.8, M22.8X9, M22.92, M23.00, M23.001, M23.003, M23.005, M23.007, M23.01, M23.012, M23.02, M23.022, M23.03, M23.032, M23.04, M23.042, M23.05, M23.052, M23.06, M23.062, M23.2, M23.200, M23.202, M23.204, M23.206, M23.209, M23.211, M23.219, M23.221, M23.229, M23.…
Phecode	MS_711.1	Derangement of meniscus	493741	11668	0.0236318	M23.0, M23.000, M23.002, M23.004, M23.006, M23.009, M23.011, M23.019, M23.021, M23.029, M23.031, M23.039, M23.041, M23.049, M23.051, M23.059, M23.061, M23.069, M23.20, M23.201, M23.203, M23.205, M23.207, M23.21, M23.212, M23.22, M23.222, M23.23, M23.339, M23.341, M23.349, M23.351, M23.359, M23.361, M23.369, M23.232, M23.24, M23.242, M23.25, M23.252, M23.26, M23.262, M23.3, M23.300, M23.302, M23.3…
Phecode	MS_712	Joint derangements and related disorders	498909	4415	0.00884931	Q79.62, M22.12, M24.0, M24.01, M24.012, M24.02, M24.022, M24.03, M24.032, M24.04, M24.042, M24.05, M24.052, M24.07, M24.072, M24.074, M24.076, M24.1, M24.11, M24.112, M24.12, M24.122, M24.13, M24.132, M24.14, M24.142, M24.15, M24.152, M24.17, M24.172, M24.174, M24.176, M24.2, M24.21, M24.212, M24.22, M24.222, M24.23, M24.232, M24.24, M24.242, M24.25, M24.252, M24.27, M24.272, M24.274, M24.276, M2…
Phecode	MS_712.1	Loose body in joint	501794	1114	0.00222003	M23.40, M23.42, M24.0, M24.01, M24.012, M24.02, M24.022, M24.03, M24.032, M24.04, M24.042, M24.05, M24.052, M24.07, M24.072, M24.074, M24.076, M23.4, M23.41, M24.00, M24.011, M24.019, M24.021, M24.029, M24.031, M24.039, M24.041, M24.049, M24.051, M24.059, M24.071, M24.073, M24.075, M24.08
Phecode	MS_712.3	Articular cartilage disorder	502089	627	0.00124878	M24.1, M24.11, M24.112, M24.12, M24.122, M24.13, M24.132, M24.14, M24.142, M24.15, M24.152, M24.17, M24.172, M24.174, M24.176, M24.10, M24.111, M24.119, M24.121, M24.129, M24.131, M24.139, M24.141, M24.149, M24.151, M24.159, M24.171, M24.173, M24.175, M24.19
Phecode	MS_712.4	Ankylosis of joint	502424	139	0.000276659	M24.6, M24.61, M24.612, M24.62, M24.622, M24.63, M24.632, M24.64, M24.642, M24.65, M24.652, M24.66, M24.662, M24.67, M24.672, M24.674, M24.676, M24.60, M24.611, M24.619, M24.621, M24.629, M24.631, M24.639, M24.641, M24.649, M24.651, M24.659, M24.661, M24.669, M24.671, M24.673, M24.675, M24.69
Phecode	MS_712.5	Disorder of ligament	501857	735	0.00146456	Q79.60, Q79.69, M35.7, Q79.62, M24.2, M24.21, M24.212, M24.22, M24.222, M24.23, M24.232, M24.24, M24.242, M24.25, M24.252, M24.27, M24.272, M24.274, M24.276, M24.29, Q79.6, Q79.61, M24.20, M24.211, M24.219, M24.221, M24.229, M24.231, M24.239, M24.241, M24.249, M24.251, M24.259, M24.271, M24.273, M24.275, M24.28
Phecode	MS_712.51	Hypermobility syndrome	502296	283	0.000563413	Q79.60, Q79.69, M35.7, Q79.62, Q79.6, Q79.61
Phecode	MS_712.6	Instability of joint	501526	907	0.00180848	M22.0, M22.00, M22.01, M22.02, M22.1, M25.20, M25.211, M25.219, M25.221, M25.229, M25.231, M25.239, M25.241, M25.249, M25.251, M25.259, M25.261, M25.269, M25.271, M25.279, M25.3, M25.31, M25.312, M25.32, M25.322, M25.33, M25.332, M25.34, M25.342, M25.35, M25.352, M25.36, M25.362, M25.37, M25.372, M25.374, M25.376, M43.3, M43.5X2, M43.5X6, M53.2X2, M53.2X6, M22.12, M43.5X, M43.5X5, M43.5X9, M53.2X…
Phecode	MS_712.61	Recurrent dislocation of joint	502028	415	0.000826647	M22.10, M24.4, M24.40, M24.41, M24.411, M24.412, M24.419, M24.42, M24.421, M24.422, M24.429, M24.43, M24.431, M24.432, M24.439, M24.44, M24.441, M24.442, M24.443, M24.444, M24.445, M24.446, M24.45, M24.451, M24.452, M24.459, M24.46, M24.461, M24.462, M24.469, M24.47, M24.471, M24.472, M24.473, M24.474, M24.475, M24.476, M24.477, M24.478, M24.479, M24.49, M22.0, M22.00, M22.01, M22.02, M22.1, M22.…
Phecode	MS_713	Symptoms related to joints	447947	34459	0.0769265	M25.519, M25.529, M25.539, M25.549, M25.559, M25.569, M25.579, M25.80, M25.819, M25.829, M25.839, M25.849, M25.859, M25.869, M25.879, M25.10, M25.119, M25.129, M25.139, M25.149, M25.159, M25.169, M25.173, M25.18, M25.451, M25.459, M25.461, M25.469, M25.471, M25.473, M25.475, M25.48, M25.50, M25.512, M25.522, M25.532, M25.542, M25.552, M25.562, M25.572, M25.6, M25.61, M25.612, M25.62, M25.622, M25…
Phecode	MS_713.1	Hemarthrosis	502296	232	0.000461879	M25.0, M25.01, M25.012, M25.02, M25.022, M25.03, M25.032, M25.04, M25.042, M25.05, M25.052, M25.06, M25.062, M25.07, M25.072, M25.074, M25.076, M25.00, M25.011, M25.019, M25.021, M25.029, M25.031, M25.039, M25.041, M25.049, M25.051, M25.059, M25.061, M25.069, M25.071, M25.073, M25.075, M25.08
Phecode	MS_713.2	Effusion of joint	497451	5136	0.0103246	M25.45, M25.452, M25.46, M25.462, M25.47, M25.472, M25.474, M25.476, M25.4, M25.41, M25.412, M25.42, M25.422, M25.43, M25.432, M25.44, M25.442, M25.451, M25.459, M25.461, M25.469, M25.471, M25.473, M25.475, M25.48, M25.40, M25.411, M25.419, M25.421, M25.429, M25.431, M25.439, M25.441, M25.449
Phecode	MS_713.3	Pain in joint	452162	31608	0.0699041	M25.5, M25.51, M25.52, M25.53, M25.54, M25.55, M25.56, M25.57, M25.59, M25.519, M25.529, M25.539, M25.549, M25.559, M25.569, M25.579, M25.50, M25.512, M25.522, M25.532, M25.542, M25.552, M25.562, M25.572, M25.511, M25.521, M25.531, M25.541, M25.551, M25.561, M25.571
Phecode	MS_713.31	Pain in shoulder	486199	12901	0.0265344	M25.511, M25.51, M25.519, M25.512
Phecode	MS_713.32	Pain in elbow	499899	1668	0.00333667	M25.521, M25.52, M25.529, M25.522
Phecode	MS_713.34	Pain in wrist*	500371	2370	0.00473649	M25.531, M25.53, M25.539, M25.532
Phecode	MS_713.35	Pain in joints of hand	501421	1134	0.00226157	M25.541, M25.54, M25.549, M25.542
Phecode	MS_713.36	Pain in hip	493698	10077	0.0204113	M25.551, M25.55, M25.559, M25.552
Phecode	MS_713.37	Pain in knee	479366	15687	0.0327245	M25.561, M25.56, M25.569, M25.562
Phecode	MS_713.38	Pain in ankle and joints of foot	498401	3960	0.00794541	M25.571, M25.57, M25.579, M25.572
Phecode	MS_713.4	Stiffness of joint	501006	1267	0.00252891	M25.60, M25.611, M25.619, M25.621, M25.629, M25.631, M25.639, M25.641, M25.649, M25.651, M25.659, M25.661, M25.669, M25.671, M25.673, M25.675, M25.69, M25.6, M25.61, M25.612, M25.62, M25.622, M25.63, M25.632, M25.64, M25.642, M25.65, M25.652, M25.66, M25.662, M25.67, M25.672, M25.674, M25.676
Phecode	MS_714	Deforming dorsopathies	499930	6883	0.0137679	M40.00, M40.04, M40.1, M40.12, M40.14, M41.125, M41.2, M41.24, M41.3, M41.4, M41.41, M41.43, M41.45, M41.47, M41.50, M41.53, M41.55, M41.57, M41.80, M41.83, M41.85, M41.87, M43, M43.8X, M43.8X4, M43.8X8, M40.2, M40.202, M40.204, M40.209, M40.292, M40.294, M40.299, M40.30, M40.36, M40.4, M40.45, M40.47, M40.50, M40.56, M41, M41.02, M41.06, M41.11, M41.115, M41.12, M40, M41.124, M41.129, M41.23, M4…
Phecode	MS_714.1	Kyphosis	502338	450	0.000895811	Q76.41, Q76.411, Q76.412, Q76.413, Q76.414, Q76.415, Q76.419, M40.00, M40.04, M40.1, M40.12, M40.14, M40.2, M40.202, M40.204, M40.209, M40.292, M40.294, M40.299, M40.30, M40.36, M40.0, M40.03, M40.05, M40.10, M40.13, M40.15, M40.20, M40.203, M40.205, M40.29, M40.293, M40.295, M40.3, M40.35, M40.37
Phecode	MS_714.3	Scoliosis	501481	2948	0.00587859	M41.126, M41.20, M41.25, M41.30, M41.03, M41.07, M41.112, M41.116, M41.122, M41.125, M41.2, M41.24, M41.3, M41.4, M41.41, M41.43, M41.45, M41.47, M41.50, M41.53, M41.55, M41.57, M41.80, M41.83, M41.85, M41.87, M41, M41.02, M41.06, M41.11, M41.115, M41.12, M41.124, M41.129, M41.23, M41.27, M41.35, M41.00, M41.05, M41.1, M41.114, M41.119, Q76.3, M41.127, M41.22, M41.26, M41.34, M41.40, M41.42, M41.…
Phecode	MS_714.5	Spondylolysis	502252	598	0.00119064	M43.00, M43.02, M43.04, M43.06, M43.08, M43.0, M43.01, M43.03, M43.05, M43.07, M43.09
Phecode	MS_714.6	Spondylolisthesis	501567	2944	0.0058696	M43.1, M43.11, M43.13, M43.15, M43.17, M43.19, M43.10, M43.12, M43.14, M43.16, M43.18, Q76.2
Phecode	MS_714.7	Fusion of spine*	502457	129	0.000256738	M43.20, M43.22, M43.24, M43.26, M43.28, M43.2, M43.21, M43.23, M43.25, M43.27
Phecode	MS_715	Other non-inflammatory spondylopathy	488638	23202	0.047483	M47, M47.01, M47.012, M47.014, M47.016, M47.02, M47.022, M47.2, M47.21, M47.23, M47.25, M47.27, M47.8, M47.811, M47.813, M47.815, M47.817, M47.819, M47.891, M47.893, M47.895, M47.897, M47.899, M48, M48.8X2, M48.8X6, M48.9, M49.81, M49.85, M49.89, M99.20, M99.22, M99.24, M99.26, M99.28, M99.3, M99.31, M99.33, M99.35, M99.37, M99.39, M99.40, M99.42, M99.44, M99.46, M99.48, M99.5, M99.51, M99.53, M9…
Phecode	MS_715.1	Spondylosis	490173	18090	0.0369053	M47, M47.01, M47.012, M47.014, M47.016, M47.02, M47.022, M47.2, M47.21, M47.23, M47.25, M47.27, M47.8, M47.811, M47.813, M47.815, M47.817, M47.819, M47.891, M47.893, M47.895, M47.897, M47.899, M47.0, M47.011, M47.013, M47.015, M47.019, M47.021, M47.029, M47.1, M47.10, M47.11, M47.12, M47.13, M47.14, M47.15, M47.16, M47.20, M47.22, M47.24, M47.26, M47.28, M47.81, M47.812, M47.814, M47.816, M47.818…
Phecode	MS_715.4	Spinal stenosis	500490	8631	0.0172451	M99.2, M99.21, M99.23, M99.25, M99.27, M99.29, M99.30, M99.32, M99.34, M99.36, M99.38, M99.4, M99.41, M99.43, M99.45, M99.47, M99.49, M99.50, M99.52, M99.54, M99.56, M99.58, M99.6, M99.61, M99.63, M99.65, M99.67, M99.69, M99.70, M99.72, M99.74, M99.76, M99.78, M48.00, M48.02, M48.04, M48.06, M48.062, M48.08, M99.20, M99.22, M99.24, M99.26, M99.28, M99.3, M99.31, M99.33, M99.35, M99.37, M99.39, M9…
Phecode	MS_716	Intervertebral disc disorder	492850	14087	0.0285827	M50.0, M50.020, M50.03, M50.12, M50.123, M50.20, M50.22, M50.221, M50.223, M50.3, M50.31, M50.320, M50.322, M50.33, M50.81, M50.822, M50.90, M50.921, M51, M51.06, M51.16, M51.24, M51.26, M51.3, M51.35, M51.37, M51.44, M51.46, M51.8, M51.87, M51.A1, M51.A5, M50, M50.02, M50.023, M50.1, M50.120, M50.13, M50.82, M50.823, M50.91, M50.922, M51.05, M51.1, M51.17, M51.84, M51.9, M51.A2, M50.01, M50.022,…
Phecode	MS_716.1	Schmorl's nodes	502451	102	0.000203005	M51.44, M51.46, M51.4, M51.45, M51.47
Phecode	MS_716.2	Degenerative disc disease	500512	1896	0.00378812	M50.3, M50.31, M50.320, M50.322, M50.33, M51.35, M51.37, M50.30, M50.32, M50.321, M50.323, M51.34, M51.36
Phecode	MS_716.3	Spinal disc displacement (herniation)	496475	8657	0.0174369	M50.20, M50.22, M50.221, M50.223, M51.24, M51.26, M51.3, M50.2, M50.21, M50.220, M50.222, M50.23, M51.2, M51.25, M51.27
Phecode	MS_717	Other and unspecified dorsopathies	499912	2402	0.00480485	M54.81, M53.1, M53.82, M53.86, M53, M53.8, M53.83, M53.87, M53.0, M53.80, M53.84, M53.88, M53.3, M53.81, M53.85, M53.9
Phecode	MS_717.2	Sacrococcygeal disorders	500847	1117	0.00223022	M53.3
Phecode	MS_718	Back pain	442106	31396	0.0710146	M54, M54.10, M54.12, M54.14, M54.16, M54.18, M54.3, M54.31, M54.4, M54.41, M54.5, M54.51, M54.6, M54.89, M79.2, M54.1, M54.11, M54.13, M54.15, M54.17, M54.2, M54.30, M54.32, M54.40, M54.42, M54.50, M54.59, M54.8, M54.9
Phecode	MS_718.1	Radiculopathy	499417	3925	0.00785916	M79.2, M54.1, M54.11, M54.13, M54.15, M54.17, M54.10, M54.12, M54.14, M54.16, M54.18
Phecode	MS_718.2	Cervicalgia	488163	8118	0.0166297	M54.2
Phecode	MS_718.3	Mid back pain	500756	1313	0.00262204	M54.6
Phecode	MS_718.4	Low back pain	468258	16335	0.0348846	M54.50, M54.59, M54.5, M54.51
Phecode	MS_718.5	Sciatica	490683	8569	0.0174634	M54.30, M54.32, M54.40, M54.42, M54.3, M54.31, M54.4, M54.41
Phecode	MS_719	Disorders of muscle	497226	5780	0.0116245	M62.212, M62.22, M62.222, M62.23, M62.232, M62.24, M62.242, M62.25, M62.252, M62.26, M62.262, M62.27, M62.272, M62.28, M62.4, M62.412, M62.422, M62.432, M62.442, M62.452, M62.462, M62.472, M62.5, M62.51, M62.512, M62.52, M62.522, M62.53, M62.532, M62.54, M62.542, M62.55, M62.552, M62.56, M62.562, M62.57, M62.572, M62.58, M62.5A, M62.5A1, M62.5A9, M62.83, M62.84, M62.9, M63.81, M63.82, M63.83, M63…
Phecode	MS_719.1	Cramp and spasm	499117	3141	0.00629311	M62.830, M62.83, M62.838, R25.2, M62.831
Phecode	MS_719.11	Spasm of muscle	502358	285	0.000567324	M62.831, M62.830, M62.83, M62.838
Phecode	MS_719.3	Separation of muscle (nontraumatic)	502372	210	0.000418017	M62.0, M62.01, M62.012, M62.02, M62.022, M62.03, M62.032, M62.04, M62.042, M62.05, M62.052, M62.06, M62.062, M62.07, M62.072, M62.08, M62.00, M62.011, M62.019, M62.021, M62.029, M62.031, M62.039, M62.041, M62.049, M62.051, M62.059, M62.061, M62.069, M62.071, M62.079
Phecode	MS_719.4	Rupture of muscle (nontraumatic)	502435	157	0.000312478	M62.10, M62.111, M62.119, M62.121, M62.129, M62.131, M62.139, M62.141, M62.149, M62.151, M62.159, M62.161, M62.169, M62.171, M62.179, M62.1, M62.11, M62.112, M62.12, M62.122, M62.13, M62.132, M62.14, M62.142, M62.15, M62.152, M62.16, M62.162, M62.17, M62.172, M62.18
Phecode	MS_719.6	Muscle wasting and atrophy	502126	361	0.000718943	M62.5, M62.51, M62.512, M62.52, M62.522, M62.53, M62.532, M62.54, M62.542, M62.55, M62.552, M62.56, M62.562, M62.57, M62.572, M62.58, M62.5A, M62.5A1, M62.5A9, M62.84, M62.50, M62.511, M62.519, M62.521, M62.529, M62.531, M62.539, M62.541, M62.549, M62.551, M62.559, M62.561, M62.569, M62.571, M62.579, M62.59, M62.5A0, M62.5A2
Phecode	MS_719.9	Contractures	502206	509	0.00101353	M62.40, M62.419, M62.429, M62.439, M62.449, M62.459, M62.469, M62.479, M67.00, M24.511, M24.521, M24.531, M24.541, M24.551, M24.561, M24.571, M24.575, M62.4, M62.412, M62.422, M62.432, M62.442, M62.452, M62.462, M62.472, M67.0, M24.51, M24.52, M24.53, M24.54, M24.55, M24.56, M24.57, M24.574, M62.411, M62.421, M62.431, M62.441, M62.451, M62.461, M62.471, M62.49, M67.02, M24.50, M24.519, M24.529, M…
Phecode	MS_719.92	Contracture of joint	502307	400	0.000796326	M24.5, M24.512, M24.522, M24.532, M24.542, M24.552, M24.562, M24.572, M24.576, M24.511, M24.521, M24.531, M24.541, M24.551, M24.561, M24.571, M24.575, M24.51, M24.52, M24.53, M24.54, M24.55, M24.56, M24.57, M24.574, M24.50, M24.519, M24.529, M24.539, M24.549, M24.559, M24.569, M24.573, M24.59
Phecode	MS_720	Spontaneous rupture of synovium and tendon	500949	1089	0.00217387	M66, M66.11, M66.12, M66.13, M66.14, M66.144, M66.151, M66.171, M66.175, M66.179, M66.21, M66.22, M66.23, M66.24, M66.25, M66.26, M66.27, M66.28, M66.31, M66.32, M66.33, M66.34, M66.35, M66.36, M66.37, M66.38, M66.81, M66.82, M66.83, M66.84, M66.85, M66.86, M66.87, M66.88, M66.0, M66.111, M66.121, M66.131, M66.141, M66.145, M66.152, M66.172, M66.176, M66.18, M66.211, M66.221, M66.231, M66.241, M6…
Phecode	MS_721	Synoviopathy and bursopathy	479185	22593	0.0471488	M67.47, M67.472, M67.48, M67.5, M67.51, M71.00, M71.011, M71.019, M71.021, M71.029, M71.031, M71.039, M71.041, M71.049, M71.051, M71.059, M65.0, M71.061, M71.069, M71.071, M65.012, M71.079, M71.09, M71.10, M65.022, M71.111, M71.119, M71.121, M65.032, M71.129, M71.131, M71.139, M65.042, M71.141, M71.149, M71.151, M65.052, M71.159, M71.161, M71.169, M65.062, M71.171, M71.179, M71.19, M65.072, M71.2…
Phecode	MS_721.1	Synovitis and tenosynovitis	492165	10947	0.0222425	M70.0, M70.031, M70.039, M70.041, M70.049, M65.00, M65.019, M65.029, M65.039, M65.049, M65.059, M65.069, M65.079, M65.11, M65.12, M65.13, M65.14, M65.15, M65.16, M65.17, M65.18, M65.31, M65.32, M65.33, M65.34, M65.35, M65.4, M67.30, M67.319, M67.329, M67.339, M67.349, M67.359, M67.369, M67.379, M65.0, M65.012, M65.022, M65.032, M65.042, M65.052, M65.062, M65.072, M65.10, M65.119, M65.129, M65.139…
Phecode	MS_721.11	Trigger finger	499876	4000	0.00800198	M65.311, M65.321, M65.331, M65.341, M65.351, M65.31, M65.32, M65.33, M65.34, M65.35, M65.30, M65.319, M65.329, M65.339, M65.349, M65.359, M65.3, M65.312, M65.322, M65.332, M65.342, M65.352
Phecode	MS_721.12	Radial styloid tenosynovitis [de Quervain]	501784	821	0.00163616	M65.4
Phecode	MS_721.15	Infective (teno)synovitis*	502433	153	0.000304518	M65.01, M65.02, M65.03, M65.04, M65.05, M65.06, M65.07, M65.08, M65.111, M65.121, M65.131, M65.141, M65.151, M65.161, M65.171, M65.19, M65.00, M65.019, M65.029, M65.039, M65.049, M65.059, M65.069, M65.079, M65.11, M65.12, M65.13, M65.14, M65.15, M65.16, M65.17, M65.18, M65.0, M65.012, M65.022, M65.032, M65.042, M65.052, M65.062, M65.072, M65.10, M65.119, M65.129, M65.139, M65.149, M65.159, M65.16…
Phecode	MS_721.2	Ganglion cyst	496542	4619	0.00930233	M67.47, M67.472, M67.48, M67.4, M67.41, M67.412, M67.42, M67.422, M67.43, M67.432, M67.44, M67.442, M67.45, M67.452, M67.46, M67.462, M67.471, M67.479, M67.49, M67.40, M67.411, M67.419, M67.421, M67.429, M67.431, M67.439, M67.441, M67.449, M67.451, M67.459, M67.461, M67.469
Phecode	MS_721.4	Calcium deposits in tendon and bursa	502259	552	0.00109903	M65.20, M65.221, M65.229, M65.231, M65.239, M65.241, M65.249, M65.251, M65.259, M65.261, M65.269, M65.271, M65.279, M65.29, M71.40, M71.421, M71.429, M71.431, M71.439, M71.441, M71.449, M71.451, M71.459, M71.461, M71.469, M71.471, M71.479, M71.49, M75.3, M75.31, M65.2, M65.22, M65.222, M65.23, M65.232, M65.24, M65.242, M65.25, M65.252, M65.26, M65.262, M65.27, M65.272, M65.28, M71.4, M71.42, M71.…
Phecode	MS_721.5	Bursitis	495306	8231	0.016618	M70.10, M70.12, M70.20, M70.22, M70.30, M70.32, M70.40, M70.42, M70.50, M70.52, M70.60, M70.62, M70.70, M70.72, M76.40, M76.42, M71.00, M71.011, M71.019, M71.021, M71.029, M71.031, M71.039, M71.041, M71.049, M71.051, M71.059, M71.061, M71.069, M71.071, M71.079, M71.09, M71.10, M71.111, M71.119, M71.121, M71.129, M71.131, M71.139, M71.141, M71.149, M71.151, M71.159, M71.161, M71.169, M71.171, M71.…
Phecode	MS_721.6	Baker's cyst [popliteal cyst]	501322	1927	0.00384384	M71.20, M71.22, M71.30, M71.311, M71.319, M71.321, M71.329, M71.331, M71.339, M71.341, M71.349, M71.351, M71.359, M71.371, M71.379, M71.39, M71.2, M71.21, M71.3, M71.31, M71.312, M71.32, M71.322, M71.33, M71.332, M71.34, M71.342, M71.35, M71.352, M71.37, M71.372, M71.38
Phecode	MS_722	Fasciopathy	494292	10634	0.0215136	M72.1, M72.9, M72, M72.2, M72.6, M72.0, M72.4, M72.8
Phecode	MS_722.1	Plantar fascial fibromatosis [Plantar fasciitis]	496933	5819	0.0117098	M72.2
Phecode	MS_722.4	Palmar fascial fibromatosis [Dupuytren]	499876	4930	0.00986245	M72.0
Phecode	MS_723	Enthesopathy/Enthesitis/Tendinopathy	473906	22156	0.0467519	M67.8, M67.812, M67.82, M67.824, M67.832, M67.84, M67.844, M67.852, M67.86, M67.864, M67.872, M67.88, M67.91, M67.92, M67.93, M67.94, M67.95, M67.96, M67.97, M67.98, M75.00, M75.02, M75.10, M75.101, M75.11, M75.111, M75.12, M75.121, M75.4, M75.41, M76, M76.60, M76.811, M76.819, M76.822, M76.892, M77.0, M77.01, M77.1, M77.11, M77.2, M77.5, M77.8, M67.80, M67.813, M67.821, M67.829, M67.833, M67.841…
Phecode	MS_723.1	Adhesive capsulitis of shoulder	497393	3353	0.00674115	M75.00, M75.02, M75.0, M75.01
Phecode	MS_723.2	Rotator cuff tear or rupture	496714	8247	0.0166031	M75.10, M75.101, M75.11, M75.111, M75.12, M75.121, M75.1, M75.100, M75.102, M75.110, M75.112, M75.120, M75.122
Phecode	MS_723.3	Medial epicondylitis (Golfer's elbow)	500281	1282	0.00256256	M77.0, M77.01, M77.00, M77.02
Phecode	MS_723.4	Lateral epicondylitis (Tennis elbow)	491541	4582	0.0093217	M77.1, M77.11, M77.10, M77.12
Phecode	MS_723.5	Tendinitis	499613	2575	0.00515399	M76.00, M76.02, M76.10, M76.12, M76.50, M76.52, M76.61, M76.70, M76.72, M76.829, M76.60, M76.811, M76.819, M76.822, M76.0, M76.01, M76.1, M76.11, M76.5, M76.51, M76.6, M76.7, M76.71, M76.821, M76.62, M76.81, M76.812, M76.82
Phecode	MS_723.51	Achilles tendinitis	499997	2200	0.00440003	M76.62, M76.61, M76.60, M76.6
Phecode	MS_723.6	Impingement syndrome of shoulder*	499096	7871	0.0157705	M75.4, M75.41, M75.40, M75.42
Phecode	MS_723.7	Iliotibial band syndrome*	502437	120	0.000238836	M76.30, M76.32, M76.3, M76.31
Phecode	MS_724	Other symptoms and disorders of the soft tissue	486077	26188	0.0538762	M70.811, M70.821, M70.831, M70.841, M70.851, M70.861, M70.871, M70.89, M70.911, M70.921, M70.931, M70.941, M70.951, M70.961, M70.971, M70.99, M75.8, M75.9, M77.3, M77.4, M79.89, M25.70, M25.719, M25.729, M25.739, M25.749, M25.759, M25.769, M25.773, M25.78, M70.8, M70.812, M70.822, M70.832, M70.842, M70.852, M70.862, M70.872, M70.9, M70.912, M70.922, M70.932, M70.942, M70.952, M70.962, M70.972, M7…
Phecode	MS_724.1	Myalgia	496149	7393	0.0149008	M79.10, M79.12, M79.7, M79.1, M79.11, M79.18
Phecode	MS_724.3	Nontraumatic hematoma of soft tissue	501959	182	0.000362579	M79.81
Phecode	MS_724.5	Exostosis	500093	5228	0.0104541	M76.20, M76.22, M77.30, M25.71, M25.72, M25.73, M25.74, M25.75, M25.76, M25.77, M25.774, H05.35, H05.351, H05.352, H05.353, H05.359, M77.3, M25.70, M25.719, M25.729, M25.739, M25.749, M25.759, M25.769, M25.773, M25.78, M76.2, M76.21, M77.32, H61.81, H61.811, H61.812, H61.813, H61.819, M25.7, M25.712, M25.722, M25.732, M25.742, M25.752, M25.762, M25.772, M25.776, M77.31, M25.711, M25.721, M25.731,…
Phecode	MS_724.51	Calcaneal spur	501816	336	0.000669568	M77.31, M77.30, M77.3, M77.32
Phecode	MS_724.52	Osteophyte*	500765	4911	0.009807	M25.711, M25.721, M25.731, M25.741, M25.751, M25.761, M25.771, M25.775, M25.71, M25.72, M25.73, M25.74, M25.75, M25.76, M25.77, M25.774, M25.70, M25.719, M25.729, M25.739, M25.749, M25.759, M25.769, M25.773, M25.78, M25.7, M25.712, M25.722, M25.732, M25.742, M25.752, M25.762, M25.772, M25.776
Phecode	MS_725	Osteochondrosis	501760	273	0.000544085	M92.229, M92.299, M92.32, M92.42, M92.502, M92.511, M92.52, M92.529, M92.62, M92.72, M91.10, M91.20, M91.30, M91.40, M91.80, M91.90, M92.0, M92.1, M92.2, M92.209, M92.219, M42, M42.00, M42.02, M42.04, M42.06, M42.08, M42.1, M42.11, M42.13, M42.15, M42.17, M42.19, M92.29, M92.3, M92.4, M92.5, M92.503, M92.512, M92.521, M92.6, M92.7, M92.8, M91, M91.11, M91.21, M91.31, M91.41, M91.81, M91.91, M92.0…
Phecode	MS_726	Osteoporosis and low bone density	497179	17137	0.0344685	M80.011D, M80.849G, M80.011G, M80.849K, M80.011K, M80.849P, M80.011P, M80.849S, M80.011S, M80.85, M80.012, M80.851, M80.012A, M80.851A, M80.012D, M80.851D, M80.012G, M80.851G, M80.012K, M80.851K, M80.012P, M80.851P, M80.012S, M80.851S, M80.019, M80.852, M80.019A, M80.852A, M80.019D, M80.852D, M80.019G, M80.852G, M80.019K, M80.852K, M80.019P, M80.852P, M80.019S, M80.852S, M80.02, M80.859, M80.021,…
Phecode	MS_726.1	Osteoporosis	497327	16966	0.0341144	M80.011D, M80.849G, M80.011G, M80.849K, M80.011K, M80.849P, M80.011P, M80.849S, M80.011S, M80.85, M80.012, M80.851, M80.012A, M80.851A, M80.012D, M80.851D, M80.012G, M80.851G, M80.012K, M80.851K, M80.012P, M80.851P, M80.012S, M80.851S, M80.019, M80.852, M80.019A, M80.852A, M80.019D, M80.852D, M80.019G, M80.852G, M80.019K, M80.852K, M80.019P, M80.852P, M80.019S, M80.852S, M80.02, M80.859, M80.021,…
Phecode	MS_726.6	Osteolysis*	502449	130	0.000258733	M89.50, M89.511, M89.519, M89.521, M89.529, M89.531, M89.539, M89.541, M89.549, M89.551, M89.559, M89.561, M89.569, M89.571, M89.579, M89.59, M89.5, M89.51, M89.512, M89.52, M89.522, M89.53, M89.532, M89.54, M89.542, M89.55, M89.552, M89.56, M89.562, M89.57, M89.572, M89.58
Phecode	MS_727	Other disorders of bone	494039	14421	0.02919	M89.629, M89.639, M89.649, M89.659, M89.669, M89.679, M89.8X, M89.8X3, M89.8X7, M90, M90.811, M90.821, M90.831, M90.841, M90.851, M90.861, M90.871, M90.89, M84.80, M84.819, M84.829, M84.833, M84.841, M84.851, M84.861, M84.869, M84.879, M85.0, M85.01, M85.012, M85.02, M85.022, M85.03, M85.032, M85.04, M85.042, M85.05, M85.052, M85.06, M85.062, M85.07, M85.072, M85.08, M85.2, M85.30, M85.311, M85.3…
Phecode	MS_727.1	Osteonecrosis	501989	716	0.00142633	M90.50, M90.511, M90.519, M90.521, M90.529, M90.531, M90.539, M90.541, M90.549, M90.551, M90.559, M90.561, M90.569, M90.571, M90.579, M90.59, M87.361, M87.363, M87.365, M87.37, M87.372, M87.374, M87.376, M87.378, M87.38, M87.8, M87.81, M87.812, M87.82, M87.822, M87.83, M87.832, M87.834, M87.836, M87.838, M87.84, M87.842, M87.844, M87.849, M87.850, M87.852, M87.86, M87.862, M87.864, M87.869, M87.8…
Phecode	MS_727.3	Osteitis deformans [Paget's disease of bone]	502138	173	0.000344527	M90.60, M90.611, M90.619, M90.621, M90.629, M90.631, M90.639, M90.641, M90.649, M90.651, M90.659, M90.661, M90.669, M90.671, M90.679, M90.69, M88, M88.1, M88.81, M88.812, M88.82, M88.822, M88.83, M88.832, M88.84, M88.842, M88.85, M88.852, M88.86, M88.862, M88.87, M88.872, M88.88, M88.9, M90.6, M90.61, M90.612, M90.62, M90.622, M90.63, M90.632, M90.64, M90.642, M90.65, M90.652, M90.66, M90.662, M9…
Phecode	MS_727.5	Cyst of bone	502156	379	0.000754746	M85.0, M85.01, M85.012, M85.02, M85.022, M85.03, M85.032, M85.04, M85.042, M85.05, M85.052, M85.06, M85.062, M85.07, M85.072, M85.08, M85.40, M85.411, M85.419, M85.421, M85.429, M85.431, M85.439, M85.441, M85.449, M85.451, M85.459, M85.461, M85.469, M85.471, M85.479, M85.5, M85.51, M85.512, M85.52, M85.522, M85.53, M85.532, M85.54, M85.542, M85.55, M85.552, M85.56, M85.562, M85.57, M85.572, M85.5…
Phecode	MS_728	Chondropathies	498827	2858	0.00572944	M93.0, M93.001, M93.003, M93.01, M93.012, M93.014, M93.021, M93.023, M93.03, M93.032, M93.05, M93.052, M93.054, M93.061, M93.063, M93.07, M93.072, M93.074, M93.2, M93.21, M93.212, M93.22, M93.222, M93.23, M93.232, M93.24, M93.242, M93.25, M93.252, M93.26, M93.262, M93.27, M93.272, M93.28, M93.8, M93.812, M93.822, M93.832, M93.842, M93.852, M93.862, M93.872, M93.9, M93.912, M93.922, M93.932, M93.9…
Phecode	MS_728.1	Chondromalacia	500968	585	0.00116774	M22.40, M22.42, M94.20, M94.211, M94.219, M94.221, M94.229, M94.231, M94.239, M94.241, M94.249, M94.251, M94.259, M94.261, M94.269, M94.271, M94.279, M94.29, M22.4, M22.41, M94.2, M94.21, M94.212, M94.22, M94.222, M94.23, M94.232, M94.24, M94.242, M94.25, M94.252, M94.26, M94.262, M94.27, M94.272, M94.28
Phecode	MS_728.3	Costochondritis [Tietze's disease]	501173	1622	0.00323641	M94.0
Phecode	MS_729	Other acquired musculoskeletal deformity	502069	207	0.000412294	M95.10, M95.3, M95.9, M95, M95.11, M95.4, M95.0, M95.12, M95.5, M95.1, M95.2, M95.8
Phecode	MS_730	Other disorders and symptoms of the musculoskeletal system	499002	1743	0.00349297	M99.00, M99.02, M99.04, M99.06, M99.08, M99.1, M99.13, M99.17, M99.80, M99.84, M99.88, R29.890, M99, M99.10, M99.14, M99.18, M99.81, M99.85, M99.89, R29.91, M62.3, M99.0, M99.01, M99.03, M99.05, M99.07, M99.09, M99.11, M99.15, M99.19, M99.82, M99.86, M99.9, R29.898, M99.12, M99.16, M99.8, M99.83, M99.87, R29.89
Phecode	MS_732	Nonspecific abnormal findings on radiological and other examination of musculoskeletal system	499384	2510	0.00502619	R93.6, R93.7
Phecode	MS_734	Diseases of the jaws	499494	1879	0.00376181	M26.611, M26.62, M26.629, M26.633, M26.641, M26.643, M26.65, M26.652, M26.659, M27.8, M26.6, M26.601, M26.603, M26.61, M26.619, M26.623, M26.632, M27, M27.2, M27.9, R68.84, M26.613, M26.622, M26.631, M26.64, M26.642, M26.649, M26.651, M26.653, M26.69, M27.0, M26.60, M26.602, M26.609, M26.612, M26.621, M26.63, M26.639, M27.3
Phecode	MS_734.6	Temporomandibular joint disorders	500386	1362	0.0027219	M26.60, M26.602, M26.609, M26.612, M26.621, M26.63, M26.639, M26.611, M26.62, M26.629, M26.633, M26.641, M26.643, M26.65, M26.652, M26.659, M26.6, M26.601, M26.603, M26.61, M26.619, M26.623, M26.632, M26.613, M26.622, M26.631, M26.64, M26.642, M26.649, M26.651, M26.653, M26.69
Phecode	MS_734.62	Arthralgia of temporomandibular joint	501710	435	0.000867035	M26.622, M26.621, M26.62, M26.629, M26.623
Phecode	MS_734.9	Jaw pain	501625	546	0.00108846	R68.84
Phecode	MS_740	Dislocation	499013	2780	0.005571	S43.211S, S43.212A, S43.212S, S43.213A, S43.213S, S43.214A, S43.214S, S43.215A, S43.215S, S43.216A, S43.216S, S43.221, S43.221D, S43.222, S43.222D, S43.223, S43.223D, S43.224, S43.224D, S43.225, S43.225D, S43.226, S43.226D, S43.3, S43.301, S43.301D, S43.302, S43.302D, S43.303, S43.303D, S43.304, S43.304D, S43.305, S43.305D, S43.306, S43.306D, S43.31, S43.311A, S43.311S, S43.312A, S43.312S, S43.31…
Phecode	MS_740.2	Dislocation of shoulder	501032	1387	0.00276829	S43.142S, S43.149A, S43.149S, S43.151, S43.151D, S43.152, S43.152D, S43.159, S43.159D, S43.2, S43.201, S43.201D, S43.202, S43.202D, S43.203, S43.203D, S43.204, S43.204D, S43.205, S43.205D, S43.206, S43.206D, S43.21, S43.211A, S43.00, S43.001A, S43.001S, S43.002A, S43.002S, S43.003A, S43.003S, S43.004A, S43.004S, S43.005A, S43.005S, S43.006A, S43.006S, S43.011, S43.011D, S43.012, S43.012D, S43.013…
Phecode	MS_740.3	Dislocation of elbow	502168	127	0.000252903	S53.00, S53.001A, S53.001S, S53.002A, S53.002S, S53.003A, S53.003S, S53.004A, S53.004S, S53.005A, S53.005S, S53.006A, S53.006S, S53.011, S53.011D, S53.012, S53.012D, S53.013, S53.013D, S53.014, S53.014D, S53.015, S53.015D, S53.016, S53.016D, S53.02, S53.021A, S53.021S, S53.022A, S53.022S, S53.023A, S53.023S, S53.024A, S53.024S, S53.025A, S53.025S, S53.026A, S53.026S, S53.031, S53.031D, S53.032, S…
Phecode	MS_740.5	Dislocation of finger	501950	387	0.000770993	S63.1, S63.101, S63.101D, S63.102, S63.102D, S63.103, S63.103D, S63.104, S63.104D, S63.105, S63.105D, S63.106, S63.106D, S63.11, S63.111A, S63.111S, S63.112A, S63.112S, S63.113A, S63.113S, S63.114A, S63.114S, S63.115A, S63.115S, S63.211S, S63.212A, S63.212S, S63.213A, S63.213S, S63.214A, S63.214S, S63.215A, S63.215S, S63.216A, S63.216S, S63.217A, S63.217S, S63.218A, S63.218S, S63.219A, S63.219S, …
Phecode	MS_740.6	Dislocation of hip	502335	102	0.000203052	S73.026S, S73.031, S73.031D, S73.032, S73.032D, S73.033, S73.033D, S73.034, S73.034D, S73.035, S73.035D, S73.036, S73.036D, S73.04, S73.041A, S73.041S, S73.042A, S73.042S, S73.043A, S73.043S, S73.044A, S73.044S, S73.045A, S73.045S, S73.046A, S73.046S, S73.00, S73.001A, S73.001S, S73.002A, S73.002S, S73.003A, S73.003S, S73.004A, S73.004S, S73.005A, S73.005S, S73.006A, S73.006S, S73.011, S73.011D, …
Phecode	MS_740.8	Dislocation of foot and ankle	502271	182	0.000362354	S93.326A, S93.326S, S93.331, S93.331D, S93.332, S93.332D, S93.333, S93.333D, S93.334, S93.334D, S93.335, S93.335D, S93.336, S93.336D, S93.0, S93.01XA, S93.01XS, S93.02XA, S93.02XS, S93.03XA, S93.03XS, S93.04XA, S93.04XS, S93.05XA, S93.05XS, S93.06XA, S93.06XS, S93.10, S93.101A, S93.101S, S93.102A, S93.102S, S93.103A, S93.103S, S93.104A, S93.104S, S93.105A, S93.105S, S93.106A, S93.106S, S93.111, S…
Phecode	MS_741	Sprains and strains	486057	7595	0.0156257	S56.411, S66.819, S56.412, S66.91, S56.413, S66.911S, S56.414, S66.912S, S56.415, S66.919S, S56.416, S56.417, S56.418, S56.419, S56.51, S56.511S, S56.512S, S56.519S, S56.811D, S56.812D, S56.819D, S83.4, S56.911A, S83.401, S56.912A, S83.401D, S56.919A, S83.402, S83.402D, S83.409, S83.409D, S83.41, S83.411A, S83.411S, S83.412A, S83.412S, S83.419A, S83.419S, S83.421, S83.421D, S83.422, S83.422D, S83…
Phecode	MS_741.1	Sprains and strains of shoulder and upper arm	502333	115	0.000228932	S43.421D, S43.422D, S43.429D, S43.431A, S43.432A, S43.439A, S43.50XD, S43.51XD, S43.52XD, S43.60, S43.60XD, S43.61, S43.61XD, S43.62, S43.62XD, S43.8, S43.80XA, S43.80XS, S43.81XA, S43.81XS, S43.82XA, S43.82XS, S43.90, S43.90XD, S43.91, S43.91XD, S43.92, S43.92XD, S43.4, S43.401, S43.401D, S43.402, S43.402D, S43.409, S43.409D, S43.41, S43.411A, S43.411S, S43.412A, S43.412S, S43.419A, S43.419S, S4…
Phecode	MS_741.2	Sprains and strains of elbow and forearm	502136	147	0.000292749	S53.2, S53.20XA, S53.20XS, S53.21XA, S53.21XS, S53.22XA, S53.22XS, S53.30, S53.30XD, S53.31, S53.31XD, S53.32, S53.32XD, S53.4, S53.401, S53.401D, S53.402, S53.402D, S53.409, S53.409D, S53.41, S53.411A, S53.411S, S53.412A, S53.412S, S53.419A, S53.419S, S53.421, S53.421D, S53.422, S53.422D, S53.429, S53.429D, S53.43, S53.431A, S53.431S, S53.432A, S53.432S, S53.439A, S53.439S, S53.441, S53.441D, S5…
Phecode	MS_741.3	Sprains and strains of wrist and hand	501262	850	0.00169572	S63.695, S63.695D, S63.696, S63.696D, S63.697, S63.697D, S63.698, S63.698D, S63.699, S63.699D, S63.8, S63.8X1, S63.8X1D, S63.8X2, S63.8X2D, S63.8X9, S63.8X9D, S63.9, S63.90XA, S63.90XS, S63.91XA, S63.91XS, S63.92XA, S63.92XS, S63.420A, S63.420S, S63.421A, S63.421S, S63.422A, S63.422S, S63.423A, S63.423S, S63.424A, S63.424S, S63.425A, S63.425S, S63.426A, S63.426S, S63.427A, S63.427S, S63.428A, S63…
Phecode	MS_741.4	Sprains and strains of hip and thigh	501579	339	0.000675866	S73.10, S73.101A, S73.101S, S73.102A, S73.102S, S73.109A, S73.109S, S73.111, S73.111D, S73.112, S73.112D, S73.119, S73.119D, S73.12, S73.121A, S73.121S, S73.122A, S73.122S, S73.129A, S73.129S, S73.191, S73.191D, S73.192, S73.192D, S73.199, S73.199D, S73.1, S73.101, S73.101D, S73.102, S73.102D, S73.109, S73.109D, S73.11, S73.111A, S73.111S, S73.112A, S73.112S, S73.119A, S73.119S, S73.121, S73.121D…
Phecode	MS_741.5	Sprains and strains of knee and leg	499624	1777	0.00355667	S83.4, S83.401, S83.401D, S83.402, S83.402D, S83.409, S83.409D, S83.41, S83.411A, S83.411S, S83.412A, S83.412S, S83.419A, S83.419S, S83.421, S83.421D, S83.422, S83.422D, S83.429, S83.429D, S83.5, S83.501, S83.501D, S83.502, S83.502D, S83.509, S83.509D, S83.51, S83.511A, S83.511S, S83.512A, S83.512S, S83.519A, S83.519S, S83.521, S83.521D, S83.522, S83.522D, S83.529, S83.529D, S83.6, S83.60XA, S83.…
Phecode	MS_741.6	Sprains and strains of ankle and foot	497425	2437	0.00489923	S93.4, S93.401, S93.401D, S93.402, S93.402D, S93.409, S93.409D, S93.41, S93.411A, S93.411S, S93.412A, S93.412S, S93.419A, S93.419S, S93.421, S93.421D, S93.422, S93.422D, S93.429, S93.429D, S93.43, S93.431A, S93.431S, S93.432A, S93.432S, S93.439A, S93.439S, S93.491, S93.491D, S93.492, S93.492D, S93.499, S93.499D, S93.5, S93.501, S93.501D, S93.502, S93.502D, S93.503, S93.503D, S93.504, S93.504D, S9…
Phecode	MS_741.7	Back sprain	495509	2646	0.00533996	S13.4XXD, S13.8XXA, S13.9XXA, S33.5XXS, S33.6XXS, S13.4XXA, S13.8X, S13.9, S23.3, S23.3XXD, S33.5XXD, S33.6XXD, S33.8XXA, S33.8XXS, S33.9XXA, S33.9XXS, S13.4X, S13.8, S13.8XXS, S13.9XXS, S33.5XXA, S33.6XXA, S13.4, S13.4XXS, S13.8XXD, S13.9XXD, S23.3XXA, S23.3XXS, S33.5, S33.6, S33.8, S33.8XXD, S33.9, S33.9XXD
Phecode	MS_741.71	Lumbosacral sprain	500724	398	0.000794849	S33.5, S33.5XXS, S33.5XXD, S33.5XXA
Phecode	MS_741.72	Neck sprain	497451	2244	0.004511	S13.4, S13.4XXS, S13.8XXD, S13.9XXD, S33.6, S13.4XXD, S13.8XXA, S13.9XXA, S33.6XXS, S13.4XXA, S13.8X, S13.9, S33.6XXD, S13.4X, S13.8, S13.8XXS, S13.9XXS, S33.6XXA
Phecode	MS_742	Cartilage tear of knee	500000	1658	0.003316	S83.252, S83.259, S83.26, S83.261S, S83.262S, S83.269S, S83.271D, S83.272D, S83.279D, S83.281A, S83.282A, S83.289A, S83.30, S83.31, S83.32, S83.200A, S83.201A, S83.202A, S83.203A, S83.204A, S83.205A, S83.206A, S83.207A, S83.209A, S83.211, S83.212, S83.219, S83.22, S83.221S, S83.222S, S83.229S, S83.231D, S83.232D, S83.239D, S83.241A, S83.242A, S83.249A, S83.251, S83.252A, S83.259A, S83.261, S83.26…
Phecode	MS_745	Fractures	469501	29108	0.0619977
Phecode	MS_745.1	Fracture of lower limb	494801	8131	0.0164329
Phecode	MS_745.11	Fracture of femur	501135	2379	0.00474722	S72.042E, S72.042J, S72.042P, S72.001, S72.043, S72.001D, S72.043D, S72.001H, S72.043H, S72.001N, S72.043N, S72.001S, S72.043S, S72.002C, S72.044C, S72.002G, S72.044G, S72.002M, S72.044M, S72.002R, S72.044R, S72.009B, S72.045B, S72.009F, S72.045F, S72.009K, S72.045K, S72.009Q, S72.045Q, S72.011, S72.046A, S72.011D, S72.046E, S72.011H, S72.046J, S72.011N, S72.046P, S72.011S, S72.05, S72.012C, S72.…
Phecode	MS_745.2	Fracture of pelvis	501972	1644	0.00327508	S32.313, S32.601G, S32.313B, S32.601S, S32.313G, S32.602A, S32.313S, S32.602D, S32.314A, S32.602K, S32.314D, S32.609, S32.314K, S32.609B, S32.315, S32.609G, S32.315B, S32.609S, S32.315G, S32.611, S32.315S, S32.611B, S32.316A, S32.611G, S32.316D, S32.611S, S32.316K, S32.612A, S32.39, S32.612D, S32.391A, S32.612K, S32.391D, S32.613, S32.391K, S32.613B, S32.392, S32.613G, S32.392B, S32.613S, S32.392…
Phecode	MS_745.3	Fracture of upper limb	491761	11778	0.0239507	S49.111, S52.092, S49.111D, S52.092B, S49.111K, S52.092D, S49.111S, S52.092F, S49.112A, S52.092H, S49.112G, S52.092K, S49.112P, S52.092N, S49.119, S52.092Q, S49.119D, S52.092S, S49.119K, S52.099A, S49.119S, S52.099C, S49.121, S52.099E, S49.121D, S49.121K, S49.121S, S49.122A, S49.122G, S49.122P, S49.129, S49.129D, S59.0, S49.129K, S59.001, S49.129S, S59.001D, S49.131, S59.001K, S49.131D, S59.001S,…
Phecode	MS_745.4	Fracture of foot and toe	497386	2623	0.00527357	S99.121A, S99.121D, S99.121K, S99.121S, S99.122A, S99.122D, S99.122K, S99.122S, S99.129A, S99.129D, S99.129K, S99.129S, S99.131, S99.131B, S99.131G, S99.131P, S99.132, S99.132B, S99.132G, S99.132P, S99.139, S99.139B, S99.139G, S99.139P, S99.14, S99.141A, S99.141D, S99.141K, S99.141S, S99.142A, S99.142D, S99.142K, S99.142S, S99.149A, S99.149D, S99.149K, S99.149S, S99.191, S99.191B, S99.191G, S99.1…
Phecode	MS_745.5	Fracture of hand or wrist	495165	3618	0.00730666	S62.02, S62.021A, S62.021D, S62.021K, S62.021S, S62.022A, S62.022D, S62.022K, S62.022S, S62.023A, S62.023D, S62.023K, S62.023S, S62.024A, S62.024D, S62.024K, S62.024S, S62.025A, S62.025D, S62.025K, S62.025S, S62.026A, S62.026D, S62.026K, S62.026S, S62.031, S62.031B, S62.031G, S62.031P, S62.032, S62.032B, S62.032G, S62.032P, S62.033, S62.033B, S62.033G, S62.033P, S62.034, S62.034B, S62.034G, S62.0…
Phecode	MS_745.6	Fracture of bones in thorax	499108	4013	0.00804034	S32.010K, S22.049D, S32.011B, S22.05, S32.011S, S22.050D, S32.012D, S22.051, S32.018, S22.051G, S32.018G, S22.052A, S32.019A, S22.052K, S32.019K, S22.058B, S32.020A, S22.058S, S32.020K, S22.059D, S32.021B, S22.06, S32.021S, S22.060D, S32.022D, S22.061, S32.028, S22.061G, S32.028G, S22.062A, S32.029A, S22.062K, S32.029K, S22.068B, S32.030A, S22.068S, S32.030K, S22.069D, S32.031B, S22.07, S22.070D,…
Phecode	MS_745.61	Fracture of vertebrae	501425	2984	0.00595104	S32.010S, S22.049G, S32.011D, S22.050, S32.012, S22.050G, S32.012G, S22.051A, S32.018A, S22.051K, S32.018K, S22.052B, S32.019B, S22.052S, S32.019S, S22.058D, S32.020B, S22.059, S32.020S, S22.059G, S32.021D, S22.060, S32.022, S22.060G, S32.022G, S22.061A, S32.028A, S22.061K, S32.028K, S22.062B, S32.029B, S22.062S, S32.029S, S22.068D, S32.030B, S22.069, S32.030S, S22.069G, S32.031D, S22.070, S22.07…
Phecode	MS_745.7	Skull and face fracture	500324	2401	0.00479889	S02.30XG, S02.30XS, S02.31XA, S02.31XD, S02.31XK, S02.32, S02.32XB, S02.32XG, S02.32XS, S02.3XXB, S02.3XXG, S02.3XXS, S02.40, S02.400A, S02.400D, S02.400K, S02.401, S02.401B, S02.401G, S02.401S, S02.402A, S02.402D, S02.402K, S02.40A, S02.40AB, S02.40AG, S02.40AS, S02.40BA, S02.40BD, S02.40BK, S02.40C, S02.40CB, S02.40CG, S02.40CS, S02.40DA, S02.40DD, S02.40DK, S02.40E, S02.40EB, S02.40EG, S02.40E…
Phecode	MS_745.8	Stress fracture	502445	248	0.000493586	M84.3, M84.30XA, M84.30XG, M84.30XP, M84.31, M84.311A, M84.311G, M84.311P, M84.312, M84.312D, M84.312K, M84.312S, M84.319A, M84.319G, M84.319P, M84.32, M84.321A, M84.321G, M84.321P, M84.322, M84.322D, M84.322K, M84.322S, M84.329A, M84.329G, M84.329P, M84.33, M84.331A, M84.331G, M84.331P, M84.332, M84.332D, M84.332K, M84.332S, M84.333A, M84.333G, M84.333P, M84.334, M84.334D, M84.334K, M84.334S, M8…
Phecode	MS_745.9	Pathological fracture	501594	2969	0.00591913	M84.429G, M84.631A, M84.429P, M84.631G, M84.43, M84.631P, M84.431A, M84.632, M84.431G, M84.632D, M84.431P, M84.632K, M84.432, M84.632S, M84.432D, M84.633A, M84.432K, M84.633G, M84.432S, M84.633P, M84.433A, M84.634, M84.433G, M84.634D, M84.433P, M84.634K, M84.434, M84.634S, M84.434D, M84.639A, M84.434K, M84.639G, M84.434S, M84.639P, M84.439A, M84.64, M84.439G, M84.641A, M84.439P, M84.641G, M84.44,…
Phecode	NB_856	Infections in newborn	502261	126	0.000250866	P35.0, P36.0, P36.19, P36.5, P37.0, P37.1, P37.9, P39.0, P39.9, L08.82, P23, P23.3, P23.5, P23.8, P35, P35.4, P35.9, P36, P36.10, P36.3, P36.39, P36.8, P37, P37.5, P38, P38.9, P39.2, A50, A50.0, A50.01, A50.02, A50.03, P23.0, P23.2, P23.6, P35.1, P36.1, P36.9, P37.2, P37.3, P39.4, A33, A48.51, A50.04, A50.05, A50.06, A50.07, A50.08, A50.09, A50.1, A50.2, A50.3, A50.30, A50.31, A50.32, A50.39, A50…
Phecode	NB_856.4	Omphalitis of newborn	502305	118	0.000234917	P38.1, L08.82, P38, P38.9
Phecode	NS_320	Meningitis	501631	416	0.000829295	G00.0, G00.8, G03.0, G03.8, A17.0, A32.11, A01.01, A69.21, A51.41, A87.9, B38.4, B45.1, B57.41, B27.82, G00.2, G00.9, G02, A32.1, A87.0, B05.1, B42.81, B26.1, B27.02, B27.92, G00, G01, G03.2, G03.9, A39.0, A50.41, A87.2, A52.13, B00.3, A54.81, B27.12, B37.5, B02.1, G00.1, G00.3, G03, G03.1, G04.2, A20.3, A27.81, A02.21, A42.81, A87, A87.1, A87.8, B06.02, D86.81, B01.0
Phecode	NS_320.1	Infective meningitis	501842	276	0.000549974	G00.1, G00.3, A20.3, A27.81, A02.21, A42.81, A87, A87.1, A87.8, B06.02, B01.0, G00.0, G00.8, A17.0, A32.11, A01.01, A69.21, A51.41, A87.9, B38.4, B45.1, B57.41, B27.82, G00.2, G00.9, G02, A32.1, A87.0, B05.1, B42.81, B26.1, B27.02, B27.92, G00, G01, A39.0, A87.2, A52.13, B00.3, A54.81, B27.12, B37.5, B02.1
Phecode	NS_320.11	Bacterial meningitis	502293	169	0.000336457	G00, G01, A39.0, A52.13, A54.81, G00.1, G00.3, A20.3, A27.81, A02.21, A42.81, G00.0, G00.8, A17.0, A32.11, A01.01, A69.21, A51.41, G00.2, G00.9, A32.1
Phecode	NS_320.12	Viral meningitis	502032	106	0.000211142	A87.2, B00.3, B27.12, B02.1, A87, A87.1, A87.8, B06.02, B01.0, A87.9, B27.82, A87.0, B05.1, B26.1, B27.02, B27.92
Phecode	NS_321	Encephalitis, myelitis and encephalomyelitis	502073	592	0.00117911	G04.0, G04.1, G04.2, G04.81, G04.9, G05.4, A32.1, A83.8, A84.0, A84.8, A84.89, A85.2, B02.24, B58.2, B94.1, G04.02, G04.3, G04.31, G04.39, G04.82, G04.90, G05, G36.1, G37.4, A42.82, A83, A83.1, A83.3, A83.5, A83.9, A85.0, A85.8, B00.4, B06.01, B10.01, B01.11, B01.12, G04.01, G04.89, G05.3, G37.3, A32.12, A39.81, A84, A84.1, A84.81, A84.9, A86, A52.14, B05.0, B10.0, B83.2, B02.0, G04, G04.00, G04.…
Phecode	NS_321.1	Encephalitis	502244	196	0.000390249	G04.00, G04.30, G04.32, A50.42, A81.1, A83.0, A83.2, A83.4, A83.6, A85, A85.1, A92.2, A92.31, B10.09, B57.42, B60.11, B60.2, B26.2, G04.0, A83.8, A84.0, A84.8, A84.89, A85.2, B58.2, B94.1, G04.02, G04.3, G04.31, G04.39, G04.90, A42.82, A83, A83.1, A83.3, A83.5, A83.9, A85.0, A85.8, B00.4, B06.01, B10.01, B01.11, G04.01, G05.3, A32.12, A39.81, A84, A84.1, A84.81, A84.9, A86, A52.14, B05.0, B10.0, …
Phecode	NS_321.12	Viral encephalitis	502347	185	0.000368271	A84, A84.1, A84.81, A84.9, A86, B05.0, B10.0, B02.0, A81.1, A83.0, A83.2, A83.4, A83.6, A85, A85.1, A92.2, A92.31, B10.09, B26.2, A83.8, A84.0, A84.8, A84.89, A85.2, B94.1, A83, A83.1, A83.3, A83.5, A83.9, A85.0, A85.8, B00.4, B06.01, B10.01, B01.11
Phecode	NS_322	Other CNS infection	502363	416	0.000828086	G06.0, G06.2, A81.00, A81.83, A89, G14, A81.0, A81.2, A81.8, A81.9, A88, A88.0, A88.8, G06, G06.1, G07, I67.3, A81.09, A81.82, A81.89, G09, A06.6, A81, A81.01, A81.81
Phecode	NS_322.4	Intracranial and intraspinal abscess	502416	192	0.000382153	A06.6, G06.0, G06.2, G06, G06.1, G07
Phecode	NS_323	Systemic atrophies primarily affecting the central nervous system	502304	887	0.00176586	G11, G11.11, G11.19, G11.9, G12.0, G12.22, G12.29, G13, G11.10, G11.4, G11.8, G12.1, G12.2, G12.21, G32.81, G11.1, G11.3, G12.24, G12.8, G13.8, G11.0, G11.2, G12, G12.20, G12.23, G12.25, G12.9
Phecode	NS_323.3	Motor neuron disease	502434	611	0.00121608	G12.20, G12.23, G12.22, G12.29, G12.2, G12.21, G12.24
Phecode	NS_324	Extrapyramidal and movement disorders	496539	9301	0.0187317	G10, G24.0, G24.01, G24.02, G24.09, G24.1, G24.3, G24.4, G24.5, G24.8, G25.71, G25.83, G26, R25.9, G21, G21.11, G21.2, G21.4, G21.9, G23.0, G23.1, G23.8, G24, G24.2, G25.4, G25.79, R25, G20, G25, G25.3, G25.7, G25.8, G25.82, G25.89, P71.3, I02, I02.0, R25.1, R25.8, R29.0, R29.891, G21.1, G21.19, G21.3, G21.8, G23, G23.2, G23.9, G24.9, G25.0, G25.1, G25.2, G25.5, G25.70, G25.9, I02.9, R25.0, R25.3…
Phecode	NS_324.1	Parkinsonism	501920	3474	0.00692142	G21.1, G21.19, G21.3, G21.8, G23.2, G21, G21.11, G21.2, G21.4, G21.9, G20
Phecode	NS_324.11	Parkinson's disease (Primary)	501945	3317	0.00660829	G20
Phecode	NS_324.2	Degenerative diseases of the basal ganglia (excluding parkinsonism)	502477	254	0.000505496	G23, G23.9, G23.0, G23.1, G23.8
Phecode	NS_324.21	Progressive supranuclear ophthalmoplegia [Steele-Richardson-Olszewski]*	502485	182	0.0003622	G23.1
Phecode	NS_324.3	Abnormal involuntary movements	497920	4763	0.00956579	G24.9, G25.0, G25.1, G25.2, R25.0, R25.3, M43.6, G24.0, G24.01, G24.02, G24.09, G24.1, G24.3, G24.4, G24.5, G24.8, R25.9, G24, G24.2, R25, G25.3, R25.1, R25.8, R29.891
Phecode	NS_324.31	Dystonia	499343	1446	0.00289581	R29.891, G24.9, M43.6, G24.0, G24.01, G24.02, G24.09, G24.1, G24.3, G24.4, G24.5, G24.8, G24, G24.2
Phecode	NS_324.314	Torticollis	499616	974	0.0019495	R29.891, M43.6, G24.3
Phecode	NS_324.316	Blepharospasm	502370	141	0.00028067	G24.5
Phecode	NS_324.33	Fasciculation*	502308	259	0.00051562	R25.3
Phecode	NS_324.34	Tremor	501330	2777	0.00553927	R25.1, G25.0, G25.1, G25.2
Phecode	NS_324.341	Essential tremor*	502210	1179	0.00234762	G25.0
Phecode	NS_324.35	Myoclonus	502412	245	0.000487648	G25.3
Phecode	NS_325	Abnormality of gait and mobility	499312	12903	0.0258416	R26.9, R26.1, R26.8, R27, R27.8, R26, R26.81, R26.0, R26.2, R26.89, R27.0, R27.9
Phecode	NS_325.1	Abnormality of gait	502424	247	0.000491617	R26.0, R26.1
Phecode	NS_325.2	Difficulty walking	502313	1107	0.00220381	R26.2
Phecode	NS_325.3	Lack of coordination	500361	1050	0.00209848	R27.0, R27.9, R27, R27.8
Phecode	NS_326	Demyelinating diseases of the central nervous system	500995	980	0.00195611	G35, G36.9, G37.1, G37, G37.2, G37.8, G36, G36.1, G37.0, G37.9, G36.0, G36.8, G37.5
Phecode	NS_326.1	Multiple sclerosis	501179	891	0.00177781	G35
Phecode	NS_328	Dementias and cerebral degeneration	502160	8825	0.0175741	G30.0, G31, G31.09, G31.8, G31.9, F01.51, F01.53, F01.54, F01.A11, F01.B, F01.B18, F01.C0, F01.C2, F02.8, F02.81, F02.818, F02.83, F02.A4, F02.B0, F02.B11, F02.B2, F03, F03.90, F03.911, F03.92, F03.B, F03.B1, F03.B18, F03.B3, F03.C4, G30, G30.9, G31.01, F01.50, F01.52, F01.A1, F01.A3, F01.A4, F01.B11, F01.C, F01.C18, F02.A, F02.A1, F02.A18, F02.A3, F02.B4, F02.C0, F02.C11, F02.C2, F03.94, F03.A0,…
Phecode	NS_328.1	Dementias	502359	7380	0.0146907	F19.17, F19.27, G30.1, F01, F01.511, F01.A, F01.A18, F01.B0, F01.B2, F01.C1, F01.C3, F01.C4, F02.84, F02.A0, F02.A11, F02.A2, F02.C, F02.C1, F02.C18, F02.C3, F03.A, F03.A1, F03.A18, F03.A3, F03.B4, F03.C0, F03.C11, F03.C2, F13.27, F10.97, G30.0, G31.09, F01.51, F01.53, F01.54, F01.A11, F01.B, F01.B18, F01.C0, F01.C2, F02.8, F02.81, F02.818, F02.83, F02.A4, F02.B0, F02.B11, F02.B2, F03, F03.90, F0…
Phecode	NS_328.11	Alzheimer's disease	502451	3366	0.00669916	G30.8, G30.1, G30.0, G30, G30.9
Phecode	NS_328.12	Vascular dementia	502472	1767	0.00351661	F01.5, F01.518, F01.A0, F01.A2, F01.B1, F01.B3, F01.B4, F01.C11, F01, F01.511, F01.A, F01.A18, F01.B0, F01.B2, F01.C1, F01.C3, F01.C4, F01.51, F01.53, F01.54, F01.A11, F01.B, F01.B18, F01.C0, F01.C2, F01.50, F01.52, F01.A1, F01.A3, F01.A4, F01.B11, F01.C, F01.C18
Phecode	NS_328.13	Frontotemporal dementia [FTD]	502485	281	0.000559221	G31.0, G31.09, G31.01
Phecode	NS_328.3	Cerebral degeneration	502308	2327	0.00463262	G31.1, G31.85, G31, G31.8, G31.9, G31.89, G93.7
Phecode	NS_329	Symptoms and signs involving cognitive functions and awareness	498556	13544	0.0271665	G45.4, R41.840, R41.844, R41.9, R41, R41.81, R41.83, G31.84, R41.843, R41.0, R41.2, R41.4, R41.842, R41.82, R41.84, F04, F19.16, F19.26, R41.841, R41.89, R41.1, R41.3, R41.8
Phecode	NS_329.1	Memory loss	500933	3365	0.00671747	F19.16, F19.26, R41.1, R41.3, R41.2, F04
Phecode	NS_329.4	Specified cognitive deficit	501695	781	0.00155672	R41.841, R41.840, R41.844, R41.83, R41.843, R41.842, R41.84
Phecode	NS_329.41	Attention and concentration deficit	502185	219	0.000436094	R41.840
Phecode	NS_329.42	Cognitive communication deficit	502001	569	0.00113346	R41.841
Phecode	NS_329.5	Mild cognitive impairment	502458	387	0.000770214	G31.84
Phecode	NS_329.6	Transient global amnesia	502263	753	0.00149921	G45.4
Phecode	NS_329.8	Altered mental status, unspecified	501208	7482	0.0149279	R41.0, R41.82
Phecode	NS_330	Epilepsy, recurrent seizures, convulsions	497927	6272	0.0125962	G40.30, G40.311, G40.401, G40.419, G40.501, G40.813, G40.821, G40.834, G40.9, G40.901, G40.B09, F44.5, G40.0, G40.01, G40.10, G40.11, G40.2, G40.21, R56.0, G40.3, G40.31, G40.40, G40.411, G40.80, G40.802, G40.804, G40.812, G40.824, G40.833, G40.911, G40.A, G40.A01, G40.A1, G40.A19, G40.B01, G40.B19, G40.009, G40.1, G40.109, G40.119, G40.209, R56.1, G40.219, G40.309, G40.4, G40.41, G40.5, G40.509,…
Phecode	NS_330.1	Epilepsy	498921	4037	0.00809146	G40.211, G40.301, G40.319, G40.409, G40.8, G40.801, G40.803, G40.81, G40.814, G40.823, G40.91, G40.919, G40.A0, G40.A09, G40.A11, G40.B, G40.B1, G40.00, G40.011, G40.20, G40.30, G40.311, G40.401, G40.419, G40.501, G40.813, G40.821, G40.9, G40.901, G40.B09, G40.0, G40.01, G40.10, G40.11, G40.2, G40.21, G40.3, G40.31, G40.40, G40.411, G40.80, G40.802, G40.804, G40.812, G40.911, G40.A, G40.A01, G40.…
Phecode	NS_330.11	Generalized epilepsy	501798	723	0.00144082	G40.309, G40.4, G40.41, G40.301, G40.319, G40.409, G40.30, G40.311, G40.401, G40.419, G40.3, G40.31, G40.40, G40.411
Phecode	NS_330.12	Partial epilepsy	501995	660	0.00131475	G40.219, G40.001, G40.019, G40.101, G40.111, G40.201, G40.211, G40.00, G40.011, G40.20, G40.0, G40.01, G40.2, G40.21, G40.009, G40.1, G40.109, G40.119, G40.209
Phecode	NS_330.3	Convulsions	500937	3655	0.00729633	P90, R56.00, R56.9, F44.5, R56.0, R56, R56.01
Phecode	NS_331	Headache	473213	20659	0.0436569	G43, G43.00, G43.009, G43.011, G43.1, G43.11, G43.40, G43.411, G43.501, G43.519, G43.7, G43.71, G43.83, G44.09, G44.2, G44.201, G44.21, G44.219, G44.221, G44.3, G44.301, G44.31, G44.319, G44.321, G44.4, G44.41, G44.51, G44.82, G44.84, G44.86, G43.109, G43.4, G43.41, G43.50, G43.511, G43.709, G43.8, G43.801, G43.81, G43.819, G43.829, G43.9, G43.901, G43.91, G43.919, G43.B0, G43.C, G43.C1, G44, G44…
Phecode	NS_331.1	Tension headache	499661	1908	0.00381859	G44.2, G44.201, G44.21, G44.219, G44.221, G44.20, G44.209, G44.211, G44.22, G44.229
Phecode	NS_331.3	Headache syndromes, non migraine	502390	286	0.000569279	G43.C0, G44.52, G44.8, G44.51, G44.82, G44.84, G44.86, G43.C, G43.C1, G44.59, G44.81, G44.5, G44.53, G44.83, G44.85, G44.89
Phecode	NS_331.4	Cluster headaches	502044	129	0.00025695	G44.00, G44.009, G44.011, G44.02, G44.029, G44.001, G44.01, G44.019, G44.021
Phecode	NS_331.6	Migraine	490801	6926	0.0141116	G43.10, G43.111, G43.401, G43.419, G43.509, G43.70, G43.711, G43.80, G43.809, G43.811, G43.82, G43.831, G43.90, G43.909, G43.911, G43.A, G43.A0, G43.A1, G43.B, G43.B1, G43, G43.00, G43.009, G43.011, G43.1, G43.11, G43.40, G43.411, G43.501, G43.519, G43.7, G43.71, G43.83, G43.109, G43.4, G43.41, G43.50, G43.511, G43.709, G43.8, G43.801, G43.81, G43.819, G43.829, G43.9, G43.901, G43.91, G43.919, G4…
Phecode	NS_331.61	Migraine with aura	501482	966	0.00192629	G43.101, G43.119, G43.5, G43.51, G43.10, G43.111, G43.509, G43.1, G43.11, G43.501, G43.519, G43.109, G43.50, G43.511
Phecode	NS_333	Sleep disorders	488215	15158	0.0310478	F51.01, F51.03, F51.05, F51.1, F51.12, F51.19, F51.5, G47.0, G47.01, G47.1, G47.11, F19.182, F19.282, G47.13, G47.19, G47.20, G47.22, G47.24, G47.26, G47.29, G47.30, G47.33, G47.4, G47.411, G47.5, G47.51, G47.69, F11.182, F15.282, F13.282, F14.182, F10.982, F51, F51.4, G47.32, G47.36, G47.42, G47.54, G47.6, G47.63, F14.982, F11.982, F10.182, F14.282, F51.0, F51.02, F51.04, F51.09, F51.11, F51.13,…
Phecode	NS_333.1	Sleep apnea	499103	7727	0.0154818	P28.3, P28.30, P28.31, P28.32, P28.33, P28.39, G47.34, G47.37, G47.30, G47.33, G47.32, G47.36, G47.3, G47.31, G47.35, G47.39
Phecode	NS_333.11	Obstructive sleep apnea	501761	929	0.00185148	G47.33
Phecode	NS_333.2	Insomnia	495790	4216	0.0085036	F51.01, F51.03, F51.05, G47.0, G47.01, F51.0, F51.02, F51.04, F51.09, G47.00, G47.09
Phecode	NS_333.3	Hypersomnia	502172	157	0.000312642	F51.1, F51.19, G47.1, G47.11, G47.13, G47.19, F51.11, F51.13, G47.10, G47.12, G47.14
Phecode	NS_333.4	Circadian rhythm sleep disorder	501567	521	0.00103874	G47.20, G47.22, G47.24, G47.26, G47.29, G47.2, G47.21, G47.23, G47.25, G47.27
Phecode	NS_333.5	Parasomnias	502356	170	0.000338405	G47.52, G47.59, F51.5, G47.5, G47.51, F51.4, G47.54, F51.3, G47.50, G47.53
Phecode	NS_333.6	Sleep related movement disorders	501737	753	0.00150079	G25.81, G47.61, G47.69, G47.6, G47.63, G47.62
Phecode	NS_333.64	Restless legs syndrome	501738	750	0.0014948	G25.81
Phecode	NS_334	Disorders of facial and cranial nerves	499591	3575	0.00715585	H49.01, H49.10, H49.2, H49.23, G50, G51.33, G52.1, G52.3, G52.8, H49.02, H49.11, H49.20, G50.1, G50.8, G51, G51.2, G51.32, G51.8, G52, G52.9, H49.0, H49.03, H49.12, H49.21, G50.0, G51.1, G51.31, G51.4, G52.0, G52.2, G52.7, G53, H49.00, H49.1, H49.13, H49.22, G50.9, G51.0, G51.3, G51.39, G51.9, R29.810
Phecode	NS_334.1	Trigeminal nerve disorders [CN5]	501258	1306	0.00260544	G50.9, G50, G50.1, G50.8, G50.0
Phecode	NS_334.11	Trigeminal neuralgia	501650	1093	0.00217881	G50.0
Phecode	NS_334.12	Atypical face pain	502138	157	0.000312663	G50.1
Phecode	NS_334.2	Facial nerve disorders and weakness	501095	1581	0.00315509	G51.0, G51.3, G51.39, G51.9, R29.810, G51.33, G51, G51.2, G51.32, G51.8, G51.1, G51.31, G51.4
Phecode	NS_334.21	Bell's palsy	501280	1339	0.00267116	G51.0
Phecode	NS_334.4	Disorders of oculomotor nerves	502270	513	0.00102136	H49.00, H49.1, H49.13, H49.22, H49.01, H49.10, H49.2, H49.23, H49.02, H49.11, H49.20, H49.0, H49.03, H49.12, H49.21
Phecode	NS_334.41	Third [oculomotor] nerve palsy	502412	188	0.000374195	H49.0, H49.03, H49.00, H49.01, H49.02
Phecode	NS_334.42	Fourth [trochlear] nerve palsy	502444	105	0.000208979	H49.12, H49.1, H49.13, H49.10, H49.11
Phecode	NS_334.44	Sixth [abducent] nerve palsy	502387	251	0.000499615	H49.21, H49.22, H49.2, H49.23, H49.20
Phecode	NS_335	Nerve root and plexus disorders	499829	8007	0.0160195	G54.0, G54.2, G54.4, G54.6, G54.8, G54.1, G54.3, G54.5, G54.9, G54, G54.7, G55
Phecode	NS_335.1	Nerve plexus lesions	502356	141	0.000280677	G54.0, G54.1
Phecode	NS_335.2	Nerve root lesions	502387	160	0.00031848	G54.2, G54.4, G54.3
Phecode	NS_336	Mononeuropathies	488417	14505	0.029698	G56, G56.01, G56.10, G56.12, G56.2, G56.21, G56.23, G56.30, G56.32, G56.4, G56.40, G56.41, G56.42, G56.43, G56.8, G56.81, G56.83, G56.90, G56.92, G57, G57.01, G57.10, G57.2, G57.21, G57.23, G57.30, G57.32, G57.4, G57.41, G57.43, G57.50, G57.52, G57.6, G57.61, G57.63, G57.80, G57.82, G57.9, G57.91, G57.93, G59, G56.00, G57.00, G57.1, G57.13, G58.7, G56.0, G56.03, G56.1, G56.11, G56.13, G56.20, G56…
Phecode	NS_336.4	Mononeuritis of upper limb	490573	11316	0.0230669	G56.02, G58.0, G56, G56.01, G56.10, G56.12, G56.2, G56.21, G56.23, G56.30, G56.32, G56.4, G56.40, G56.41, G56.42, G56.43, G56.8, G56.81, G56.83, G56.90, G56.92, G56.00, G56.0, G56.03, G56.1, G56.11, G56.13, G56.20, G56.22, G56.3, G56.31, G56.33, G56.80, G56.82, G56.9, G56.91, G56.93
Phecode	NS_336.41	Carpal tunnel syndrome	491555	10089	0.0205247	G56.0, G56.03, G56.02, G56.01, G56.00
Phecode	NS_336.5	Mononeuritis of lower limb	500498	2937	0.00586816	G57.02, G57.11, G57, G57.01, G57.10, G57.2, G57.21, G57.23, G57.30, G57.32, G57.4, G57.41, G57.43, G57.50, G57.52, G57.6, G57.61, G57.63, G57.80, G57.82, G57.9, G57.91, G57.93, G57.00, G57.1, G57.13, G57.0, G57.03, G57.12, G57.20, G57.22, G57.3, G57.31, G57.33, G57.40, G57.42, G57.5, G57.51, G57.53, G57.60, G57.62, G57.7, G57.70, G57.71, G57.72, G57.73, G57.8, G57.81, G57.83, G57.90, G57.92
Phecode	NS_336.51	Lesion of sciatic nerve	502435	159	0.000316459	G57.0, G57.03, G57.02, G57.01, G57.00
Phecode	NS_336.52	Meralgia paresthetica	502025	517	0.00102983	G57.12, G57.11, G57.10, G57.1, G57.13
Phecode	NS_337	Polyneuropathies	500926	5521	0.0110216	E09.42, G61, G61.8, G62.0, G62.1, G62.8, G64, G65.2, M34.83, E13.42, M05.5, M05.50, M05.51, M05.511, M05.512, M05.519, M05.52, M05.521, M05.522, M05.529, M05.53, M05.531, M05.532, M05.539, M05.54, M05.541, M05.542, M05.549, M05.55, M05.551, M05.552, M05.559, M05.56, M05.561, B26.84, M05.562, M05.569, M05.57, M05.571, M05.572, M05.579, M05.59, E08.42, E11.42, G61.82, G61.9, G62.81, G62.89, G65, B0…
Phecode	NS_337.2	Inflammatory polyneuropathy	502185	390	0.000776606	G61.0, G61.89, G65.0, G61, G61.8, G61.82, G61.9, G61.1, G61.81, G65.1
Phecode	NS_337.21	Guillain-Barre syndrome [Acute infective polyneuritis]	502307	241	0.000479786	G61.0, G65.0
Phecode	NS_337.3	Toxic polyneuropathy	502449	374	0.000744354	G62.82, G62.0, G62.1, G65.2, G62.2
Phecode	NS_338	Myasthenia gravis and other myoneural disorders	502359	338	0.000672826	G70.00, G70.81, G70.0, G70.2, G70.80, G70.9, P94.0, G70.1, G73.1, G70, G70.01, G70.8, G70.89
Phecode	NS_338.1	Myasthenia gravis	502372	286	0.000569299	G70.01, G70.00, G70.0, P94.0
Phecode	NS_340	Myopathies	502350	387	0.000770379	G72.2, G72.4, G72.41, G72.89, M33.12, M33.92, M05.4, M05.40, M05.41, M05.411, M05.412, M05.419, M05.42, M05.421, M05.422, M05.429, M05.43, M05.431, M05.432, M05.439, M05.44, M05.441, M05.442, M05.449, M05.45, M05.451, M05.452, M05.459, M05.46, M05.461, M05.462, M05.469, M05.47, M05.471, M05.472, M05.479, M05.49, G71.3, G72, G72.49, G72.8, G72.9, G73.3, M33.22, M34.82, G72.0, G72.1, G72.81, G73, G…
Phecode	NS_341	Cerebral palsy and other paralytic syndromes	501090	4056	0.00809435	G80.1, G80.8, G81, G81.01, G81.1, G81.13, G81.90, G81.92, G81.94, G83, G83.84, R29.5, I69.052, I69.152, I69.252, I69.259, I69.351, I69.359, I69.851, I69.859, I69.951, I69.959, G80.0, G80.4, G81.00, G81.04, G81.12, G83.5, G83.89, I69.051, I69.059, I69.151, I69.159, I69.251, I69.255, I69.352, I69.85, I69.854, I69.95, I69.954, G80.3, G80.9, G81.0, G81.03, G81.11, G81.9, G81.91, G81.93, G83.8, I69.05…
Phecode	NS_341.1	Cerebral palsy	502336	130	0.000258791	G80, G80.2, G80.1, G80.8, G80.0, G80.4, G80.3, G80.9
Phecode	NS_341.2	Hemiplegia and hemiparesis	501361	3463	0.0069072	G81.02, G81.10, G81.14, G83.81, I69.053, I69.153, I69.253, I69.35, I69.354, I69.852, I69.952, G81, G81.01, G81.1, G81.13, G81.90, G81.92, G81.94, I69.052, I69.152, I69.252, I69.259, I69.351, I69.359, I69.851, I69.859, I69.951, I69.959, G81.00, G81.04, G81.12, I69.051, I69.059, I69.151, I69.159, I69.251, I69.255, I69.352, I69.85, I69.854, I69.95, I69.954, G81.0, G81.03, G81.11, G81.9, G81.91, G81.…
Phecode	NS_341.6	Cauda equina syndrome	502371	437	0.000869875	G83.4
Phecode	NS_342	Plegia and unspecified paralysis	501813	795	0.00158426	G82.2, G82.21, G82.5, G82.51, G82.53, G83.0, G83.10, G83.12, G83.14, G83.20, G83.22, G83.24, G83.30, G83.32, G83.34, R53.2, G82, G82.20, G82.22, G82.50, G82.52, G82.54, G83.9, G83.1, G83.11, G83.13, G83.2, G83.21, G83.23, G83.3, G83.31, G83.33
Phecode	NS_342.1	Paraplegia/Diplegia	502292	363	0.000722687	G82.2, G82.21, G83.0, G82, G82.20, G82.22
Phecode	NS_342.2	Quadriplegia	502430	162	0.000322433	G82.5, G82.51, G82.53, R53.2, G82.50, G82.52, G82.54
Phecode	NS_342.4	Monoplegia	502232	280	0.000557511	G83.1, G83.11, G83.13, G83.2, G83.21, G83.23, G83.3, G83.31, G83.33, G83.10, G83.12, G83.14, G83.20, G83.22, G83.24, G83.30, G83.32, G83.34
Phecode	NS_343	Disorders of autonomic nervous system	501472	1091	0.0021756	G90.09, G57.7, G57.70, G57.71, G57.72, G57.73, M89.00, M89.011, M89.019, M89.021, M89.029, M89.031, M89.039, M89.041, M89.049, M89.051, M89.059, M89.061, M89.069, M89.071, M89.079, M89.09, G90, G90.2, G90.4, G90.50, G90.511, G90.513, G90.52, G90.522, G90.529, G90.8, G90.9, G56.4, G56.40, G56.41, G56.42, G56.43, M89.0, M89.01, M89.012, M89.02, M89.022, M89.03, M89.032, M89.04, M89.042, M89.05, M89…
Phecode	NS_343.1	Peripheral autonomic neuropathy	502425	114	0.0002269	G90.0, G90.09
Phecode	NS_343.3	Complex regional pain syndrome	501788	381	0.000759285	G90.5, G90.51, G90.512, G90.519, G90.521, G90.523, G90.59, G57.7, G57.70, G57.71, G57.72, G57.73, M89.00, M89.011, M89.019, M89.021, M89.029, M89.031, M89.039, M89.041, M89.049, M89.051, M89.059, M89.061, M89.069, M89.071, M89.079, M89.09, G90.50, G90.511, G90.513, G90.52, G90.522, G90.529, G56.4, G56.40, G56.41, G56.42, G56.43, M89.0, M89.01, M89.012, M89.02, M89.022, M89.03, M89.032, M89.04, M8…
Phecode	NS_343.5	Horner's syndrome*	502372	147	0.000292612	G90.2
Phecode	NS_344	Disorders of the circulation of the cerebrospinal fluid	502035	1278	0.00254564	Q03, Q05.1, G91.3, G91.8, Q03.8, Q05.2, Q07.02, G91, G91.2, G93.2, G96.00, G96.02, G96.09, Q03.9, Q05.3, G91.1, G91.4, G91.9, Q05.0, Q05.4, G91.0, G96.0, G96.01, G96.08
Phecode	NS_344.1	Hydrocephalus	502239	967	0.00192538	Q05.0, Q05.4, G91.0, Q03, Q05.1, G91.3, G91.8, Q03.8, Q05.2, Q07.02, G91, G91.2, Q03.9, Q05.3, G91.1, G91.4, G91.9
Phecode	NS_344.12	Obstructive hydrocephalus	502455	154	0.000306495	G91.1
Phecode	NS_344.13	(Idiopathic) normal pressure hydrocephalus	502480	198	0.000394046	G91.2
Phecode	NS_344.2	Benign intracranial hypertension	502387	124	0.000246822	G93.2
Phecode	NS_344.3	Cerebrospinal fluid leak	502376	225	0.000447872	G96.0, G96.01, G96.08, G96.00, G96.02, G96.09
Phecode	NS_345	Encephalopathy	502452	421	0.000837891	J10.81, P91.60, K76.82, G92, G92.00, G92.02, G92.04, G92.8, I67.4, I67.83, P91.6, P91.63, P91.81, P91.819, G93.4, G93.49, P91.62, J11.81, G92.0, G92.01, G92.03, G92.05, G92.9, G93.40, P91.61, P91.811, G93.41
Phecode	NS_346	Brain damage and brain death	502291	1201	0.00239104	F48.2, G93.6, G93.82, F07, F07.0, F07.89, G93.5, F07.8, F07.9, G93.1, F07.81
Phecode	NS_346.3	Anoxic brain damage	502467	424	0.000843837	G93.1
Phecode	NS_346.5	Compression of brain	502469	178	0.000354251	G93.5
Phecode	NS_346.6	Cerebral edema	502465	540	0.0010747	G93.6
Phecode	NS_347	Other disorders of the brain and CNS	502108	1871	0.00372629	G93, G96.12, G96.191, G96.8, G96.819, G93.0, G93.8, G93.89, G96.11, G96.81, G96.89, G93.81, G93.9, G96, G96.19, G96.198, G96.810, G96.9, Q04.6, G94, G96.1, G96.811
Phecode	NS_347.1	Cerebral cysts	502355	294	0.000585244	Q04.6, G93.0
Phecode	NS_347.2	Disorders of meninges	502460	146	0.00029057	G96.1, G96.12, G96.191, G96.11, G96.19, G96.198
Phecode	NS_348	Other diseases of spinal cord	500950	3161	0.00631001	G95, G95.2, G95.29, G95.89, G99.2, M47.1, M47.10, M47.11, M47.12, M47.13, M47.14, M47.15, M47.16, M50.01, M50.022, M51.04, G95.0, G95.19, G95.9, M43.3, M50.00, M50.021, M51.0, G83.82, G95.11, G95.20, G95.8, M50.0, M50.020, M50.03, M51.06, G32.0, G83.83, G95.1, G95.81, M50.02, M50.023, M51.05
Phecode	NS_348.2	Myelopathies	501282	2397	0.00478174	G95.1, M50.02, M50.023, M51.05, G99.2, M47.1, M47.10, M47.11, M47.12, M47.13, M47.14, M47.15, M47.16, M50.01, M50.022, M51.04, G95.19, M43.3, M50.00, M50.021, M51.0, G95.11, M50.0, M50.020, M50.03, M51.06
Phecode	NS_348.21	Vascular myelopathies	502440	168	0.000334368	G95.11, G95.1, G95.19
Phecode	NS_348.4	Spinal cord compression*	502364	595	0.0011844	G95.2, G95.29, G95.20
Phecode	NS_349	Disorder of nervous system	500609	2216	0.00442661	G32.8, G98.0, R90.8, R90.82, R94.02, R94.1, G98.8, R90.0, R93.0, R94.01, R94.13, R94.131, G32, G32.89, G99, G99.8, R90.81, R94.09, G98, R90, R90.89, R94.0, R94.130, R94.138
Phecode	NS_349.1	Abnormal findings on diagnostic test of central nervous system	501823	1496	0.00298113	R90, R90.89, R94.0, R90.8, R90.82, R94.02, R90.0, R93.0, R94.01, R90.81, R94.09
Phecode	NS_349.13	Abnormal findings on diagnostic imaging of skull and head	502144	708	0.00140995	R93.0
Phecode	NS_349.15	Intracranial space-occupying lesion found on diagnostic imaging of central nervous system*	502432	292	0.000581173	R90.0
Phecode	NS_349.2	Abnormal results of function studies of peripheral nervous system	502010	366	0.000729069	R94.130, R94.138, R94.1, R94.13
Phecode	NS_350	Other symptoms involving nervous system	500178	13365	0.0267205	R29.1, R29.3, R29.90, R29.2, R29.6, R29.81, R29.818
Phecode	NS_350.3	Abnormal reflex	502196	121	0.000240942	R29.2
Phecode	NS_350.5	Repeated falls*	501812	12820	0.0255474	R29.6
Phecode	NS_351	Disturbances of skin sensation	492989	9419	0.0191059	R20, R20.0, R20.2, R20.8, R20.9, R20.1, R20.3
Phecode	NS_351.1	Anesthesia of skin*	500004	1278	0.00255598	R20.0
Phecode	NS_351.2	Hypoesthesia of skin*	502054	474	0.000944122	R20.1
Phecode	NS_351.3	Paresthesia of skin*	497984	4567	0.00917098	R20.2
Phecode	NS_351.4	Hyperesthesia*	502384	125	0.000248814	R20.3
Phecode	NS_352	Disturbances of sensation of smell and taste	501718	826	0.00164634	R43.1, R43.8, R43, R43.9, R43.0, R43.2
Phecode	NS_352.1	Anosmia and Parosmia*	502049	375	0.000746939	R43.0, R43.1
Phecode	NS_352.2	Parageusia*	502171	366	0.000728835	R43.2
Phecode	NS_354	Dizziness and giddiness	487382	17112	0.03511	R42
Phecode	NS_355	Coma and other alteration of consciousness	500859	2343	0.00467796	R40.0, R40.2, R40.21, R40.2110, R40.2112, R40.2114, R40.2120, R40.2122, R40.2124, R40.2130, R40.2132, R40.2134, R40.2140, R40.2142, R40.2144, R40.221, R40.2211, R40.2213, R40.222, R40.2221, R40.2223, R40.223, R40.2231, R40.2233, R40.224, R40.2241, R40.2243, R40.225, R40.2251, R40.2253, R40.23, R40.2310, R40.2312, R40.2314, R40.2320, R40.2322, R40.2324, R40.2330, R40.2332, R40.2334, R40.2340, R40.…
Phecode	NS_355.1	Coma	502058	812	0.00161734	R40.2, R40.21, R40.2110, R40.2112, R40.2114, R40.2120, R40.2122, R40.2124, R40.2130, R40.2132, R40.2134, R40.2140, R40.2142, R40.2144, R40.221, R40.2211, R40.2213, R40.222, R40.2221, R40.2223, R40.223, R40.2231, R40.2233, R40.224, R40.2241, R40.2243, R40.225, R40.2251, R40.2253, R40.23, R40.2310, R40.2312, R40.2314, R40.2320, R40.2322, R40.2324, R40.2330, R40.2332, R40.2334, R40.2340, R40.2342, R…
Phecode	NS_355.2	Alteration of consciousness	501284	1560	0.00311201	R40.0, R40.4, R40.1
Phecode	NS_356	Speech disturbance	501440	4206	0.00838784	F98.5, R47.01, R47.1, R47, R47.82, R47.0, R47.02, R47.8, R47.89, R47.81, R47.9
Phecode	NS_356.1	Dysarthria	502325	779	0.00155079	R47.1
Phecode	NS_356.2	Aphasia and dysphasia	502094	1923	0.00382996	R47.01, R47.0, R47.02
Phecode	PP_900.1	Spontaneous abortion	265590	135	0.000508302	O03.0, O03.2, O03.30, O03.33, O03.35, O03.38, O03.4, O03.6, O03.8, O03.81, O03.83, O03.85, O03.88, O03.9, O03.37, O03.87, O03, O03.1, O03.3, O03.31, O03.32, O03.34, O03.39, O03.5, O03.7, O03.80, O03.82, O03.84, O03.89, O03.36, O03.86
Phecode	PP_901	Abnormal products of conception	269902	209	0.000774355	O00.00, O00.101, O00.111, O00.20, O00.21, O00.8, O00.81, O00.90, O01, O01.1, O02, O02.9, O08.2, O08.6, O08.81, O08.89, O09.10, O09.A2, O36.70X0, O36.70X4, O36.71X0, O36.71X4, O36.72X0, O36.72X4, O36.73X0, O36.73X4, O00.0, O00.10, O00.11, O00.2, O00.209, O00.219, O02.0, O02.8, O08, O08.3, O08.7, O08.82, O08.9, O09.11, O09.A, O09.A3, O31.0, O31.00X0, O31.00X2, O31.00X4, O31.00X9, O31.01X0, O31.01X2…
Phecode	PP_901.3	Missed abortion	270823	192	0.00070895	O02.1, O02.0
Phecode	PP_932	Known or suspected fetal abnormality affecting management of mother	267874	180	0.000671958	O30.02, O30.029, O35.4, O35.8X, O35.8XX3, O35.9, O35.9XX3, O35.A, O35.AXX3, O35.B, O35.BXX3, O35.C, O35.CXX3, O35.D, O35.DXX3, O35.E, O35.EXX3, O35.F, O35.FXX3, O35.G, O35.GXX3, O35.H, O35.HXX3, O36, O33.6, O33.6XX3, O36.80X1, O33.7, O36.80X5, O33.7XX3, O36.812, O36.8121, O36.8123, O36.8125, O36.813, O36.8131, O36.8133, O36.8135, O36.819, O36.8191, O36.8193, O36.8195, O36.82, O36.8210, O36.8212, …
Phecode	PP_938	Other conditions or status of the mother complicating pregnancy, childbirth, or the puerperium	269976	151	0.000559309	O26.71, O26.719, O26.81, O26.819, O26.893, O26.91, O99.1, O99.113, O99.35, O99.353, O99.51, O99.519, O99.61, O99.619, O99.71, O99.719, O99.89, O9A, O9A.112, O9A.13, O26.711, O26.72, O26.811, O26.89, O26.899, O26.92, O99.11, O99.119, O99.350, O99.354, O99.511, O99.52, O99.611, O99.62, O99.711, O99.72, O99.891, O9A.1, O9A.113, O26.712, O26.73, O26.812, O26.891, O26.9, O26.93, O99.111, O99.12, O99.3…
Phecode	PP_940	Malposition and malpresentation of fetus	271068	155	0.000571812	O32.0, O32.0XX3, O32.1, O32.1XX1, O32.1XX3, O32.1XX5, O32.2, O32.2XX1, O32.2XX3, O32.2XX5, O32.3, O32.3XX1, O32.3XX3, O32.3XX5, O32.4, O32.4XX3, O32.6, O32.6XX3, O32.8, O32.8XX3, O32.9, O32.9XX3, O64.4XX0, O64.4XX4, O64.5XX0, O64.5XX4, O64.8XX0, O64.8XX4, O64.9XX0, O64.9XX4, O66, O66.3, O64.0XX0, O64.0XX4, O32.0XX0, O32.0XX4, O32.4XX0, O32.4XX4, O32.6XX0, O32.6XX4, O32.8XX0, O32.8XX4, O32.9XX0, O…
Phecode	RE_460	Respiratory infection	436763	42309	0.0968695	J06.0, J20.4, J20.5, J20.6, J20.7, J20.8, J20.9, J21, J21.9, A15.8, B08.5, J05, J05.0, J20.2, J20.3, J21.8, J44.0, J47.0, A15.0, A15.5, J05.1, J05.10, J05.11, J06, J06.9, J20.0, J20.1, J21.1, J02.0, J03.0, J03.00, J03.01, A15.7, A15.9, A36.0, A36.1, B00.2, B44.2, J03.8, J03.80, J03.81, J03.9, J03.90, J03.91, J04, J04.0, J04.1, J04.10, J04.11, J04.2, J20, J21.0, J22, J00, J02, J02.8, J02.9, J03, A…
Phecode	RE_460.1	Acute upper respiratory infection	455456	23262	0.0510741	J03.8, J03.80, J03.81, J03.9, J03.90, J03.91, J04, J04.0, J04.1, J04.10, J04.11, J04.2, J00, J02, J02.8, J02.9, J03, A54.5, J06.0, B08.5, J05, J05.0, J05.1, J05.10, J05.11, J06, J06.9, J02.0, J03.0, J03.00, J03.01, A36.0, A36.1, B00.2, B44.2
Phecode	RE_460.2	Acute lower respiratory infection	467579	34469	0.073718	J20, J21.0, J22, J20.4, J20.5, J20.6, J20.7, J20.8, J20.9, J21, J21.9, J20.2, J20.3, J21.8, J44.0, J47.0, J20.0, J20.1, J21.1
Phecode	RE_460.3	Pulmonary tuberculosis	501565	139	0.000277133	A15, A15.4, A15.6, A15.8, A15.0, A15.5, A15.7, A15.9
Phecode	RE_462	Sinusitis	482629	10595	0.0219527	J32.0, J32.2, J32.4, J32.9, J01.0, J01.01, J01.10, J01.2, J01.21, J01.30, J01.4, J01.41, J01.80, J01.9, J01.91, J32, J32.1, J32.3, J32.8, J01, J01.00, J01.1, J01.11, J01.20, J01.3, J01.31, J01.40, J01.8, J01.81, J01.90
Phecode	RE_462.1	Acute sinusitis	490037	3739	0.00763004	J01, J01.00, J01.1, J01.11, J01.20, J01.3, J01.31, J01.40, J01.8, J01.81, J01.90, J01.0, J01.01, J01.10, J01.2, J01.21, J01.30, J01.4, J01.41, J01.80, J01.9, J01.91
Phecode	RE_462.2	Chronic sinusitis	492394	9591	0.0194783	J32.0, J32.2, J32.4, J32.9, J32, J32.1, J32.3, J32.8
Phecode	RE_463	Rhinitis and nasal congestion	481392	12229	0.0254034	J30.0, J30.5, J31.0, J30, J30.8, J30.81, R09.82, J30.1, J30.89, J30.9, J30.2, R09.81
Phecode	RE_463.1	Chronic rhinitis	497380	3599	0.00723592	J31.0
Phecode	RE_463.2	Allergic rhinitis	487525	7622	0.0156341	J30.2, J30.5, J30.8, J30.81, J30.1, J30.89, J30.9
Phecode	RE_463.21	Seasonal allergic rhinitis	493488	6228	0.0126204	J30.1, J30.2
Phecode	RE_463.23	Allergic rhinitis, due to animal hair and dander	502153	171	0.000340534	J30.81
Phecode	RE_463.3	Vasomotor rhinitis*	501734	153	0.000304942	J30.0
Phecode	RE_463.4	Nasal congestion*	500590	2210	0.00441479	R09.81
Phecode	RE_463.5	Postnasal drip	501470	1003	0.00200012	R09.82
Phecode	RE_464	Nasopharyngitis	496925	2609	0.00525029	A36.1, J00, J31.1
Phecode	RE_464.1	Acute nasopharyngitis	496940	2598	0.005228	A36.1, J00
Phecode	RE_465	Pharyngitis	483353	8307	0.0171862	J03.01, J31.2, J39.1, J02.0, J03.0, J03.00, J02, J02.8, J02.9, A54.5, J31, J39.0, B08.5
Phecode	RE_465.1	Acute Pharyngitis	483715	8164	0.0168777	J03.01, J02.0, J03.0, J03.00, J02, J02.8, J02.9, A54.5, B08.5
Phecode	RE_465.11	Streptococcal tonsillitis/pharyngitis	502206	110	0.000219034	J03.01, J02.0, J03.0, J03.00
Phecode	RE_465.2	Chronic Pharyngitis	494329	4929	0.00997109	J31.2, J31
Phecode	RE_466	Tonsillitis and adenoiditis	494344	2545	0.00514824	J35.01, J35.03, J35.2, J35.8, A36.0, B00.2, B44.2, J03.8, J03.80, J03.81, J03.9, J03.90, J03.91, J35, J35.9, J03, J35.0, J35.02, J35.1, J35.3, J36
Phecode	RE_466.1	Acute tonsillitis and adenoiditis	495790	1428	0.00288025	A36.0, B00.2, B44.2, J03.8, J03.80, J03.81, J03.9, J03.90, J03.91, J03
Phecode	RE_466.3	Peritonsillar abscess	501926	313	0.000623598	J36
Phecode	RE_466.4	Hypertrophy of tonsils and adenoids	502126	499	0.000993774	J35.2, J35.1, J35.3
Phecode	RE_467	Laryngitis and tracheitis	495429	2193	0.00442647	J05.1, J05.10, J05.11, J37, J37.1, J04, J04.0, J04.1, J04.10, J04.11, J04.2, J04.30, J37.0, J04.3, J04.31, J05, J05.0
Phecode	RE_467.1	Acute laryngitis and tracheitis	495724	2013	0.00406073	J05, J05.0, J04, J04.0, J04.1, J04.10, J04.11, J04.2
Phecode	RE_467.2	Chronic laryngitis and laryngotracheitis	502180	118	0.000234976	J37, J37.1, J37.0
Phecode	RE_468	Pneumonia	496137	27914	0.0562627	J10.00, J11.08, J12, J12.2, J15.1, J15.29, J15.5, J15.6, J18.0, J85.1, A37.11, A42.0, B05.2, B44.0, P23.0, P23.2, P23.6, B37.1, B38.0, J10.01, J12.0, J12.82, J12.89, J12.9, J15.21, J15.7, J15.8, J15.9, J16.8, J18.8, J95.851, Z87.01, A31.0, A37.01, A02.22, A48.1, A50.04, B44.1, P23.4, B77.81, B38.1, J10.08, J11.0, J12.3, J12.8, J14, J15, J15.2, J15.3, J17, J18.1, J18.9, A20.2, A21.2, A37.91, A54.8…
Phecode	RE_468.1	Viral pneumonia	501889	3276	0.00652734	J09.X1, J10.0, J11.00, J12.1, J12.81, B06.81, B01.2, J10.00, J11.08, J12, J12.2, B05.2, J10.01, J12.0, J12.82, J12.89, J12.9, J10.08, J11.0, J12.3, J12.8
Phecode	RE_468.2	Bacterial pneumonia	501484	1918	0.00382465	J13, J15.0, J15.20, J15.211, J15.212, J15.4, J16.0, A01.03, A37.81, J15.1, J15.29, J15.5, J15.6, A37.11, A42.0, J15.21, J15.7, J15.8, J15.9, A31.0, A37.01, A02.22, A48.1, J14, J15, J15.2, J15.3, A20.2, A21.2, A37.91, A54.84
Phecode	RE_468.21	Pneumonia due to Streptococcus pneumoniae	502055	488	0.000972005	J13
Phecode	RE_468.22	Pneumonia due to Pseudomonas	502471	242	0.00048162	J15.1
Phecode	RE_468.5	Pneumonia due to fungus	502398	529	0.00105295	B45.0, B59, B44.0, B37.1, B38.0, B44.1, B38.1, B39.2, B38.2
Phecode	RE_468.8	Bronchopneumonia	502098	1971	0.00392553	J18.0
Phecode	RE_468.9	Lobar pneumonia*	500194	15662	0.0313119	J18.1
Phecode	RE_469	Bronchitis	476068	9298	0.0195308	J20.0, J20.1, J41.1, J20, J40, J41.0, J20.4, J20.5, J20.6, J20.7, J20.8, J20.9, J41, J42, J20.2, J20.3, J41.8
Phecode	RE_469.1	Acute bronchitis	492220	2651	0.0053858	J20.2, J20.3, J20.0, J20.1, J20, J20.4, J20.5, J20.6, J20.7, J20.8, J20.9
Phecode	RE_469.2	Chronic bronchitis	501824	1395	0.00277986	J41.8, J41.1, J41.0, J41, J42
Phecode	RE_470	Acute bronchiolitis	502372	126	0.00025081	J21.1, J21.0, J21, J21.9, J21.8
Phecode	RE_471	Other disorders of nose and nasal sinuses	487015	9778	0.0200774	J33, J33.0, J33.1, J33.8, J33.9, J34.1, J34.3, J34.9, J34, J34.2, J34.8, J34.0, J34.89
Phecode	RE_471.1	Cyst and mucocele of nose and nasal sinus*	502415	149	0.000296568	J34.1
Phecode	RE_471.2	Deviated nasal septum	497979	2270	0.00455843	J34.2
Phecode	RE_471.3	Hypertrophy of nasal turbinates	500814	899	0.00179508	J34.3
Phecode	RE_471.5	Nasal polyps	498852	2483	0.00497743	J33, J33.0, J33.1, J33.8, J33.9
Phecode	RE_472	Diseases of vocal cords and larynx, not elsewhere classified	501002	2122	0.00423551	J38.5, J38.7, J38.00, J38.02, J38.1, J38.3, J38, J38.4, J38.6, J38.0, J38.01, J38.2
Phecode	RE_472.1	Paralysis of vocal cords and larynx	502354	479	0.000953511	J38.0, J38.01, J38.00, J38.02
Phecode	RE_472.2	Polyp of vocal cord and larynx	502248	215	0.000428075	J38.1
Phecode	RE_472.3	Edema of larynx	502300	204	0.000406132	J38.4
Phecode	RE_472.4	Laryngeal spasm	502416	134	0.000266711	J38.5
Phecode	RE_472.6	Nodules of vocal cords*	502300	102	0.000203066	J38.2
Phecode	RE_474	Chronic obstructive pulmonary disease [COPD]	497542	20073	0.0403443	J41, J42, J43.8, J44, J44.1, J41.8, J43, J43.2, J44.9, J41.1, J43.1, J43.9, J41.0, J43.0, J44.0
Phecode	RE_474.1	Emphysema	501810	4525	0.00901736	J43.0, J43.8, J43, J43.2, J43.1, J43.9
Phecode	RE_474.13	Centrilobular emphysema*	502480	337	0.000670673	J43.2
Phecode	RE_475	Asthma	475255	26907	0.0566159	J45.20, J45.30, J45.40, J45.50, J45.90, J45.99, J45.21, J45.31, J45.41, J45.51, J45.901, J45.990, J45.991, J45, J45.22, J45.32, J45.42, J45.52, J45.902, J45.2, J45.3, J45.4, J45.5, J45.9, J45.909, J45.998, B44.81
Phecode	RE_475.5	Exercise induced bronchospasm	501748	126	0.000251122	J45.990
Phecode	RE_476	Bronchiectasis	501306	5171	0.0103151	J47, J47.1, Q33.4, J47.9, J47.0
Phecode	RE_477	Inhalation lung injury	502184	1082	0.00215459	J61, J62.0, J63, J63.1, J63.3, J63.5, J64, J66.0, J66.8, J68.1, J68.8, J70.9, J67, J67.0, J67.2, J67.4, J67.6, J67.8, J67.9, J68, J68.2, J68.9, J69.1, J70, J60, J62, J62.8, J63.0, J63.2, J63.4, J63.6, J65, J66.1, J68.3, J69, J70.5, U07.0, J66, J66.2, J67.1, J67.3, J67.5, J67.7, J68.0, J68.4, J69.8, J70.8
Phecode	RE_477.1	Pneumoconiosis	502349	648	0.00128994	J61, J62.0, J63, J63.1, J63.3, J63.5, J64, J66.0, J60, J62, J62.8, J63.0, J63.2, J63.4, J63.6
Phecode	RE_477.2	Hypersensitivity pneumonitis	502410	244	0.000485659	J67.1, J67.3, J67.5, J67.7, J69.8, J67, J67.0, J67.2, J67.4, J67.6, J67.8, J67.9, J68, J69.1, J69
Phecode	RE_478	Aspiration pneumonia	502390	3255	0.00647903	J69.0
Phecode	RE_479	Pulmonary insufficiency and acute respiratory distress syndrome	501434	11025	0.0219869	J95.3, J95.821, J96.00, J96.10, J98.11, P28.0, P28.1, P28.10, P28.11, P28.19, J80, J96.0, J96.1, J96.2, J96.21, J96.9, J96.91, J95.1, J95.82, J96.02, J96.12, J98.1, J98.19, P28.5, J95.2, J95.822, J96, J96.01, J96.11, J96.20, J96.22, J96.90, J96.92
Phecode	RE_479.1	Acute respiratory distress syndrome [ARDS]*	502425	355	0.000706573	J80
Phecode	RE_479.3	Respiratory failure	502106	3321	0.00661414	P28.5, J95.822, J96, J96.01, J96.11, J96.20, J96.22, J96.90, J96.92, J95.821, J96.00, J96.10, J96.0, J96.1, J96.2, J96.21, J96.9, J96.91, J95.82, J96.02, J96.12
Phecode	RE_479.31	Acute respiratory failure	502402	478	0.000951429	J96.02, J96.01, J95.821, J96.00, J96.0
Phecode	RE_479.32	Chronic respiratory failure	502433	322	0.000640881	J96.12, J96.11, J96.10, J96.1
Phecode	RE_479.6	Pulmonary collapse [Atelectasis]	501855	7971	0.0158831	J98.11, P28.0, P28.1, P28.10, P28.11, P28.19, J98.1, J98.19
Phecode	RE_480	Pulmonary edema	502202	1121	0.00223217	J18.2, J81.0, J81.1, J81
Phecode	RE_481	Interstitial pulmonary diseases	502066	3704	0.00737752	J82, J82.81, J82.83, J84, J84.02, J84.09, J84.11, J84.114, J84.17, J84.84, J84.848, J84.0, J84.1, J84.113, J84.117, J84.170, J84.8, J84.841, J84.89, J82.8, J82.82, J82.89, J84.01, J84.03, J84.10, J84.112, J84.116, J84.178, J84.81, J84.842, J84.9, J84.111, J84.115, J84.2, J84.843
Phecode	RE_481.1	Pulmonary eosinophilia	502447	196	0.000390091	J82, J82.81, J82.83, J82.8, J82.82, J82.89
Phecode	RE_481.4	Pulmonary fibrosis	502393	253	0.00050359	J84.111, J84.115, J84.11, J84.114, J84.113, J84.117, J84.10, J84.112, J84.116
Phecode	RE_482	Suppurative and necrotic conditions of the lower respiratory tract	502219	738	0.00146948	J86.9, J85.1, J85.3, J86.0, J85.0, J85, J85.2, J86, A06.5
Phecode	RE_482.1	Abscess of lung and mediastinum	502434	175	0.000348304	J85, J85.2, A06.5, J85.1, J85.3, J85.0
Phecode	RE_482.2	Pyothorax (empyema)	502266	587	0.0011687	J86, J86.9, J86.0
Phecode	RE_483	Pleural effusion	500617	14394	0.0287525	J91.8, J94.0, J90, J91
Phecode	RE_484	Pneumothorax and air leak	501534	1756	0.00350126	J93.1, J93.12, J98.2, J93, J93.82, J95.81, J95.812, P25.2, P25.3, P25.8, J93.0, J93.11, J93.8, J93.83, P25, P25.0, P25.1, J93.81, J93.9, J95.811
Phecode	RE_484.1	Spontaneous pneumothorax	502173	254	0.000505802	J93.1, J93.12, J93.0, J93.11
Phecode	RE_484.4	Interstitial emphysema [Pneumomediastinum]	502469	126	0.000250762	J98.2, P25.2, P25.3, P25.8, P25, P25.0
Phecode	RE_486	Other respiratory disorders	483690	18803	0.0388741	J39.9, J94, J94.8, J98.4, J98.59, D57.432, J39, J39.2, J94.9, J98, J98.09, J98.5, D57.451, J39.3, J98.0, J98.3, J98.51, J98.8, D57.211, D57.452, J39.8, J98.9, D57.01, D57.411, D57.431, D57.811
Phecode	RE_487	Hemorrhage from respiratory passages	495980	7924	0.0159765	R04, R04.81, R04.89, P26.0, R04.0, R04.2, R04.9, P26, P26.9, P26.8, R04.1, R04.8, P26.1
Phecode	RE_487.1	Epistaxis	498185	5077	0.010191	R04.0
Phecode	RE_487.3	Hemoptysis	500203	3059	0.00611552	R04.2
Phecode	RE_488	Abnormalities of breathing	481133	26216	0.0544881	R06.0, R06.01, R06.7, R06.82, R06.89, R06.03, R06.1, R06.3, R06.5, R06.8, R06.9, R06.00, R06.81, R06.83, P22.1, P28.4, P28.40, P28.41, P28.42, P28.43, P28.49, R06, R06.02, R06.09, R06.2, R06.4, E66.2
Phecode	RE_488.1	Dyspnea [Shortness of breath]	490729	21571	0.0439571	R06.02, R06.09, R06.0, R06.01, R06.03, R06.00
Phecode	RE_488.11	Orthopnea	502430	118	0.000234859	R06.01
Phecode	RE_488.2	Hyperventilation	501919	269	0.000535943	R06.4
Phecode	RE_488.5	Stridor	502367	214	0.000425983	R06.1
Phecode	RE_488.6	Wheezing	497431	3241	0.00651548	R06.2
Phecode	RE_488.8	Obesity hypoventilation syndrome [OHS]	502470	244	0.000485601	E66.2
Phecode	RE_488.9	Snoring*	500525	924	0.00184606	R06.83
Phecode	RE_489	Disorders of diaphragm	502359	460	0.00091568	J98.6, R06.6
Phecode	RE_489.1	Hiccough	502396	290	0.000577234	R06.6
Phecode	RE_491	Pleurisy	500829	3412	0.0068127	J92.9, A15.6, J92, J94.1, R09.1, J92.0, J94.2
Phecode	RE_494	Voice disturbance	499343	2570	0.00514676	R49, R49.22, R49.0, R49.2, R49.21, R49.8, R49.1, R49.9
Phecode	RE_494.1	Dysphonia	499591	2353	0.00470985	R49.0
Phecode	RE_495	Abnormal findings on diagnostic imaging of lung	500394	6495	0.0129798	R91.8, R91, R91.1
Phecode	RE_495.1	Solitary pulmonary nodule	502485	133	0.000264685	R91.1
Phecode	RE_496	Abnormal results of pulmonary function studies	500546	2606	0.00520631	R94.2
Phecode	RE_497	Respiratory arrest	502426	315	0.000626958	R09.2
Phecode	RE_498	Asphyxia and hypoxemia	502364	850	0.001692	R09.02, R23.0, R09.0, R09.01
Phecode	RE_498.2	Cyanosis	502422	103	0.000205007	R23.0
Phecode	RE_499	Other symptoms and disorders of the respiratory system	464486	27275	0.0587208	J99, R05.1, R05.4, R09.3, R05.3, R05.9, R05, J45.990, J98.01, R05.2, R05.8, R07.0
Phecode	RE_499.1	Cough	468864	25666	0.0547408	R05.2, R05.8, R05.1, R05.4, R05.3, R05.9, R05
Phecode	RE_499.12	Chronic cough*	500544	2643	0.00528026	R05.3
Phecode	RE_499.2	Abnormal sputum	498448	5121	0.0102739	R09.3
Phecode	RE_499.3	Bronchospasm	501467	201	0.000400824	J45.990, J98.01
Phecode	RE_499.4	Throat pain	495982	3693	0.00744583	R07.0
Phecode	SO_360	Inflammation of eyelids	492729	7681	0.0155887	H00.0, H00.011, H00.013, H00.015, H00.019, H00.021, H00.023, H00.025, H00.029, H00.031, H00.033, H00.035, H00.039, H00.11, H00.13, H00.15, H00.19, H01.011, H01.015, H01.01B, H01.023, H01.029, H01.111, H01.115, H01.133, H01.139, H01.143, H01.149, H01.9, H01.00, H01.002, H01.004, H01.006, H01.00A, H01.01, H01.014, H01.01A, H01.022, H01.026, H01.1, H01.112, H01.116, H01.121, H01.123, H01.125, H01.12…
Phecode	SO_360.1	Hordeolum	499488	2106	0.00421632	H00.0, H00.011, H00.013, H00.015, H00.019, H00.021, H00.023, H00.025, H00.029, H00.01, H00.012, H00.014, H00.016, H00.02, H00.022, H00.024, H00.026
Phecode	SO_360.2	Chalazion	498784	2328	0.00466735	H00.11, H00.13, H00.15, H00.19, H00.1, H00.12, H00.14, H00.16
Phecode	SO_360.4	Blepharitis	498261	4403	0.00883673	H01.0, H01.001, H01.003, H01.005, H01.009, H01.00B, H01.012, H01.016, H01.02, H01.024, H01.02A, H01.011, H01.015, H01.01B, H01.023, H01.029, H01.00, H01.002, H01.004, H01.006, H01.00A, H01.01, H01.014, H01.01A, H01.022, H01.026, H01.013, H01.019, H01.021, H01.025, H01.02B
Phecode	SO_361	Disorders of eyelid function	500426	4877	0.0097457	H02.20A, H02.20C, H02.212, H02.216, H02.21C, H02.223, H02.229, H02.23, H02.234, H02.23A, H02.411, H02.42, H02.429, H02.433, H57.81, H57.819, H02.00, H02.002, H02.004, H02.006, H02.01, H02.014, H02.02, H02.024, H02.03, H02.032, H02.034, H02.036, H02.04, H02.044, H02.05, H02.054, H02.1, H02.101, H02.103, H02.105, H02.109, H02.112, H02.116, H02.122, H02.126, H02.131, H02.133, H02.135, H02.139, H02.1…
Phecode	SO_361.1	Entropion and trichiasis of eyelid	502100	1245	0.00247959	H02.011, H02.015, H02.021, H02.025, H02.041, H02.045, H02.051, H02.055, H02.00, H02.002, H02.004, H02.006, H02.01, H02.014, H02.02, H02.024, H02.03, H02.032, H02.034, H02.036, H02.04, H02.044, H02.05, H02.054, Q10.1, H02.013, H02.019, H02.023, H02.029, H02.043, H02.049, H02.053, H02.059, H02.0, H02.001, H02.003, H02.005, H02.009, H02.012, H02.016, H02.022, H02.026, H02.031, H02.033, H02.035, H02.…
Phecode	SO_361.3	Ptosis of eyelid	501434	2139	0.00426577	Q10.0, H02.40, H02.402, H02.409, H02.412, H02.421, H02.43, H02.439, H57.811, H02.411, H02.42, H02.429, H02.433, H57.81, H57.819, H02.4, H02.401, H02.403, H02.41, H02.419, H02.423, H02.432, H57.813, H02.413, H02.422, H02.431, H57.812
Phecode	SO_361.4	Blepharochalasis	502097	975	0.00194186	H02.30, H02.32, H02.34, H02.36, H02.3, H02.31, H02.33, H02.35
Phecode	SO_361.9	Ectropion of eyelid	502254	956	0.00190342	H02.113, H02.119, H02.123, H02.129, H02.143, H02.149, H02.1, H02.101, H02.103, H02.105, H02.109, H02.112, H02.116, H02.122, H02.126, H02.131, H02.133, H02.135, H02.139, H02.142, H02.146, H02.151, H02.153, H02.155, H02.159, H02.111, H02.115, H02.121, H02.125, H02.141, H02.145, H02.10, H02.102, H02.104, H02.106, H02.11, H02.114, H02.12, H02.124, H02.13, H02.132, H02.134, H02.136, H02.14, H02.144, H…
Phecode	SO_362	Other disorders of the eyelids	498709	3566	0.00715046	H02.6, H02.61, H02.63, H02.65, H02.7, H02.711, H02.713, H02.715, H02.719, H02.721, H02.723, H02.725, H02.729, H02.82, H02.822, H02.824, H02.826, H02.83, H02.832, H02.834, H02.836, H02.84, H02.842, H02.844, H02.846, H02.85, H02.854, H02.86, H02.862, H02.864, H02.866, H02.87, H02.874, H02.88, H02.882, H02.884, H02.886, H02.88A, H02.89, H02.70, H02.851, H02.855, H02.871, H02.875, H02.9, H02.60, H02.…
Phecode	SO_362.1	Xanthelasma of eyelid	501979	196	0.000390455	H02.6, H02.61, H02.63, H02.65, H02.60, H02.62, H02.64, H02.66
Phecode	SO_362.5	Cysts of eyelid	501865	385	0.000767139	H02.82, H02.822, H02.824, H02.826, H02.821, H02.823, H02.825, H02.829
Phecode	SO_363	Disorders of lacrimal system	496798	8476	0.0170613	H04.111, H04.113, H04.12, H04.122, H04.129, H04.131, H04.133, H04.14, H04.142, H04.149, H04.151, H04.153, H04.16, H04.169, H04.20, H04.202, H04.209, H04.212, H04.221, H04.3, H04.302, H04.311, H04.32, H04.329, H04.333, H04.41, H04.419, H04.423, H04.432, H04.533, H04.541, H04.543, H04.55, H04.552, H04.559, H04.561, H04.563, H04.57, H04.572, H04.579, H04.611, H04.69, H04.812, H04.9, H04.00, H04.002,…
Phecode	SO_363.2	Dry eye syndrome [Tear film insufficiency]	499093	4611	0.00923876	H04.12, H04.122, H04.129, H04.121, H04.123
Phecode	SO_363.5	Epiphora	501043	1834	0.00366036	H04.213, H04.222, H04.20, H04.202, H04.209, H04.212, H04.221, H04.211, H04.22, H04.229, H04.2, H04.201, H04.203, H04.21, H04.219, H04.223
Phecode	SO_363.6	Inflammation of lacrimal passages	502281	252	0.000501711	H04.303, H04.312, H04.321, H04.33, H04.339, H04.411, H04.42, H04.429, H04.433, H04.3, H04.302, H04.311, H04.32, H04.329, H04.333, H04.41, H04.419, H04.423, H04.432, H04.301, H04.31, H04.319, H04.323, H04.332, H04.413, H04.422, H04.431, H04.30, H04.309, H04.313, H04.322, H04.331, H04.4, H04.412, H04.421, H04.43, H04.439
Phecode	SO_363.7	Stenosis and insufficiency of lacrimal passages	501656	1401	0.00279275	H04.51, H04.512, H04.519, H04.521, H04.523, H04.53, H04.539, H04.533, H04.541, H04.543, H04.55, H04.552, H04.559, H04.561, H04.563, H04.57, H04.572, H04.579, H04.5, H04.511, H04.513, H04.52, H04.522, H04.529, H04.532, H04.531, H04.54, H04.542, H04.549, H04.551, H04.553, H04.56, H04.562, H04.569, H04.571, H04.573
Phecode	SO_365	Disorders of the orbit	502142	373	0.000742818	H44, H05.81, H05.812, H05.819, H05.821, H05.823, H05.89, H05, H05.20, H05.211, H05.213, H05.22, H05.222, H05.229, H05.24, H05.242, H05.249, H05.251, H05.253, H05.26, H05.262, H05.269, H05.30, H05.311, H05.313, H05.32, H05.322, H05.329, H05.341, H05.343, H05.35, H05.351, H05.352, H05.353, H05.359, H05.4, H05.401, H05.403, H05.41, H05.412, H05.419, H05.9, H05.811, H05.813, H05.82, H05.822, H05.829,…
Phecode	SO_365.3	Exophthalmos [Proptosis]	502336	189	0.000376242	H05.2, H05.21, H05.212, H05.219, H05.241, H05.243, H05.25, H05.252, H05.259, H05.261, H05.263, H05.20, H05.211, H05.213, H05.24, H05.242, H05.249, H05.251, H05.253, H05.26, H05.262, H05.269
Phecode	SO_366	Disorders of conjunctiva	500859	1462	0.00291899	H11.01, H11.019, H11.021, H11.023, H11.03, H11.032, H11.039, H11.041, H11.043, H11.05, H11.052, H11.059, H11.061, H11.063, H11.1, H11.153, H11.21, H11.212, H11.219, H11.221, H11.223, H11.23, H11.232, H11.239, H11.241, H11.243, H11.41, H11.412, H11.419, H11.421, H11.423, H11.43, H11.439, H11.812, H11.821, H11.89, H11.00, H11.002, H11.009, H11.013, H11.10, H11.111, H11.113, H11.12, H11.122, H11.129…
Phecode	SO_366.1	Pterygium of eye	502016	400	0.000796787	H11.0, H11.001, H11.003, H11.011, H11.01, H11.019, H11.021, H11.023, H11.03, H11.032, H11.039, H11.041, H11.043, H11.05, H11.052, H11.059, H11.061, H11.063, H11.00, H11.002, H11.009, H11.013, H11.012, H11.02, H11.022, H11.029, H11.031, H11.033, H11.04, H11.042, H11.049, H11.051, H11.053, H11.06, H11.062, H11.069
Phecode	SO_366.2	Conjunctival degenerations and deposits	502274	136	0.000270769	H11.11, H11.112, H11.119, H11.121, H11.123, H11.13, H11.132, H11.139, H11.141, H11.143, H11.15, H11.159, H11.153, H11.10, H11.111, H11.113, H11.12, H11.122, H11.129, H11.131, H11.133, H11.14, H11.142, H11.149, H11.152, H11.151
Phecode	SO_366.21	Pinguecula	502302	122	0.000242882	H11.151, H11.15, H11.159, H11.153, H11.152
Phecode	SO_366.4	Vascular abnormalities of conjunctiva	501841	635	0.00126534	H11.431, H11.41, H11.412, H11.419, H11.43, H11.439, H11.433, H11.4, H11.411, H11.413, H11.432
Phecode	SO_366.42	Conjunctival hyperemia	502088	229	0.000456095	H11.432, H11.431, H11.43, H11.439, H11.433
Phecode	SO_367	Inflammation of the eye	487032	6502	0.0133503	H44.002, H44.011, H44.02, H44.029, H44.113, A18.52, A36.86, H10.012, H10.12, H10.411, H10.42, H10.422, H10.429, H10.432, H10.5, H10.503, H10.512, H10.521, H10.53, H10.539, H10.823, H10.9, H16, H16.001, H16.01, H16.019, H16.023, H16.042, H16.051, H16.06, H16.069, H05.00, H16.073, H05.012, H16.10, H16.102, H16.109, H16.111, H16.113, H16.12, H16.122, H16.129, H05.031, H16.131, H16.133, H16.14, H05.0…
Phecode	SO_367.1	Conjunctivitis	490344	4168	0.00850015	H10.013, H10.021, H10.023, H10.1, H10.13, H10.211, H10.213, H10.22, H10.222, H10.229, H10.231, H10.233, H10.3, H10.31, H10.33, H10.40, H10.402, H10.409, H10.412, H10.433, H10.45, H10.50, H10.509, H10.513, H10.522, H10.531, H10.8, H10.811, H10.813, H10.82, H10.829, B60.12, A36.86, H10.012, H10.12, H10.411, H10.42, H10.422, H10.429, H10.432, H10.5, H10.503, H10.512, H10.521, H10.53, H10.539, H10.82…
Phecode	SO_367.12	Allergic conjunctivitis	500542	783	0.0015643	H10.10, H10.2, H10.413, H10.1, H10.13, H10.412, H10.45, H10.12, H10.411, H10.11, H10.41, H10.419
Phecode	SO_367.13	Blepharoconjunctivitis	502002	358	0.000713145	H10.501, H10.51, H10.519, H10.523, H10.532, H10.50, H10.509, H10.513, H10.522, H10.531, H10.5, H10.503, H10.512, H10.521, H10.53, H10.539, H10.502, H10.511, H10.52, H10.529, H10.533
Phecode	SO_367.2	Keratitis	501442	771	0.00153757	E50.3, H16.002, H16.011, H16.02, H16.029, H16.043, H16.052, H16.061, H16.07, H16.079, M35.01, H16.141, H16.3, H16.301, H16.303, H16.31, H16.312, H16.319, H16.321, H16.323, H16.33, H16.332, H16.339, H16.391, H16.393, H16.8, B01.81, H16, H16.001, H16.01, H16.019, H16.023, H16.042, H16.051, H16.06, H16.069, H16.073, H16.10, H16.102, H16.109, H16.111, H16.113, H16.12, H16.122, H16.129, H16.131, H16.1…
Phecode	SO_367.21	Corneal ulcer	502356	239	0.000475758	H16.0, H16.003, H16.012, H16.021, H16.03, H16.031, H16.032, H16.033, H16.039, H16.04, H16.049, H16.053, H16.062, H16.071, E50.3, H16.002, H16.011, H16.02, H16.029, H16.043, H16.052, H16.061, H16.07, H16.079, H16.001, H16.01, H16.019, H16.023, H16.042, H16.051, H16.06, H16.069, H16.073, H16.00, H16.009, H16.013, H16.022, H16.041, H16.05, H16.059, H16.063, H16.072
Phecode	SO_367.3	Keratoconjunctivitis	502224	121	0.000240928	H16.2, H16.201, H16.203, H16.21, H16.212, H16.219, H16.222, H16.231, H16.24, H16.242, H16.249, H16.251, H16.253, H16.26, H16.262, H16.269, H16.291, H16.293, B60.13, A18.52, M35.01, H16.221, H16.23, H16.239, H16.20, H16.202, H16.209, H16.211, H16.213, H16.22, H16.229, H16.233, H16.241, H16.243, H16.25, H16.252, H16.259, H16.261, H16.263, H16.29, H16.292, H16.299, B30.0, H16.223, H16.232
Phecode	SO_367.4	Inflammation of orbit	502288	242	0.000481795	H05.013, H05.032, H05.113, H05.121, H05.123, H05.00, H05.012, H05.031, H05.04, H05.042, H05.049, H05.10, H05.112, H05.011, H05.02, H05.021, H05.022, H05.023, H05.029, H05.03, H05.039, H05.111, H05.12, H05.122, H05.129, H05.0, H05.01, H05.019, H05.033, H05.041, H05.043, H05.1, H05.11, H05.119
Phecode	SO_367.5	Uveitis	500944	1037	0.00207009	H44.11, H44.119, H44.13, H44.132, H44.139, H30.811, B58.01, H20, H20.011, H20.02, H20.029, H20.033, H20.042, H20.12, H20.21, H20.81, H20.819, H20.823, H44.113, B00.51, H30.2, H30.21, H30.23, H30.81, H30.819, H20.01, H20.019, H20.023, H20.032, H20.041, H20.11, H20.20, H20.8, H20.813, H20.822, H44.112, H44.131, H44.133, A18.54, A54.32, H30.813, D86.83, H20.00, H20.013, H20.022, H20.031, H20.04, H20…
Phecode	SO_367.52	Iridocyclitis	500955	1035	0.00206605	B02.32, H20.0, H20.012, H20.021, H20.03, H20.039, H20.043, H20.1, H20.13, H20.22, H20.811, H20, H20.011, H20.02, H20.029, H20.033, H20.042, H20.12, H20.21, H20.81, H20.819, B00.51, H20.01, H20.019, H20.023, H20.032, H20.041, H20.11, H20.20, H20.8, H20.813, A18.54, A54.32, D86.83, H20.00, H20.013, H20.022, H20.031, H20.04, H20.049, H20.10, H20.2, H20.23, H20.812, H20.9
Phecode	SO_367.6	Episcleritis	501787	351	0.0006995	H15.1, H15.101, H15.103, H15.11, H15.112, H15.119, H15.121, H15.123, H15.10, H15.102, H15.109, H15.111, H15.113, H15.12, H15.122, H15.129, A18.51
Phecode	SO_369	Disorders of the cornea	501398	3247	0.00647589	H17.12, H17.81, H17.812, H17.819, H17.822, H18.00, H18.009, H18.013, H18.022, H18.031, H18.04, H18.049, H18.053, H18.062, H18.311, H18.32, H18.329, H18.333, H18.40, H18.412, H18.421, H18.43, H18.441, H18.443, H18.45, H18.452, H18.459, H18.461, H18.463, H18.49, H18.511, H18.513, H18.601, H18.61, H18.619, H18.623, H18.70, H18.712, H18.81, H18.819, H18.823, H18.832, H18.893, H17.0, H17.01, H17.03, H…
Phecode	SO_369.1	Corneal scars and opacities	502302	432	0.00086004	H17, H17.00, H17.02, H17.1, H17.13, H17.823, H17.9, H18.001, H18.01, H18.019, H18.023, H18.032, H18.041, H18.05, H18.059, H18.063, H17.12, H17.81, H17.812, H17.819, H17.822, H18.00, H18.009, H18.013, H18.022, H18.031, H18.04, H18.049, H18.053, H18.062, H17.0, H17.01, H17.03, H17.11, H17.821, H17.89, H18.003, H18.012, H18.021, H18.03, H18.039, H18.043, H18.052, H18.061, H17.10, H17.8, H17.811, H17…
Phecode	SO_369.2	Corneal edema	502422	236	0.000469725	H18.10, H18.12, H18.2, H18.21, H18.212, H18.219, H18.221, H18.223, H18.23, H18.232, H18.239, H18.1, H18.11, H18.13, H18.20, H18.211, H18.213, H18.22, H18.222, H18.229, H18.231, H18.233
Phecode	SO_369.4	Corneal degenerations	502153	1988	0.00395895	H18.413, H18.422, H18.833, H18.40, H18.412, H18.421, H18.43, H18.441, H18.443, H18.45, H18.452, H18.459, H18.461, H18.463, H18.49, H18.832, H18.411, H18.42, H18.429, H18.831, H18.4, H18.41, H18.419, H18.423, H18.44, H18.442, H18.449, H18.451, H18.453, H18.46, H18.462, H18.469, H18.83, H18.839
Phecode	SO_369.6	Corneal deformities	502277	125	0.000248867	H18.602, H18.611, H18.62, H18.629, H18.713, H18.721, H18.723, H18.73, H18.732, H18.739, H18.791, H18.793, H18.601, H18.61, H18.619, H18.623, H18.70, H18.712, H18.60, H18.609, H18.613, H18.622, H18.711, H18.72, H18.722, H18.729, H18.731, H18.733, H18.79, H18.792, H18.799, H18.6, H18.603, H18.612, H18.621, H18.7, H18.71, H18.719
Phecode	SO_369.62	Keratoconus	502283	103	0.000205064	H18.6, H18.603, H18.612, H18.621, H18.602, H18.611, H18.62, H18.629, H18.601, H18.61, H18.619, H18.623, H18.60, H18.609, H18.613, H18.622
Phecode	SO_370	Disorders of iris and ciliary body	502242	1063	0.00211651	H21, H21.231, H21.24, H21.242, H21.249, H21.251, H21.253, H21.26, H21.262, H21.269, H21.271, H21.273, H21.29, H21.30, H21.302, H21.309, H21.311, H21.313, H21.32, H21.322, H21.329, H21.563, H22, H21.1X, H21.1X2, H21.1X9, H21.21, H21.212, H21.219, H21.221, H21.223, H21.23, H21.239, H21.341, H21.343, H21.35, H21.352, H21.359, H21.40, H21.42, H21.5, H21.501, H21.503, H21.51, H21.512, H21.519, H21.521…
Phecode	SO_370.3	Vascular disorders of iris and ciliary body	502406	157	0.000312496	H21.1, H21.1X1, H21.1X3, H21.1X, H21.1X2, H21.1X9
Phecode	SO_370.4	Adhesions and disruptions of iris and ciliary body	502427	232	0.000461759	H21.4, H21.41, H21.43, H21.50, H21.502, H21.509, H21.511, H21.513, H21.52, H21.522, H21.529, H21.531, H21.533, H21.54, H21.542, H21.549, H21.551, H21.553, H21.56, H21.569, H21.563, H21.40, H21.42, H21.5, H21.501, H21.503, H21.51, H21.512, H21.519, H21.521, H21.523, H21.53, H21.532, H21.539, H21.541, H21.543, H21.55, H21.552, H21.559, H21.562, H21.561
Phecode	SO_371	Cataract	492515	51443	0.10445	E11.36, H59.023, Z98.49, H26.039, H26.042, H26.051, H26.06, H26.069, H26.101, H26.12, H26.129, H26.133, H26.21, H26.219, H26.223, H26.232, H26.30, H26.4, H26.412, H26.491, H26.8, H25.031, H25.04, H25.049, H25.091, H25.1, H25.11, H25.13, H25.21, H25.81, H25.819, H26.0, H26.003, H26.011, H26.013, H26.03, H26.032, E09.36, Q12.0, H59.02, H59.029, Z98.4, H26.041, H26.05, H26.059, H26.061, H26.09, H26.…
Phecode	SO_371.3	Nuclear cataract	501199	18254	0.0364207	H26.039, H25.1, H25.11, H25.13, H26.03, H26.032, H25.10, H25.12, H26.031, H26.033
Phecode	SO_372	Disorders of lens (excluding cataracts)	502188	715	0.00142377	H27.9, Q12.3, H27.00, H27.02, H27.1, H27.11, H27.112, H27.119, H27.121, H27.123, H27.13, H27.132, H27.139, Q12.1, H27, H27.0, H27.01, H27.03, H27.10, H27.111, H27.113, H27.12, H27.122, H27.129, H27.131, H27.133, H27.8
Phecode	SO_372.1	Aphakia	502380	194	0.000386162	H27.0, H27.01, H27.03, Q12.3, H27.00, H27.02
Phecode	SO_373	Disorders of choroid	502230	652	0.00129821	H31.0, H31.001, H31.003, H31.01, H31.012, H31.019, H31.091, H31.093, H31.1, H31.101, H31.103, H31.11, H31.112, H31.119, H31.121, H31.123, H31.2, H31.20, H31.21, H31.22, H31.23, H31.29, H31.4, H31.401, H31.403, H31.421, H31.423, H31.8, H31.00, H31.002, H31.009, H31.011, H31.013, H31.02, H31.021, H31.022, H31.023, H31.029, H31.09, H31.092, H31.099, H31.10, H31.102, H31.109, H31.111, H31.113, H31.12…
Phecode	SO_373.1	Chorioretinal scars	502372	311	0.000619063	H31.0, H31.001, H31.003, H31.01, H31.012, H31.019, H31.091, H31.093, H31.00, H31.002, H31.009, H31.011, H31.013, H31.02, H31.021, H31.022, H31.023, H31.029, H31.09, H31.092, H31.099
Phecode	SO_374	Disorders of the retina	494178	19940	0.0403498	E08.359, E08.3592, E08.3599, E11.31, E11.321, E11.3292, E09.31, E11.331, E09.319, E09.321, E11.3319, E11.3393, E11.3411, E11.349, E11.3499, E11.3512, E11.3521, E11.353, E11.3539, H35.462, H35.469, E11.3543, H35.71, E11.3591, H35.719, H44.2C1, H35.723, H35.731, H35.733, H35.8, H36, E13.32, E13.3213, E10.31, E13.3292, E10.319, E10.321, E10.3212, E08.3292, E08.33, E08.3399, E08.341, E08.3551, E08.35…
Phecode	SO_374.1	Retinal detachments and breaks	499854	3884	0.00777027	H35.72, H44.2C, H35.729, H44.2C9, H33.00, H33.002, H33.009, H33.011, H33.013, H33.02, H33.022, H33.029, H33.031, H33.033, H33.04, H33.042, H33.049, H33.051, H33.053, H33.20, H33.3, H33.301, H33.303, H33.31, H33.319, H33.323, H33.331, H33.333, H33.4, H33.43, H44.2C1, H35.723, H35.731, H35.733, H33.2, H33.23, H33.313, H33.322, H33.42, H35.722, H44.2C2, H33.0, H33.001, H33.003, H33.01, H33.012, H33.…
Phecode	SO_374.11	Serous retinal detachment	501121	1339	0.00267201	H35.721, H33.21, H35.72, H35.729, H33.20, H35.723, H33.2, H33.23, H35.722, H33.22
Phecode	SO_374.12	Traction detachment of retina	502447	145	0.000288588	H33.40, H33.4, H33.43, H33.42, H33.41
Phecode	SO_374.2	Retinoschisis and retinal cysts	502346	248	0.000493684	H33.1, H33.102, H33.111, H33.12, H33.129, H33.101, H33.11, H33.119, H33.123, H33.191, H33.193, H33.10, H33.109, H33.113, H33.122, H33.103, H33.112, H33.121, H33.19, H33.192, H33.199
Phecode	SO_374.3	Retinal vasculopathy	501969	855	0.00170329	H35.82, H35.0, H35.01, H35.012, H35.019, H35.04, H35.049, H35.053, H35.062, H35.071, H35.09, H34.8111, H34.8131, H34.8311, H34.8331, H35.043, H35.052, H35.061, H35.07, H35.079, H35.011, H35.013, H35.042, H35.051, H35.06, H35.069, H35.073, H34.8121, H34.8191, H34.8321, H34.8391, H35.041, H35.05, H35.059, H35.063, H35.072
Phecode	SO_374.4	Retinopathy	499961	3930	0.00786061	E11.32, E11.3291, E11.33, E11.3313, E11.3392, E11.341, E09.33, E11.3419, E09.339, E11.3493, E09.341, E11.3511, E11.352, E09.35, E11.3529, E09.352, E11.3533, E11.3542, E09.354, E11.359, H35.711, E09.359, E11.3599, E13.319, E13.3212, E13.3291, E13.33, E10.329, E10.3292, E10.3299, E10.331, E10.3312, E10.3319, E08.311, E10.3391, E08.32, E10.3393, E10.34, E08.329, E10.3411, E10.3413, E10.349, E08.3312…
Phecode	SO_374.42	Diabetic retinopathy	500283	3724	0.00744379	E08.3559, E08.3591, E08.3593, E11.319, E11.3212, E11.329, E11.3299, E09.311, E11.3312, E09.32, E09.3211, E11.3391, E11.34, E11.3413, E11.3492, E11.351, E11.3519, E11.3523, E11.3532, E11.3541, E11.355, E11.3593, E13.311, E13.3211, E13.329, E10.311, E10.32, E13.3299, E10.3211, E08.331, E08.34, E08.349, E08.3542, E08.355, E08.3552, E13.3313, E13.3392, E13.341, E13.3419, E13.3493, E13.3511, E13.352, …
Phecode	SO_374.5	Macular degeneration	501170	8954	0.0178662	H35.351, H35.36, H35.369, H35.30, H35.35, H35.359, H35.363, H35.353, H35.362, H35.3, H35.31, H35.311, H35.3110, H35.3111, H35.3112, H35.3113, H35.3114, H35.312, H35.3120, H35.3121, H35.3122, H35.3123, H35.3124, H35.313, H35.3130, H35.3131, H35.3132, H35.3133, H35.3134, H35.319, H35.3190, H35.3191, H35.3192, H35.3193, H35.3194, H35.32, H35.321, H35.3210, H35.3211, H35.3212, H35.3213, H35.322, H35.…
Phecode	SO_374.51	Age-related macular degeneration	502419	131	0.000260739	H35.31, H35.311, H35.3110, H35.3111, H35.3112, H35.3113, H35.3114, H35.312, H35.3120, H35.3121, H35.3122, H35.3123, H35.3124, H35.313, H35.3130, H35.3131, H35.3132, H35.3133, H35.3134, H35.319, H35.3190, H35.3191, H35.3192, H35.3193, H35.3194, H35.32, H35.321, H35.3210, H35.3211, H35.3212, H35.3213, H35.322, H35.3220, H35.3221, H35.3222, H35.3223, H35.323, H35.3230, H35.3231, H35.3232, H35.3233, …
Phecode	SO_374.511	Nonexuadative (dry) age-related macular degeneration	502432	110	0.000218935	H35.31, H35.311, H35.3110, H35.3111, H35.3112, H35.3113, H35.3114, H35.312, H35.3120, H35.3121, H35.3122, H35.3123, H35.3124, H35.313, H35.3130, H35.3131, H35.3132, H35.3133, H35.3134, H35.319, H35.3190, H35.3191, H35.3192, H35.3193, H35.3194
Phecode	SO_374.6	Peripheral retinal degeneration	502228	289	0.000575436	H35.411, H35.42, H35.422, H35.429, H35.431, H35.433, H35.44, H35.442, H35.449, H35.451, H35.453, H35.46, H35.462, H35.469, H35.4, H35.41, H35.419, H35.413, H35.421, H35.423, H35.43, H35.432, H35.439, H35.441, H35.443, H35.45, H35.452, H35.459, H35.461, H35.463, H35.40, H35.412
Phecode	SO_374.7	Non-degenerative maculopathy	502257	570	0.00113488	H35.342, H35.373, H35.382, H35.341, H35.372, H35.381, H35.34, H35.349, H35.371, H35.38, H35.389, H35.33, H35.343, H35.37, H35.379, H35.383
Phecode	SO_374.71	Puckering of macula	502395	293	0.000583206	H35.37, H35.379, H35.373, H35.372, H35.371
Phecode	SO_374.74	Macular cyst, hole, or pseudohole	502352	304	0.000605153	H35.343, H35.342, H35.341, H35.34, H35.349
Phecode	SO_374.8	Retinal edema	502314	247	0.000491724	H35.81
Phecode	SO_374.9	Retinal occlusions	501636	1908	0.00380355	H34, H34.00, H34.02, H34.1, H34.11, H34.13, H34.21, H34.212, H34.219, H34.231, H34.233, H34.8, H34.811, H34.8112, H34.8120, H34.8121, H34.813, H34.8132, H34.8190, H34.8191, H34.82, H34.822, H34.829, H34.831, H34.8312, H34.8320, H34.8321, H34.833, H34.8332, H34.8390, H34.8391, H34.9, G45.3, H34.0, H34.01, H34.03, H34.10, H34.12, H34.2, H34.211, H34.213, H34.23, H34.232, H34.239, H34.81, H34.8110, …
Phecode	SO_374.91	Transient retinal arterial occlusion [Amaurosis fugax]	502297	380	0.000756525	G45.3
Phecode	SO_375	Abnormal intraocular pressure	498144	12726	0.0255468	H40.2223, H40.2231, H40.229, H40.2293, H40.232, H40.241, H40.3, H40.30X2, H40.31X0, H40.31X4, H40.32X2, H40.33X0, H40.33X4, H40.60X1, H40.61, H40.61X3, H40.62X1, H40.63, H40.63X3, H40.81, H40.812, H40.819, H40.821, H40.823, H40.83, H40.832, H40.839, H40.9, H40.001, H40.01, H40.019, H40.023, H40.032, H40.041, H40.05, H40.052, H40.059, H44.40, H44.411, H40.062, H44.413, H44.42, H44.422, H40.10, H44…
Phecode	SO_375.1	Glaucoma	499503	10206	0.0204323	H40.2224, H40.2232, H40.2290, H40.2294, H40.233, H40.242, H40.40, H40.40X1, H40.40X3, H40.41, H40.41X1, H40.41X3, H40.42, H40.42X1, H40.42X3, H40.43, H40.43X1, H40.43X3, H40.5, H40.50X0, H40.50X2, H40.50X4, H40.51X0, H40.51X2, H40.51X4, H40.52X0, H40.52X2, H40.52X4, H40.53X0, H40.53X2, H40.53X4, H40.063, H40.10X0, H40.10X4, H40.1111, H40.112, H40.1123, H40.1131, H40.119, H40.1193, H40.11X2, H40.1…
Phecode	SO_375.11	Open angle glaucoma	501690	3586	0.00714784	H40.10X1, H40.11, H40.1112, H40.1120, H40.1124, H40.1132, H40.1190, H40.1194, H40.11X3, H40.152, H40.10X0, H40.10X4, H40.1111, H40.112, H40.1123, H40.1131, H40.119, H40.1193, H40.11X2, H40.151, H40.10, H40.10X3, H40.1110, H40.1114, H40.1122, H40.1130, H40.1134, H40.1192, H40.11X1, H40.12, H40.121, H40.1210, H40.1211, H40.1212, H40.1213, H40.1214, H40.122, H40.1220, H40.1221, H40.1222, H40.1223, H…
Phecode	SO_375.113	Low-tension glaucoma	502418	151	0.000300547	H40.12, H40.121, H40.1210, H40.1211, H40.1212, H40.1213, H40.1214, H40.122, H40.1220, H40.1221, H40.1222, H40.1223, H40.1224, H40.123, H40.1230, H40.1231, H40.1232, H40.1233, H40.1234, H40.129, H40.1290, H40.1291, H40.1292, H40.1293, H40.1294
Phecode	SO_375.12	Angle-Closure Glaucoma	502163	1573	0.00313245	H40.223, H40.2233, H40.2291, H40.23, H40.239, H40.243, H40.06, H40.069, H40.20, H40.20X3, H40.212, H40.221, H40.2213, H40.2221, H40.2224, H40.2232, H40.2290, H40.2294, H40.233, H40.242, H40.063, H40.2, H40.20X2, H40.211, H40.22, H40.2212, H40.2220, H40.2223, H40.2231, H40.229, H40.2293, H40.232, H40.241, H40.062, H40.20X1, H40.21, H40.219, H40.2211, H40.222, H40.2230, H40.2234, H40.2292, H40.231,…
Phecode	SO_375.6	Ocular hypertension	501220	1493	0.00297873	H44.511, H40.05, H40.052, H40.059, H44.51, H44.519, H44.513, H40.051, H40.053, H44.512
Phecode	SO_376	Disorders of vitreous body	498993	5800	0.0116234	H43, H43.20, H43.3, H43.313, H43.391, H43.393, H43.8, H43.811, H43.813, H43.82, H43.822, H43.829, H43.0, H43.01, H43.03, H43.2, H43.23, H43.312, H43.22, H43.311, H43.39, H43.392, H43.399, H43.81, H43.812, H43.819, H43.821, H43.823, H43.89, H43.00, H43.02, H43.21, H43.31, H43.319, H43.9
Phecode	SO_376.1	Vitreous degeneration	500413	2746	0.00548747	H43.811, H43.813, H43.81, H43.812, H43.819
Phecode	SO_376.2	Vitreous opacities	499104	5753	0.0115267	H43.21, H43.31, H43.319, H43.20, H43.3, H43.313, H43.391, H43.393, H43.8, H43.2, H43.23, H43.312, H43.22, H43.311, H43.39, H43.392, H43.399
Phecode	SO_376.21	Crystalline deposits in vitreous body	501113	1709	0.00341041	H43.22, H43.21, H43.20, H43.3, H43.2, H43.23
Phecode	SO_377	Hemorrhage of the eye	499086	3891	0.00779625	H35.6, H35.61, H35.63, H44.81, H44.812, H44.819, H47.02, H47.022, H47.029, H11.3, H11.31, H11.33, H43.10, H43.12, H05.231, H05.233, H31.3, H31.301, H31.303, H31.31, H31.312, H31.319, H31.321, H31.323, H31.41, H31.412, H31.419, H21.0, H21.01, H21.03, H35.60, H35.62, H44.811, H44.813, H47.021, H47.023, H11.30, H11.32, H43.1, H43.11, H43.13, H05.23, H05.232, H05.239, H31.30, H31.302, H31.309, H31.31…
Phecode	SO_377.2	Conjunctival hemorrhage	500018	2640	0.00527981	H11.3, H11.31, H11.33, H11.30, H11.32
Phecode	SO_377.4	Retinal hemorrhage	502155	401	0.000798558	H35.6, H35.61, H35.63, H35.60, H35.62
Phecode	SO_377.5	Vitreous hemorrhage	502026	828	0.00164932	H43.1, H43.11, H43.13, H43.10, H43.12
Phecode	SO_379	Infection of the eye	501643	870	0.0017343	H44.122, A71.0, A74.0, B00.5, B02.34, B02.39, B58.09, B30, B30.3, B30.9, H21.332, H44.123, A71.1, B00.59, B02.32, B05.81, B60.12, B94.0, H21.333, H44.1, H44.12, H44.129, A21.1, A36.86, A71.9, B00.50, B02.30, B02.33, B58.01, B30.1, B30.8, H21.33, H21.339, H44.121, A71, A51.43, B00.51, B00.52, B00.53, B02.3, B02.31, B30.0, H21.331
Phecode	SO_379.2	Eye infection, viral	501768	787	0.00156845	B00.51, B00.52, B00.53, B02.3, B02.31, B30.0, B00.5, B02.34, B02.39, B30, B30.3, B30.9, B00.59, B02.32, B05.81, B00.50, B02.30, B02.33, B30.1, B30.8
Phecode	SO_380	Disorders of optic nerve and visual pathways	501581	1190	0.0023725	H46.0, H46.03, H46.12, H46.8, H47.011, H47.032, H47.12, H47.142, H47.323, H47.332, H47.41, H47.5, H47.519, H47.529, H47.539, H47.619, H46, H46.02, H46.11, H46.3, H47.01, H47.019, H47.031, H47.09, H47.092, H47.099, H47.11, H47.141, H47.2, H47.21, H47.212, H47.219, H47.231, H47.233, H47.29, H47.292, H47.299, H47.322, H47.331, H47.39, H47.392, H47.399, H47.42, H47.51, H47.52, H47.53, H47.6, H47.612,…
Phecode	SO_380.1	Optic neuropathy	502078	378	0.000752871	H46.00, H46.1, H46.13, H46.9, H47.0, H47.012, H47.091, H47.093, H46.0, H46.03, H46.12, H46.8, H47.011, H46, H46.02, H46.11, H46.3, H47.01, H47.019, H47.09, H47.092, H47.099, A39.82, H46.01, H46.10, H46.2, H47.013
Phecode	SO_380.11	Optic neuritis	502159	170	0.000338538	H46.01, H46.10, H46.2, H46.00, H46.1, H46.13, H46.9, H46.0, H46.03, H46.12, H46.8, H46, H46.02, H46.11, H46.3, A39.82
Phecode	SO_380.2	Disorders of optic disc	502090	700	0.00139417	H47.033, H47.1, H47.13, H47.143, H47.3, H47.32, H47.329, H47.333, H47.391, H47.393, H47.032, H47.12, H47.142, H47.323, H47.332, H47.031, H47.11, H47.141, H47.322, H47.331, H47.39, H47.392, H47.399, H47.03, H47.039, H47.10, H47.14, H47.149, H47.321, H47.33, H47.339
Phecode	SO_380.3	Optic atrophy	502380	159	0.000316493	H47.20, H47.211, H47.213, H47.22, H47.23, H47.232, H47.239, H47.291, H47.293, H47.2, H47.21, H47.212, H47.219, H47.231, H47.233, H47.29, H47.292, H47.299
Phecode	SO_381	Strabismus	500453	1760	0.00351681	H50.012, H50.021, H50.03, H50.032, H50.041, H50.05, H50.1, H50.11, H50.112, H50.121, H50.13, H50.132, H50.141, H50.15, H50.2, H50.22, H50.31, H50.312, H50.33, H50.332, H50.4, H50.411, H50.42, H50.5, H50.51, H50.54, H50.611, H50.81, H50.812, H50.9, H51.22, H52.512, H53.03, H53.039, G23.1, H49, H49.02, H49.11, H49.20, H49.30, H49.4, H49.43, H50.0, H50.01, H50.08, H50.18, H50.40, H50.43, H50.6, H50.…
Phecode	SO_381.1	Paralytic strabismus [Neurogenic strabismus]	502209	787	0.00156708	H51.2, H51.23, H52.513, H49.01, H49.10, H49.2, H49.23, H49.31, H49.40, H49.8, H49.88, H49.882, H49.889, H51.22, H52.512, G23.1, H49, H49.02, H49.11, H49.20, H49.30, H49.4, H49.43, H51.21, H52.511, H49.0, H49.03, H49.12, H49.21, H49.3, H49.33, H49.42, H49.881, H49.883, H49.9, H51.20, H52.51, H52.519, H49.00, H49.1, H49.13, H49.22, H49.32, H49.41
Phecode	SO_381.11	Ophthalmoplegia	502454	225	0.000447802	H51.20, H52.51, H52.519, H49.32, H49.41, H51.2, H51.23, H52.513, H49.31, H49.40, H51.22, H52.512, G23.1, H49.30, H49.4, H49.43, H51.21, H52.511, H49.3, H49.33, H49.42
Phecode	SO_381.3	Esotropia	501868	229	0.000456295	H50.06, H50.012, H50.021, H50.03, H50.032, H50.041, H50.05, H50.31, H50.312, H50.0, H50.01, H50.08, H50.43, H50.02, H50.022, H50.031, H50.04, H50.042, H50.07, H50.311, H50.32, H50.00, H50.011
Phecode	SO_381.4	Exotropia	502010	364	0.000725085	H50.16, H50.1, H50.11, H50.112, H50.121, H50.13, H50.132, H50.141, H50.15, H50.33, H50.332, H50.18, H50.10, H50.111, H50.12, H50.122, H50.131, H50.14, H50.142, H50.17, H50.331, H50.34
Phecode	SO_381.5	Vertical strabismus	502438	110	0.000218932	H50.2, H50.22, H50.21
Phecode	SO_381.6	Duane's syndrome [Duane anomaly]	501805	338	0.000673568	H50.81, H50.812, H50.9, H50.811, H50.89
Phecode	SO_381.8	Heterophoria	502394	154	0.000306532	H50.52, H50.55, H50.5, H50.51, H50.54, H50.50, H50.53
Phecode	SO_383	Irregular eye movements	502213	660	0.00131418	H55.0, H55.01, H55.03, H55.09, H55.82, H55.00, H55.02, H55.04, H55.8, H55, H55.81, H55.89
Phecode	SO_383.1	Nystagmus	502316	161	0.000320515	H55.0, H55.01, H55.03, H55.09, H55.00, H55.02, H55.04
Phecode	SO_384	Anomalies of pupillary function	502244	443	0.000882041	H57.02, H57.04, H57.051, H57.053, H57.09, H57.0, H57.00, H57.03, H57.05, H57.052, H57.059, H57.01
Phecode	SO_385	Abnormal results of function studies of eye	502478	136	0.000270659	R94.111, R94.112, R94.11, R94.113, R94.110, R94.118
Phecode	SO_386	Visual disturbances	497080	8269	0.0166351	H53.0, H53.001, H53.003, H53.01, H53.012, H53.019, H53.021, H53.023, H53.031, H53.12, H53.122, H53.129, H53.131, H53.133, H53.14, H53.142, H53.149, H53.19, H53.3, H53.33, H53.40, H53.412, H53.421, H53.43, H53.432, H53.439, H53.451, H53.453, H53.46, H53.47, H53.483, H53.50, H53.52, H53.54, H53.59, H53.60, H53.62, H53.69, H53.72, H53.03, H53.039, H53.041, H53.043, H53.1, H53.30, H53.34, H53.411, H5…
Phecode	SO_386.1	Amblyopia	501925	1743	0.00347263	H53.032, H53.04, H53.042, H53.049, H53.0, H53.001, H53.003, H53.01, H53.012, H53.019, H53.021, H53.023, H53.031, H53.03, H53.039, H53.041, H53.043, H53.00, H53.002, H53.009, H53.011, H53.013, H53.02, H53.022, H53.029, H53.033
Phecode	SO_386.2	Diplopia	501498	1628	0.00324627	H53.2
Phecode	SO_386.4	Visual field defects	501755	1174	0.00233979	H53.413, H53.422, H53.461, H53.48, H53.489, H53.40, H53.412, H53.421, H53.43, H53.432, H53.439, H53.451, H53.453, H53.46, H53.47, H53.483, H53.411, H53.42, H53.429, H53.469, H53.482, H53.4, H53.41, H53.419, H53.423, H53.431, H53.433, H53.45, H53.452, H53.459, H53.462, H53.481
Phecode	SO_386.41	Scotoma	502138	199	0.000396305	H53.41, H53.419, H53.423, H53.413, H53.422, H53.412, H53.421, H53.411, H53.42, H53.429
Phecode	SO_386.9	Visual distortions and subjective visual disturbances	502172	227	0.000452036	H53.19, H53.15
Phecode	SO_387	Disorders of refraction and accommodation	500220	9370	0.0187318	H52, H52.32, H52.5, H44.21, H44.2A1, H44.2B, H44.2B9, H44.2C3, H44.2D, H44.2D9, H44.2E3, H52.0, H52.01, H52.03, H52.10, H52.12, H52.2, H52.201, H52.203, H52.21, H52.212, H52.219, H52.221, H52.223, H52.3, H52.52, H52.522, H52.529, H52.531, H52.533, H52.6, H44.20, H44.2A, H44.2A9, H44.2B3, H44.2C, H44.2C9, H44.2D3, H44.2E2, H52.31, H52.4, H52.7, H44.2, H44.23, H44.2A3, H44.2B2, H44.2C1, H44.2D2, H4…
Phecode	SO_387.1	Hypermetropia	502208	749	0.00149141	H52.00, H52.02, H52.0, H52.01, H52.03
Phecode	SO_387.2	Myopia	500939	3696	0.00737814	H52.1, H52.11, H52.13, H44.22, H44.2A2, H44.2B1, H44.2C2, H44.2D1, H44.2E, H44.2E9, H44.21, H44.2A1, H44.2B, H44.2B9, H44.2C3, H44.2D, H44.2D9, H44.2E3, H52.10, H52.12, H44.20, H44.2A, H44.2A9, H44.2B3, H44.2C, H44.2C9, H44.2D3, H44.2E2, H44.2, H44.23, H44.2A3, H44.2B2, H44.2C1, H44.2D2, H44.2E1
Phecode	SO_387.21	Progressive high (degenerative) myopia	502334	382	0.00076045	H44.2, H44.23, H44.2A3, H44.2B2, H44.2C1, H44.2D2, H44.2E1, H44.22, H44.2A2, H44.2B1, H44.2C2, H44.2D1, H44.2E, H44.2E9, H44.21, H44.2A1, H44.2B, H44.2B9, H44.2C3, H44.2D, H44.2D9, H44.2E3, H44.20, H44.2A, H44.2A9, H44.2B3, H44.2C, H44.2C9, H44.2D3, H44.2E2
Phecode	SO_387.3	Astigmatism	502113	4705	0.0093704	H52.20, H52.202, H52.209, H52.211, H52.213, H52.22, H52.222, H52.229, H52.2, H52.201, H52.203, H52.21, H52.212, H52.219, H52.221, H52.223
Phecode	SO_387.4	Presbyopia	502435	142	0.000282624	H52.4
Phecode	SO_388	Blindness and low vision	501478	3059	0.00609997	H54, H54.0X33, H54.0X43, H54.0X53, H54.10, H54.1132, H54.115, H54.121, H54.122, H54.2, H54.2X12, H54.3, H54.413, H54.415, H54.42A3, H54.50, H54.512A, H54.52A2, H54.62, H54.0, H54.0X34, H54.0X44, H54.0X54, H54.11, H54.114, H54.1151, H54.1213, H54.1223, H54.2X, H54.2X2, H54.4, H54.413A, H54.415A, H54.42A4, H54.51, H54.52, H54.6, H54.7, H54.0X, H54.0X35, H54.0X45, H54.0X55, H54.113, H54.1141, H54.11…
Phecode	SO_389	Other disorders of eye	491539	7573	0.0154067	H44.32, H44.329, H44.393, H44.822, H44.9, H57, H57.9, H44.321, H44.39, H44.399, H44.53, H44.532, H44.539, H44.823, H57.1, H57.11, H57.13, H44.3, H44.322, H44.391, H44.5, H44.82, H44.829, H44.30, H44.323, H44.392, H44.50, H44.531, H44.533, H44.8, H44.821, H44.89, H57.10, H57.12, H57.8, H57.89
Phecode	SO_389.1	Ocular pain	501290	959	0.00191306	H57.10, H57.12, H57.1, H57.11, H57.13
Phecode	SO_390	Disorders of external ear	475677	16494	0.0346748	H60.0, H60.01, H60.03, H60.10, H60.12, H60.2, H60.21, H60.23, H60.31, H60.312, H60.319, H60.321, H60.323, H60.33, H60.332, H60.339, H60.391, H60.393, H60.50, H60.502, H60.509, H60.511, H60.513, H60.52, H60.522, H60.529, H60.531, H60.533, H60.54, H60.542, H60.549, H60.551, H60.553, H60.59, H60.592, H60.599, H60.60, H60.62, H60.8, H60.8X1, H60.8X3, H60.9, H60.91, H60.93, H61.102, H61.111, H61.12, H…
Phecode	SO_390.1	Otitis externa	488487	8594	0.0175931	H60.0, H60.01, H60.03, H60.10, H60.12, H60.2, H60.21, H60.23, H60.31, H60.312, H60.319, H60.321, H60.323, H60.33, H60.332, H60.339, H60.391, H60.393, H60.50, H60.502, H60.509, H60.511, H60.513, H60.52, H60.522, H60.529, H60.531, H60.533, H60.54, H60.542, H60.549, H60.551, H60.553, H60.59, H60.592, H60.599, H60.60, H60.62, H60.8, H60.8X1, H60.8X3, H60.9, H60.91, H60.93, H62.40, H62.42, H62.8, H62.…
Phecode	SO_390.4	Impacted cerumen	487299	10394	0.0213298	H61.20, H61.22, H61.2, H61.21, H61.23
Phecode	SO_390.6	Perichondritis and chondritis of pinna	502080	732	0.00145793	H61.0, H61.001, H61.003, H61.01, H61.012, H61.019, H61.021, H61.023, H61.03, H61.032, H61.039, H61.00, H61.002, H61.009, H61.011, H61.013, H61.02, H61.022, H61.029, H61.031, H61.033
Phecode	SO_391	Disorders of the middle ear	486642	10179	0.0209168	H65.02, H65.04, H65.06, H65.1, H65.191, H65.193, H65.195, H65.197, H65.2, H65.21, H65.23, H65.30, H65.32, H65.4, H65.491, H65.493, H65.9, H65.91, H65.93, H66.0, H66.001, H66.003, H66.005, H66.007, H66.01, H66.012, H66.014, H66.016, H66.019, H66.10, H66.12, H66.2, H66.21, H66.23, H66.3X, H66.3X2, H66.3X9, H66.40, H66.42, H66.9, H66.91, H66.93, H67.1, H67.3, H68, H68.001, H68.01, H68.019, H68.023, …
Phecode	SO_391.1	Otitis media	492394	5706	0.0115883	H65.02, H65.04, H65.06, H65.1, H65.191, H65.193, H65.195, H65.197, H65.2, H65.21, H65.23, H65.30, H65.32, H65.4, H65.491, H65.493, H65.9, H65.91, H65.93, H66.0, H66.001, H66.003, H66.005, H66.007, H66.01, H66.012, H66.014, H66.016, H66.019, H66.10, H66.12, H66.2, H66.21, H66.23, H66.3X, H66.3X2, H66.3X9, H66.40, H66.42, H66.9, H66.91, H66.93, H67.1, H67.3, H65, H65.00, H65.03, H65.05, H65.07, H65…
Phecode	SO_391.2	Eustachian tube disorders	497526	3627	0.00729007	H68.002, H68.011, H68.02, H68.029, H68.102, H68.111, H68.12, H68.129, H68.133, H69.0, H69.03, H68, H68.001, H68.01, H68.019, H68.023, H68.101, H68.11, H68.119, H68.123, H68.132, H69.02, H69.80, H69.82, H69.9, H69.91, H69.93, H68.00, H68.009, H68.013, H68.022, H68.10, H68.109, H68.113, H68.122, H68.131, H69, H69.01, H68.0, H68.003, H68.012, H68.021, H68.1, H68.103, H68.112, H68.121, H68.13, H68.13…
Phecode	SO_391.21	Eustachian salpingitis	501484	387	0.00077171	H68.0, H68.003, H68.012, H68.021, H68.002, H68.011, H68.02, H68.029, H68.001, H68.01, H68.019, H68.023, H68.00, H68.009, H68.013, H68.022
Phecode	SO_391.22	Obstruction of Eustachian tube	501870	155	0.000308845	H68.1, H68.103, H68.112, H68.121, H68.13, H68.139, H68.102, H68.111, H68.12, H68.129, H68.133, H68.101, H68.11, H68.119, H68.123, H68.132, H68.10, H68.109, H68.113, H68.122, H68.131
Phecode	SO_391.4	Tympanosclerosis	502349	102	0.000203046	H74.01, H74.03, H74.0, H74.02, H74.09
Phecode	SO_391.6	Cholesteatoma of middle ear	501935	427	0.000850708	H74.4, H74.41, H74.43, H71, H71.00, H71.02, H71.1, H71.11, H71.13, H71.20, H71.22, H71.3, H71.31, H71.33, H71.90, H71.92, H60.4, H60.41, H60.43, H74.40, H74.42, H71.0, H71.01, H71.03, H71.10, H71.12, H71.2, H71.21, H71.23, H71.30, H71.32, H71.9, H71.91, H71.93, H60.40, H60.42
Phecode	SO_391.7	Perforation of tympanic membrane	500560	1098	0.00219354	H72, H72.00, H72.02, H72.1, H72.11, H72.13, H72.2X, H72.2X2, H72.2X9, H72.81, H72.812, H72.819, H72.821, H72.823, H72.9, H72.91, H72.93, H72.0, H72.01, H72.03, H72.10, H72.12, H72.2, H72.2X1, H72.2X3, H72.8, H72.811, H72.813, H72.82, H72.822, H72.829, H72.90, H72.92
Phecode	SO_391.8	Otosclerosis	501938	216	0.000430332	H80, H80.00, H80.02, H80.1, H80.11, H80.13, H80.20, H80.22, H80.8, H80.81, H80.83, H80.90, H80.92, H80.0, H80.01, H80.03, H80.10, H80.12, H80.2, H80.21, H80.23, H80.80, H80.82, H80.9, H80.91, H80.93
Phecode	SO_392	Otalgia and effusion of ear	493552	4975	0.01008	H92.0, H92.02, H92.09, H92.10, H92.12, H92.2, H92.21, H92.23, H92, H92.01, H92.03, H92.1, H92.11, H92.13, H92.20, H92.22
Phecode	SO_392.1	Otalgia [ear pain]	494445	4543	0.00918808	H92, H92.01, H92.03, H92.0, H92.02, H92.09
Phecode	SO_392.2	Otorrhea	501313	714	0.00142426	H92.1, H92.11, H92.13, H92.20, H92.22, H92.10, H92.12, H92.2, H92.21, H92.23
Phecode	SO_393	Mastoiditis and related conditions	502290	171	0.000340441	H70.00, H70.009, H70.013, H70.092, H70.10, H70.2, H70.203, H70.212, H70.221, H70.8, H70.813, H70.892, H70.90, H75, H75.02, H75.81, H70.001, H70.01, H70.019, H70.093, H70.11, H70.20, H70.209, H70.213, H70.222, H70.81, H70.819, H70.893, H70.91, H75.0, H75.03, H75.82, H70, H70.002, H70.011, H70.09, H70.099, H70.12, H70.201, H70.21, H70.219, H70.223, H70.811, H70.89, H70.899, H70.92, H75.00, H75.8, H…
Phecode	SO_394	Disorders of vestibular function	498476	5858	0.0117518	H81.0, H81.02, H81.09, H81.11, H81.20, H81.3, H81.43, H81.8X1, H81.9, H81.93, A88.1, H81.10, H81.2, H81.23, H81.311, H81.313, H81.39, H81.392, H81.399, H81.42, H81.8X2, H81.90, H82, H82.2, H82.9, H81.01, H81.03, H81.1, H81.13, H81.22, H81.41, H81.8, H81.8X3, H81.91, R94.121, H81, H81.12, H81.21, H81.31, H81.312, H81.319, H81.391, H81.393, H81.4, H81.49, H81.8X, H81.8X9, H81.92, H82.1, H82.3
Phecode	SO_394.1	Meniere's disease	501530	1077	0.00214743	H81.0, H81.02, H81.09, H81.01, H81.03
Phecode	SO_394.2	Vertigo	499982	4605	0.00921033	H81.12, H81.21, H81.31, H81.312, H81.319, H81.391, H81.393, H81.4, H81.49, H82.1, H82.3, H81.11, H81.20, H81.3, H81.43, A88.1, H81.10, H81.2, H81.23, H81.311, H81.313, H81.39, H81.392, H81.399, H81.42, H82, H82.2, H82.9, H81.1, H81.13, H81.22, H81.41
Phecode	SO_394.21	Paroxysmal vertigo	500628	3927	0.00784415	H81.1, H81.13, H81.12, H81.11, H81.10
Phecode	SO_394.22	Vestibular neuronitis	501835	749	0.00149252	H81.22, H81.21, H81.20, H81.3, A88.1, H81.2, H81.23
Phecode	SO_394.4	Abnormal vestibular function study	502198	136	0.00027081	R94.121
Phecode	SO_395	Other diseases of inner ear	497188	4485	0.00902073	H83.0, H83.02, H83.09, H83.11, H83.13, H83.2, H83.2X3, H83.8X1, H83.9, H83.93, H83.2X, H83.2X9, H83.8X2, H83.90, H83.01, H83.03, H83.1, H83.12, H83.19, H83.2X1, H83.8, H83.8X3, H83.91, H83, H83.2X2, H83.8X, H83.8X9, H83.92
Phecode	SO_395.1	Labyrinthitis	497829	4261	0.00855916	H83.0, H83.02, H83.09, H83.01, H83.03
Phecode	SO_396	Hearing impairment	489660	17679	0.0361046	H91.3, H91.8X1, H91.8X3, H91.90, H90.11, H90.3, H90.5, Z97.4, H90.71, H90.A, H90.A11, H90.A22, H91, H91.09, H91.10, H91.13, F80.4, H91.20, H91.23, H91.91, H91.93, H93.01, H93.012, H93.019, H90, H90.1, H90.42, H90.7, H90.A1, H90.A21, H90.A32, H91.0, H91.03, H91.12, H91.22, H91.8, H91.8X2, H91.8X9, H90.0, H90.2, H90.41, H90.6, H90.8, H90.A2, H90.A31, H91.02, H91.1, H91.11, H91.21, H91.8X, H91.9, H9…
Phecode	SO_396.1	Conductive hearing loss	501701	660	0.00131552	H90.12, H90.A12, H90.11, H90.A11, H90.1, H90.A1, H90.0, H90.2
Phecode	SO_396.2	Sensorineural hearing loss	500026	3754	0.00750761	H90.4, H90.3, H90.5, H90.A22, H91.10, H91.13, H90.42, H90.A21, H91.12, H90.41, H90.A2, H91.1, H91.11
Phecode	SO_396.3	Mixed conductive and sensorineural hearing loss	502369	349	0.000694708	H90.72, H90.A3, H90.71, H90.7, H90.A32, H90.6, H90.8, H90.A31
Phecode	SO_396.8	Bilateral hearing loss	501778	1527	0.00304318	H90.0, H90.6, H91.8X3, H91.93, H90.3, H91.13, H91.23, H91.03
Phecode	SO_396.9	Unilateral hearing loss	502092	507	0.00100978	H91.22, H91.92, H90.41, H90.A2, H90.A31, H91.02, H91.11, H91.21, H91.8X1, H90.12, H90.4, H90.72, H90.A12, H90.A3, H91.01, H91.91, H90.11, H90.71, H90.A11, H90.A22, H91.8X2, H90.1, H90.42, H90.7, H90.A1, H90.A21, H90.A32, H91.12
Phecode	SO_397	Other hearing abnormality	495142	5560	0.0112291	H93.091, H93.1, H93.12, H93.19, H93.211, H93.22, H93.229, H93.241, H93.25, H93.293, H93.A3, H83.3X, H83.3X2, H83.3X9, H93.092, H93.212, H93.221, H93.23, H93.232, H93.239, H93.242, H93.29, H93.299, H93.A2, H93.093, H93.11, H93.13, H93.2, H93.213, H93.222, H93.243, H93.291, H93.A1, H83.3, H83.3X1, H83.3X3, H93, H93.09, H93.099, H93.21, H93.219, H93.223, H93.231, H93.233, H93.24, H93.249, H93.292, H…
Phecode	SO_397.1	Tinnitus	497080	4308	0.00866661	H93.A, H93.A9, H93.1, H93.12, H93.19, H93.A3, H93.A2, H93.11, H93.13, H93.A1
Phecode	SO_398	Other disorders of ear	498406	2515	0.00504609	H93.0, H93.3X1, H93.8, H93.8X3, H93.91, H94.00, H94.8, H94.83, H93.3X2, H93.8X, H93.8X9, H93.92, H94.01, H94.80, H93.3, H93.3X3, H93.8X1, H93.9, H93.93, H94, H94.02, H94.81, H93.3X, H93.3X9, H93.8X2, H93.90, H94.0, H94.03, H94.82
Phecode	SO_399	Abnormal auditory function study	502049	361	0.000719053	R94.120
Phecode	SS_800	Chest pain	461473	37144	0.0804901	R07.9, R07.1, R07.8, R07.82, R07, R07.81, R07.2, R07.89
Phecode	SS_800.1	Chest pain on breathing	499786	1896	0.00379362	R07.1, R07.81
Phecode	SS_800.11	Pleurodynia*	499917	1539	0.00307851	R07.81
Phecode	SS_800.2	Precordial pain	500371	7806	0.0156004	R07.2
Phecode	SS_805	Fever	498581	9257	0.0185667	R50, R50.9, R50.2, O86.4, R50.8, R50.81, O75.2
Phecode	SS_807	Malaise and fatigue	483046	16368	0.033885	U09, R53.81, G93.32, R53, R53.82, G93.31, U09.9, M62.81, G93.3, G93.39, R53.1, R53.8, R53.83
Phecode	SS_807.1	Chronic fatigue syndrome	493856	5038	0.0102014	G93.3, G93.39, G93.32, R53.82, G93.31
Phecode	SS_807.11	Postviral fatigue syndrome*	501100	999	0.00199361	G93.31, G93.3
Phecode	SS_807.2	Weakness	501530	562	0.00112057	M62.81, R53.1
Phecode	SS_807.21	Muscle weakness (generalized)	502036	453	0.000902326	M62.81
Phecode	SS_808	Syncope and collapse	493710	17118	0.0346722	T67.1XXD, T67.1XXS, G90.01, R55, T67.1, R05.4, T67.1XXA
Phecode	SS_809	Pain	468679	26476	0.0564907	G89.0, G50.1, M79.602, M79.606, M79.621, M79.631, M79.641, M79.645, M79.652, M79.662, M79.672, M79.676, R52, F45.41, G89.11, G89.18, G89.21, G89.28, M79.6, M79.601, M79.605, M79.62, M79.63, M79.64, M79.644, M79.651, M79.661, M79.671, M79.675, G89.4, G54.6, M79.604, M79.629, M79.639, M79.643, M79.65, M79.66, M79.67, M79.674, F45.4, F45.42, G89, G89.1, G89.12, G89.2, G89.22, G89.29, M79.60, M79.603…
Phecode	SS_809.1	Acute pain	502265	142	0.000282719	G89.1, G89.12, G89.11, G89.18
Phecode	SS_809.3	Pain in limb	475409	22907	0.0481838	M79.60, M79.603, M79.609, M79.622, M79.632, M79.642, M79.646, M79.659, M79.669, M79.673, M79.602, M79.606, M79.621, M79.631, M79.641, M79.645, M79.652, M79.662, M79.672, M79.676, M79.6, M79.601, M79.605, M79.62, M79.63, M79.64, M79.644, M79.651, M79.661, M79.671, M79.675, M79.604, M79.629, M79.639, M79.643, M79.65, M79.66, M79.67, M79.674
Phecode	SS_809.31	Pain in arm*	495388	10179	0.0205475	M79.629, M79.639, M79.65, M79.66, M79.603, M79.622, M79.632, M79.659, M79.669, M79.602, M79.621, M79.631, M79.652, M79.662, M79.601, M79.62, M79.63, M79.651, M79.661
Phecode	SS_809.32	Pain in leg*	497017	3756	0.00755709	M79.604, M79.606, M79.605
Phecode	SS_809.33	Pain in hand and fingers*	497469	4208	0.00845882	M79.643, M79.642, M79.646, M79.641, M79.645, M79.64, M79.644
Phecode	SS_809.34	Pain in foot and toes*	489419	10125	0.0206878	M79.67, M79.674, M79.673, M79.672, M79.676, M79.671, M79.675
Phecode	SS_810	Shock	502457	1319	0.0026251	R57.1, T81.12XA, T81.12XS, R57, R57.0, R57.8, R65.21, T81.12, T81.12XD, R57.9
Phecode	SS_810.2	Cardiogenic shock	502477	353	0.00070252	R57.0
Phecode	SS_811	Hypothermia, not associated with low environmental temperature	502478	380	0.000756252	P80, P80.9, R68.0, P80.8, P80.0
Phecode	SS_812	Edema	495567	11217	0.0226347	P83.30, T67.7XXD, O12.00, O12.04, P83.3, T67.7XXS, T78.3, T78.3XXA, T78.3XXS, O12.0, O12.03, Q82.0, R60, R60.9, I89.0, T67.7, O12.02, R60.0, P83.39, T67.7XXA, T78.3X, T78.3XXD, O12.01, O12.05, R60.1
Phecode	SS_812.1	Generalized edema*	502461	196	0.00039008	R60.1
Phecode	SS_812.2	Angioneurotic edema	501795	583	0.00116183	T78.3X, T78.3XXD, T78.3, T78.3XXA, T78.3XXS
Phecode	SS_814	Jaundice	501605	1500	0.0029904	P58.1, P58.42, P59, P59.2, P58.0, P58.41, P58.9, P59.1, P59.3, P59.9, P58, P58.4, P58.8, P59.0, P59.29, R17, P58.2, P58.3, P58.5, P59.20, P59.8
Phecode	SS_815	Symptoms and signs concerning food and fluid intake	501996	4140	0.00824708	F98.29, R63.32, P92.9, R63.3, R63.39, R63.8, F98.2, R63.30, P92.8, F98.21, R63, R63.31
Phecode	SS_817	Motion sickness	502223	187	0.000372345	T75.3XXD, T75.3XXS, T75.3, T75.3XXA
Phecode	SS_819	General symptoms and other findings	453943	63613	0.140134	R54, R68, R68.89, R94.12, R94.128, R03, R09, R69, R29, R94.8, R29.8, R09.8, R44.8, R94, R09.89, R44, R44.9, R29.9, R99
Phecode	SS_820	Elevated erythrocyte sedimentation rate	502086	204	0.000406305	R70, R70.0
Phecode	SS_821	Abnormality of red blood cells	501628	351	0.000699722	R71.8, R71, R71.0
Phecode	SS_823	Abnormal serum enzyme levels	494555	3261	0.00659381	R74.01, R74.8, R74, R74.0, R74.02, R74.9
Phecode	SS_823.1	Nonspecific elevation of levels of transaminase or lactic acid dehydrogenase [LDH]	502384	262	0.000521513	R74.01, R74.0, R74.02
Phecode	SS_823.2	Abnormal levels of other serum enzymes	494582	3025	0.00611628	R74.8, R74.9
Phecode	SS_824	Other abnormalities of plasma proteins*	501547	1390	0.00277143	R77.0, R77.2, R77.1, R77.8, R77, R77.9
Phecode	SS_826	Other abnormal immunological findings in serum	496408	706	0.00142222	R75, R76.1, R76.12, R76.9, R76, R76.0, R76.11, R76.8
Phecode	SS_826.3	Raised antibody titer*	497402	391	0.000786084	R76.0
Phecode	SS_826.4	Other and unspecified nonspecific immunological findings	497732	332	0.000667026	R76.8, R76.9
Phecode	SS_827	Toxicology findings	501979	1022	0.00203594	R78, R78.2, R78.6, R78.8, R78.9, R78.0, R78.3, R78.7, R82.5, R78.4, R78.71, R82.6, R78.1, R78.5, R78.79, R78.89
Phecode	SS_827.1	Finding of alcohol in blood	502087	914	0.0018204	R78.0
Phecode	SS_829	Abnormal findings on examination of blood	493631	16674	0.0337783	R70.1, R79.9, R79, R79.0, R79.8, R79.83, R79.81, R79.89
Phecode	SS_829.2	Abnormal level of blood mineral*	501647	1285	0.00256156	R79.0
Phecode	SS_830	Proteinuria	493943	17147	0.0347145	O12.11, O12.15, O12.22, R80.2, N06.9, O12.10, O12.14, O12.21, O12.25, R80, R80.3, N06.8, O12, O12.1, O12.13, O12.20, O12.24, R80.0, R80.8, D51.1, N06.0, N06.1, N06.2, N06.3, N06.4, N06.5, N06.6, N06.7, O12.12, O12.2, O12.23, R80.1, R80.9
Phecode	SS_831	Glycosuria	499145	3284	0.00657925	R81
Phecode	SS_832	Other abnormal findings in urine	492839	17687	0.035888	R82.1, R82.71, R82.91, R82.992, D59.6, R82, R82.3, R82.79, R82.89, R82.99, R82.998, D59.5, R82.0, R82.8, R82.9, R82.991, R82.993, R82.4, R82.7, R82.81, R82.90, R82.994
Phecode	SS_832.5	Acetonuria	501871	2217	0.00441747	R82.4
Phecode	SS_832.6	Pyuria*	501476	743	0.00148163	R82.81
Phecode	SS_834	Abnormal cytological findings in specimens from genital organs	472434	2328	0.00492767	R85.611, R85.613, R85.615, R87.619, R87.69, R87.810, R87.821, R85.61, R85.616, R87.6, R87.611, R87.613, R87.615, R87.62, R87.621, R87.623, R87.625, R87.811, R85.610, R85.612, R85.614, R85.618, R85.81, R87.61, R87.616, R87.628, R87.82, R85.619, R85.82, R87.610, R87.612, R87.614, R87.618, R87.620, R87.622, R87.624, R87.629, R87.8, R87.81, R87.820
Phecode	SS_835	Cytology and pathology findings	490672	3929	0.00800739	R83.0, R83.2, R83.4, R83.6, R83.9, R84.1, R84.5, R84.9, R85.2, R85.6, R85.69, R87.1, R87.5, R88, R89, R89.3, R89.7, R84.2, R84.6, R85, R85.3, R85.7, R85.89, R87.2, R89.0, R89.4, R89.8, R83, R83.1, R83.3, R83.5, R83.8, R84, R84.3, R84.7, R85.0, R85.4, R85.8, R85.9, R86.6, R87, R87.3, R87.7, R87.89, R89.1, R89.5, R89.9, R84.0, R84.4, R84.8, R85.1, R85.5, R87.0, R87.4, R87.9, R88.8, R89.2, R89.6
Phecode	SS_840	Allergy	461923	59404	0.128602	T78.00XA, J30.81, J30.89, J30.9, H65.11, H65.111, H65.112, H65.113, H65.114, H65.115, H65.116, H65.117, H65.119, H65.41, H65.411, H65.412, H65.413, H65.419, T78.09XA, T78.49XS, T88.6, T88.6XXD, H01.112, H01.116, Z88.6, Z88.9, Z91.01, Z91.012, Z91.018, Z91.03, Z91.038, Z91.040, Z91.048, L20.84, L23, L23.0, L23.1, L23.2, T78.00, T78.01, T78.01XA, T78.01XD, T78.01XS, T78.02, T78.02XA, T78.02XD, T78.…
Phecode	SS_840.1	Food allergy	501619	636	0.00126789	T78.00XD, J30.5, T78.09XD, T78.1XXA, T78.1XXS, Z91.013, T78.00XA, T78.09XA, Z91.01, Z91.012, Z91.018, T78.00, T78.01, T78.01XA, T78.01XD, T78.01XS, T78.02, T78.02XA, T78.02XD, T78.02XS, T78.03, T78.03XA, T78.03XD, T78.03XS, T78.04, T78.04XA, T78.04XD, T78.04XS, T78.05, T78.05XA, T78.05XD, T78.05XS, T78.06, T78.06XA, T78.06XD, T78.06XS, T78.07, T78.07XA, T78.07XD, T78.07XS, T78.08, T78.08XA, T78.0…
Phecode	SS_840.2	Allergy to insects	498098	3459	0.00694442	T78.4, T78.40XA, T78.40XS, Z91.03, Z91.038, Z91.048, T78.40, T78.40XD, Z91.030, Z91.04
Phecode	SS_840.4	Latex allergy	502408	129	0.000256763	Z91.040
Phecode	SS_840.6	Drug and medical agent allergy	483508	48834	0.100999	Z88.0, Z88.1, Z88.2, Z88.3, Z88.7, Z88.6, Z88.9, K08.55, Z88, Z88.5, Z88.4, Z88.8
Phecode	SS_840.61	Allergy to other anti-infective agents	492086	31082	0.0631638	Z88.0, Z88.1, Z88.2, Z88.3
Phecode	SS_840.611	Penicillin allergy	493855	24870	0.0503589	Z88.0
Phecode	SS_840.612	Allergy to antibiotic agent (excluding penicillin)	500731	9186	0.0183452	Z88.1
Phecode	SS_840.613	Allergy to sulfonamides	501952	1270	0.00253012	Z88.2
Phecode	SS_840.62	Allergy to anesthetic agent	502340	552	0.00109886	Z88.4
Phecode	SS_840.63	Allergy to narcotic agent	502213	4708	0.00937451	Z88.5
Phecode	SS_840.64	Allergy to analgesic agent	500570	10139	0.0202549	Z88.6
Phecode	SS_840.65	Allergy to serum and vaccine	502278	536	0.00106714	Z88.7
Phecode	SS_840.8	Allergies related to other diseases/symptoms	484752	9057	0.0186838	J30.8, J67, J67.8, J67.9, H01.111, H01.115, J30.81, J30.89, J30.9, H65.11, H65.111, H65.112, H65.113, H65.114, H65.115, H65.116, H65.117, H65.119, H65.41, H65.411, H65.412, H65.413, H65.419, H01.112, H01.116, L20.84, L23, L23.0, L23.1, L23.2, J30.1, H01.113, H01.119, L50.0, B44.81, J30, J30.2, K52.2, K52.29, H01.11, H01.114, H10.45, L23.4, L23.5, L23.6, L23.7, L23.8, L23.81, L23.89, L23.9
Phecode	SS_840.9	Anaphylactic reaction	502037	573	0.00114135	T78.0, T78.00XS, T78.01, T78.01XA, T78.01XD, T78.01XS, T78.02, T78.02XA, T78.02XD, T78.02XS, T78.03, T78.03XA, T78.03XD, T78.03XS, T78.04, T78.04XA, T78.04XD, T78.04XS, T78.05, T78.05XA, T78.05XD, T78.05XS, T78.06, T78.06XA, T78.06XD, T78.06XS, T78.07, T78.07XA, T78.07XD, T78.07XS, T78.08, T78.08XA, T78.08XD, T78.08XS, T78.09XS, T78.2XXA, T78.2XXS, T80.51, T80.51XD, T80.52, T80.52XD, T80.59, T80.…
Phecode	SS_844	Wheelchair dependence	502316	1605	0.0031952	Z99.3
Phecode	SS_847	Transplated organ	501671	1677	0.00334283	T86.0, T86.01, T86.03, T86.1, T86.11, T86.13, T86.2, T86.21, T86.23, T86.298, T86.31, T86.4, T86.41, T86.43, T86.5, T86.810, T86.812, T86.819, T86.850, T86.852, T86.859, T86.91, Z48.280, Z48.29, Z94.4, Z94.9, I25.751, I25.759, I25.760, I25.811, C80.2, T86.30, T86.39, T86.92, Z48.22, Z48.24, Z48.290, Z94.1, Z94.3, Z94.82, Z94.84, I25.7, I25.750, I25.768, I25.812, T86.00, T86.02, T86.09, T86.10, T8…
Phecode	SS_847.2	Kidney transplant	502168	372	0.000740788	Z94.0, T86.1, T86.11, T86.13, Z48.22, T86.10, T86.12, T86.19
Phecode	SS_847.7	Bone marrow transplant	502461	152	0.000302511	Z94.81, T86.0, T86.01, T86.03, Z48.290, T86.00, T86.02, T86.09
Phecode	SS_848	Nonspecific abnormal findings of other body structures	497838	3209	0.00644587	R93, R93.89, R93.9, R93.8
Phecode	SS_849	Lack of expected normal physiological development in childhood	502383	133	0.000264738	Z68.51, R62.5, R62.51, R62.59, M89.12, M89.122, M89.124, M89.126, M89.128, M89.13, M89.132, M89.134, M89.139, M89.151, M89.153, M89.155, M89.157, M89.159, M89.160, M89.162, M89.164, M89.166, M89.168, M89.18, M89.20, M89.211, M89.219, M89.221, M89.229, M89.231, M89.233, M89.239, M89.241, M89.249, M89.251, M89.259, M89.261, M89.263, M89.269, M89.271, M89.279, M89.29, Q87.1, R62, R62.50, E34.3, E34.…
