# Supplementary material for: Medical history predicts phenome-wide disease onset and enables the rapid response to emerging health threats
Source: Nat Commun. 2025 Jan 10;16:585. doi: 10.1038/s41467-025-55879-x (PMC11724087; doi:10.1038/s41467-025-55879-x)
Supplement: Supplementary file 4 — Supplementary Data 2 [file 41467_2025_55879_MOESM4_ESM.xlsx]

## Sheet: ST2 - Medical History Predictor
domain_id	concept_class_id	concept_id	concept_name	n	freq
Condition	Clinical Finding	132344	Gingival and periodontal disease	186	0.000370157
Condition	Clinical Finding	132391	Furuncle of face	171	0.000340306
Condition	Clinical Finding	132446	Congenital anomaly of skin	59	0.000117416
Condition	Clinical Finding	132466	Lumbar sprain	1528	0.00304086
Condition	Clinical Finding	132579	Subacute thyroiditis	174	0.000346276
Condition	Clinical Finding	132583	Postablative hypothyroidism	112	0.00022289
Condition	Clinical Finding	132702	Erythema multiforme	320	0.00063683
Condition	Clinical Finding	132703	Lichen planus	1835	0.00365182
Condition	Clinical Finding	132706	Disorder of nail	1375	0.00273638
Condition	Clinical Finding	132797	Sepsis	1002	0.00199407
Condition	Clinical Finding	132835	Pediculosis capitis	280	0.000557226
Condition	Clinical Finding	132932	Chronic ethmoidal sinusitis	133	0.000264682
Condition	Clinical Finding	132943	Acute periodontitis	64	0.000127366
Condition	Clinical Finding	132982	Keloid scar	490	0.000975146
Condition	Clinical Finding	132983	Dermatographic urticaria	125	0.000248762
Condition	Clinical Finding	133002	Acute osteomyelitis	131	0.000260702
Condition	Clinical Finding	133141	Tinea pedis	4944	0.00983902
Condition	Clinical Finding	133147	Primary malignant neoplasm of skin of trunk	863	0.00171745
Condition	Clinical Finding	133228	Dental caries	2112	0.00420308
Condition	Clinical Finding	133280	Alopecia	1996	0.00397223
Condition	Clinical Finding	133284	Impetigo herpetiformis	69	0.000137316
Condition	Clinical Finding	133285	Dermatitis factitia	79	0.000157217
Condition	Clinical Finding	133294	Prepatellar bursitis	1493	0.00297121
Condition	Clinical Finding	133299	Swelling of limb	510	0.00101495
Condition	Clinical Finding	133327	Viremia	238	0.000473642
Condition	Clinical Finding	133384	Burn any degree involving less than 10 percent of body surface	173	0.000344286
Condition	Clinical Finding	133424	Primary malignant neoplasm of thyroid gland	235	0.000467672
Condition	Clinical Finding	133444	Thyroiditis	236	0.000469662
Condition	Clinical Finding	133468	Disorder of extremity	99	0.000197019
Condition	Clinical Finding	133547	Pyoderma	1598	0.00318017
Condition	Clinical Finding	133569	Fasciitis	89	0.000177118
Condition	Clinical Finding	133685	Salmonella infection	536	0.00106669
Condition	Clinical Finding	133713	Malignant melanoma of skin of face	68	0.000135326
Condition	Clinical Finding	133726	Carcinoma in situ of skin of face	62	0.000123386
Condition	Clinical Finding	133729	Hyperparathyroidism	289	0.000575137
Condition	Clinical Finding	133794	Chronic gingivitis	238	0.000473642
Condition	Clinical Finding	133803	Periapical abscess with sinus tract	194	0.000386078
Condition	Clinical Finding	133834	Atopic dermatitis	9718	0.0193397
Condition	Clinical Finding	133835	Eczema	13085	0.0260404
Condition	Clinical Finding	133853	Osteomyelitis of ankle AND/OR foot	86	0.000171148
Condition	Clinical Finding	133857	Acquired deformity of limb	134	0.000266673
Condition	Clinical Finding	133859	Preauricular cyst	52	0.000103485
Condition	Clinical Finding	134057	Disorder of cardiovascular system	8057	0.0160342
Condition	Clinical Finding	134116	Dermatitis due to drug AND/OR medicine taken internally	91	0.000181098
Condition	Clinical Finding	134159	Precordial pain	1524	0.0030329
Condition	Clinical Finding	134222	Injury of forearm	238	0.000473642
Condition	Clinical Finding	134304	Benign neoplasm of parathyroid gland	168	0.000334336
Condition	Clinical Finding	134308	Carcinoma in situ of skin of lower limb	92	0.000183089
Condition	Clinical Finding	134398	Periodontal disease	115	0.000228861
Condition	Clinical Finding	134404	Anal spasm	176	0.000350256
Condition	Clinical Finding	134438	Contact dermatitis	3941	0.00784296
Condition	Clinical Finding	134441	Chronic ulcer of skin	173	0.000344286
Condition	Clinical Finding	134442	Systemic sclerosis	146	0.000290554
Condition	Clinical Finding	134452	Olecranon bursitis	2757	0.00548669
Condition	Clinical Finding	134453	Bursitis	624	0.00124182
Condition	Clinical Finding	134460	Plantar fascial fibromatosis	5590	0.0111246
Condition	Clinical Finding	134461	Tietze's disease	597	0.00118809
Condition	Clinical Finding	134603	Chronic myeloid leukemia	120	0.000238811
Condition	Clinical Finding	134668	Chronic maxillary sinusitis	717	0.0014269
Condition	Clinical Finding	134681	Diffuse spasm of esophagus	462	0.000919423
Condition	Clinical Finding	134718	Hirsutism	112	0.00022289
Condition	Clinical Finding	134730	Disorder of fascia	52	0.000103485
Condition	Clinical Finding	134735	Chronic osteomyelitis	80	0.000159207
Condition	Clinical Finding	134736	Backache	26492	0.0527216
Condition	Clinical Finding	134743	Congenital ichthyosis of skin	57	0.000113435
Condition	Clinical Finding	134870	Pityriasis versicolor	1195	0.00237816
Condition	Clinical Finding	134898	Non-toxic uninodular goiter	284	0.000565187
Condition	Clinical Finding	135208	Benign neoplasm of lip	62	0.000123386
Condition	Clinical Finding	135214	Polycythemia vera (clinical)	360	0.000716434
Condition	Clinical Finding	135215	Hashimoto thyroiditis	255	0.000507474
Condition	Clinical Finding	135287	Non-neoplastic nevus	411	0.000817928
Condition	Clinical Finding	135303	Cyst of oral soft tissue	204	0.000405979
Condition	Clinical Finding	135333	Pressure ulcer	161	0.000320405
Condition	Clinical Finding	135360	Syncope	2064	0.00410755
Condition	Clinical Finding	135473	Dermatophytosis	5460	0.0108659
Condition	Clinical Finding	135526	Spinal cord disease	180	0.000358217
Condition	Clinical Finding	135615	Pityriasis	130	0.000258712
Condition	Clinical Finding	135618	Pruritic rash	366	0.000728374
Condition	Clinical Finding	135772	Goiter	801	0.00159406
Condition	Clinical Finding	135777	Neoplasm of uncertain behavior of skin	186	0.000370157
Condition	Clinical Finding	135778	Toxic multinodular goiter	100	0.000199009
Condition	Clinical Finding	135858	Disorder of lip	472	0.000939324
Condition	Clinical Finding	135930	Musculoskeletal finding	85	0.000169158
Condition	Clinical Finding	136057	Benign neoplasm of skin of trunk	632	0.00125774
Condition	Clinical Finding	136184	Pruritus of skin	3532	0.00702901
Condition	Clinical Finding	136185	Abnormal granulation tissue	137	0.000272643
Condition	Clinical Finding	136198	Cervical spondylosis with myelopathy	433	0.00086171
Condition	Clinical Finding	136368	Non-toxic multinodular goiter	794	0.00158013
Condition	Clinical Finding	136496	Cellulitis and abscess of face	315	0.000626879
Condition	Clinical Finding	136497	Scar conditions and fibrosis of skin	1603	0.00319012
Condition	Clinical Finding	136516	Congenital pes planus	55	0.000109455
Condition	Clinical Finding	136575	Nonvenomous insect bite with infection	128	0.000254732
Condition	Clinical Finding	136580	Dehiscence of surgical wound	788	0.00156819
Condition	Clinical Finding	136661	Non-toxic nodular goiter	185	0.000368167
Condition	Clinical Finding	136710	Perichondritis of pinna	67	0.000133336
Condition	Clinical Finding	136773	Rosacea	6341	0.0126192
Condition	Clinical Finding	136775	Contact dermatitis due to solar radiation	88	0.000175128
Condition	Clinical Finding	136779	Disorder of forearm	666	0.0013254
Condition	Clinical Finding	136788	Spinal stenosis of lumbar region	983	0.00195626
Condition	Clinical Finding	136915	Primary malignant neoplasm of skin of lip	153	0.000304484
Condition	Clinical Finding	136917	Primary malignant neoplasm of skin of face	2592	0.00515832
Condition	Clinical Finding	136934	Primary hyperparathyroidism	252	0.000501504
Condition	Clinical Finding	137016	Retained dental root	891	0.00177317
Condition	Clinical Finding	137053	Seborrheic dermatitis	5679	0.0113017
Condition	Clinical Finding	137057	Paronychia	1464	0.0029135
Condition	Clinical Finding	137193	Erythema	231	0.000459712
Condition	Clinical Finding	137213	Dermal mycosis	4920	0.00979126
Condition	Clinical Finding	137275	Disorder of muscle	398	0.000792057
Condition	Clinical Finding	137351	Epidermoid cyst of skin	6959	0.0138491
Condition	Clinical Finding	137379	Musculoskeletal symptom	1311	0.00260901
Condition	Clinical Finding	137548	Cervical radiculopathy	121	0.000240801
Condition	Clinical Finding	137613	Eclampsia in pregnancy	62	0.000123386
Condition	Clinical Finding	137626	Seborrheic dermatitis of scalp	3668	0.00729966
Condition	Clinical Finding	137627	Prickly heat	622	0.00123784
Condition	Clinical Finding	137682	Skin sensation disturbance	1046	0.00208164
Condition	Clinical Finding	137785	Verruca plantaris	6110	0.0121595
Condition	Clinical Finding	137813	Benign neoplasm of mouth region	136	0.000270653
Condition	Clinical Finding	137820	Postoperative hypothyroidism	675	0.00134331
Condition	Clinical Finding	137829	Aplastic anemia	128	0.000254732
Condition	Clinical Finding	137856	Atypical facial pain	452	0.000899522
Condition	Clinical Finding	137951	Acquired keratoderma	82	0.000163188
Condition	Clinical Finding	137967	Muscle, ligament and fascia disorders	266	0.000529365
Condition	Clinical Finding	137977	Jaundice	912	0.00181497
Condition	Clinical Finding	137989	Abnormal results of cardiovascular function studies	298	0.000593048
Condition	Clinical Finding	138102	Benign neoplasm of skin	9466	0.0188382
Condition	Clinical Finding	138113	Cyst of thyroid	322	0.00064081
Condition	Clinical Finding	138148	Plantar nerve lesion	712	0.00141695
Condition	Clinical Finding	138176	Acute gingivitis	124	0.000246772
Condition	Clinical Finding	138181	Radicular cyst	431	0.00085773
Condition	Clinical Finding	138225	Disorder of sebaceous gland	120	0.000238811
Condition	Clinical Finding	138239	Finding of limb structure	126	0.000250752
Condition	Clinical Finding	138278	Sprains and strains of joints and adjacent muscles	2223	0.00442398
Condition	Clinical Finding	138346	Erysipelas	401	0.000798027
Condition	Clinical Finding	138379	Chronic lymphoid leukemia, disease	139	0.000276623
Condition	Clinical Finding	138384	Acquired hypothyroidism	7102	0.0141336
Condition	Clinical Finding	138387	Thyrotoxicosis	2998	0.0059663
Condition	Clinical Finding	138455	Stomatitis	327	0.000650761
Condition	Clinical Finding	138463	Aphthous ulcer of mouth	1549	0.00308265
Condition	Clinical Finding	138501	Cholinergic urticaria	56	0.000111445
Condition	Clinical Finding	138502	Vitiligo	657	0.00130749
Condition	Clinical Finding	138525	Pain in limb	11731	0.0233458
Condition	Clinical Finding	138565	Hyperhidrosis	509	0.00101296
Condition	Clinical Finding	138682	Herpes zoster auricularis	54	0.000107465
Condition	Clinical Finding	138717	Toxic diffuse goiter	491	0.000977136
Condition	Clinical Finding	138790	Chronic periodontitis	397	0.000790067
Condition	Clinical Finding	138825	Actinic keratosis	6591	0.0131167
Condition	Clinical Finding	138841	Disorder of sacrum	401	0.000798027
Condition	Clinical Finding	138845	Rheumatism	1074	0.00213736
Condition	Clinical Finding	138994	Myelodysplastic syndrome (clinical)	95	0.000189059
Condition	Clinical Finding	139057	Disorder of oral soft tissues	194	0.000386078
Condition	Clinical Finding	139099	Ingrowing nail	2544	0.0050628
Condition	Clinical Finding	139803	Acute transverse myelitis	60	0.000119406
Condition	Clinical Finding	139841	Chronic frontal sinusitis	126	0.000250752
Condition	Clinical Finding	139850	Acute frontal sinusitis	920	0.00183089
Condition	Clinical Finding	139900	Urticaria	6333	0.0126033
Condition	Clinical Finding	139902	Allergic urticaria	1012	0.00201397
Condition	Clinical Finding	139906	Intervertebral disc disorder of cervical region with myelopathy	224	0.000445781
Condition	Clinical Finding	140020	Viral exanthem	234	0.000465682
Condition	Clinical Finding	140027	Herpetic gingivostomatitis	851	0.00169357
Condition	Clinical Finding	140062	Iodine hypothyroidism	50	9.95047e-05
Condition	Clinical Finding	140090	Lesion of median nerve	57	0.000113435
Condition	Clinical Finding	140168	Psoriasis	6669	0.0132719
Condition	Clinical Finding	140176	Erythema nodosum	603	0.00120003
Condition	Clinical Finding	140190	Disorder of back	554	0.00110251
Condition	Clinical Finding	140214	Eruption	10665	0.0212243
Condition	Clinical Finding	140266	Contusion of back	68	0.000135326
Condition	Clinical Finding	140352	Acute myeloid leukemia, disease	121	0.000240801
Condition	Clinical Finding	140362	Hypoparathyroidism	111	0.0002209
Condition	Clinical Finding	140480	Impetigo	3033	0.00603595
Condition	Clinical Finding	140487	Dermatitis herpetiformis	129	0.000256722
Condition	Clinical Finding	140526	Congenital anomaly of endocrine gland	60	0.000119406
Condition	Clinical Finding	140641	Verruca vulgaris	6679	0.0132918
Condition	Clinical Finding	140648	Onychomycosis due to dermatophyte	6311	0.0125595
Condition	Clinical Finding	140673	Hypothyroidism	14083	0.0280265
Condition	Clinical Finding	140708	Myelopathy due to another disorder	449	0.000893552
Condition	Clinical Finding	140803	Idiopathic urticaria	250	0.000497523
Condition	Clinical Finding	140821	Spasm	1073	0.00213537
Condition	Clinical Finding	140842	Changes in skin texture	99	0.000197019
Condition	Clinical Finding	140949	Infestation by Sarcoptes scabiei var hominis	1833	0.00364784
Condition	Clinical Finding	140961	Infestation by Phthirus pubis	50	9.95047e-05
Condition	Clinical Finding	140966	Benign neoplasm of skin of face	635	0.00126371
Condition	Clinical Finding	141056	Acute ethmoidal sinusitis	70	0.000139307
Condition	Clinical Finding	141090	Pyogenic granuloma of skin	593	0.00118013
Condition	Clinical Finding	141094	Lichen	213	0.00042389
Condition	Clinical Finding	141095	Acne	5563	0.0110709
Condition	Clinical Finding	141213	Scarlet fever	631	0.00125575
Condition	Clinical Finding	141216	Molluscum contagiosum infection	533	0.00106072
Condition	Clinical Finding	141232	Malignant melanoma of skin	727	0.0014468
Condition	Clinical Finding	141248	Benign neoplasm of skin of lip	94	0.000187069
Condition	Clinical Finding	141249	Benign neoplasm of thyroid gland	264	0.000525385
Condition	Clinical Finding	141253	Disorder of thyroid gland	922	0.00183487
Condition	Clinical Finding	141323	Acute maxillary sinusitis	2854	0.00567973
Condition	Clinical Finding	141371	Pityriasis rosea	1217	0.00242194
Condition	Clinical Finding	141375	Hypertrophic condition of skin	1119	0.00222691
Condition	Clinical Finding	141456	Chilblains	389	0.000774146
Condition	Clinical Finding	141651	Stevens-Johnson syndrome	52	0.000103485
Condition	Clinical Finding	141652	Localized hyperhidrosis	59	0.000117416
Condition	Clinical Finding	141663	Osteomyelitis	188	0.000374138
Condition	Clinical Finding	141825	Simple goiter	1045	0.00207965
Condition	Clinical Finding	141917	Balanitis xerotica obliterans	393	0.000782107
Condition	Clinical Finding	141932	Senile hyperkeratosis	17032	0.0338953
Condition	Clinical Finding	141933	Alopecia areata	637	0.00126769
Condition	Clinical Finding	141941	Cervical spondylosis without myelopathy	4275	0.00850765
Condition	Clinical Finding	141960	Skin finding	107	0.00021294
Condition	Clinical Finding	192242	Acute hepatitis C	116	0.000230851
Condition	Clinical Finding	192273	Benign neoplasm of adrenal gland	85	0.000169158
Condition	Clinical Finding	192275	Alpha-1-antitrypsin deficiency	50	9.95047e-05
Condition	Clinical Finding	192279	Disorder of kidney due to diabetes mellitus	123	0.000244781
Condition	Clinical Finding	192353	Disorder of gallbladder	753	0.00149854
Condition	Clinical Finding	192357	Paralytic ileus	80	0.000159207
Condition	Clinical Finding	192359	Renal failure syndrome	844	0.00167964
Condition	Clinical Finding	192367	Dysplasia of cervix	1126	0.00224085
Condition	Clinical Finding	192370	Secondary female infertility	657	0.00130749
Condition	Clinical Finding	192438	Abdominal mass	365	0.000726384
Condition	Clinical Finding	192450	Retention of urine	3309	0.00658522
Condition	Clinical Finding	192568	Secondary malignant neoplasm of intra-abdominal lymph nodes	372	0.000740315
Condition	Clinical Finding	192606	Paraplegia	133	0.000264682
Condition	Clinical Finding	192667	Atrophic gastritis	251	0.000499513
Condition	Clinical Finding	192671	Gastrointestinal hemorrhage	1125	0.00223885
Condition	Clinical Finding	192675	Biliary cirrhosis	67	0.000133336
Condition	Clinical Finding	192676	Cervical intraepithelial neoplasia grade 1	5690	0.0113236
Condition	Clinical Finding	192680	Portal hypertension	193	0.000384088
Condition	Clinical Finding	192683	Uterovaginal prolapse	1625	0.0032339
Condition	Clinical Finding	192819	Typhoid fever	65	0.000129356
Condition	Clinical Finding	192854	Intramural leiomyoma of uterus	846	0.00168362
Condition	Clinical Finding	192855	Cancer in situ of urinary bladder	146	0.000290554
Condition	Clinical Finding	192885	Tarsal tunnel syndrome	61	0.000121396
Condition	Clinical Finding	192953	Intestinal adhesions with obstruction	471	0.000937334
Condition	Clinical Finding	192956	Cholecystitis	801	0.00159406
Condition	Clinical Finding	192960	Noninfectious gastroenteritis	64	0.000127366
Condition	Clinical Finding	192963	Disorder of pancreas	163	0.000324385
Condition	Clinical Finding	192964	Infectious disorder of kidney	151	0.000300504
Condition	Clinical Finding	192974	Secondary uterine inertia	52	0.000103485
Condition	Clinical Finding	192979	Obstetric high vaginal laceration	90	0.000179108
Condition	Clinical Finding	193138	Primary malignant neoplasm of lower third of esophagus	108	0.00021493
Condition	Clinical Finding	193165	Disorder of adrenal gland	68	0.000135326
Condition	Clinical Finding	193170	Renal glycosuria	72	0.000143287
Condition	Clinical Finding	193238	Acute appendicitis with peritoneal abscess	189	0.000376128
Condition	Clinical Finding	193242	Perforation of intestine	147	0.000292544
Condition	Clinical Finding	193249	Acute hemorrhagic gastritis	316	0.000628869
Condition	Clinical Finding	193252	Diverticulosis of small intestine	158	0.000314435
Condition	Clinical Finding	193253	Nephritis	77	0.000153237
Condition	Clinical Finding	193254	Disorder of vagina	121	0.000240801
Condition	Clinical Finding	193256	Alcoholic fatty liver	136	0.000270653
Condition	Clinical Finding	193261	Vaginospasm	129	0.000256722
Condition	Clinical Finding	193262	Inflammatory disorder of penis	91	0.000181098
Condition	Clinical Finding	193277	Deliveries by cesarean	1793	0.00356824
Condition	Clinical Finding	193326	Urge incontinence of urine	2014	0.00400805
Condition	Clinical Finding	193402	Bacterial enteritis	1325	0.00263687
Condition	Clinical Finding	193439	Benign neoplasm of body of uterus	138	0.000274633
Condition	Clinical Finding	193460	Disorder of lower extremity	420	0.000835839
Condition	Clinical Finding	193518	Intestinal obstruction	1286	0.00255926
Condition	Clinical Finding	193519	Impaired renal function disorder	95	0.000189059
Condition	Clinical Finding	193520	Urinary bladder stone	423	0.000841809
Condition	Clinical Finding	193522	Acute prostatitis	341	0.000678622
Condition	Clinical Finding	193528	Third degree uterine prolapse	253	0.000503494
Condition	Clinical Finding	193530	Follicular cyst of ovary	593	0.00118013
Condition	Clinical Finding	193666	Injury of hip region	101	0.000200999
Condition	Clinical Finding	193688	Clostridioides difficile infection	382	0.000760216
Condition	Clinical Finding	193739	Ovarian failure	100	0.000199009
Condition	Clinical Finding	193782	End-stage renal disease	409	0.000813948
Condition	Clinical Finding	193807	Anorectal fistula	390	0.000776136
Condition	Clinical Finding	193818	Calculus of prostate	50	9.95047e-05
Condition	Clinical Finding	193830	Third degree perineal laceration	240	0.000477622
Condition	Clinical Finding	193871	Genuine stress incontinence	7346	0.0146192
Condition	Clinical Finding	193874	Nocturnal enuresis	603	0.00120003
Condition	Clinical Finding	194081	Acute cystitis	2230	0.00443791
Condition	Clinical Finding	194092	Uterine prolapse without vaginal wall prolapse	118	0.000234831
Condition	Clinical Finding	194093	Postcoital bleeding	1705	0.00339311
Condition	Clinical Finding	194109	Delayed AND/OR secondary postpartum hemorrhage	284	0.000565187
Condition	Clinical Finding	194133	Low back pain	30507	0.0607118
Condition	Clinical Finding	194382	External hemorrhoids	458	0.000911463
Condition	Clinical Finding	194406	Urinary tract obstruction	277	0.000551256
Condition	Clinical Finding	194408	Hydroureter	58	0.000115425
Condition	Clinical Finding	194418	Urethral caruncle	219	0.00043583
Condition	Clinical Finding	194420	Endometriosis of fallopian tube	134	0.000266673
Condition	Clinical Finding	194439	Obstetric perineal wound disruption	53	0.000105475
Condition	Clinical Finding	194475	Hiccoughs	108	0.00021493
Condition	Clinical Finding	194491	Tenderness of epigastrium	93	0.000185079
Condition	Clinical Finding	194526	Injury of trunk	221	0.000439811
Condition	Clinical Finding	194611	Carcinoma in situ of uterine cervix	2250	0.00447771
Condition	Clinical Finding	194684	Crohn's disease of large bowel	383	0.000762206
Condition	Clinical Finding	194686	Acquired renal cystic disease	154	0.000306474
Condition	Clinical Finding	194693	Postprocedural pelvic peritoneal adhesions	146	0.000290554
Condition	Clinical Finding	194696	Dysmenorrhea	4671	0.00929573
Condition	Clinical Finding	194702	Premature rupture of membranes	663	0.00131943
Condition	Clinical Finding	194710	Placenta previa without hemorrhage	114	0.000226871
Condition	Clinical Finding	194871	Trichomonal vulvovaginitis	105	0.00020896
Condition	Clinical Finding	194913	Idiopathic peripheral autonomic neuropathy	72	0.000143287
Condition	Clinical Finding	194984	Disease of liver	653	0.00129953
Condition	Clinical Finding	194990	Inflammatory disease of liver	428	0.00085176
Condition	Clinical Finding	194991	Calculus of gallbladder with acute cholecystitis	915	0.00182094
Condition	Clinical Finding	194992	Celiac disease	1667	0.00331749
Condition	Clinical Finding	194993	Intestinal malabsorption	255	0.000507474
Condition	Clinical Finding	194995	Disorder of ureter	285	0.000567177
Condition	Clinical Finding	194997	Prostatitis	1231	0.0024498
Condition	Clinical Finding	195002	Ulceration of intestine	269	0.000535335
Condition	Clinical Finding	195007	Female stress incontinence	2187	0.00435233
Condition	Clinical Finding	195012	Intermenstrual bleeding - irregular	1978	0.0039364
Condition	Clinical Finding	195197	Primary malignant neoplasm of vulva	51	0.000101495
Condition	Clinical Finding	195212	Hypercortisolism	84	0.000167168
Condition	Clinical Finding	195259	Meralgia paresthetica	573	0.00114032
Condition	Clinical Finding	195294	Thrombosed hemorrhoids	460	0.000915443
Condition	Clinical Finding	195300	Alcoholic gastritis	146	0.000290554
Condition	Clinical Finding	195306	Gastroduodenitis	1870	0.00372147
Condition	Clinical Finding	195307	Hydrops of gallbladder	84	0.000167168
Condition	Clinical Finding	195312	Functional disorder of bladder	69	0.000137316
Condition	Clinical Finding	195314	Nephrotic syndrome	173	0.000344286
Condition	Clinical Finding	195321	Postmenopausal bleeding	11421	0.0227289
Condition	Clinical Finding	195464	Epidemic pleurodynia	100	0.000199009
Condition	Clinical Finding	195500	Benign neoplasm of uterus	94	0.000187069
Condition	Clinical Finding	195562	Hemorrhoids	17011	0.0338535
Condition	Clinical Finding	195581	Peritoneal adhesion	1472	0.00292942
Condition	Clinical Finding	195585	Crohn's disease of small intestine	260	0.000517424
Condition	Clinical Finding	195588	Cystitis	9027	0.0179646
Condition	Clinical Finding	195590	Urethral stricture	2312	0.0046011
Condition	Clinical Finding	195596	Chronic pancreatitis	347	0.000690562
Condition	Clinical Finding	195598	Chronic uterine inflammatory disease	90	0.000179108
Condition	Clinical Finding	195599	Prolapse of vaginal vault after hysterectomy	280	0.000557226
Condition	Clinical Finding	195603	Vulval and/or perineal noninflammatory disorders	698	0.00138909
Condition	Clinical Finding	195632	Rupture of quadriceps tendon	60	0.000119406
Condition	Clinical Finding	195769	Submucous leiomyoma of uterus	1125	0.00223885
Condition	Clinical Finding	195770	Subserous leiomyoma of uterus	537	0.00106868
Condition	Clinical Finding	195834	Atherosclerosis of renal artery	76	0.000151247
Condition	Clinical Finding	195856	Cholangitis	221	0.000439811
Condition	Clinical Finding	195862	Urethritis	259	0.000515434
Condition	Clinical Finding	195864	Diverticulum of bladder	399	0.000794047
Condition	Clinical Finding	195867	Noninflammatory disorder of the vagina	1682	0.00334734
Condition	Clinical Finding	195873	Leukorrhea	317	0.00063086
Condition	Clinical Finding	195906	Disorder of lumbar spine	167	0.000332346
Condition	Clinical Finding	195926	Slowing of urinary stream	79	0.000157217
Condition	Clinical Finding	195977	Contusion of trunk	122	0.000242791
Condition	Clinical Finding	196044	Primary malignant neoplasm of stomach	76	0.000151247
Condition	Clinical Finding	196061	Benign neoplasm of stomach	1040	0.0020697
Condition	Clinical Finding	196149	Acute appendicitis with generalized peritonitis	576	0.00114629
Condition	Clinical Finding	196151	Functional disorder of intestine	330	0.000656731
Condition	Clinical Finding	196152	Peritonitis	386	0.000768176
Condition	Clinical Finding	196157	Induratio penis plastica	1378	0.00274235
Condition	Clinical Finding	196158	Disorder of penis	756	0.00150451
Condition	Clinical Finding	196160	Fistula of intestine	143	0.000284583
Condition	Clinical Finding	196162	Inflammatory disease of the uterus	147	0.000292544
Condition	Clinical Finding	196163	Cervicitis and endocervicitis	163	0.000324385
Condition	Clinical Finding	196165	Cervical intraepithelial neoplasia grade 2	2562	0.00509862
Condition	Clinical Finding	196168	Irregular periods	5565	0.0110749
Condition	Clinical Finding	196328	Salmonella gastroenteritis	365	0.000726384
Condition	Clinical Finding	196359	Primary malignant neoplasm of uterine cervix	198	0.000394038
Condition	Clinical Finding	196360	Primary malignant neoplasm of bladder	997	0.00198412
Condition	Clinical Finding	196364	Benign neoplasm of uterine cervix	244	0.000485583
Condition	Clinical Finding	196436	Internal hemorrhoids	101	0.000200999
Condition	Clinical Finding	196454	Colostomy and enterostomy malfunction	262	0.000521404
Condition	Clinical Finding	196456	Gallstone	3350	0.00666681
Condition	Clinical Finding	196463	Alcoholic cirrhosis	188	0.000374138
Condition	Clinical Finding	196468	Acute salpingo-oophoritis	52	0.000103485
Condition	Clinical Finding	196473	Hypertrophy of uterus	974	0.00193835
Condition	Clinical Finding	196523	Diarrhea	10261	0.0204203
Condition	Clinical Finding	196528	Hypospadias	87	0.000173138
Condition	Clinical Finding	196569	Contusion of abdominal wall	86	0.000171148
Condition	Clinical Finding	196620	Viral enteritis	96	0.000191049
Condition	Clinical Finding	196653	Malignant tumor of kidney	91	0.000181098
Condition	Clinical Finding	196733	Urethral syndrome	117	0.000232841
Condition	Clinical Finding	196734	Disorder of prostate	642	0.00127764
Condition	Clinical Finding	196738	Disorder of male genital organ	1815	0.00361202
Condition	Clinical Finding	196751	Placenta previa with hemorrhage	137	0.000272643
Condition	Clinical Finding	196758	Tumor of body of uterus affecting pregnancy	149	0.000296524
Condition	Clinical Finding	196821	Urethral discharge	101	0.000200999
Condition	Clinical Finding	196925	Secondary malignant neoplasm of retroperitoneum and peritoneum	164	0.000326375
Condition	Clinical Finding	197006	Residual hemorrhoidal skin tags	2340	0.00465682
Condition	Clinical Finding	197023	Bilateral inguinal hernia	928	0.00184681
Condition	Clinical Finding	197032	Hyperplasia of prostate	5316	0.0105793
Condition	Clinical Finding	197033	Endometriosis of pelvic peritoneum	814	0.00161994
Condition	Clinical Finding	197034	Intussusception of intestine	109	0.00021692
Condition	Clinical Finding	197036	Vesicoureteric reflux	58	0.000115425
Condition	Clinical Finding	197039	Male genital organ vascular diseases	697	0.0013871
Condition	Clinical Finding	197050	Abnormality of organs AND/OR soft tissues of pelvis affecting pregnancy	246	0.000489563
Condition	Clinical Finding	197150	Late effect of fracture of lower extremities	214	0.00042588
Condition	Clinical Finding	197163	Burn of trunk	58	0.000115425
Condition	Clinical Finding	197223	Enterobiasis	614	0.00122192
Condition	Clinical Finding	197230	Malignant neoplasm of uterus	89	0.000177118
Condition	Clinical Finding	197236	Uterine leiomyoma	12747	0.0253677
Condition	Clinical Finding	197237	Benign neoplasm of prostate	51	0.000101495
Condition	Clinical Finding	197304	Ulcer of lower extremity	825	0.00164183
Condition	Clinical Finding	197318	Cholesterolosis of gallbladder	269	0.000535335
Condition	Clinical Finding	197320	Acute renal failure syndrome	797	0.0015861
Condition	Clinical Finding	197324	Disorder of peritoneum	80	0.000159207
Condition	Clinical Finding	197331	Disorder of urinary tract	81	0.000161198
Condition	Clinical Finding	197332	Incomplete uterovaginal prolapse	2648	0.00526977
Condition	Clinical Finding	197343	First degree perineal laceration	2806	0.0055842
Condition	Clinical Finding	197349	Perineal hematoma	111	0.0002209
Condition	Clinical Finding	197381	Epigastric pain	7779	0.0154809
Condition	Clinical Finding	197484	Diarrhea of presumed infectious origin	717	0.0014269
Condition	Clinical Finding	197494	Viral hepatitis C	111	0.0002209
Condition	Clinical Finding	197500	Primary malignant neoplasm of colon	488	0.000971166
Condition	Clinical Finding	197508	Malignant tumor of urinary bladder	346	0.000688572
Condition	Clinical Finding	197593	Impaction of intestine	111	0.0002209
Condition	Clinical Finding	197601	Spermatocele	123	0.000244781
Condition	Clinical Finding	197603	Intestinal volvulus	239	0.000475632
Condition	Clinical Finding	197605	Inflammatory disorder of male genital organ	610	0.00121396
Condition	Clinical Finding	197606	Female infertility of tubal origin	141	0.000280603
Condition	Clinical Finding	197607	Excessive and frequent menstruation	8841	0.0175944
Condition	Clinical Finding	197609	Cervical, vaginal and vulval inflammatory diseases	107	0.00021294
Condition	Clinical Finding	197610	Cyst of ovary	5375	0.0106968
Condition	Clinical Finding	197625	Third stage hemorrhage	273	0.000543295
Condition	Clinical Finding	197654	Congenital cystic disease of liver	61	0.000121396
Condition	Clinical Finding	197672	Urinary incontinence	4644	0.00924199
Condition	Clinical Finding	197675	Incontinence of feces	1192	0.00237219
Condition	Clinical Finding	197676	Large liver	191	0.000380108
Condition	Clinical Finding	197684	Dysuria	7040	0.0140103
Condition	Clinical Finding	197751	Burn of lower limb	177	0.000352247
Condition	Clinical Finding	197795	Acute type B viral hepatitis	73	0.000145277
Condition	Clinical Finding	197917	Disorder of biliary tract	463	0.000921413
Condition	Clinical Finding	197925	Hemorrhage of rectum and anus	12610	0.0250951
Condition	Clinical Finding	197927	Intrauterine synechiae	60	0.000119406
Condition	Clinical Finding	197938	Uterine inertia	273	0.000543295
Condition	Clinical Finding	197950	Cellulitis and abscess of trunk	85	0.000169158
Condition	Clinical Finding	197981	Abdominal tenderness	113	0.000224881
Condition	Clinical Finding	197988	Generalized abdominal pain	285	0.000567177
Condition	Clinical Finding	198075	Condyloma acuminatum of the anogenital region	686	0.0013652
Condition	Clinical Finding	198101	Lipoma of skin and subcutaneous tissue (excluding face)	387	0.000770166
Condition	Clinical Finding	198124	Kidney disease	134	0.000266673
Condition	Clinical Finding	198177	Abdominal aortic aneurysm	298	0.000593048
Condition	Clinical Finding	198185	Chronic renal failure	314	0.000624889
Condition	Clinical Finding	198195	Ovulation bleeding	1391	0.00276822
Condition	Clinical Finding	198197	Male infertility	215	0.00042787
Condition	Clinical Finding	198198	Polyp of vagina	214	0.00042588
Condition	Clinical Finding	198199	Pyelonephritis	275	0.000547276
Condition	Clinical Finding	198202	Cystocele	4743	0.00943901
Condition	Clinical Finding	198263	Right upper quadrant pain	382	0.000760216
Condition	Clinical Finding	198334	Enteric campylobacteriosis	1619	0.00322196
Condition	Clinical Finding	198337	Infectious diarrheal disease	1474	0.0029334
Condition	Clinical Finding	198363	Candidiasis of vagina	3326	0.00661905
Condition	Clinical Finding	198400	Hemangioma of skin and subcutaneous tissue	70	0.000139307
Condition	Clinical Finding	198401	Neoplasm of uncertain behavior of bladder	336	0.000668671
Condition	Clinical Finding	198402	Neoplasm of uncertain behavior of kidney	70	0.000139307
Condition	Clinical Finding	198464	Incisional hernia	609	0.00121197
Condition	Clinical Finding	198465	Megacolon, not Hirschsprung's	79	0.000157217
Condition	Clinical Finding	198483	Stricture or atresia of the vagina	115	0.000228861
Condition	Clinical Finding	198488	Placental abruption	74	0.000147267
Condition	Clinical Finding	198492	Second degree perineal laceration	4091	0.00814147
Condition	Clinical Finding	198520	Lumbar spondylosis with myelopathy	93	0.000185079
Condition	Clinical Finding	198572	Cervical intraepithelial neoplasia	672	0.00133734
Condition	Clinical Finding	198678	Intestinal infectious disease	800	0.00159207
Condition	Clinical Finding	198700	Secondary malignant neoplasm of liver	54	0.000107465
Condition	Clinical Finding	198715	Premature menopause	478	0.000951265
Condition	Clinical Finding	198803	Benign prostatic hyperplasia	2524	0.005023
Condition	Clinical Finding	198809	Acute cholecystitis	1333	0.00265279
Condition	Clinical Finding	198822	Furuncle of buttock	137	0.000272643
Condition	Clinical Finding	198964	Chronic hepatitis C	267	0.000531355
Condition	Clinical Finding	198984	Malignant tumor of cervix	205	0.000407969
Condition	Clinical Finding	198985	Primary malignant neoplasm of kidney	418	0.000831859
Condition	Clinical Finding	199067	Female pelvic inflammatory disease	1258	0.00250354
Condition	Clinical Finding	199074	Acute pancreatitis	1493	0.00297121
Condition	Clinical Finding	199075	Neurogenic bladder	1081	0.00215129
Condition	Clinical Finding	199076	Tubal pregnancy	307	0.000610959
Condition	Clinical Finding	199078	Vaginal wall prolapse	438	0.000871661
Condition	Clinical Finding	199754	Primary malignant neoplasm of pancreas	53	0.000105475
Condition	Clinical Finding	199764	Benign neoplasm of ovary	1073	0.00213537
Condition	Clinical Finding	199839	External hemorrhoids without complication	2195	0.00436825
Condition	Clinical Finding	199856	Varicose veins of lower extremity with inflammation	185	0.000368167
Condition	Clinical Finding	199860	Hernia of abdominal cavity	360	0.000716434
Condition	Clinical Finding	199861	Perianal abscess	996	0.00198213
Condition	Clinical Finding	199866	Acute gastritis	1604	0.00319211
Condition	Clinical Finding	199875	Prolapse of vaginal walls without uterine prolapse	546	0.00108659
Condition	Clinical Finding	199876	Prolapse of female genital organs	1146	0.00228065
Condition	Clinical Finding	199877	Mucous polyp of cervix	1079	0.00214731
Condition	Clinical Finding	199878	Light and infrequent menstruation	56	0.000111445
Condition	Clinical Finding	199881	Endometriosis of ovary	1015	0.00201994
Condition	Clinical Finding	199891	Rhesus isoimmunization affecting pregnancy	364	0.000724394
Condition	Clinical Finding	199913	Acquired deformity of ankle AND/OR foot	137	0.000272643
Condition	Clinical Finding	199978	Contusion of lower limb	385	0.000766186
Condition	Clinical Finding	200051	Primary malignant neoplasm of ovary	470	0.000935344
Condition	Clinical Finding	200169	Pruritus ani	4543	0.00904099
Condition	Clinical Finding	200174	Disorder of skin and/or subcutaneous tissue	10885	0.0216622
Condition	Clinical Finding	200219	Abdominal pain	32093	0.0638681
Condition	Clinical Finding	200445	Chronic prostatitis	679	0.00135127
Condition	Clinical Finding	200447	Gastrointestinal complication	349	0.000694543
Condition	Clinical Finding	200450	Disorder of urethra	277	0.000551256
Condition	Clinical Finding	200452	Disorder of female genital organs	930	0.00185079
Condition	Clinical Finding	200458	Acquired atrophy of ovary and fallopian tube	86	0.000171148
Condition	Clinical Finding	200459	Endometrial cystic hyperplasia	106	0.00021095
Condition	Clinical Finding	200461	Endometriosis of uterus	2303	0.00458318
Condition	Clinical Finding	200527	Splenomegaly	196	0.000390058
Condition	Clinical Finding	200528	Ascites	463	0.000921413
Condition	Clinical Finding	200675	Neoplasm of uncertain behavior of ovary	131	0.000260702
Condition	Clinical Finding	200680	Neoplasm of bladder	216	0.00042986
Condition	Clinical Finding	200687	Renal disorder due to type 1 diabetes mellitus	66	0.000131346
Condition	Clinical Finding	200762	Autoimmune hepatitis	103	0.00020498
Condition	Clinical Finding	200763	Chronic hepatitis	136	0.000270653
Condition	Clinical Finding	200765	Chronic cholecystitis	1110	0.002209
Condition	Clinical Finding	200773	Stenosis of rectum and anus	187	0.000372147
Condition	Clinical Finding	200775	Endometrial hyperplasia	935	0.00186074
Condition	Clinical Finding	200779	Polyp of corpus uteri	6989	0.0139088
Condition	Clinical Finding	200789	Retained placenta, without hemorrhage	229	0.000455731
Condition	Clinical Finding	200843	Finding of frequency of urination	5795	0.0115326
Condition	Clinical Finding	200845	Urgent desire to urinate	1538	0.00306076
Condition	Clinical Finding	200848	Dribbling of urine	111	0.0002209
Condition	Clinical Finding	200959	Secondary malignant neoplasm of intrapelvic lymph nodes	68	0.000135326
Condition	Clinical Finding	200962	Primary malignant neoplasm of prostate	2376	0.00472846
Condition	Clinical Finding	200970	Carcinoma in situ of prostate	251	0.000499513
Condition	Clinical Finding	201045	Thrombosed external hemorrhoids	1733	0.00344883
Condition	Clinical Finding	201061	Diaphragmatic hernia	17562	0.03495
Condition	Clinical Finding	201066	Obstruction of bile duct	321	0.00063882
Condition	Clinical Finding	201078	Atrophic vaginitis	3414	0.00679418
Condition	Clinical Finding	201093	Infection of skin and/or subcutaneous tissue	7743	0.0154093
Condition	Clinical Finding	201131	Pelvic mass	172	0.000342296
Condition	Clinical Finding	201211	Herpetic vulvovaginitis	142	0.000282593
Condition	Clinical Finding	201254	Type 1 diabetes mellitus	1024	0.00203786
Condition	Clinical Finding	201313	Hypertensive renal disease	153	0.000304484
Condition	Clinical Finding	201322	Internal hemorrhoids without complication	1767	0.00351649
Condition	Clinical Finding	201332	Alveolitis of jaw	53	0.000105475
Condition	Clinical Finding	201337	Disorder of bladder	4055	0.00806983
Condition	Clinical Finding	201338	Urethral fistula	64	0.000127366
Condition	Clinical Finding	201340	Gastritis	13977	0.0278155
Condition	Clinical Finding	201341	Incisional hernia with obstruction	111	0.0002209
Condition	Clinical Finding	201344	Intestinovesical fistula	67	0.000133336
Condition	Clinical Finding	201418	Flatulence, eructation and gas pain	137	0.000272643
Condition	Clinical Finding	201461	Disorder affecting transplanted structure	111	0.0002209
Condition	Clinical Finding	201518	Primary malignant neoplasm of lower limb	739	0.00147068
Condition	Clinical Finding	201595	Thrombosed internal hemorrhoids	167	0.000332346
Condition	Clinical Finding	201603	Disorder of teeth AND/OR supporting structures	787	0.0015662
Condition	Clinical Finding	201606	Crohn's disease	1519	0.00302295
Condition	Clinical Finding	201612	Alcoholic liver damage	428	0.00085176
Condition	Clinical Finding	201614	Calculus of bile duct with cholecystitis	151	0.000300504
Condition	Clinical Finding	201618	Disorder of intestine	12879	0.0256304
Condition	Clinical Finding	201619	Gastric diverticulum	53	0.000105475
Condition	Clinical Finding	201620	Kidney stone	3220	0.0064081
Condition	Clinical Finding	201621	Chronic cystitis	394	0.000784097
Condition	Clinical Finding	201622	Prostatic congestion or hemorrhage	115	0.000228861
Condition	Clinical Finding	201625	Malposition of uterus	624	0.00124182
Condition	Clinical Finding	201626	Mittelschmerz	238	0.000473642
Condition	Clinical Finding	201627	Abnormal vaginal bleeding	308	0.000612949
Condition	Clinical Finding	201642	Retained portions of placenta AND/OR membranes without hemorrhage	61	0.000121396
Condition	Clinical Finding	201688	Delay when starting to pass urine	239	0.000475632
Condition	Clinical Finding	201690	Renal colic	3755	0.0074728
Condition	Clinical Finding	201780	Shigellosis	71	0.000141297
Condition	Clinical Finding	201792	Nongonococcal urethritis	505	0.001005
Condition	Clinical Finding	201820	Diabetes mellitus	4748	0.00944896
Condition	Clinical Finding	201824	Benign neoplasm of bladder	55	0.000109455
Condition	Clinical Finding	201826	Type 2 diabetes mellitus	9471	0.0188482
Condition	Clinical Finding	201891	Disorder of stomach	262	0.000521404
Condition	Clinical Finding	201894	Acute vascular insufficiency of intestine	104	0.00020697
Condition	Clinical Finding	201901	Abscess of liver	92	0.000183089
Condition	Clinical Finding	201909	Female infertility	2008	0.00399611
Condition	Clinical Finding	201916	Ureteric stone	2149	0.00427671
Condition	Clinical Finding	201956	Congenital anomaly of lower limb	54	0.000107465
Condition	Clinical Finding	22340	Esophageal varices without bleeding	284	0.000565187
Condition	Clinical Finding	22350	Edema of larynx	124	0.000246772
Condition	Clinical Finding	22492	Foreign body in pharynx	266	0.000529365
Condition	Clinical Finding	23220	Chronic tonsillitis	630	0.00125376
Condition	Clinical Finding	23325	Heartburn	5277	0.0105017
Condition	Clinical Finding	23653	Foreign body in esophagus	219	0.00043583
Condition	Clinical Finding	23731	Benign neoplasm of larynx	64	0.000127366
Condition	Clinical Finding	23798	Acute laryngopharyngitis	60	0.000119406
Condition	Clinical Finding	23986	Disorder of pituitary gland	72	0.000143287
Condition	Clinical Finding	24134	Neck pain	18849	0.0375113
Condition	Clinical Finding	24148	Congenital diverticulum of pharynx	111	0.0002209
Condition	Clinical Finding	24602	Benign neoplasm of esophagus	81	0.000161198
Condition	Clinical Finding	24609	Hypoglycemia	710	0.00141297
Condition	Clinical Finding	24660	Acute tonsillitis	8110	0.0161397
Condition	Clinical Finding	24818	Injury of neck	585	0.0011642
Condition	Clinical Finding	24909	Hereditary spherocytosis	57	0.000113435
Condition	Clinical Finding	24966	Esophageal varices	100	0.000199009
Condition	Clinical Finding	24970	Chronic laryngitis	316	0.000628869
Condition	Clinical Finding	24977	Mucocele of salivary gland	104	0.00020697
Condition	Clinical Finding	25056	Congenital anomaly of neck	60	0.000119406
Condition	Clinical Finding	252758	Late effect of fracture of skull AND/OR face bones	175	0.000348266
Condition	Clinical Finding	25297	Acute pharyngitis	14071	0.0280026
Condition	Clinical Finding	253321	Stridor	90	0.000179108
Condition	Clinical Finding	253549	Disorder of connective tissue	430	0.00085574
Condition	Clinical Finding	253796	Pneumothorax	869	0.00172939
Condition	Clinical Finding	253815	Ulceration of vulva	250	0.000497523
Condition	Clinical Finding	253896	Traumatic pneumothorax without open wound into thorax	121	0.000240801
Condition	Clinical Finding	253954	Pulmonary tuberculosis	607	0.00120799
Condition	Clinical Finding	254061	Pleural effusion	1908	0.0037971
Condition	Clinical Finding	254068	Disorder of upper respiratory system	292	0.000581107
Condition	Clinical Finding	254443	Sjögren's syndrome	526	0.00104679
Condition	Clinical Finding	254591	Secondary malignant neoplasm of lung	173	0.000344286
Condition	Clinical Finding	254662	Pulmonary infarction	529	0.00105276
Condition	Clinical Finding	254669	Disorder of vocal cord	414	0.000823899
Condition	Clinical Finding	254761	Cough	27963	0.055649
Condition	Clinical Finding	25518	Sickle cell trait	257	0.000511454
Condition	Clinical Finding	255302	Spontaneous pneumothorax	321	0.00063882
Condition	Clinical Finding	255348	Polymyalgia rheumatica	908	0.001807
Condition	Clinical Finding	255573	Chronic obstructive lung disease	3954	0.00786883
Condition	Clinical Finding	25572	Disorder of salivary gland	270	0.000537325
Condition	Clinical Finding	255841	Chronic bronchitis	256	0.000509464
Condition	Clinical Finding	255848	Pneumonia	1737	0.00345679
Condition	Clinical Finding	255891	Lupus erythematosus	75	0.000149257
Condition	Clinical Finding	255919	Finding of head and neck region	65	0.000129356
Condition	Clinical Finding	256439	Allergic rhinitis due to pollen	11307	0.022502
Condition	Clinical Finding	256448	Chronic asthmatic bronchitis	939	0.0018687
Condition	Clinical Finding	256449	Bronchiectasis	1351	0.00268862
Condition	Clinical Finding	256450	Asbestosis	94	0.000187069
Condition	Clinical Finding	256451	Bronchitis	25362	0.0504727
Condition	Clinical Finding	256531	Head and neck swelling	332	0.000660711
Condition	Clinical Finding	256633	Primary malignant neoplasm of base of tongue	50	9.95047e-05
Condition	Clinical Finding	256717	Bronchospasm	239	0.000475632
Condition	Clinical Finding	256722	Bronchopneumonia	480	0.000955245
Condition	Clinical Finding	256723	Pneumonia and influenza	606	0.001206
Condition	Clinical Finding	257004	Acute exacerbation of chronic obstructive airways disease	881	0.00175327
Condition	Clinical Finding	257007	Allergic rhinitis	10302	0.0205019
Condition	Clinical Finding	257011	Acute upper respiratory infection	2662	0.00529763
Condition	Clinical Finding	257012	Chronic sinusitis	4268	0.00849372
Condition	Clinical Finding	257315	Bacterial pneumonia	142	0.000282593
Condition	Clinical Finding	257581	Exacerbation of asthma	1650	0.00328365
Condition	Clinical Finding	257628	Systemic lupus erythematosus	424	0.0008438
Condition	Clinical Finding	257683	Posterior rhinorrhea	511	0.00101694
Condition	Clinical Finding	257778	Pertussis	468	0.000931364
Condition	Clinical Finding	257907	Disorder of lung	280	0.000557226
Condition	Clinical Finding	258369	Primary malignant neoplasm of lung	56	0.000111445
Condition	Clinical Finding	25844	Ulcer of esophagus	3627	0.00721807
Condition	Clinical Finding	258482	Abscess of Bartholin's gland	914	0.00181895
Condition	Clinical Finding	258540	Marfan's syndrome	84	0.000167168
Condition	Clinical Finding	258780	Emphysematous bronchitis	1406	0.00279807
Condition	Clinical Finding	258785	Pneumococcal pneumonia	163	0.000324385
Condition	Clinical Finding	259153	Pain in throat	13844	0.0275509
Condition	Clinical Finding	259848	Chronic rhinitis	5661	0.0112659
Condition	Clinical Finding	259865	Cyst of Bartholin's gland duct	1049	0.00208761
Condition	Clinical Finding	260123	Acute sinusitis	15942	0.0317261
Condition	Clinical Finding	260125	Acute bronchiolitis	125	0.000248762
Condition	Clinical Finding	260131	Disorder of bronchus	138	0.000274633
Condition	Clinical Finding	260139	Acute bronchitis	11906	0.0236941
Condition	Clinical Finding	260336	Primary malignant neoplasm of glottis	78	0.000155227
Condition	Clinical Finding	260427	Common cold	5087	0.0101236
Condition	Clinical Finding	26052	Primary malignant neoplasm of larynx	57	0.000113435
Condition	Clinical Finding	261116	Acquired deformity of nose	236	0.000469662
Condition	Clinical Finding	261236	Primary malignant neoplasm of upper lobe, bronchus or lung	127	0.000252742
Condition	Clinical Finding	261324	Pneumonia due to Streptococcus	61	0.000121396
Condition	Clinical Finding	261325	Pulmonary emphysema	718	0.00142889
Condition	Clinical Finding	261326	Viral pneumonia	202	0.000401999
Condition	Clinical Finding	261600	Acute pulmonary edema	205	0.000407969
Condition	Clinical Finding	261687	Hemoptysis	2636	0.00524589
Condition	Clinical Finding	261880	Atelectasis	647	0.00128759
Condition	Clinical Finding	26638	Primary malignant neoplasm of esophagus	155	0.000308464
Condition	Clinical Finding	26662	Testicular hypofunction	98	0.000195029
Condition	Clinical Finding	26711	Chronic pharyngitis	404	0.000803998
Condition	Clinical Finding	26727	Hematemesis	1809	0.00360008
Condition	Clinical Finding	26935	Disorder of endocrine testis	109	0.00021692
Condition	Clinical Finding	27674	Nausea and vomiting	6429	0.0127943
Condition	Clinical Finding	28060	Streptococcal sore throat	294	0.000585087
Condition	Clinical Finding	28179	Polyp of vocal cord or larynx	251	0.000499513
Condition	Clinical Finding	28403	Gigantism and acromegaly	96	0.000191049
Condition	Clinical Finding	28457	Hypertrophy of tonsils	212	0.0004219
Condition	Clinical Finding	28461	Hypertrophy of salivary gland	76	0.000151247
Condition	Clinical Finding	28779	Bleeding esophageal varices	52	0.000103485
Condition	Clinical Finding	29056	Sialoadenitis	552	0.00109853
Condition	Clinical Finding	29735	Candidiasis of mouth	1786	0.00355431
Condition	Clinical Finding	30133	Acute laryngitis	4854	0.00965991
Condition	Clinical Finding	30234	Neck sprain	5841	0.0116241
Condition	Clinical Finding	30284	Motion sickness	311	0.000618919
Condition	Clinical Finding	30437	Gastro-esophageal reflux disease with esophagitis	11222	0.0223328
Condition	Clinical Finding	30441	Sialolithiasis	310	0.000616929
Condition	Clinical Finding	30679	Benign neoplasm of major salivary gland	59	0.000117416
Condition	Clinical Finding	30683	Hemoglobin SS disease without crisis	68	0.000135326
Condition	Clinical Finding	30753	Esophagitis	10006	0.0199129
Condition	Clinical Finding	30968	Diabetes insipidus	99	0.000197019
Condition	Clinical Finding	30978	Thalassemia	74	0.000147267
Condition	Clinical Finding	31057	Disorder of pharynx	374	0.000744295
Condition	Clinical Finding	312327	Acute myocardial infarction	4409	0.00877432
Condition	Clinical Finding	312337	Arterial embolus and thrombosis	198	0.000394038
Condition	Clinical Finding	312349	Venous varices	382	0.000760216
Condition	Clinical Finding	312358	Chronic glomerulonephritis	59	0.000117416
Condition	Clinical Finding	312437	Dyspnea	10863	0.0216184
Condition	Clinical Finding	312622	Venous retinal branch occlusion	207	0.000411949
Condition	Clinical Finding	312648	Benign essential hypertension	433	0.00086171
Condition	Clinical Finding	312723	Congenital heart disease	92	0.000183089
Condition	Clinical Finding	312902	Benign intracranial hypertension	94	0.000187069
Condition	Clinical Finding	312934	Atherosclerosis of aorta	127	0.000252742
Condition	Clinical Finding	312950	IgE-mediated allergic asthma	53	0.000105475
Condition	Clinical Finding	312998	Pain in thoracic spine	1269	0.00252543
Condition	Clinical Finding	31317	Dysphagia	4817	0.00958628
Condition	Clinical Finding	313217	Atrial fibrillation	2077	0.00413342
Condition	Clinical Finding	313219	Phlebitis and thrombophlebitis	896	0.00178312
Condition	Clinical Finding	313223	Granulomatosis with polyangiitis	102	0.00020299
Condition	Clinical Finding	313459	Sleep apnea	3230	0.006428
Condition	Clinical Finding	313504	Osler hemorrhagic telangiectasia syndrome	81	0.000161198
Condition	Clinical Finding	313761	Central retinal vein occlusion	207	0.000411949
Condition	Clinical Finding	313791	Bundle branch block	91	0.000181098
Condition	Clinical Finding	313792	Paroxysmal tachycardia	244	0.000485583
Condition	Clinical Finding	313878	Respiratory symptom	1877	0.00373541
Condition	Clinical Finding	314054	Aortic valve disorder	271	0.000539315
Condition	Clinical Finding	314059	Right bundle branch block	656	0.0013055
Condition	Clinical Finding	314090	Mild pre-eclampsia	112	0.00022289
Condition	Clinical Finding	314131	Degeneration of cervical intervertebral disc	907	0.00180501
Condition	Clinical Finding	314171	Low blood pressure reading	391	0.000778126
Condition	Clinical Finding	314379	First degree atrioventricular block	306	0.000608969
Condition	Clinical Finding	314383	Myocarditis	81	0.000161198
Condition	Clinical Finding	314457	Congenital stenosis of aortic valve	54	0.000107465
Condition	Clinical Finding	314617	Basophilia	77	0.000153237
Condition	Clinical Finding	314658	Cardiomegaly	1024	0.00203786
Condition	Clinical Finding	314659	Arteritis	153	0.000304484
Condition	Clinical Finding	314665	Atrial flutter	258	0.000513444
Condition	Clinical Finding	314666	Old myocardial infarction	2641	0.00525584
Condition	Clinical Finding	314754	Wheezing	2959	0.00588869
Condition	Clinical Finding	314962	Raynaud's disease	1961	0.00390257
Condition	Clinical Finding	314965	Embolism and thrombosis of an arm or leg artery	331	0.000658721
Condition	Clinical Finding	314971	Chronic respiratory failure	56	0.000111445
Condition	Clinical Finding	315078	Palpitations	11965	0.0238115
Condition	Clinical Finding	315085	Lymphadenopathy	2380	0.00473642
Condition	Clinical Finding	31509	Primary malignant neoplasm of tonsil	102	0.00020299
Condition	Clinical Finding	315273	Mitral valve stenosis	148	0.000294534
Condition	Clinical Finding	315276	Vitreous hemorrhage	428	0.00085176
Condition	Clinical Finding	315286	Chronic ischemic heart disease	7930	0.0157814
Condition	Clinical Finding	315296	Preinfarction syndrome	4262	0.00848178
Condition	Clinical Finding	315361	Orthopnea	66	0.000131346
Condition	Clinical Finding	315558	Atherosclerosis of arteries of the extremities	373	0.000742305
Condition	Clinical Finding	315564	Aortic valve regurgitation	510	0.00101495
Condition	Clinical Finding	315832	Angina decubitus	151	0.000300504
Condition	Clinical Finding	315947	Thoracic back sprain	485	0.000965195
Condition	Clinical Finding	31597	Acute laryngotracheitis	571	0.00113634
Condition	Clinical Finding	31602	Disorder of the larynx	374	0.000744295
Condition	Clinical Finding	316084	Lymphadenitis	227	0.000451751
Condition	Clinical Finding	31610	Disorder of esophagus	1047	0.00208363
Condition	Clinical Finding	316127	Vitreous opacities	127	0.000252742
Condition	Clinical Finding	316139	Heart failure	610	0.00121396
Condition	Clinical Finding	316211	Acquired spondylolisthesis	286	0.000569167
Condition	Clinical Finding	316428	Hypertrophic obstructive cardiomyopathy	89	0.000177118
Condition	Clinical Finding	316429	Premature beats	369	0.000734344
Condition	Clinical Finding	316457	Mallory-Weiss syndrome	280	0.000557226
Condition	Clinical Finding	316814	Hyperventilation	690	0.00137316
Condition	Clinical Finding	316822	Heart murmur	1034	0.00205776
Condition	Clinical Finding	316866	Hypertensive disorder	17043	0.0339172
Condition	Clinical Finding	316998	Left bundle branch block	649	0.00129157
Condition	Clinical Finding	316999	Conduction disorder of the heart	152	0.000302494
Condition	Clinical Finding	317002	Low blood pressure	1322	0.0026309
Condition	Clinical Finding	317003	Compression of vein	55	0.000109455
Condition	Clinical Finding	317009	Asthma	30155	0.0600113
Condition	Clinical Finding	317109	Respiratory arrest	59	0.000117416
Condition	Clinical Finding	317248	Disorder of hematopoietic structure	382	0.000760216
Condition	Clinical Finding	317299	Disorder of vitreous body	469	0.000933354
Condition	Clinical Finding	317305	Stricture of artery	408	0.000811958
Condition	Clinical Finding	317309	Peripheral arterial occlusive disease	115	0.000228861
Condition	Clinical Finding	317576	Coronary arteriosclerosis	13822	0.0275071
Condition	Clinical Finding	317585	Aortic aneurysm	191	0.000380108
Condition	Clinical Finding	317893	Paroxysmal supraventricular tachycardia	279	0.000555236
Condition	Clinical Finding	318096	Secondary malignant neoplasm of lymph node	418	0.000831859
Condition	Clinical Finding	318169	Varicose veins of lower extremity	8837	0.0175865
Condition	Clinical Finding	318174	Phlebitis	349	0.000694543
Condition	Clinical Finding	318186	Achalasia of esophagus	127	0.000252742
Condition	Clinical Finding	31821	Disorder of endocrine system	287	0.000571157
Condition	Clinical Finding	318222	Acute lymphadenitis	456	0.000907483
Condition	Clinical Finding	318443	Arteriosclerotic vascular disease	129	0.000256722
Condition	Clinical Finding	318448	Second degree atrioventricular block	167	0.000332346
Condition	Clinical Finding	318566	Flushing	433	0.00086171
Condition	Clinical Finding	318712	Peripheral circulatory disorder due to type 1 diabetes mellitus	75	0.000149257
Condition	Clinical Finding	318736	Migraine	14172	0.0282036
Condition	Clinical Finding	318772	Disorder of pericardium	284	0.000565187
Condition	Clinical Finding	318776	Rheumatic mitral regurgitation	62	0.000123386
Condition	Clinical Finding	318800	Gastroesophageal reflux disease	9807	0.0195168
Condition	Clinical Finding	31884	Acquired diverticulum of esophagus	83	0.000165178
Condition	Clinical Finding	319016	Retinal lattice degeneration	59	0.000117416
Condition	Clinical Finding	319034	Hypertensive heart disease without congestive heart failure	82	0.000163188
Condition	Clinical Finding	319041	Orthostatic hypotension	929	0.0018488
Condition	Clinical Finding	319049	Acute respiratory failure	87	0.000173138
Condition	Clinical Finding	31967	Nausea	3560	0.00708473
Condition	Clinical Finding	319825	Rheumatic heart disease	56	0.000111445
Condition	Clinical Finding	319826	Secondary hypertension	92	0.000183089
Condition	Clinical Finding	319835	Congestive heart failure	751	0.00149456
Condition	Clinical Finding	319843	Mitral valve disorder	176	0.000350256
Condition	Clinical Finding	319844	Acute ischemic heart disease	344	0.000684592
Condition	Clinical Finding	320073	Neutropenia	695	0.00138311
Condition	Clinical Finding	320116	Acute pericarditis	419	0.000833849
Condition	Clinical Finding	320128	Essential hypertension	62793	0.124964
Condition	Clinical Finding	320136	Disorder of respiratory system	2475	0.00492548
Condition	Clinical Finding	320416	Diseases of mitral and aortic valves	205	0.000407969
Condition	Clinical Finding	320420	Vitreous degeneration	55	0.000109455
Condition	Clinical Finding	320425	Heart block	173	0.000344286
Condition	Clinical Finding	320536	Electrocardiogram abnormal	2471	0.00491752
Condition	Clinical Finding	320739	Dissection of aorta	60	0.000119406
Condition	Clinical Finding	320741	Thrombophlebitis	674	0.00134132
Condition	Clinical Finding	320744	Complete atrioventricular block	244	0.000485583
Condition	Clinical Finding	321042	Cardiac arrest	150	0.000298514
Condition	Clinical Finding	321052	Peripheral vascular disease	1881	0.00374337
Condition	Clinical Finding	321074	Pre-existing hypertension complicating pregnancy, childbirth and puerperium	75	0.000149257
Condition	Clinical Finding	321080	Hypertension complicating pregnancy, childbirth and the puerperium	117	0.000232841
Condition	Clinical Finding	321107	Congenital insufficiency of aortic valve	64	0.000127366
Condition	Clinical Finding	321318	Angina pectoris	12372	0.0246214
Condition	Clinical Finding	321319	Cardiomyopathy	434	0.0008637
Condition	Clinical Finding	321533	Immature white blood cells	282	0.000561206
Condition	Clinical Finding	321588	Heart disease	861	0.00171347
Condition	Clinical Finding	321596	Peripheral venous insufficiency	180	0.000358217
Condition	Clinical Finding	321876	Disorder of capillaries	97	0.000193039
Condition	Clinical Finding	321887	Disorder of artery	269	0.000535335
Condition	Clinical Finding	35609623	Depressive personality disorder	122	0.000242791
Condition	Clinical Finding	35609842	Reactive depression, prolonged single episode	1730	0.00344286
Condition	Clinical Finding	35622958	Disorder in remission	69	0.000137316
Condition	Clinical Finding	35623051	Autosomal dominant polycystic kidney disease	136	0.000270653
Condition	Clinical Finding	35623148	Vomiting co-occurrent and due to infectious disease	178	0.000354237
Condition	Clinical Finding	35624213	Secondary cataract	695	0.00138311
Condition	Clinical Finding	35624440	Synovial cyst of ankle and foot	50	9.95047e-05
Condition	Clinical Finding	35624442	Synovial cyst of hand	82	0.000163188
Condition	Clinical Finding	35624449	Synovial cyst of wrist	89	0.000177118
Condition	Clinical Finding	35624549	Mucous retention cyst of cervix uteri	232	0.000461702
Condition	Clinical Finding	35624868	Lesion of face	131	0.000260702
Condition	Clinical Finding	35625873	Lyell syndrome	86	0.000171148
Condition	Clinical Finding	35626087	Disorder of right macula due to diabetes mellitus	119	0.000236821
Condition	Clinical Finding	35626088	Disorder of left macula due to diabetes mellitus	113	0.000224881
Condition	Clinical Finding	3654438	Dislocation of wrist	69	0.000137316
Condition	Clinical Finding	3654543	Dislocation of joint of foot	62	0.000123386
Condition	Clinical Finding	3654603	Cellulitis and abscess of hand	151	0.000300504
Condition	Clinical Finding	3655355	Erectile dysfunction	9374	0.0186551
Condition	Clinical Finding	3655359	Erectile dysfunction due to psychophysiologic disorder	115	0.000228861
Condition	Clinical Finding	3656146	Strain of rectus abdominus muscle	535	0.0010647
Condition	Clinical Finding	3657563	First trimester bleeding	176	0.000350256
Condition	Clinical Finding	3657564	Burn of wrist and hand	219	0.00043583
Condition	Clinical Finding	3661861	Allergic reaction to insect bite	262	0.000521404
Condition	Clinical Finding	3663197	Glaucoma suspect	619	0.00123187
Condition	Clinical Finding	36675035	Prematurity of infant	307	0.000610959
Condition	Clinical Finding	36676420	Paronychia due to ingrown nail	209	0.00041593
Condition	Clinical Finding	36683296	Polycystic ovary	790	0.00157217
Condition	Clinical Finding	36712695	Suspected fetal abnormality affecting management of mother	153	0.000304484
Condition	Clinical Finding	36712821	Postprocedural infection	3019	0.00600809
Condition	Clinical Finding	36712845	Isolated proteinuria	216	0.00042986
Condition	Clinical Finding	36713107	Lumbar spondylolisthesis	287	0.000571157
Condition	Clinical Finding	36713108	Lumbosacral spondylolisthesis	129	0.000256722
Condition	Clinical Finding	36713630	Cystoscopy normal	1151	0.0022906
Condition	Clinical Finding	36714126	Difficulty walking	81	0.000161198
Condition	Clinical Finding	36714559	Disorder caused by alcohol	80	0.000159207
Condition	Clinical Finding	36715479	Hydronephrosis due to ureteral obstruction	59	0.000117416
Condition	Clinical Finding	36715575	Hypopituitarism following procedure	54	0.000107465
Condition	Clinical Finding	36715577	Disorder of patella	316	0.000628869
Condition	Clinical Finding	36715792	Acquired absence of breast	1192	0.00237219
Condition	Clinical Finding	36715916	Internal hemorrhoids grade I	1235	0.00245777
Condition	Clinical Finding	36716270	Cyst of kidney	525	0.0010448
Condition	Clinical Finding	36716565	Multiple open wounds of head	65	0.000129356
Condition	Clinical Finding	36716659	Recurrent aphthous stomatitis	60	0.000119406
Condition	Clinical Finding	36716672	Strain of tendon of wrist	63	0.000125376
Condition	Clinical Finding	36716700	Perforation and abscess of large intestine co-occurrent and due to diverticulitis	219	0.00043583
Condition	Clinical Finding	36716712	Calculus of gallbladder without cholecystitis or cholangitis	5774	0.0114908
Condition	Clinical Finding	36716939	Recurrent ulcer of mouth	175	0.000348266
Condition	Clinical Finding	37016130	Lesion of oral mucosa	1005	0.00200004
Condition	Clinical Finding	37016195	Leiomyoma	766	0.00152441
Condition	Clinical Finding	37016310	Complicated internal hemorrhoid	1319	0.00262493
Condition	Clinical Finding	37016775	Traumatic and/or non-traumatic injury of back	876	0.00174332
Condition	Clinical Finding	37017182	Joint pain of pelvic region	718	0.00142889
Condition	Clinical Finding	37017314	Lack of interest	226	0.000449761
Condition	Clinical Finding	37018096	Infection of tooth socket	53	0.000105475
Condition	Clinical Finding	37018196	Prediabetes	274	0.000545286
Condition	Clinical Finding	37018293	Inflammatory disorder of jaw region	58	0.000115425
Condition	Clinical Finding	37018674	Increased aspartate transaminase level	108	0.00021493
Condition	Clinical Finding	37109843	Absence of lower limb	174	0.000346276
Condition	Clinical Finding	37110280	Incomplete legal abortion without complication	103	0.00020498
Condition	Clinical Finding	37110367	Acquired varus deformity of limb	53	0.000105475
Condition	Clinical Finding	37110444	Harmful pattern of use of nicotine	443	0.000881611
Condition	Clinical Finding	37110545	Disorder of nervous system following procedure	55	0.000109455
Condition	Clinical Finding	37116361	Accidental wound during procedure	778	0.00154829
Condition	Clinical Finding	37116845	Acute severe refractory exacerbation of asthma	266	0.000529365
Condition	Clinical Finding	37117206	Foreign body granuloma of soft tissue	118	0.000234831
Condition	Clinical Finding	37118667	Disorder of anterior uveal tract	91	0.000181098
Condition	Clinical Finding	37119138	Iron deficiency anemia due to blood loss	386	0.000768176
Condition	Clinical Finding	37119234	Disorder of musculoskeletal system following procedure	83	0.000165178
Condition	Clinical Finding	37203984	Anal fistula	1025	0.00203985
Condition	Clinical Finding	37206139	Acute bronchitis co-occurrent with wheeze	3697	0.00735737
Condition	Clinical Finding	37206607	Overactive bladder	88	0.000175128
Condition	Clinical Finding	37206611	Idiopathic detrusor overactivity	1850	0.00368167
Condition	Clinical Finding	37206940	Human papillomavirus deoxyribonucleic acid test positive	58	0.000115425
Condition	Clinical Finding	372247	Candidal otitis externa	72	0.000143287
Condition	Clinical Finding	372324	Eustachian tube disorder	263	0.000523395
Condition	Clinical Finding	372328	Otitis media	5031	0.0100122
Condition	Clinical Finding	372409	Sciatica	13482	0.0268304
Condition	Clinical Finding	372448	Loss of consciousness	5055	0.0100599
Condition	Clinical Finding	372547	Viral encephalitis	96	0.000191049
Condition	Clinical Finding	372604	Movement disorder	78	0.000155227
Condition	Clinical Finding	372610	Postconcussion syndrome	150	0.000298514
Condition	Clinical Finding	372629	Nonexudative age-related macular degeneration	73	0.000145277
Condition	Clinical Finding	372635	Corneal degeneration	60	0.000119406
Condition	Clinical Finding	372828	Herpes zoster ophthalmicus	120	0.000238811
Condition	Clinical Finding	372887	Disorder of brain	178	0.000354237
Condition	Clinical Finding	372888	Sciatic nerve lesion	56	0.000111445
Condition	Clinical Finding	372894	Central serous chorioretinopathy	223	0.000443791
Condition	Clinical Finding	372896	Stimulus deprivation amblyopia	204	0.000405979
Condition	Clinical Finding	372897	Homonymous hemianopia	89	0.000177118
Condition	Clinical Finding	372906	Blindness - both eyes	94	0.000187069
Condition	Clinical Finding	372907	Scarred macula	65	0.000129356
Condition	Clinical Finding	372914	Optic atrophy	120	0.000238811
Condition	Clinical Finding	372924	Cerebral artery occlusion	121	0.000240801
Condition	Clinical Finding	373035	Closed fracture of malar AND/OR maxillary bones	328	0.000652751
Condition	Clinical Finding	373101	Injury of ulnar nerve	106	0.00021095
Condition	Clinical Finding	37311123	Dislocation of digit of hand	286	0.000569167
Condition	Clinical Finding	37311250	Bilateral lower limb edema	251	0.000499513
Condition	Clinical Finding	37311319	Hypovolemia	723	0.00143884
Condition	Clinical Finding	37311783	Chlordiazepoxide dependence	51	0.000101495
Condition	Clinical Finding	37312105	Strain of rotator cuff of shoulder	592	0.00117814
Condition	Clinical Finding	37312249	Pimple of skin	2945	0.00586082
Condition	Clinical Finding	37312366	Repetitive motion disorder	395	0.000786087
Condition	Clinical Finding	373189	Encephalomyelitis	77	0.000153237
Condition	Clinical Finding	373202	Corneal ulcer	730	0.00145277
Condition	Clinical Finding	373216	Disorder of mastoid	70	0.000139307
Condition	Clinical Finding	373404	Ophthalmic herpes simplex	86	0.000171148
Condition	Clinical Finding	373432	Benign neoplasm of nervous system	470	0.000935344
Condition	Clinical Finding	373474	Diplopia	1212	0.00241199
Condition	Clinical Finding	373478	Presbyopia	66	0.000131346
Condition	Clinical Finding	373487	Ischemic optic neuropathy	53	0.000105475
Condition	Clinical Finding	373499	Disorder of eye region	916	0.00182293
Condition	Clinical Finding	373503	Transient cerebral ischemia	2464	0.00490359
Condition	Clinical Finding	373638	Superficial injury of cornea	89	0.000177118
Condition	Clinical Finding	373747	Extrapyramidal disease	94	0.000187069
Condition	Clinical Finding	373785	Disorder of lens	60	0.000119406
Condition	Clinical Finding	373786	Abnormal vision	236	0.000469662
Condition	Clinical Finding	373852	Neuralgia	1866	0.00371351
Condition	Clinical Finding	37397422	Asymptomatic periapical periodontitis	477	0.000949275
Condition	Clinical Finding	37397686	Increased urine output	238	0.000473642
Condition	Clinical Finding	37399074	Sample microscopy: crystals	67	0.000133336
Condition	Clinical Finding	37399393	Symptomatic periapical periodontitis	223	0.000443791
Condition	Clinical Finding	373995	Delirium	138	0.000274633
Condition	Clinical Finding	374022	Hemiplegia	951	0.00189258
Condition	Clinical Finding	374025	Retinal hemorrhage	384	0.000764196
Condition	Clinical Finding	374027	Lesion of ulnar nerve	958	0.00190651
Condition	Clinical Finding	374028	Age related macular degeneration	366	0.000728374
Condition	Clinical Finding	374034	Visual disturbance	1782	0.00354635
Condition	Clinical Finding	374035	Keratitis	856	0.00170352
Condition	Clinical Finding	374036	Chronic conjunctivitis	397	0.000790067
Condition	Clinical Finding	374043	Hereditary corneal dystrophy	87	0.000173138
Condition	Clinical Finding	374044	Ptosis of eyelid	1025	0.00203985
Condition	Clinical Finding	374053	Sudden hearing loss	93	0.000185079
Condition	Clinical Finding	374055	Basilar artery syndrome	538	0.00107067
Condition	Clinical Finding	374313	Neoplasm of uncertain behavior of soft tissues	163	0.000324385
Condition	Clinical Finding	374317	Alcohol-induced psychosis	66	0.000131346
Condition	Clinical Finding	374347	Blepharoconjunctivitis	580	0.00115425
Condition	Clinical Finding	374362	Keratoconus	247	0.000491553
Condition	Clinical Finding	374364	Disorder of middle ear	51	0.000101495
Condition	Clinical Finding	374366	Sensorineural hearing loss	2112	0.00420308
Condition	Clinical Finding	374375	Impacted cerumen	7735	0.0153934
Condition	Clinical Finding	374640	Serous retinal detachment	675	0.00134331
Condition	Clinical Finding	374655	Mastoiditis	79	0.000157217
Condition	Clinical Finding	374801	Foreign body in ear	166	0.000330355
Condition	Clinical Finding	374905	Non-organic sleep disorder	511	0.00101694
Condition	Clinical Finding	374919	Multiple sclerosis	1452	0.00288962
Condition	Clinical Finding	374923	Bell's palsy	1533	0.00305081
Condition	Clinical Finding	374946	Recurrent erosion of cornea	150	0.000298514
Condition	Clinical Finding	374947	Acute infection of pinna	119	0.000236821
Condition	Clinical Finding	374948	Acute secretory otitis media	1915	0.00381103
Condition	Clinical Finding	374954	Optic neuritis	298	0.000593048
Condition	Clinical Finding	374957	Acquired stenosis of external ear canal	66	0.000131346
Condition	Clinical Finding	375252	Disorder of eye	1893	0.00376725
Condition	Clinical Finding	375265	Superficial punctate keratitis	60	0.000119406
Condition	Clinical Finding	375277	Non-infectious pinna disorders	94	0.000187069
Condition	Clinical Finding	375290	Chronic tubotympanic suppurative otitis media	53	0.000105475
Condition	Clinical Finding	375292	Perforation of tympanic membrane	2006	0.00399213
Condition	Clinical Finding	375415	Injury of head	4440	0.00883601
Condition	Clinical Finding	375519	Alcohol withdrawal syndrome	532	0.00105873
Condition	Clinical Finding	375527	Headache disorder	235	0.000467672
Condition	Clinical Finding	375538	Degeneration of macula due to cyst, hole or pseudohole	103	0.00020498
Condition	Clinical Finding	375545	Cataract	7685	0.0152939
Condition	Clinical Finding	375551	Blepharochalasis	387	0.000770166
Condition	Clinical Finding	375552	Pterygium	559	0.00111246
Condition	Clinical Finding	375800	Dystonia	177	0.000352247
Condition	Clinical Finding	375801	Demyelinating disease of central nervous system	312	0.000620909
Condition	Clinical Finding	375819	Disorder of tympanic membrane	306	0.000608969
Condition	Clinical Finding	375827	Acute non-suppurative otitis media - serous	210	0.00041792
Condition	Clinical Finding	376063	Benign neoplasm of cerebral meninges	247	0.000491553
Condition	Clinical Finding	376065	Disorder of nervous system due to type 2 diabetes mellitus	200	0.000398019
Condition	Clinical Finding	376112	Polyneuropathy due to diabetes mellitus	241	0.000479612
Condition	Clinical Finding	376124	Pinguecula	249	0.000495533
Condition	Clinical Finding	376125	Disorder of eyelid	2753	0.00547873
Condition	Clinical Finding	376132	Ectropion	269	0.000535335
Condition	Clinical Finding	376208	Disorder of soft tissue	1166	0.00232045
Condition	Clinical Finding	376229	Abnormal involuntary movement	88	0.000175128
Condition	Clinical Finding	376337	Disorder of nervous system	468	0.000931364
Condition	Clinical Finding	376382	Tension-type headache	3640	0.00724394
Condition	Clinical Finding	376387	Spasmodic torticollis	267	0.000531355
Condition	Clinical Finding	376394	Menstrual migraine	1218	0.00242393
Condition	Clinical Finding	376401	Traumatic cataract	99	0.000197019
Condition	Clinical Finding	376412	Acute follicular conjunctivitis	59	0.000117416
Condition	Clinical Finding	376415	Hypermetropia	338	0.000672652
Condition	Clinical Finding	376425	Chronic non-suppurative otitis media	105	0.00020896
Condition	Clinical Finding	376525	Audiogram abnormal	188	0.000374138
Condition	Clinical Finding	376564	Superficial injury of eye	61	0.000121396
Condition	Clinical Finding	376578	Otitic barotrauma	71	0.000141297
Condition	Clinical Finding	376647	Primary malignant neoplasm of soft tissues	123	0.000244781
Condition	Clinical Finding	376683	Nonproliferative retinopathy due to diabetes mellitus	1208	0.00240403
Condition	Clinical Finding	376707	Acute conjunctivitis	14219	0.0282971
Condition	Clinical Finding	376712	Purulent otitis media	1184	0.00235627
Condition	Clinical Finding	376713	Cerebral hemorrhage	191	0.000380108
Condition	Clinical Finding	376938	Neurofibromatosis syndrome	109	0.00021692
Condition	Clinical Finding	376961	Disturbance of consciousness	947	0.00188462
Condition	Clinical Finding	376965	Hypertensive retinopathy	106	0.00021095
Condition	Clinical Finding	376971	Retinal defect	176	0.000350256
Condition	Clinical Finding	376973	Cataract secondary to ocular disease	59	0.000117416
Condition	Clinical Finding	376979	Cataract due to diabetes mellitus	52	0.000103485
Condition	Clinical Finding	376981	Amblyopia	385	0.000766186
Condition	Clinical Finding	376984	Conjunctival cyst	109	0.00021692
Condition	Clinical Finding	377091	Seizure	1791	0.00356426
Condition	Clinical Finding	377210	Herpes simplex dendritic keratitis	103	0.00020498
Condition	Clinical Finding	377252	Neurofibromatosis type 1	50	9.95047e-05
Condition	Clinical Finding	377270	Hereditary retinal dystrophy	94	0.000187069
Condition	Clinical Finding	377280	Disorder of cornea	300	0.000597028
Condition	Clinical Finding	377286	Visual field defect	655	0.00130351
Condition	Clinical Finding	377294	Exotropia	266	0.000529365
Condition	Clinical Finding	377383	Auditory/vestibular test abnormal	148	0.000294534
Condition	Clinical Finding	377546	Chronic post-traumatic headache	74	0.000147267
Condition	Clinical Finding	377560	Internal hordeolum	724	0.00144083
Condition	Clinical Finding	377573	Central perforation of tympanic membrane	204	0.000405979
Condition	Clinical Finding	377574	Presbycusis	483	0.000961215
Condition	Clinical Finding	377575	Tinnitus	6929	0.0137894
Condition	Clinical Finding	377802	Late effects of poliomyelitis	107	0.00021294
Condition	Clinical Finding	377821	Disorder of nervous system due to type 1 diabetes mellitus	101	0.000200999
Condition	Clinical Finding	377830	Alcohol withdrawal delirium	105	0.00020896
Condition	Clinical Finding	377877	Esotropia	276	0.000549266
Condition	Clinical Finding	377884	Eustachian tube salpingitis	496	0.000987086
Condition	Clinical Finding	377886	Chronic purulent otitis media	489	0.000973156
Condition	Clinical Finding	377888	Conductive hearing loss	861	0.00171347
Condition	Clinical Finding	377889	Hearing loss	9800	0.0195029
Condition	Clinical Finding	377910	Deviated nasal septum	4423	0.00880218
Condition	Clinical Finding	378001	Concussion with no loss of consciousness	166	0.000330355
Condition	Clinical Finding	378135	Facial nerve disorder	256	0.000509464
Condition	Clinical Finding	378143	Encephalitis	80	0.000159207
Condition	Clinical Finding	378160	Otorrhea	777	0.0015463
Condition	Clinical Finding	378161	Disorder of ear	1789	0.00356028
Condition	Clinical Finding	378163	Hyperacusis	52	0.000103485
Condition	Clinical Finding	378165	Nystagmus	105	0.00020896
Condition	Clinical Finding	378253	Headache	19775	0.0393541
Condition	Clinical Finding	378256	Abnormal reflex	132	0.000262692
Condition	Clinical Finding	378414	Retinal detachment	1001	0.00199208
Condition	Clinical Finding	378416	Retinal disorder	1231	0.0024498
Condition	Clinical Finding	378423	Retinoschisis and retinal cysts	75	0.000149257
Condition	Clinical Finding	378424	Astigmatism	458	0.000911463
Condition	Clinical Finding	378425	Blepharitis	5779	0.0115007
Condition	Clinical Finding	378427	Tear film insufficiency	1150	0.00228861
Condition	Clinical Finding	378523	Residual foreign body in soft tissue	231	0.000459712
Condition	Clinical Finding	378679	Acute poliomyelitis	211	0.00041991
Condition	Clinical Finding	378696	Primary malignant neoplasm of choroid	77	0.000153237
Condition	Clinical Finding	378735	Migraine without aura	301	0.000599018
Condition	Clinical Finding	378741	Brachial plexus disorder	82	0.000163188
Condition	Clinical Finding	378747	Retained foreign body in eye	147	0.000292544
Condition	Clinical Finding	378756	Conjunctival hemorrhage	317	0.00063086
Condition	Clinical Finding	378765	Tympanosclerosis	160	0.000318415
Condition	Clinical Finding	379010	Epiretinal membrane	123	0.000244781
Condition	Clinical Finding	379019	Conjunctivitis	8620	0.0171546
Condition	Clinical Finding	379031	Pain in eye	1540	0.00306474
Condition	Clinical Finding	379801	Trigeminal neuralgia	1058	0.00210552
Condition	Clinical Finding	379805	Myopia	1707	0.00339709
Condition	Clinical Finding	379806	Migraine variants	84	0.000167168
Condition	Clinical Finding	379820	Color blindness	90	0.000179108
Condition	Clinical Finding	379822	Cyst of eyelid	764	0.00152043
Condition	Clinical Finding	379832	Mixed conductive AND sensorineural hearing loss	129	0.000256722
Condition	Clinical Finding	380038	Viral conjunctivitis	296	0.000589068
Condition	Clinical Finding	380094	Carpal tunnel syndrome	12046	0.0239727
Condition	Clinical Finding	380096	Proliferative retinopathy due to diabetes mellitus	118	0.000234831
Condition	Clinical Finding	380103	Retinal detachment with retinal defect	52	0.000103485
Condition	Clinical Finding	380109	Exophoria	62	0.000123386
Condition	Clinical Finding	380111	Acute atopic conjunctivitis	182	0.000362197
Condition	Clinical Finding	380378	Epilepsy	3474	0.00691358
Condition	Clinical Finding	380397	Keratoconjunctivitis	399	0.000794047
Condition	Clinical Finding	380403	External hordeolum	2850	0.00567177
Condition	Clinical Finding	380407	Chronic infective otitis externa	328	0.000652751
Condition	Clinical Finding	380513	Congenital cataract	94	0.000187069
Condition	Clinical Finding	380640	Trachoma	93	0.000185079
Condition	Clinical Finding	380702	Cerebral cyst	84	0.000167168
Condition	Clinical Finding	380731	Otitis externa	10824	0.0215408
Condition	Clinical Finding	380733	Otalgia	6915	0.0137615
Condition	Clinical Finding	380834	Coma	171	0.000340306
Condition	Clinical Finding	380859	Fracture of mandible, closed	326	0.00064877
Condition	Clinical Finding	381001	Subjective visual disturbance	321	0.00063882
Condition	Clinical Finding	381021	Lagophthalmos	55	0.000109455
Condition	Clinical Finding	381033	Aphakia	117	0.000232841
Condition	Clinical Finding	381035	Vertigo of central origin	58	0.000115425
Condition	Clinical Finding	381270	Parkinson's disease	605	0.00120401
Condition	Clinical Finding	381278	Cluster headache	640	0.00127366
Condition	Clinical Finding	381281	Degenerative progressive high myopia	162	0.000322395
Condition	Clinical Finding	381282	Retinoschisis	90	0.000179108
Condition	Clinical Finding	381290	Ocular hypertension	1406	0.00279807
Condition	Clinical Finding	381292	Chronic allergic conjunctivitis	1520	0.00302494
Condition	Clinical Finding	381295	Senile cataract	1115	0.00221895
Condition	Clinical Finding	381297	Xanthoma of eyelid	204	0.000405979
Condition	Clinical Finding	381299	Swelling of structure of eye	133	0.000264682
Condition	Clinical Finding	381301	Chronic serous otitis media	245	0.000487573
Condition	Clinical Finding	381302	Obstruction of Eustachian tube	757	0.0015065
Condition	Clinical Finding	381312	Neural hearing loss	71	0.000141297
Condition	Clinical Finding	381316	Cerebrovascular accident	1812	0.00360605
Condition	Clinical Finding	381444	Contusion of eye	452	0.000899522
Condition	Clinical Finding	381549	Migraine with aura	816	0.00162392
Condition	Clinical Finding	381572	Abducens nerve palsy	97	0.000193039
Condition	Clinical Finding	381575	Disorder of external ear	748	0.00148859
Condition	Clinical Finding	381581	Chalazion	4384	0.00872457
Condition	Clinical Finding	381585	Cholesteatoma of middle ear	361	0.000718424
Condition	Clinical Finding	381591	Cerebrovascular disease	1539	0.00306275
Condition	Clinical Finding	381592	Chronic mucoid otitis media	1324	0.00263488
Condition	Clinical Finding	381677	Spina bifida occulta	206	0.000409959
Condition	Clinical Finding	381732	Nerve injury	54	0.000107465
Condition	Clinical Finding	381783	Viral infection of central nervous system	58	0.000115425
Condition	Clinical Finding	381854	Disorder of conjunctiva	522	0.00103883
Condition	Clinical Finding	381859	Infective otitis externa	9325	0.0185576
Condition	Clinical Finding	381877	Dysfunction of eustachian tube	3681	0.00732553
Condition	Clinical Finding	4000609	Disorder of upper gastrointestinal tract	1813	0.00360804
Condition	Clinical Finding	4000634	Acute arthritis	151	0.000300504
Condition	Clinical Finding	4000966	Rheumatism, excluding the back	51	0.000101495
Condition	Clinical Finding	4000967	Supraspinatus tendinitis	3712	0.00738723
Condition	Clinical Finding	4000968	Biceps tendinitis	1729	0.00344087
Condition	Clinical Finding	4000969	Adductor tendinitis	1495	0.00297519
Condition	Clinical Finding	4000972	Tibialis posterior tendinitis	53	0.000105475
Condition	Clinical Finding	4000976	Flexor tenosynovitis of wrist	69	0.000137316
Condition	Clinical Finding	4000982	Cyst of bursa	100	0.000199009
Condition	Clinical Finding	4000983	Ganglion of ankle	114	0.000226871
Condition	Clinical Finding	4001047	Hypoalbuminemia	59	0.000117416
Condition	Clinical Finding	4001107	Ganglion of flexor tendon sheath of finger	62	0.000123386
Condition	Clinical Finding	4001315	Lobular carcinoma in situ of breast	124	0.000246772
Condition	Clinical Finding	4001336	Concussion injury of brain	513	0.00102092
Condition	Clinical Finding	4001448	Cervical root syndrome	82	0.000163188
Condition	Clinical Finding	4001450	Lumbago with sciatica	1697	0.00337719
Condition	Clinical Finding	4001453	Sacroiliac disorder	540	0.00107465
Condition	Clinical Finding	4001460	Peripheral enthesopathies and allied syndromes	80	0.000159207
Condition	Clinical Finding	4001471	Anterior shin splints	106	0.00021095
Condition	Clinical Finding	4001670	Intraductal carcinoma in situ of breast	793	0.00157814
Condition	Clinical Finding	4001785	Dupuytren's disease of palm, nodules with no contracture	77	0.000153237
Condition	Clinical Finding	4001787	Dupuytren's disease of finger	79	0.000157217
Condition	Clinical Finding	4001804	Muscular rheumatism	109	0.00021692
Condition	Clinical Finding	4001809	Tender heel pad	54	0.000107465
Condition	Clinical Finding	4002134	Osteoporosis in endocrine disorders	147	0.000292544
Condition	Clinical Finding	4002144	Subacromial impingement	646	0.0012856
Condition	Clinical Finding	4002154	Extensor tenosynovitis of wrist	118	0.000234831
Condition	Clinical Finding	4002173	Cervical radiculitis	832	0.00165576
Condition	Clinical Finding	4002359	Monoclonal gammopathy (clinical)	126	0.000250752
Condition	Clinical Finding	4002646	Scapulohumeral fibrositis	114	0.000226871
Condition	Clinical Finding	4002650	Plantar fasciitis	6955	0.0138411
Condition	Clinical Finding	4002654	Extensor tenosynovitis of thumb	94	0.000187069
Condition	Clinical Finding	4002818	Spasm of back muscles	130	0.000258712
Condition	Clinical Finding	4002819	Fibrositis of neck	51	0.000101495
Condition	Clinical Finding	4002836	Postoperative hemorrhage	71	0.000141297
Condition	Clinical Finding	4002901	Benign teratoma of ovary	107	0.00021294
Condition	Clinical Finding	4002956	Metatarsalgia	2245	0.00446776
Condition	Clinical Finding	4002994	Paget's disease-multiple sites	257	0.000511454
Condition	Clinical Finding	4002996	Calve's vertebral osteochondrosis	102	0.00020299
Condition	Clinical Finding	4003030	Retained placenta	65	0.000129356
Condition	Clinical Finding	4003132	Ganglion of wrist	1397	0.00278016
Condition	Clinical Finding	4003171	Benign neoplasm of meninges	76	0.000151247
Condition	Clinical Finding	4003481	Vertebral osteoporosis	61	0.000121396
Condition	Clinical Finding	4003482	Postoophorectomy osteoporosis with pathological fracture	150	0.000298514
Condition	Clinical Finding	4003487	Renal agenesis	109	0.00021692
Condition	Clinical Finding	4003627	Stenosis of bladder neck	125	0.000248762
Condition	Clinical Finding	4003830	Diffuse non-Hodgkin's lymphoma	246	0.000489563
Condition	Clinical Finding	4004352	Irritant contact dermatitis	127	0.000252742
Condition	Clinical Finding	4004672	Psychoactive substance use disorder	72	0.000143287
Condition	Clinical Finding	4006160	Enthesopathy of shoulder region	72	0.000143287
Condition	Clinical Finding	4006163	Acquired scoliosis	72	0.000143287
Condition	Clinical Finding	4006305	Proctoptosis	216	0.00042986
Condition	Clinical Finding	4006963	Avascular necrosis of the capital femoral epiphysis	90	0.000179108
Condition	Clinical Finding	4006971	Tricuspid valve regurgitation	122	0.000242791
Condition	Clinical Finding	4007310	Sinus tachycardia	294	0.000585087
Condition	Clinical Finding	4008253	Blood group A	1375	0.00273638
Condition	Clinical Finding	4008261	Infection due to Pseudomonas aeruginosa	330	0.000656731
Condition	Clinical Finding	4008356	Multiple fractures of lumbar spine and/or pelvis	61	0.000121396
Condition	Clinical Finding	4008556	Pseudocyst of pancreas	113	0.000224881
Condition	Clinical Finding	4008576	Diabetes mellitus without complication	1106	0.00220104
Condition	Clinical Finding	4008683	Anxiety neurosis	609	0.00121197
Condition	Clinical Finding	4008724	Viral gastroenteritis	1782	0.00354635
Condition	Clinical Finding	4009006	Blood group B	334	0.000664691
Condition	Clinical Finding	4009186	Arcus senilis	144	0.000286573
Condition	Clinical Finding	4009386	Chest wall tenderness	77	0.000153237
Condition	Clinical Finding	4009435	Closed fracture olecranon, extra-articular	108	0.00021493
Condition	Clinical Finding	4009439	Smith's fracture - closed	523	0.00104082
Condition	Clinical Finding	4009488	Sore gums	258	0.000513444
Condition	Clinical Finding	4009585	Abnormal urine	62	0.000123386
Condition	Clinical Finding	4009619	Bursitis of knee	781	0.00155426
Condition	Clinical Finding	4009752	Closed fracture distal phalanx, toe	94	0.000187069
Condition	Clinical Finding	4009757	Multiple fractures of foot	78	0.000155227
Condition	Clinical Finding	4009798	Mechanical complication of cardiovascular device	119	0.000236821
Condition	Clinical Finding	4009890	Pain in upper limb	12034	0.0239488
Condition	Clinical Finding	4010016	Chest wall pain	848	0.0016876
Condition	Clinical Finding	4010017	Atypical chest pain	2527	0.00502897
Condition	Clinical Finding	4010088	Knee locking	251	0.000499513
Condition	Clinical Finding	4010333	Postmenopausal osteoporosis	71	0.000141297
Condition	Clinical Finding	4010361	Inguinal pain	3604	0.0071723
Condition	Clinical Finding	4010385	Fracture of first metacarpal bone	66	0.000131346
Condition	Clinical Finding	4010658	Difficulty passing urine	1407	0.00280006
Condition	Clinical Finding	4010840	Fit and well	3400	0.00676632
Condition	Clinical Finding	4010963	Cramp in lower leg associated with rest	2179	0.00433641
Condition	Clinical Finding	4010971	Edema of lower extremity	53	0.000105475
Condition	Clinical Finding	4011332	Sensation of blocked ear	2978	0.0059265
Condition	Clinical Finding	4011508	Fracture of skull and facial bones	134	0.000266673
Condition	Clinical Finding	4011509	Fracture of malar and maxillary bones	119	0.000236821
Condition	Clinical Finding	4011560	Raised intraocular pressure	895	0.00178113
Condition	Clinical Finding	4011615	Recurrent miscarriage	98	0.000195029
Condition	Clinical Finding	4012068	Sore mouth	1138	0.00226473
Condition	Clinical Finding	4012069	Tongue symptoms	997	0.00198412
Condition	Clinical Finding	4012073	Abdominal wall pain	121	0.000240801
Condition	Clinical Finding	4012075	Left flank pain	120	0.000238811
Condition	Clinical Finding	4012076	Right iliac fossa pain	2166	0.00431054
Condition	Clinical Finding	4012077	Left iliac fossa pain	1569	0.00312246
Condition	Clinical Finding	4012079	Abdominal distension symptom	539	0.00107266
Condition	Clinical Finding	4012191	Feces normal	56	0.000111445
Condition	Clinical Finding	4012195	Micturition frequency normal	72	0.000143287
Condition	Clinical Finding	4012199	Vulval pain	180	0.000358217
Condition	Clinical Finding	4012205	Vaginal discomfort	609	0.00121197
Condition	Clinical Finding	4012219	Peptic ulcer symptoms	112	0.00022289
Condition	Clinical Finding	4012222	Central abdominal pain	310	0.000616929
Condition	Clinical Finding	4012223	Right flank pain	128	0.000254732
Condition	Clinical Finding	4012224	Upset stomach	136	0.000270653
Condition	Clinical Finding	4012231	Poor stream of urine	201	0.000400009
Condition	Clinical Finding	4012233	Urine looks normal	135	0.000268663
Condition	Clinical Finding	4012235	C/O perineal pain	93	0.000185079
Condition	Clinical Finding	4012340	Urethral discharge symptom	51	0.000101495
Condition	Clinical Finding	4012343	Vaginal discharge symptom	4532	0.0090191
Condition	Clinical Finding	4012344	Breast lump symptom	5598	0.0111405
Condition	Clinical Finding	4012345	Nipple discharge symptom	364	0.000724394
Condition	Clinical Finding	4012346	Nipple discharge present	54	0.000107465
Condition	Clinical Finding	4012351	Sexual symptom	126	0.000250752
Condition	Clinical Finding	4012352	Poor self-esteem	113	0.000224881
Condition	Clinical Finding	4012359	Waterbrash	72	0.000143287
Condition	Clinical Finding	4012363	Excessive belching	65	0.000129356
Condition	Clinical Finding	4012364	Not constipated	76	0.000151247
Condition	Clinical Finding	4012368	Increased frequency of urination	3654	0.0072718
Condition	Clinical Finding	4012372	C/O pelvic pain	1717	0.00341699
Condition	Clinical Finding	4012376	Currently not sexually active	200	0.000398019
Condition	Clinical Finding	4012381	Restlessness	58	0.000115425
Condition	Clinical Finding	4012382	Weakness present	126	0.000250752
Condition	Clinical Finding	4012384	Sensory symptoms	180	0.000358217
Condition	Clinical Finding	4012455	Closed fracture distal tibia	388	0.000772156
Condition	Clinical Finding	4012456	Open fracture distal tibia	59	0.000117416
Condition	Clinical Finding	4012489	Has prickling sensation	63	0.000125376
Condition	Clinical Finding	4012494	Non-colicky abdominal pain	72	0.000143287
Condition	Clinical Finding	4012496	Left subcostal pain	78	0.000155227
Condition	Clinical Finding	4012497	Right subcostal pain	206	0.000409959
Condition	Clinical Finding	4012498	Suprapubic pain	870	0.00173138
Condition	Clinical Finding	4012507	Terminal dribbling of urine	211	0.00041991
Condition	Clinical Finding	4012514	Late insomnia	70	0.000139307
Condition	Clinical Finding	4012515	Viral headache	85	0.000169158
Condition	Clinical Finding	4012558	Possible pregnancy	292	0.000581107
Condition	Clinical Finding	4012561	Nulliparous	152	0.000302494
Condition	Clinical Finding	4012588	Closed fracture proximal phalanx, toe	211	0.00041991
Condition	Clinical Finding	4012667	Bladder: fully continent	201	0.000400009
Condition	Clinical Finding	4012689	Cervical nerve root pain	1034	0.00205776
Condition	Clinical Finding	4012690	Thoracic nerve root pain	66	0.000131346
Condition	Clinical Finding	4012744	Acute meniscal tear, medial, posterior horn	114	0.000226871
Condition	Clinical Finding	4012747	Acute meniscal tear, lateral	284	0.000565187
Condition	Clinical Finding	4012811	Biopsy result normal	298	0.000593048
Condition	Clinical Finding	4012819	O/E: inspection of blood	142	0.000282593
Condition	Clinical Finding	4012822	Full blood count normal	8915	0.0177417
Condition	Clinical Finding	4012953	Memory: present place not known	70	0.000139307
Condition	Clinical Finding	4013074	Hemoglobin low	404	0.000803998
Condition	Clinical Finding	4013076	Full blood count borderline	336	0.000668671
Condition	Clinical Finding	4013077	Full blood count abnormal	1311	0.00260901
Condition	Clinical Finding	4013086	Plasma viscosity normal	311	0.000618919
Condition	Clinical Finding	4013088	Hypochromic red blood cells	257	0.000511454
Condition	Clinical Finding	4013103	Hepatitis B non-immune	119	0.000236821
Condition	Clinical Finding	4013106	HIV positive	134	0.000266673
Condition	Clinical Finding	4013160	Closed fracture sacrum	71	0.000141297
Condition	Clinical Finding	4013224	Immunoglobulins normal	115	0.000228861
Condition	Clinical Finding	4013233	Urea and electrolytes normal	3493	0.0069514
Condition	Clinical Finding	4013234	Serum T4 level normal	95	0.000189059
Condition	Clinical Finding	4013239	MCH - normal	283	0.000563196
Condition	Clinical Finding	4013241	MCH - raised	101	0.000200999
Condition	Clinical Finding	4013244	MCHC - normal	279	0.000555236
Condition	Clinical Finding	4013245	MCV - normal	466	0.000927383
Condition	Clinical Finding	4013246	Plasma viscosity raised	55	0.000109455
Condition	Clinical Finding	4013248	Microcytosis	129	0.000256722
Condition	Clinical Finding	4013250	RBC - red blood cell clumping	110	0.00021891
Condition	Clinical Finding	4013263	Rheumatoid factor positive	251	0.000499513
Condition	Clinical Finding	4013265	Anti-nuclear factor positive	103	0.00020498
Condition	Clinical Finding	4013366	Autoantibody titer negative	68	0.000135326
Condition	Clinical Finding	4013370	Hepatitis A test negative	70	0.000139307
Condition	Clinical Finding	4013373	Urea and electrolytes abnormal	357	0.000710463
Condition	Clinical Finding	4013378	FSH level abnormal	65	0.000129356
Condition	Clinical Finding	4013401	Hemoglobin borderline low	94	0.000187069
Condition	Clinical Finding	4013511	Narrowing of intervertebral disc space	329	0.000654741
Condition	Clinical Finding	4013516	Hematocrit - PCV - low	79	0.000157217
Condition	Clinical Finding	4013517	RBC count normal	346	0.000688572
Condition	Clinical Finding	4013522	MCV - low	58	0.000115425
Condition	Clinical Finding	4013526	ESR raised	559	0.00111246
Condition	Clinical Finding	4013538	White blood cell count normal	1099	0.00218711
Condition	Clinical Finding	4013540	RhD negative	442	0.000879621
Condition	Clinical Finding	4013548	Syphilis titer test negative	268	0.000533345
Condition	Clinical Finding	4013596	Closed fracture thoracic vertebra	203	0.000403989
Condition	Clinical Finding	4013604	Closed fracture lumbar vertebra	342	0.000680612
Condition	Clinical Finding	4013613	Fracture of lumbar spine and/or pelvis	58	0.000115425
Condition	Clinical Finding	4013643	Pulmonary arterial hypertension	224	0.000445781
Condition	Clinical Finding	4013667	Anti-nuclear factor negative	448	0.000891562
Condition	Clinical Finding	4013836	Hemoglobin normal	1197	0.00238214
Condition	Clinical Finding	4013838	Hematocrit - PCV - normal	259	0.000515434
Condition	Clinical Finding	4013842	RBC count low	135	0.000268663
Condition	Clinical Finding	4013847	MCV - raised	108	0.00021493
Condition	Clinical Finding	4013850	ESR abnormal	51	0.000101495
Condition	Clinical Finding	4013851	Erythrocyte sedimentation rate normal	781	0.00155426
Condition	Clinical Finding	4013853	Thyroid hormone tests abnormal	108	0.00021493
Condition	Clinical Finding	4013896	Fracture or disruption of pelvis	135	0.000268663
Condition	Clinical Finding	4013901	Closed fracture pelvis, single pubic ramus	55	0.000109455
Condition	Clinical Finding	4013920	Closed fracture proximal humerus, neck	57	0.000113435
Condition	Clinical Finding	4013974	Hepatitis A test positive	71	0.000141297
Condition	Clinical Finding	4013978	Prostate specific antigen normal	1429	0.00284384
Condition	Clinical Finding	4013983	Serum T3 level normal	50	9.95047e-05
Condition	Clinical Finding	4013987	Gonadotrophin levels normal	69	0.000137316
Condition	Clinical Finding	4013989	Prolactin level normal	63	0.000125376
Condition	Clinical Finding	4013991	White blood cell count abnormal	60	0.000119406
Condition	Clinical Finding	4013992	Differential white cell count normal	333	0.000662701
Condition	Clinical Finding	4013993	Blood group AB	107	0.00021294
Condition	Clinical Finding	4013995	RhD positive	1353	0.0026926
Condition	Clinical Finding	4014004	Rubella antibody absent	53	0.000105475
Condition	Clinical Finding	4014005	Rubella antibody present - immune	4741	0.00943503
Condition	Clinical Finding	4014007	Hepatitis B surface antigen positive	149	0.000296524
Condition	Clinical Finding	4014066	Closed fracture radial styloid	185	0.000368167
Condition	Clinical Finding	4014120	Rheumatoid factor negative	1555	0.0030946
Condition	Clinical Finding	4014135	Blood chemistry normal	2198	0.00437423
Condition	Clinical Finding	4014140	Serum TSH level normal	1454	0.0028936
Condition	Clinical Finding	4014141	Serum TSH level abnormal	329	0.000654741
Condition	Clinical Finding	4014142	LH level normal	152	0.000302494
Condition	Clinical Finding	4014143	FSH level normal	170	0.000338316
Condition	Clinical Finding	4014199	Solar urticaria	52	0.000103485
Condition	Clinical Finding	4014295	Single live birth	17276	0.0343809
Condition	Clinical Finding	4014296	Twins - both live born	587	0.00116818
Condition	Clinical Finding	4014445	Postnatal examination minor problem found	62	0.000123386
Condition	Clinical Finding	4014451	Home birth	88	0.000175128
Condition	Clinical Finding	4014454	Single stillbirth	239	0.000475632
Condition	Clinical Finding	4014716	Placental finding	71	0.000141297
Condition	Clinical Finding	4014720	Normal birth	586	0.00116619
Condition	Clinical Finding	4014781	Closed traumatic subdural hemorrhage	86	0.000171148
Condition	Clinical Finding	4015154	Postnatal examination normal	559	0.00111246
Condition	Clinical Finding	4015159	Consultant unit birth	222	0.000441801
Condition	Clinical Finding	4015270	Birth of child	870	0.00173138
Condition	Clinical Finding	4015271	Baby female	1718	0.00341898
Condition	Clinical Finding	4015350	Fracture at wrist and/or hand level	893	0.00177715
Condition	Clinical Finding	4015352	Fracture of metacarpal bone	2046	0.00407173
Condition	Clinical Finding	4015356	Closed fracture of thumb metacarpal	98	0.000195029
Condition	Clinical Finding	4015423	Baby male	1809	0.00360008
Condition	Clinical Finding	4015642	Closed fracture ankle, lateral malleolus, low	51	0.000101495
Condition	Clinical Finding	4015818	Airways obstruction reversible	730	0.00145277
Condition	Clinical Finding	4015819	Asthma disturbs sleep weekly	307	0.000610959
Condition	Clinical Finding	4015842	Viral hepatitis carrier	136	0.000270653
Condition	Clinical Finding	4015856	Acute meniscal tear, medial, bucket handle tear	62	0.000123386
Condition	Clinical Finding	4015871	Closed fracture finger metacarpal	122	0.000242791
Condition	Clinical Finding	4015946	Airways obstruction irreversible	365	0.000726384
Condition	Clinical Finding	4015947	Asthma causing night waking	428	0.00085176
Condition	Clinical Finding	4015971	Multiple fractures of forearm	68	0.000135326
Condition	Clinical Finding	4016045	Diabetic - good control	650	0.00129356
Condition	Clinical Finding	4016123	Closed fracture metatarsal base	141	0.000280603
Condition	Clinical Finding	4016124	Closed fracture metatarsal shaft	50	9.95047e-05
Condition	Clinical Finding	4016131	Fracture of great toe	258	0.000513444
Condition	Clinical Finding	4016155	Prostatism	4233	0.00842407
Condition	Clinical Finding	4016475	Placenta normal O/E	73	0.000145277
Condition	Clinical Finding	4016540	Focal brain injury	64	0.000127366
Condition	Clinical Finding	4016673	Sprain of ankle and/or foot	129	0.000256722
Condition	Clinical Finding	4016837	Chondrocostal joint sprain	748	0.00148859
Condition	Clinical Finding	4016896	Poor visual acuity	182	0.000362197
Condition	Clinical Finding	4017025	Asthma disturbing sleep	2393	0.00476229
Condition	Clinical Finding	4017026	Asthma not limiting activities	7205	0.0143386
Condition	Clinical Finding	4017107	Traumatic subdural hemorrhage	69	0.000137316
Condition	Clinical Finding	4017172	O/E - initial high BP	150	0.000298514
Condition	Clinical Finding	4017173	O/E - check high BP	71	0.000141297
Condition	Clinical Finding	4017182	Asthma disturbs sleep frequently	283	0.000563196
Condition	Clinical Finding	4017183	Asthma not disturbing sleep	7738	0.0153993
Condition	Clinical Finding	4017184	Asthma never disturbs sleep	1732	0.00344684
Condition	Clinical Finding	4017293	Asthma never restricts exercise	1625	0.0032339
Condition	Clinical Finding	4017673	Closed fracture dislocation foot	79	0.000157217
Condition	Clinical Finding	4018502	Partial tear, knee, anterior cruciate ligament	109	0.00021692
Condition	Clinical Finding	4018504	Sprain of ligament of lumbosacral joint	463	0.000921413
Condition	Clinical Finding	4018628	Complete tear of ligament of finger	113	0.000224881
Condition	Clinical Finding	4018951	Strain of supraspinatus tendon	62	0.000123386
Condition	Clinical Finding	4018956	Sprain of wrist and/or hand	538	0.00107067
Condition	Clinical Finding	4018961	Interphalangeal sprain	129	0.000256722
Condition	Clinical Finding	4019069	Complete tear, knee, anterior cruciate ligament	131	0.000260702
Condition	Clinical Finding	4019385	Snapping hip	51	0.000101495
Condition	Clinical Finding	4019513	Brittle diabetes mellitus	602	0.00119804
Condition	Clinical Finding	4021336	At risk for suicide	79	0.000157217
Condition	Clinical Finding	4021498	Panic attack	3156	0.00628073
Condition	Clinical Finding	4021667	Wound finding	603	0.00120003
Condition	Clinical Finding	4021670	Perineal pain	363	0.000722404
Condition	Clinical Finding	4021782	Mood finding	91	0.000181098
Condition	Clinical Finding	4022067	Overwork	551	0.00109654
Condition	Clinical Finding	4022073	Dependence on wheelchair	174	0.000346276
Condition	Clinical Finding	4022201	Injury of musculoskeletal system	114	0.000226871
Condition	Clinical Finding	4022202	Open wound of trunk	106	0.00021095
Condition	Clinical Finding	4022203	Contusion with intact skin	559	0.00111246
Condition	Clinical Finding	4023180	Sight deteriorating	106	0.00021095
Condition	Clinical Finding	4023183	Gastric reflux	690	0.00137316
Condition	Clinical Finding	4023310	Blindness AND/OR vision impairment level	210	0.00041792
Condition	Clinical Finding	4023316	Sprain of joint	555	0.0011045
Condition	Clinical Finding	4023612	Heterozygous thalassemia	93	0.000185079
Condition	Clinical Finding	4024000	Urinary system finding	1946	0.00387272
Condition	Clinical Finding	4024127	Postprocedural respiratory disorders	155	0.000308464
Condition	Clinical Finding	4024306	Injury of nose	220	0.000437821
Condition	Clinical Finding	4024561	Pain in lower limb	16065	0.0319708
Condition	Clinical Finding	4024659	Gestational diabetes mellitus	381	0.000758226
Condition	Clinical Finding	4024688	Embedded teeth	83	0.000165178
Condition	Clinical Finding	4024716	Aphasia, agnosia, dyslexia AND/OR apraxia	297	0.000591058
Condition	Clinical Finding	4024717	Dyslexia AND/OR speech dysfunction	111	0.0002209
Condition	Clinical Finding	4024826	Mouth polyp	92	0.000183089
Condition	Clinical Finding	4025168	Diffuse interstitial pulmonary fibrosis	69	0.000137316
Condition	Clinical Finding	4025198	Hemorrhagic complication of pregnancy	545	0.0010846
Condition	Clinical Finding	4025325	Periapical abscess	2819	0.00561007
Condition	Clinical Finding	4025367	Genetic finding	50	9.95047e-05
Condition	Clinical Finding	4025500	Barrett's ulcer of esophagus	50	9.95047e-05
Condition	Clinical Finding	4025663	Obstructed inguinal hernia	173	0.000344286
Condition	Clinical Finding	4025941	Wears glasses	50	9.95047e-05
Condition	Clinical Finding	4025947	Pain associated with defecation	91	0.000181098
Condition	Clinical Finding	4026001	Subacute intestinal obstruction	203	0.000403989
Condition	Clinical Finding	4026011	Chronic constipation without overflow	57	0.000113435
Condition	Clinical Finding	4026112	Rectal hemorrhage	9100	0.0181098
Condition	Clinical Finding	4026125	Chronic active hepatitis	99	0.000197019
Condition	Clinical Finding	4026131	Non-alcoholic fatty liver	605	0.00120401
Condition	Clinical Finding	4027025	Infection by Giardia lamblia	289	0.000575137
Condition	Clinical Finding	4027133	Complication of dialysis	58	0.000115425
Condition	Clinical Finding	4027460	Closed pertrochanteric fracture	133	0.000264682
Condition	Clinical Finding	4027534	Thoracic outlet syndrome	71	0.000141297
Condition	Clinical Finding	4027539	Disorder of skin AND/OR subcutaneous tissue of head	52	0.000103485
Condition	Clinical Finding	4027663	Peptic ulcer	568	0.00113037
Condition	Clinical Finding	4027729	Acute duodenal ulcer with hemorrhage	106	0.00021095
Condition	Clinical Finding	40277917	Intellectual disability	265	0.000527375
Condition	Clinical Finding	4028013	Cystic acne	109	0.00021692
Condition	Clinical Finding	4028065	Autoimmune thrombocytopenia	122	0.000242791
Condition	Clinical Finding	4028237	Cellulitis of foot	804	0.00160004
Condition	Clinical Finding	4028242	Chronic duodenal ulcer	133	0.000264682
Condition	Clinical Finding	4028254	Bacterial conjunctivitis	164	0.000326375
Condition	Clinical Finding	4028363	Uveitis	576	0.00114629
Condition	Clinical Finding	4028373	Hernia of abdominal wall	127	0.000252742
Condition	Clinical Finding	4028969	Superficial injury of eye AND/OR adnexa	63	0.000125376
Condition	Clinical Finding	4028970	Tracheobronchitis	202	0.000401999
Condition	Clinical Finding	4028998	Paraphimosis	99	0.000197019
Condition	Clinical Finding	4029186	Crusted scabies	540	0.00107465
Condition	Clinical Finding	4029295	Folliculitis	3032	0.00603396
Condition	Clinical Finding	4029305	Hypercholesterolemia	6746	0.0134252
Condition	Clinical Finding	4029621	Fear	92	0.000183089
Condition	Clinical Finding	4029776	Abscess of axilla	178	0.000354237
Condition	Clinical Finding	4029926	Ischemic ulcer	117	0.000232841
Condition	Clinical Finding	4030040	Diffuse goiter	68	0.000135326
Condition	Clinical Finding	4030041	Thyroid nodule	543	0.00108062
Condition	Clinical Finding	4030042	Toxic goiter	845	0.00168163
Condition	Clinical Finding	4030065	Hyposplenism	182	0.000362197
Condition	Clinical Finding	4030186	Hyperprolactinemia	225	0.000447771
Condition	Clinical Finding	40303312	Excessive fluid intake	76	0.000151247
Condition	Clinical Finding	40304526	Nocturia	2311	0.00459911
Condition	Clinical Finding	4030518	Renal impairment	350	0.000696533
Condition	Clinical Finding	4030555	Measles	1738	0.00345878
Condition	Clinical Finding	4030563	Para 1	465	0.000925393
Condition	Clinical Finding	40305987	Delayed union of fracture	61	0.000121396
Condition	Clinical Finding	4030754	Computed tomography result abnormal	428	0.00085176
Condition	Clinical Finding	4030872	Hyperemesis gravidarum	206	0.000409959
Condition	Clinical Finding	4030981	Acute lymphangitis of skin excluding digits of hand or foot	243	0.000483593
Condition	Clinical Finding	4030982	Acute cervical adenitis	227	0.000451751
Condition	Clinical Finding	4031010	Hand eczema	644	0.00128162
Condition	Clinical Finding	4031019	Allergic contact dermatitis	297	0.000591058
Condition	Clinical Finding	4031106	Melanocytic nevus of face	1559	0.00310256
Condition	Clinical Finding	4031107	Melanoma in situ of face	117	0.000232841
Condition	Clinical Finding	4031109	Melanoma in situ of trunk	75	0.000149257
Condition	Clinical Finding	4031111	Melanoma in situ of upper limb	60	0.000119406
Condition	Clinical Finding	4031113	Melanoma in situ of lower limb	74	0.000147267
Condition	Clinical Finding	4031128	Lipoma of skin and subcutaneous tissue of limb	1628	0.00323987
Condition	Clinical Finding	4031135	Brocq's neurodermatitis	58	0.000115425
Condition	Clinical Finding	4031141	Scalp psoriasis	299	0.000595038
Condition	Clinical Finding	4031162	Solar lentiginosis	152	0.000302494
Condition	Clinical Finding	4031190	Swallowed foreign body	57	0.000113435
Condition	Clinical Finding	4031463	Stitch abscess	186	0.000370157
Condition	Clinical Finding	4031640	Occupational allergic contact dermatitis	1283	0.00255329
Condition	Clinical Finding	4031757	Melanocytic nevus of eyelid, including canthus	194	0.000386078
Condition	Clinical Finding	4031763	Melanocytic nevus of lower limb	413	0.000821909
Condition	Clinical Finding	4031840	Hyperesthesia	78	0.000155227
Condition	Clinical Finding	40318617	Incomplete miscarriage	2775	0.00552251
Condition	Clinical Finding	40318618	Complete miscarriage	397	0.000790067
Condition	Clinical Finding	4031945	Primary hypercholesterolemia	135	0.000268663
Condition	Clinical Finding	40319772	Psoriatic arthritis	417	0.000829869
Condition	Clinical Finding	4032277	Erythrasma	109	0.00021692
Condition	Clinical Finding	4032587	Disorder of testis and epididymis	199	0.000396029
Condition	Clinical Finding	4032594	Inflammation of scrotum	99	0.000197019
Condition	Clinical Finding	40326053	Dysphonia	723	0.00143884
Condition	Clinical Finding	4032796	Parotitis	380	0.000756235
Condition	Clinical Finding	4032878	Hair follicle disorder	230	0.000457721
Condition	Clinical Finding	4032880	Comedonal acne	1200	0.00238811
Condition	Clinical Finding	4033089	Drug-induced osteoporosis	337	0.000670661
Condition	Clinical Finding	4033227	Herpes labialis	1636	0.00325579
Condition	Clinical Finding	4033296	Melanocytic nevus of lip	166	0.000330355
Condition	Clinical Finding	4033297	Melanocytic nevus of ear	66	0.000131346
Condition	Clinical Finding	4033319	Lipoma of skin and subcutaneous tissue of trunk	2009	0.0039981
Condition	Clinical Finding	4033662	Hair sinus	213	0.00042389
Condition	Clinical Finding	4033802	Granulomatous disorder of the skin and subcutaneous tissue	268	0.000533345
Condition	Clinical Finding	4033837	Melanocytic nevus of trunk	995	0.00198014
Condition	Clinical Finding	4033839	Melanocytic nevus of upper limb	346	0.000688572
Condition	Clinical Finding	4033861	Perioral dermatitis	555	0.0011045
Condition	Clinical Finding	4034024	Nasal vestibulitis	457	0.000909473
Condition	Clinical Finding	4034214	Open wound of ear	148	0.000294534
Condition	Clinical Finding	4034226	Cyclical mastalgia	144	0.000286573
Condition	Clinical Finding	4034235	Tight chest	1712	0.00340704
Condition	Clinical Finding	4034633	Singers' nodes	220	0.000437821
Condition	Clinical Finding	4034681	Vitreous floaters	911	0.00181298
Condition	Clinical Finding	4034800	Friction blisters of the skin	493	0.000981116
Condition	Clinical Finding	4034814	Hypothyroid goiter, acquired	766	0.00152441
Condition	Clinical Finding	4034815	Autoimmune hypothyroidism	59	0.000117416
Condition	Clinical Finding	4034825	Multinodular goiter	72	0.000143287
Condition	Clinical Finding	4034870	Retroversion of uterus	93	0.000185079
Condition	Clinical Finding	4035415	Tear of meniscus of knee	242	0.000481603
Condition	Clinical Finding	4035422	Disorder of patellofemoral joint	382	0.000760216
Condition	Clinical Finding	4035431	Shoulder synovitis	109	0.00021692
Condition	Clinical Finding	4035440	Osteoarthritis of acromioclavicular joint	97	0.000193039
Condition	Clinical Finding	4035441	Osteoarthritis of wrist	195	0.000388068
Condition	Clinical Finding	4035442	Osteoarthritis of first metatarsophalangeal joint	195	0.000388068
Condition	Clinical Finding	4035610	Post-infective arthritis	105	0.00020896
Condition	Clinical Finding	4035611	Seropositive rheumatoid arthritis	351	0.000698523
Condition	Clinical Finding	4035655	Toxemia of pregnancy	121	0.000240801
Condition	Clinical Finding	4035688	Increased prolactin level	56	0.000111445
Condition	Clinical Finding	40359339	Awareness of heart beat	2753	0.00547873
Condition	Clinical Finding	4036178	Decreased thyroid hormone level	280	0.000557226
Condition	Clinical Finding	4036425	Gets little exercise	430	0.00085574
Condition	Clinical Finding	4036620	Dry eyes	3847	0.00765589
Condition	Clinical Finding	4036622	Generalized headache	76	0.000151247
Condition	Clinical Finding	4036624	Throbbing headache	69	0.000137316
Condition	Clinical Finding	4036628	Ringing in ear	165	0.000328365
Condition	Clinical Finding	4036661	Increased thyroid hormone level	310	0.000616929
Condition	Clinical Finding	4036761	Symptom: abdominal wall	438	0.000871661
Condition	Clinical Finding	4036762	Symptom of lower limb	316	0.000628869
Condition	Clinical Finding	4036799	Asthma resolved	1904	0.00378914
Condition	Clinical Finding	4036801	Patient's condition satisfactory	203	0.000403989
Condition	Clinical Finding	4036927	O/E - sweating	116	0.000230851
Condition	Clinical Finding	4036946	Floaters in visual field	789	0.00157018
Condition	Clinical Finding	4036947	Temporary visual disturbance	280	0.000557226
Condition	Clinical Finding	4036955	Hearing symptoms	878	0.0017473
Condition	Clinical Finding	4036957	Bilateral deafness	146	0.000290554
Condition	Clinical Finding	4036959	Buzzing in ear	250	0.000497523
Condition	Clinical Finding	4036960	Hissing in ear	57	0.000113435
Condition	Clinical Finding	4036969	Ear pressure sensation	76	0.000151247
Condition	Clinical Finding	4037145	Epilepsy resolved	214	0.00042588
Condition	Clinical Finding	4037288	Patient's condition unstable	71	0.000141297
Condition	Clinical Finding	4037297	Sees flashes	385	0.000766186
Condition	Clinical Finding	4037298	Headache site	120	0.000238811
Condition	Clinical Finding	4037306	Transient neurological symptoms	89	0.000177118
Condition	Clinical Finding	4037307	Hearing normal	241	0.000479612
Condition	Clinical Finding	4037308	Popping sensation in ear	151	0.000300504
Condition	Clinical Finding	4037309	Noises in ear	1952	0.00388466
Condition	Clinical Finding	4037310	Ear discharge symptoms	360	0.000716434
Condition	Clinical Finding	4037320	Blocked sinuses	239	0.000475632
Condition	Clinical Finding	4037322	C/O: a general symptom	127	0.000252742
Condition	Clinical Finding	4037514	O/E - ethnic group	122	0.000242791
Condition	Clinical Finding	4037515	O/E - Europeanoid	182	0.000362197
Condition	Clinical Finding	4037517	O/E - color normal	129	0.000256722
Condition	Clinical Finding	4037519	O/E - jaundiced color	86	0.000171148
Condition	Clinical Finding	4037683	O/E - mental state	92	0.000183089
Condition	Clinical Finding	4037852	O/E - general observation	101	0.000200999
Condition	Clinical Finding	4037863	O/E - color pale	106	0.00021095
Condition	Clinical Finding	4037864	O/E - color pigmented	150	0.000298514
Condition	Clinical Finding	4037885	Visual symptoms	852	0.00169556
Condition	Clinical Finding	4037888	Has an itchy eye	1008	0.00200601
Condition	Clinical Finding	4038025	Aching headache	59	0.000117416
Condition	Clinical Finding	4038030	Hearing difficulty	2254	0.00448567
Condition	Clinical Finding	4038037	Earache symptoms	3419	0.00680413
Condition	Clinical Finding	4038038	Bilateral earache	82	0.000163188
Condition	Clinical Finding	4038039	Irritation of ear	235	0.000467672
Condition	Clinical Finding	4038041	Sneezing symptom	151	0.000300504
Condition	Clinical Finding	4038043	Snoring symptoms	2288	0.00455333
Condition	Clinical Finding	4038046	C/O - postnasal drip	1012	0.00201397
Condition	Clinical Finding	4038048	Throat irritation	238	0.000473642
Condition	Clinical Finding	4038050	C/O: a swelling	1536	0.00305678
Condition	Clinical Finding	4038051	C/O: stiffness	275	0.000547276
Condition	Clinical Finding	4038052	C/O: a rash	12923	0.025718
Condition	Clinical Finding	4038217	Pain character - finding	60	0.000119406
Condition	Clinical Finding	4038236	Family aware of diagnosis	51	0.000101495
Condition	Clinical Finding	4038245	Hypertension resolved	563	0.00112042
Condition	Clinical Finding	4038250	O/E - distressed	112	0.00022289
Condition	Clinical Finding	4038252	O/E - depressed	1331	0.00264881
Condition	Clinical Finding	4038253	O/E - anxious	280	0.000557226
Condition	Clinical Finding	4038418	O/E - fundal size = dates	93	0.000185079
Condition	Clinical Finding	4038420	O/E - breech presentation	56	0.000111445
Condition	Clinical Finding	4038426	O/E - fetal movements felt	198	0.000394038
Condition	Clinical Finding	4038495	Delivery finding	61	0.000121396
Condition	Clinical Finding	4038501	Hearing finding	448	0.000891562
Condition	Clinical Finding	4038519	Dry cough	4448	0.00885194
Condition	Clinical Finding	4038530	Strain of Achilles tendon	281	0.000559216
Condition	Clinical Finding	4038571	O/E - fetal heart 120-160	180	0.000358217
Condition	Clinical Finding	4038573	O/E - VE for pelvic assessment	287	0.000571157
Condition	Clinical Finding	4038610	On examination - general breast examination	1055	0.00209955
Condition	Clinical Finding	4038666	Traveler's diarrhea	465	0.000925393
Condition	Clinical Finding	4038718	Gets no exercise	206	0.000409959
Condition	Clinical Finding	4038719	Physically active	460	0.000915443
Condition	Clinical Finding	4038720	Exercises regularly	73	0.000145277
Condition	Clinical Finding	4038748	O/E - gravid uterus size	225	0.000447771
Condition	Clinical Finding	4038749	O/E - fundus 12-16 week size	67	0.000133336
Condition	Clinical Finding	4038751	O/E - fundus 16-20 week size	87	0.000173138
Condition	Clinical Finding	4038753	O/E - fundus 28-32 week size	166	0.000330355
Condition	Clinical Finding	4038754	O/E - fundus 32-34 week size	109	0.00021692
Condition	Clinical Finding	4038755	O/E - fundus 34-36 week size	126	0.000250752
Condition	Clinical Finding	4038756	O/E -fundus 38 weeks-term size	127	0.000252742
Condition	Clinical Finding	4038759	O/E - partial engagement - 3/5	100	0.000199009
Condition	Clinical Finding	4038770	O/E - grand mal fit	51	0.000101495
Condition	Clinical Finding	4038835	Hodgkin's disease (clinical)	273	0.000543295
Condition	Clinical Finding	4038838	Non-Hodgkin's lymphoma (clinical)	729	0.00145078
Condition	Clinical Finding	4038842	Hodgkin's disease, nodular sclerosis (clinical)	58	0.000115425
Condition	Clinical Finding	4038845	Hairy cell leukemia (clinical)	50	9.95047e-05
Condition	Clinical Finding	4038925	O/E - breast lump size	54	0.000107465
Condition	Clinical Finding	4038928	O/E - breast lump cystic	93	0.000185079
Condition	Clinical Finding	4038932	O/E - fundus 20-24 week size	132	0.000262692
Condition	Clinical Finding	4038934	O/E - fundus 36-38 week size	133	0.000264682
Condition	Clinical Finding	4038935	O/E - fundus = term size	51	0.000101495
Condition	Clinical Finding	4038938	O/E -fetal presentation unsure	62	0.000123386
Condition	Clinical Finding	4038941	O/E - presenting part free-5/5	166	0.000330355
Condition	Clinical Finding	4038945	O/E - fetal heart heard	298	0.000593048
Condition	Clinical Finding	4038953	Increased hemoglobin	280	0.000557226
Condition	Clinical Finding	4039109	O/E - sensory system intact	76	0.000151247
Condition	Clinical Finding	4039266	Dry skin	272	0.000541305
Condition	Clinical Finding	4039274	ENT examination - NAD	1215	0.00241796
Condition	Clinical Finding	4039275	O/E - nasal discharge	117	0.000232841
Condition	Clinical Finding	4039276	O/E - rhinorrhea	57	0.000113435
Condition	Clinical Finding	4039281	O/E - nasal septum deflected	75	0.000149257
Condition	Clinical Finding	4039300	Ear examination - normal	777	0.0015463
Condition	Clinical Finding	4039427	Throat examination - normal	452	0.000899522
Condition	Clinical Finding	4039438	Nose examination - normal	55	0.000109455
Condition	Clinical Finding	4039448	O/E - discharge from ear	264	0.000525385
Condition	Clinical Finding	4039450	O/E - debris in auditory canal	51	0.000101495
Condition	Clinical Finding	4039454	O/E - vaginal discharge	1467	0.00291947
Condition	Clinical Finding	4039455	On examination - general breast examination - no abnormality detected	2954	0.00587874
Condition	Clinical Finding	4039458	On examination - general nipple examination	98	0.000195029
Condition	Clinical Finding	4039594	O/E-breast lump-upper out-quad	69	0.000137316
Condition	Clinical Finding	4039602	O/E - fundus 24-28 week size	158	0.000314435
Condition	Clinical Finding	4039603	O/E - vertex presentation	317	0.00063086
Condition	Clinical Finding	4039608	O/E - presenting part free-4/5	78	0.000155227
Condition	Clinical Finding	4039625	O/E - fit/convulsion	135	0.000268663
Condition	Clinical Finding	4039629	O/E - paresis (weakness)	52	0.000103485
Condition	Clinical Finding	4039766	O/E - muscle tension	51	0.000101495
Condition	Clinical Finding	4039787	O/E - hoarseness	64	0.000127366
Condition	Clinical Finding	40397877	Dermoid cyst of skin	198	0.000394038
Condition	Clinical Finding	4039788	O/E - dysphonia	62	0.000123386
Condition	Clinical Finding	4039802	O/E - dry skin	3458	0.00688174
Condition	Clinical Finding	4039803	O/E - macules	50	9.95047e-05
Condition	Clinical Finding	4039948	O/E - skin cyst present	178	0.000354237
Condition	Clinical Finding	4039966	O/E - auditory canal - NAD	96	0.000191049
Condition	Clinical Finding	4039967	O/E - wax in auditory canal	7003	0.0139366
Condition	Clinical Finding	4039971	O/E -otoscopy:fluid-middle ear	69	0.000137316
Condition	Clinical Finding	4039972	O/E-maxillary sinus tenderness	71	0.000141297
Condition	Clinical Finding	4039973	O/E - tonsils normal/healthy	77	0.000153237
Condition	Clinical Finding	4039974	O/E - tonsils hyperemic	75	0.000149257
Condition	Clinical Finding	4039975	O/E - laryngoscopy NAD	59	0.000117416
Condition	Clinical Finding	40400344	Acquired pes planus	233	0.000463692
Condition	Clinical Finding	4040113	O/E - papules present	80	0.000159207
Condition	Clinical Finding	4040122	O/E - scalp cyst present	56	0.000111445
Condition	Clinical Finding	4040123	O/E - skin fissures (rhagades)	76	0.000151247
Condition	Clinical Finding	4040132	O/E - tympanic membrane normal	634	0.00126172
Condition	Clinical Finding	4040276	O/E - skin examined - NAD	61	0.000121396
Condition	Clinical Finding	4040281	O/E - papules	140	0.000278613
Condition	Clinical Finding	4040292	O/E - cracked skin of feet	111	0.0002209
Condition	Clinical Finding	4040450	On examination - epistaxis	73	0.000145277
Condition	Clinical Finding	4040454	O/E - waxy ear discharge	50	9.95047e-05
Condition	Clinical Finding	4040457	O/E - painful ear	632	0.00125774
Condition	Clinical Finding	4040458	O/E - auditory canal	68	0.000135326
Condition	Clinical Finding	4040459	O/E - foreign body in ear	117	0.000232841
Condition	Clinical Finding	4040464	O/E - tympanic membr retracted	73	0.000145277
Condition	Clinical Finding	4040482	O/E - nodules in skin	267	0.000531355
Condition	Clinical Finding	40405099	Ganglion of knee	50	9.95047e-05
Condition	Clinical Finding	40405599	Fibromyalgia	1469	0.00292345
Condition	Clinical Finding	4040624	O/E - pustules	64	0.000127366
Condition	Clinical Finding	40408433	Insect bite, nonvenomous, of lower limb, infected	67	0.000133336
Condition	Clinical Finding	4041167	Serum testosterone level abnormal	51	0.000101495
Condition	Clinical Finding	4041180	C-reactive protein normal	367	0.000730364
Condition	Clinical Finding	4041188	Gamma-glutamyl transferase level normal	1168	0.00232443
Condition	Clinical Finding	4041190	AST/SGOT level normal	1457	0.00289957
Condition	Clinical Finding	4041279	Parity finding	1500	0.00298514
Condition	Clinical Finding	4041283	General finding of observation of patient	2033	0.00404586
Condition	Clinical Finding	4041304	Foot callus	127	0.000252742
Condition	Clinical Finding	4041510	Skin hypopigmented	54	0.000107465
Condition	Clinical Finding	4041531	Alanine aminotransferase (ALT) (serum glutamic-pyruvic transaminase) (SGPT) level abnormal	140	0.000278613
Condition	Clinical Finding	4041532	Gamma-glutamyl transferase level abnormal	220	0.000437821
Condition	Clinical Finding	4041536	Electrolytes normal	2416	0.00480807
Condition	Clinical Finding	4041540	Blood urea normal	3292	0.00655139
Condition	Clinical Finding	4041546	Serum proteins normal	134	0.000266673
Condition	Clinical Finding	4041547	Serum total protein normal	430	0.00085574
Condition	Clinical Finding	4041549	Serum gamma globulin normal	88	0.000175128
Condition	Clinical Finding	4041554	Serum cholesterol raised	8498	0.0169118
Condition	Clinical Finding	4041558	Serum triglycerides raised	905	0.00180103
Condition	Clinical Finding	4041664	Difficulty breathing	442	0.000879621
Condition	Clinical Finding	4041701	Blood glucose 10-13.9 mmol/L	216	0.00042986
Condition	Clinical Finding	4041702	Blood glucose 14+ mmol/L	138	0.000274633
Condition	Clinical Finding	4041729	Renal function tests normal	602	0.00119804
Condition	Clinical Finding	4041870	MSU = no growth	1621	0.00322594
Condition	Clinical Finding	4041871	MSU = equivocal	72	0.000143287
Condition	Clinical Finding	4041878	Urine pregnancy test positive	1106	0.00220104
Condition	Clinical Finding	4041882	Urine protein test negative	59689	0.118787
Condition	Clinical Finding	4041883	Urine protein test = ++++	190	0.000378118
Condition	Clinical Finding	4041884	Urine blood test = negative	23511	0.0467891
Condition	Clinical Finding	4041885	Urine: trace hemolyzed blood	661	0.00131545
Condition	Clinical Finding	4041886	Urine blood test = ++	1874	0.00372943
Condition	Clinical Finding	4041888	Urine pH = 5.0	727	0.0014468
Condition	Clinical Finding	4041889	Urine pH = 6.0	370	0.000736335
Condition	Clinical Finding	4041897	Raised serum potassium level	202	0.000401999
Condition	Clinical Finding	4041898	Normal serum calcium level	241	0.000479612
Condition	Clinical Finding	4041899	Serum phosphate level normal	139	0.000276623
Condition	Clinical Finding	4041902	Serum creatinine raised	470	0.000935344
Condition	Clinical Finding	4042048	Serum albumin normal	1549	0.00308265
Condition	Clinical Finding	4042055	Serum lipids borderline raised	701	0.00139506
Condition	Clinical Finding	4042056	Lipids abnormal	530	0.00105475
Condition	Clinical Finding	4042057	Serum cholesterol normal	6282	0.0125018
Condition	Clinical Finding	4042067	Impaired glucose tolerance test	602	0.00119804
Condition	Clinical Finding	4042140	Finding by site	832	0.00165576
Condition	Clinical Finding	4042233	Urinalysis = no abnormality	20488	0.040773
Condition	Clinical Finding	4042234	Abnormal urinalysis	2634	0.00524191
Condition	Clinical Finding	4042235	MSU = abnormal	1945	0.00387073
Condition	Clinical Finding	4042238	Urine glucose test = ++	1052	0.00209358
Condition	Clinical Finding	4042239	Urine glucose test = +++	887	0.00176521
Condition	Clinical Finding	4042241	Urine protein test = +	3148	0.00626481
Condition	Clinical Finding	4042244	Urine ketone test = ++	134	0.000266673
Condition	Clinical Finding	4042245	Urine ketone test = +++	55	0.000109455
Condition	Clinical Finding	4042246	Urine blood test = +	2345	0.00466677
Condition	Clinical Finding	4042389	Urine protein normal	384	0.000764196
Condition	Clinical Finding	4042502	Disease of mouth	79	0.000157217
Condition	Clinical Finding	4042503	Disorder of upper extremity	185	0.000368167
Condition	Clinical Finding	4042550	Blindness of one eye	137	0.000272643
Condition	Clinical Finding	4042555	Alpha-fetoprotein normal	162	0.000322395
Condition	Clinical Finding	4042561	Serum alkaline phosphatase raised	130	0.000258712
Condition	Clinical Finding	4042563	Liver enzymes abnormal	109	0.00021692
Condition	Clinical Finding	4042564	Alanine aminotransferase (ALT) (serum glutamic-pyruvic transaminase) (SGPT) level normal	1409	0.00280404
Condition	Clinical Finding	4042567	Cardiac enzymes normal	96	0.000191049
Condition	Clinical Finding	4042568	Aspartate aminotransferase serum level raised	101	0.000200999
Condition	Clinical Finding	4042571	Normal serum potassium level	2272	0.00452149
Condition	Clinical Finding	4042575	Serum creatinine normal	2845	0.00566182
Condition	Clinical Finding	4042576	Blood urate normal	549	0.00109256
Condition	Clinical Finding	4042583	Serum lipids normal	2107	0.00419313
Condition	Clinical Finding	4042584	Serum lipids high	1079	0.00214731
Condition	Clinical Finding	4042586	Serum cholesterol very high	403	0.000802008
Condition	Clinical Finding	4042725	Random blood sugar normal	1534	0.0030528
Condition	Clinical Finding	4042726	Blood glucose 7-9.9 mmol/L	417	0.000829869
Condition	Clinical Finding	4042727	Blood glucose normal	663	0.00131943
Condition	Clinical Finding	4042728	Blood glucose abnormal	323	0.0006428
Condition	Clinical Finding	4042738	Lithium level therapeutic	245	0.000487573
Condition	Clinical Finding	4042836	Disorder of head	383	0.000762206
Condition	Clinical Finding	4042837	Disorder of neck	158	0.000314435
Condition	Clinical Finding	4042904	Choroiditis	66	0.000131346
Condition	Clinical Finding	4042925	Female sex hormones normal	69	0.000137316
Condition	Clinical Finding	4042930	Serum testosterone level normal	57	0.000113435
Condition	Clinical Finding	4043075	Liver function tests normal	5003	0.00995644
Condition	Clinical Finding	4043077	Serum bilirubin normal	1739	0.00346077
Condition	Clinical Finding	4043078	Serum bilirubin raised	343	0.000682602
Condition	Clinical Finding	4043079	Serum alkaline phosphatase normal	1253	0.00249359
Condition	Clinical Finding	4043080	Liver enzymes normal	101	0.000200999
Condition	Clinical Finding	4043087	Electrolytes abnormal	395	0.000786087
Condition	Clinical Finding	4043088	Serum potassium level below reference range	118	0.000234831
Condition	Clinical Finding	4043089	Serum sodium level normal	2309	0.00459513
Condition	Clinical Finding	4043091	Serum chloride level normal	54	0.000107465
Condition	Clinical Finding	4043095	Urine microscopy = NAD	112	0.00022289
Condition	Clinical Finding	4043102	Urine microscopy: bacteria present	134	0.000266673
Condition	Clinical Finding	4043371	Inflammatory disorder of digestive tract	1173	0.00233438
Condition	Clinical Finding	4043509	Independent bathing	72	0.000143287
Condition	Clinical Finding	4043607	Sperm: hemospermia O/E	60	0.000119406
Condition	Clinical Finding	4043738	Hydrocephalus	200	0.000398019
Condition	Clinical Finding	4043938	White cells seen on microscopy	67	0.000133336
Condition	Clinical Finding	4043939	RBCs seen on microscopy	67	0.000133336
Condition	Clinical Finding	4043943	Wound swab culture positive	193	0.000384088
Condition	Clinical Finding	40441585	Stress fracture	133	0.000264682
Condition	Clinical Finding	40443308	Polycystic ovary syndrome	189	0.000376128
Condition	Clinical Finding	40443516	Xanthelasma	482	0.000959225
Condition	Clinical Finding	4044391	Neuropathy due to diabetes mellitus	293	0.000583097
Condition	Clinical Finding	4044878	Infection of ear	2546	0.00506678
Condition	Clinical Finding	4045734	CVA - cerebrovascular accident due to cerebral artery occlusion	247	0.000491553
Condition	Clinical Finding	4046225	Migraine with typical aura	907	0.00180501
Condition	Clinical Finding	4046448	Cerebrospinal fluid leak	111	0.0002209
Condition	Clinical Finding	4046660	Chronic back pain	110	0.00021891
Condition	Clinical Finding	4046663	Normal mood	299	0.000595038
Condition	Clinical Finding	4046817	Unprotected sexual intercourse	185	0.000368167
Condition	Clinical Finding	4046888	Normal interest	108	0.00021493
Condition	Clinical Finding	4046994	Transient paresthesia	91	0.000181098
Condition	Clinical Finding	4047088	Left ventricular systolic dysfunction	205	0.000407969
Condition	Clinical Finding	4047269	Deformity of foot	50	9.95047e-05
Condition	Clinical Finding	4047533	White blood cell abnormality	115	0.000228861
Condition	Clinical Finding	4047561	Normal concentration	50	9.95047e-05
Condition	Clinical Finding	4047705	General health good	50	9.95047e-05
Condition	Clinical Finding	4047718	Fetal or neonatal effect of forceps delivery	80	0.000159207
Condition	Clinical Finding	4047781	Cellulitis of skin	1007	0.00200402
Condition	Clinical Finding	4047784	Disorder of cholesterol metabolism	129	0.000256722
Condition	Clinical Finding	4047787	Colles' fracture	241	0.000479612
Condition	Clinical Finding	4047789	Trimalleolar fracture	502	0.000999027
Condition	Clinical Finding	4047844	O/E - erythematous rash	171	0.000340306
Condition	Clinical Finding	4047897	Epilepsy with grand mal seizures on awakening	196	0.000390058
Condition	Clinical Finding	4047912	Hypersomnia of non-organic origin	300	0.000597028
Condition	Clinical Finding	40479600	Viral laryngitis	183	0.000364187
Condition	Clinical Finding	40479707	Neoplasm of uncertain behavior of skeletal system	64	0.000127366
Condition	Clinical Finding	40480061	Mass of wrist	77	0.000153237
Condition	Clinical Finding	40480068	Drug-induced hyperglycemia	58	0.000115425
Condition	Clinical Finding	40480160	Pathological fracture due to osteoporosis	360	0.000716434
Condition	Clinical Finding	40480261	Paronychia of finger	1837	0.0036558
Condition	Clinical Finding	40480275	Blister of foot	70	0.000139307
Condition	Clinical Finding	4048028	Diabetic mononeuropathy	136	0.000270653
Condition	Clinical Finding	40480725	High glucose level in blood	555	0.0011045
Condition	Clinical Finding	4048079	Pustular eczema	728	0.00144879
Condition	Clinical Finding	4048097	Feverish cold	70	0.000139307
Condition	Clinical Finding	40481101	Erythema of skin	226	0.000449761
Condition	Clinical Finding	40481180	Pain in forearm	112	0.00022289
Condition	Clinical Finding	40481319	Imaging of musculoskeletal system abnormal	57	0.000113435
Condition	Clinical Finding	40481327	Acquired absence of all teeth	127	0.000252742
Condition	Clinical Finding	40481385	Imaging of abdomen abnormal	171	0.000340306
Condition	Clinical Finding	40481632	Ganglion cyst	4347	0.00865094
Condition	Clinical Finding	4048164	Chronic deafness	337	0.000670661
Condition	Clinical Finding	40481788	Tenosynovitis of wrist	593	0.00118013
Condition	Clinical Finding	40481919	Coronary atherosclerosis	6172	0.0122829
Condition	Clinical Finding	40482267	Imaging of gastrointestinal tract abnormal	654	0.00130152
Condition	Clinical Finding	40482507	Incipient senile cataract	803	0.00159804
Condition	Clinical Finding	40482649	Serum cholesterol borderline high	2145	0.00426875
Condition	Clinical Finding	40482662	Disorder of joint of ankle and/or foot	1990	0.00396029
Condition	Clinical Finding	40482750	Malignant neoplasm of ear	266	0.000529365
Condition	Clinical Finding	40482807	Disorder of lumbar disc	139	0.000276623
Condition	Clinical Finding	40482865	Left sided ulcerative colitis	54	0.000107465
Condition	Clinical Finding	40483106	Emotional stress	103	0.00020498
Condition	Clinical Finding	40483171	Ulcer of anorectal structure	232	0.000461702
Condition	Clinical Finding	40483262	Arthritis of shoulder region joint	230	0.000457721
Condition	Clinical Finding	40483287	Disorder of kidney and/or ureter	596	0.0011861
Condition	Clinical Finding	40483292	Displacement of cervical intervertebral disc	193	0.000384088
Condition	Clinical Finding	40483583	Serum triglycerides borderline low	198	0.000394038
Condition	Clinical Finding	40483613	Inflammatory disease of female genital structure	583	0.00116022
Condition	Clinical Finding	40483628	Inflammation of rotator cuff tendon	1031	0.00205179
Condition	Clinical Finding	40483794	Degenerative joint disease of pelvis	526	0.00104679
Condition	Clinical Finding	4048393	Fracture of foot	79	0.000157217
Condition	Clinical Finding	40484047	Thyroid hormone borderline low	141	0.000280603
Condition	Clinical Finding	40484102	Abnormal finding on evaluation procedure	213	0.00042389
Condition	Clinical Finding	40484207	Dead fetus in utero	157	0.000312445
Condition	Clinical Finding	40484571	Disorder of joint of shoulder region	820	0.00163188
Condition	Clinical Finding	4048485	Disorder of external nose	98	0.000195029
Condition	Clinical Finding	40484908	Imaging of brain abnormal	103	0.00020498
Condition	Clinical Finding	40485073	Injury of cruciate ligament of knee	169	0.000336326
Condition	Clinical Finding	4048512	Sprain of upper extremity	1297	0.00258115
Condition	Clinical Finding	40485984	Traumatic injury of digital nerve of hand	318	0.00063285
Condition	Clinical Finding	40486433	Perennial allergic rhinitis	3049	0.00606779
Condition	Clinical Finding	4048660	Lichenified eczema	283	0.000563196
Condition	Clinical Finding	4048684	Lumbosacral spondylosis	269	0.000535335
Condition	Clinical Finding	40487059	Sepsis due to Staphylococcus	118	0.000234831
Condition	Clinical Finding	40489492	Inflammation of joint of foot	64	0.000127366
Condition	Clinical Finding	40489808	Disorder of both middle ear and mastoid	121	0.000240801
Condition	Clinical Finding	40489907	Sepsis due to Staphylococcus aureus	96	0.000191049
Condition	Clinical Finding	40489908	Sepsis due to Streptococcus	71	0.000141297
Condition	Clinical Finding	4049002	Noninflammatory disorder of broad ligament	284	0.000565187
Condition	Clinical Finding	40490497	Arthritis of hand	427	0.00084977
Condition	Clinical Finding	40490888	Herniation of rectum into vagina	3606	0.00717628
Condition	Clinical Finding	40491340	Closed fracture of tibia	258	0.000513444
Condition	Clinical Finding	40491473	Recurrent lower respiratory tract infection	162	0.000322395
Condition	Clinical Finding	40492392	Closed fracture of fibula	303	0.000602998
Condition	Clinical Finding	40492393	Concussion injury of cerebrum	300	0.000597028
Condition	Clinical Finding	40492458	Neoplasm of uncertain behavior of digestive organ	66	0.000131346
Condition	Clinical Finding	40492775	Obstruction of external auditory canal	52	0.000103485
Condition	Clinical Finding	40493038	Sepsis due to Gram negative bacteria	185	0.000368167
Condition	Clinical Finding	40493428	Malignant neoplasm of respiratory system	148	0.000294534
Condition	Clinical Finding	4049367	Psychologic conversion disorder	163	0.000324385
Condition	Clinical Finding	4049477	Psychogenic polydipsia	88	0.000175128
Condition	Clinical Finding	4049623	Moderate major depression, single episode	79	0.000157217
Condition	Clinical Finding	4049645	Congenital postural scoliosis	56	0.000111445
Condition	Clinical Finding	4049790	Meconium in amniotic fluid affecting management of mother	1161	0.0023105
Condition	Clinical Finding	4049810	Inflammatory neuropathy	110	0.00021891
Condition	Clinical Finding	4049881	Infectious gastroenteritis	1382	0.00275031
Condition	Clinical Finding	4049957	Open wound of face	83	0.000165178
Condition	Clinical Finding	4049959	Open wound of eyebrow	61	0.000121396
Condition	Clinical Finding	4049960	Open wound of lip	57	0.000113435
Condition	Clinical Finding	4049971	Asbestos-induced pleural plaque	212	0.0004219
Condition	Clinical Finding	4050690	Sequelae of open wound of upper limb	51	0.000101495
Condition	Clinical Finding	4050699	Multiple superficial injuries of head	53	0.000105475
Condition	Clinical Finding	4050743	Visual field scotoma	434	0.0008637
Condition	Clinical Finding	4050747	Fracture of upper limb	975	0.00194034
Condition	Clinical Finding	4050869	Atypical pneumonia	144	0.000286573
Condition	Clinical Finding	4050884	Pleural plaque	105	0.00020896
Condition	Clinical Finding	4051004	Open wound of scalp	574	0.00114231
Condition	Clinical Finding	4051005	Open wound of nose	144	0.000286573
Condition	Clinical Finding	4051466	Childhood asthma	497	0.000989076
Condition	Clinical Finding	4051469	High frequency deafness	736	0.00146471
Condition	Clinical Finding	4051611	Reinke's edema	70	0.000139307
Condition	Clinical Finding	4051770	Contusion, ankle and foot, excluding toe(s)	99	0.000197019
Condition	Clinical Finding	4051956	Vulvovaginal disease	167	0.000332346
Condition	Clinical Finding	4052033	Avoids even trivial exercise	7863	0.0156481
Condition	Clinical Finding	4052034	Exercise grading unknown	639	0.00127167
Condition	Clinical Finding	4052035	Aerobic exercise zero times a week	1218	0.00242393
Condition	Clinical Finding	4052036	FITT activity level 3; 12+ occas of mod activity in 4 weeks	1247	0.00248165
Condition	Clinical Finding	4052038	Willing to be donor of blood	94	0.000187069
Condition	Clinical Finding	4052054	Benign adenoma of prostate	884	0.00175924
Condition	Clinical Finding	4052225	Sequelae of injury of eye and orbit	78	0.000155227
Condition	Clinical Finding	4052226	Sequelae of injuries of lower limb	269	0.000535335
Condition	Clinical Finding	4052467	Exercise grading	33134	0.0659398
Condition	Clinical Finding	4052468	Exercise physically impossible	1409	0.00280404
Condition	Clinical Finding	4052469	Enjoys light exercise	42532	0.0846426
Condition	Clinical Finding	4052470	Competitive athlete	142	0.000282593
Condition	Clinical Finding	4052471	Anaerobic exercise three or more times per week	161	0.000320405
Condition	Clinical Finding	4052472	Enjoys intermediate exercise	433	0.00086171
Condition	Clinical Finding	4052473	Takes inadequate exercise	1557	0.00309858
Condition	Clinical Finding	4052474	Willing to be donor	476	0.000947284
Condition	Clinical Finding	4052543	Acute viral bronchitis	91	0.000181098
Condition	Clinical Finding	4052648	Disability	144	0.000286573
Condition	Clinical Finding	4052669	Contusion, hand, excluding finger	73	0.000145277
Condition	Clinical Finding	4052674	Contusion, knee and lower leg	88	0.000175128
Condition	Clinical Finding	4052826	Open wound in mouth	219	0.00043583
Condition	Clinical Finding	4052951	Enjoys heavy exercise	4817	0.00958628
Condition	Clinical Finding	4052952	Anaerobic exercise once a week	54	0.000107465
Condition	Clinical Finding	4052953	FITT activity level 1; 1-4 occas of mod/vig activit in 4 wks	1730	0.00344286
Condition	Clinical Finding	4052954	FITT activity level 4; 12+ occas of mod/vig activit in 4 wks	720	0.00143287
Condition	Clinical Finding	4052956	FITT activity level 5; 12+ occas of vig activity in 4 weeks	239	0.000475632
Condition	Clinical Finding	4052958	Fully mobile	404	0.000803998
Condition	Clinical Finding	4053076	Mobility poor	81	0.000161198
Condition	Clinical Finding	4053417	Accidental wound	66	0.000131346
Condition	Clinical Finding	4053583	Disorder of placenta	176	0.000350256
Condition	Clinical Finding	4053584	Superficial injury	1617	0.00321798
Condition	Clinical Finding	4053589	Traumatic dislocation of joint of finger	235	0.000467672
Condition	Clinical Finding	4053597	Open wound of neck	59	0.000117416
Condition	Clinical Finding	4053599	Open wound of forearm	182	0.000362197
Condition	Clinical Finding	4053600	Open wound of elbow	116	0.000230851
Condition	Clinical Finding	4053602	Open wound of thigh	71	0.000141297
Condition	Clinical Finding	4053604	Open wound of lower leg	221	0.000439811
Condition	Clinical Finding	4053654	Fracture of coccyx	89	0.000177118
Condition	Clinical Finding	4053720	Accidental injury	430	0.00085574
Condition	Clinical Finding	4053828	Fracture of thoracic spine	121	0.000240801
Condition	Clinical Finding	4053836	Open wound of fingernail	259	0.000515434
Condition	Clinical Finding	4053837	Open wound of toe	135	0.000268663
Condition	Clinical Finding	40539858	Pregnancy with abortive outcome	59	0.000117416
Condition	Clinical Finding	4054062	Open wound of wrist	134	0.000266673
Condition	Clinical Finding	4054063	Open wound of finger	2749	0.00547077
Condition	Clinical Finding	4054064	Open wound of thumb	396	0.000788077
Condition	Clinical Finding	4054065	Open wound of thumbnail	255	0.000507474
Condition	Clinical Finding	4054067	Open wound of foot	186	0.000370157
Condition	Clinical Finding	4054068	Contusion of face	58	0.000115425
Condition	Clinical Finding	40546087	Depressed mood	10029	0.0199586
Condition	Clinical Finding	4054807	Late effects of assault	200	0.000398019
Condition	Clinical Finding	40548161	Talipes cavus	103	0.00020498
Condition	Clinical Finding	4054857	Injury of ulnar nerve at wrist and hand level	59	0.000117416
Condition	Clinical Finding	4054859	Injury of radial nerve at wrist and hand level	55	0.000109455
Condition	Clinical Finding	4055110	Constipation - functional	520	0.00103485
Condition	Clinical Finding	4055116	Anal fissure and fistula	304	0.000604988
Condition	Clinical Finding	4055201	Angiodysplasia of colon	199	0.000396029
Condition	Clinical Finding	4055276	MSU = no abnormality	4513	0.00898129
Condition	Clinical Finding	4055282	Urine specific gravity normal	204	0.000405979
Condition	Clinical Finding	4055286	Urine pregnancy test negative	1279	0.00254533
Condition	Clinical Finding	4055288	Urine glucose test = trace	1017	0.00202392
Condition	Clinical Finding	4055289	Urine glucose test = ++++	670	0.00133336
Condition	Clinical Finding	4055292	Urine ketone test = trace	290	0.000577127
Condition	Clinical Finding	4055295	Urine: trace non-hemolyzed blood	1437	0.00285976
Condition	Clinical Finding	4055297	Urine blood test = +++	1787	0.0035563
Condition	Clinical Finding	4055299	Urine pH = 6.5	146	0.000290554
Condition	Clinical Finding	4055300	Urine pH = 7.0	193	0.000384088
Condition	Clinical Finding	4055303	Urine bacteria test: negative	119	0.000236821
Condition	Clinical Finding	4055341	Calculus of bile duct with cholangitis	90	0.000179108
Condition	Clinical Finding	4055351	Polyp of gallbladder	71	0.000141297
Condition	Clinical Finding	4055361	Generalized epilepsy	246	0.000489563
Condition	Clinical Finding	4055409	Urine urobilinogen negative	504	0.00100301
Condition	Clinical Finding	4055414	Urine microscopy: epithelial casts	260	0.000517424
Condition	Clinical Finding	4055484	Rhegmatogenous retinal detachment	804	0.00160004
Condition	Clinical Finding	4055578	Blood urea abnormal	959	0.0019085
Condition	Clinical Finding	4055579	Serum creatinine low	158	0.000314435
Condition	Clinical Finding	4055620	Impacted third molar tooth	251	0.000499513
Condition	Clinical Finding	4055660	Protein electrophoresis normal	90	0.000179108
Condition	Clinical Finding	4055666	Serum triglycerides normal	1299	0.00258513
Condition	Clinical Finding	4055671	Random blood sugar raised	403	0.000802008
Condition	Clinical Finding	4055675	Blood glucose 2.5-4.9 mmol/L	991	0.00197218
Condition	Clinical Finding	4055676	Blood glucose 5-6.9 mmol/L	1294	0.00257518
Condition	Clinical Finding	4055678	Glucose tolerance test normal	367	0.000730364
Condition	Clinical Finding	4055709	Superficial injury of trunk	336	0.000668671
Condition	Clinical Finding	4055754	Impacted molars	57	0.000113435
Condition	Clinical Finding	4055814	Urine = normal on inspection	373	0.000742305
Condition	Clinical Finding	4055816	Urine looks clear	68	0.000135326
Condition	Clinical Finding	4055822	Urine glucose test negative	59949	0.119304
Condition	Clinical Finding	4055823	Urine glucose test = +	1155	0.00229856
Condition	Clinical Finding	4055824	Urine protein test = trace	4204	0.00836635
Condition	Clinical Finding	4055825	Urine protein test = ++	1527	0.00303887
Condition	Clinical Finding	4055826	Urine protein test = +++	570	0.00113435
Condition	Clinical Finding	4055828	Urine ketone test negative	12433	0.0247428
Condition	Clinical Finding	4055829	Urine ketone test = +	154	0.000306474
Condition	Clinical Finding	4055839	Urine microscopy: no casts	52	0.000103485
Condition	Clinical Finding	4055855	Scalenus anticus syndrome	52	0.000103485
Condition	Clinical Finding	4055866	Superficial injury of hand, excluding fingers	173	0.000344286
Condition	Clinical Finding	4055870	Superficial injury of lower limb, excluding foot	150	0.000298514
Condition	Clinical Finding	4055980	Sputum appears normal	173	0.000344286
Condition	Clinical Finding	4056050	Stenosis of urinary meatus	165	0.000328365
Condition	Clinical Finding	4056104	O/E: gallstone	257	0.000511454
Condition	Clinical Finding	4056107	O/E - submandibular calculus	78	0.000155227
Condition	Clinical Finding	4056127	Sample no organism isolated	123	0.000244781
Condition	Clinical Finding	4056128	Sample organism cultured	82	0.000163188
Condition	Clinical Finding	4056132	Sample bacteria cultured	86	0.000171148
Condition	Clinical Finding	4056133	Sample salmonella cultured	94	0.000187069
Condition	Clinical Finding	4056160	Open wound of hand, excluding finger(s)	306	0.000608969
Condition	Clinical Finding	4056198	Acute non-puerperal breast abscess	90	0.000179108
Condition	Clinical Finding	4056249	Sample fungus not isolated	95	0.000189059
Condition	Clinical Finding	4056260	Helicobacter serology positive	1282	0.0025513
Condition	Clinical Finding	4056267	Ear swab culture positive	137	0.000272643
Condition	Clinical Finding	4056285	High vaginal swab culture positive	426	0.00084778
Condition	Clinical Finding	4056286	High vaginal swab culture negative	853	0.00169755
Condition	Clinical Finding	4056287	High vaginal swab: fungal organism isolated	53	0.000105475
Condition	Clinical Finding	4056330	Furuncle of vulva	127	0.000252742
Condition	Clinical Finding	4056354	Accessory breast	55	0.000109455
Condition	Clinical Finding	4056387	Cervical swab culture negative	257	0.000511454
Condition	Clinical Finding	4056388	Vaginal swab culture positive	70	0.000139307
Condition	Clinical Finding	4056394	Rapid urease test for Helicobacter pylori infection positive	697	0.0013871
Condition	Clinical Finding	4056397	Cervical smear - atrophic changes	663	0.00131943
Condition	Clinical Finding	4056398	Cervical smear - inflammatory change	8796	0.0175049
Condition	Clinical Finding	4056399	Cervical smear - no inflammation	15597	0.0310395
Condition	Clinical Finding	4056400	Cervical smear - trichomonas	350	0.000696533
Condition	Clinical Finding	4056401	Cervical smear - gardnerella	130	0.000258712
Condition	Clinical Finding	4056403	Painful urging to urinate	60	0.000119406
Condition	Clinical Finding	4056409	Vaginal vault smear negative	860	0.00171148
Condition	Clinical Finding	4056478	Chronic nephritic syndrome	149	0.000296524
Condition	Clinical Finding	4056533	HVS culture - gardnerella vaginalis	54	0.000107465
Condition	Clinical Finding	4056545	Cannot exclude glandular neoplasia on cervical smear	166	0.000330355
Condition	Clinical Finding	4056546	Cervical smear - borderline changes	8611	0.0171367
Condition	Clinical Finding	4056547	Cervical smear - endocervical cells present	4877	0.00970569
Condition	Clinical Finding	4056548	Cervical smear - candida	2934	0.00583893
Condition	Clinical Finding	4056550	Cervical smear - herpes	92	0.000183089
Condition	Clinical Finding	4056551	Cervical smear - koilocytosis	62	0.000123386
Condition	Clinical Finding	4056579	Disorder due to and following fracture at wrist and/or hand level	132	0.000262692
Condition	Clinical Finding	4056585	Superficial injury to head, excluding eye	64	0.000127366
Condition	Clinical Finding	4056612	Recurrent cystitis	402	0.000800018
Condition	Clinical Finding	4056621	Recurrent urinary tract infection	6920	0.0137714
Condition	Clinical Finding	4056683	Plain X-ray result normal	337	0.000670661
Condition	Clinical Finding	4056691	Plain X-ray pelvis normal	861	0.00171347
Condition	Clinical Finding	4056694	Plain X-ray shoulder joint abnormal	98	0.000195029
Condition	Clinical Finding	4056698	Plain X-ray hand normal	369	0.000734344
Condition	Clinical Finding	4056699	Plain X-ray hand abnormal	148	0.000294534
Condition	Clinical Finding	4056701	X-ray of thumb abnormal	54	0.000107465
Condition	Clinical Finding	4056704	Plain X-ray hip/leg normal	273	0.000543295
Condition	Clinical Finding	4056705	Plain X-ray hip joint abnormal	115	0.000228861
Condition	Clinical Finding	4056711	Plain X-ray foot abnormal	279	0.000555236
Condition	Clinical Finding	4056717	Injury of muscle and tendon at hip and thigh level	178	0.000354237
Condition	Clinical Finding	4056752	Tight foreskin	198	0.000394038
Condition	Clinical Finding	4056769	Breast infection	73	0.000145277
Condition	Clinical Finding	4056770	Breast signs and symptoms	585	0.0011642
Condition	Clinical Finding	4056837	Standard chest X-ray abnormal	1204	0.00239607
Condition	Clinical Finding	40568467	Seborrheic keratosis	1895	0.00377123
Condition	Clinical Finding	4056918	Submandibular sialolithiasis	51	0.000101495
Condition	Clinical Finding	4056963	Patient on self-medication	196	0.000390058
Condition	Clinical Finding	4057008	Accelerated atrioventricular conduction	162	0.000322395
Condition	Clinical Finding	4057053	Acute duodenal ulcer	75	0.000149257
[truncated: 12,445 more rows]
