# Supplementary material for: Medical history predicts phenome-wide disease onset and enables the rapid response to emerging health threats
Source: Nat Commun. 2025 Jan 10;16:585. doi: 10.1038/s41467-025-55879-x (PMC11724087; doi:10.1038/s41467-025-55879-x)
Supplement: Supplementary file 5 — Supplementary Data 3 [file 41467_2025_55879_MOESM5_ESM.xlsx]

## Sheet: ST3 - Reference Predictors
	Predictor Name	Source	Type	Preprocessing
Basic Demographic	Age at recruitment	Assessment Visit	Continuous	Standardization
Basic Demographic	Biological Sex	Assessment Visit	Boolean	-
CVD	Ethnic Background	Assessment Visit	Categorical	One-Hot-Encoding
CVD	Smoking Status	Assessment Visit	Categorical	One-Hot-Encoding
CVD	Body Mass Index	Assessment Visit	Continuous	Standardization
CVD	Systolic Blood Pressure	Assessment Visit	Continuous	Standardization
CVD	Cholesterol	Assessment Visit	Continuous	Standardization
CVD	HDL Cholesterol	Assessment Visit	Continuous	Standardization
CVD	Family History of Heart Disease	Assessment Visit	Boolean	-
CVD	Type 1 Diabetes	GP/HES	Boolean	-
CVD	Type 2 Diabetes	GP/HES	Boolean	-
CVD	Migraine	GP/HES	Boolean	-
CVD	Atrial Fibrillation	GP/HES	Boolean	-
CVD	Renal Failure	GP/HES	Boolean	-
CVD	Rheumatoid Arthritis	GP/HES	Boolean	-
CVD	Systemic Lupus Erythematosus	GP/HES	Boolean	-
CVD	Bipolar Disorder	GP/HES	Boolean	-
CVD	Schizophrenia	GP/HES	Boolean	-
CVD	Major Depressive Disorder	GP/HES	Boolean	-
CVD	Male Erectile Dysfunction	GP/HES	Boolean	-
CVD	Antihypertensives	GP/HES	Boolean	-
CVD	Corticosteroids	GP/HES	Boolean	-
CVD	Psycholeptics	GP/HES	Boolean	-
Comorbidities	AIDS	GP/HES	Boolean	-
Comorbidities	Leukemia	GP/HES	Boolean	-
Comorbidities	Lymphoma	GP/HES	Boolean	-
Comorbidities	Solid Tumor	GP/HES	Boolean	-
Comorbidities	Diabetes	GP/HES	Boolean	-
Comorbidities	Dementia	GP/HES	Boolean	-
Comorbidities	Hemiplegia	GP/HES	Boolean	-
Comorbidities	Myocardial Infarction	GP/HES	Boolean	-
Comorbidities	Heart Failure	GP/HES	Boolean	-
Comorbidities	Stroke / TIA	GP/HES	Boolean	-
Comorbidities	Peripheral Artery Disease	GP/HES	Boolean	-
Comorbidities	COPD	GP/HES	Boolean	-
Comorbidities	Peptic Ulcer	GP/HES	Boolean	-
Comorbidities	Chronic Liver Disease	GP/HES	Boolean	-
Comorbidities	Chronic Kidney Disease	GP/HES	Boolean	-
Comorbidities	Connective Tissue Disorder	GP/HES	Boolean	-
