# Supplementary material for: Medical history predicts phenome-wide disease onset and enables the rapid response to emerging health threats
Source: Nat Commun. 2025 Jan 10;16:585. doi: 10.1038/s41467-025-55879-x (PMC11724087; doi:10.1038/s41467-025-55879-x)
Supplement: Supplementary file 6 — Supplementary Data 4 [file 41467_2025_55879_MOESM6_ESM.xlsx]

## Sheet: ST4 - Event Stratification
			Incident Events per 10% Quantile											Incident Event Ratio per 10% Quantile											Ratios
Category	Code	Name	1	2	3	4	5	6	7	8	9	10		1	2	3	4	5	6	7	8	9	10		Top 10% vs. Bottom 10%	Top 10% vs. Median 20%
Death	OMOP_4306655	All-Cause Death	710	1482	2127	2712	2622	2888	2905	4020	5670	12849		0.0141296	0.0294931	0.0423292	0.0539712	0.0521812	0.0574749	0.0578132	0.0800032	0.11284	0.255712		18.0975	4.66388
Blood/Immune	phecode_BI_160	Deficiency anemias	703	1126	1291	1479	1236	1450	1756	2171	3132	6263		0.0142478	0.0228208	0.0261649	0.0299751	0.0250502	0.0293873	0.0355891	0.0439999	0.0634766	0.126933		8.90896	4.66344
Blood/Immune	phecode_BI_160-1	Iron deficiency anemia	660	1062	1216	1248	1172	1401	1583	1996	2888	5710		0.0133487	0.0214793	0.024594	0.0252412	0.0237041	0.0283362	0.0320173	0.0403705	0.0584119	0.115489		8.65169	4.4384
Blood/Immune	phecode_BI_160-11	Iron deficiency anemia secondary to blood loss	19	39	50	59	32	52	54	83	96	206		0.000378509	0.000776939	0.000996075	0.00117537	0.000637488	0.00103592	0.00107576	0.00165352	0.0019125	0.00410391		10.8423	4.90476
Blood/Immune	phecode_BI_160-2	Megaloblastic anemia	58	96	130	133	140	137	185	217	369	964		0.00115688	0.00191483	0.002593	0.00265284	0.00279246	0.00273262	0.00369004	0.0043284	0.00736027	0.0192285		16.621	6.96029
Blood/Immune	phecode_BI_160-21	Vitamin B12 deficiency anemia due to intrinsic factor deficiency [Pernicious anemia]	22	47	63	73	78	91	71	109	160	563		0.00043843	0.000936647	0.00125551	0.00145479	0.00155444	0.00181351	0.00141493	0.00217222	0.00318858	0.0112201		25.5914	6.66272
Blood/Immune	phecode_BI_160-22	Folate-deficiency anemia	18	25	38	52	46	42	42	62	112	283		0.000358366	0.00049773	0.000756565	0.0010353	0.000915842	0.000836204	0.000836204	0.0012344	0.00222988	0.00563442		15.7225	6.43182
Blood/Immune	phecode_BI_161	Hemolytic anemias (not specified as genetic)	12	13	15	19	16	17	17	18	21	89		0.000238858	0.000258763	0.000298579	0.0003782	0.000318484	0.000338389	0.000338389	0.000358295	0.00041801	0.00177157		7.41681	5.39394
Blood/Immune	phecode_BI_161-2	Extrinsic (acquired) hemolytic anemias	12	13	15	19	16	17	17	18	21	89		0.000238858	0.000258763	0.000298579	0.0003782	0.000318484	0.000338389	0.000338389	0.000358295	0.00041801	0.00177157		7.41681	5.39394
Blood/Immune	phecode_BI_161-21	Autoimmune hemolytic anemias [AIHA]	8	9	14	15	10	10	17	17	13	67		0.000159226	0.000179133	0.000278651	0.000298555	0.000199037	0.000199037	0.000338362	0.000338362	0.000258748	0.00133355		8.37517	6.7
Blood/Immune	phecode_BI_162	Aplastic anemia	33	57	92	97	88	80	92	110	163	403		0.000656991	0.0011348	0.00183161	0.00193116	0.00175198	0.00159271	0.00183161	0.00218997	0.00324514	0.00802341		12.2124	4.79762
Blood/Immune	phecode_BI_164	Anemia	1357	2157	2429	2391	2751	2724	3287	4055	5341	10058		0.0279592	0.0444422	0.0500464	0.0492634	0.0566807	0.0561244	0.0677243	0.083548	0.110044	0.207236		7.41209	3.67416
Blood/Immune	phecode_BI_164-1	Microcytic anemia	660	1058	1226	1241	1176	1394	1586	1991	2892	5707		0.0133487	0.0213984	0.0247962	0.0250996	0.023785	0.0281941	0.0320773	0.0402686	0.0584916	0.115426		8.64697	4.44125
Blood/Immune	phecode_BI_164-2	Macrocytic anemia	61	98	130	146	143	140	197	230	395	1029		0.00121708	0.00195531	0.00259377	0.00291301	0.00285315	0.0027933	0.00393057	0.00458899	0.00788109	0.0205311		16.8692	7.27208
Blood/Immune	phecode_BI_164-3	Acute posthemorrhagic anemia	10	13	24	7	14	10	18	22	26	64		0.000199116	0.000258851	0.000477878	0.000139381	0.000278762	0.000199116	0.000358409	0.000438064	0.000517712	0.00127437		6.40013	5.33333
Blood/Immune	phecode_BI_164-6	Anemia secondary to chronic diseases and conditions	30	51	72	79	121	82	110	121	211	659		0.000598958	0.00101825	0.00143753	0.00157729	0.00241584	0.00163718	0.00219622	0.00241584	0.00421275	0.0131574		21.9671	6.49261
Blood/Immune	phecode_BI_168	Coagulation defects, purpura and other hemorrhagic conditions	83	131	114	149	140	186	205	274	441	1032		0.00165775	0.00261644	0.0022769	0.00297595	0.0027962	0.00371495	0.00409443	0.00547267	0.0088082	0.0206124		12.434	6.33129
Blood/Immune	phecode_BI_168-1	Hypo-coagulability	32	35	44	58	50	73	73	104	156	362		0.000637653	0.000697433	0.000876773	0.00115575	0.000996333	0.00145465	0.00145465	0.00207237	0.00310856	0.00721345		11.3125	5.88618
Blood/Immune	phecode_BI_168-18	Other nonthrombocytopenic purpura	0	4	3	4	6	10	12	21	32	85		0	7.96258e-05	5.97193e-05	7.96258e-05	0.000119439	0.000199064	0.000238877	0.000418035	0.000637006	0.00169208		inf	10.625
Blood/Immune	phecode_BI_168-2	Hyper-coagulability	28	29	46	36	28	53	47	51	62	388		0.000557414	0.000577321	0.000915751	0.000716689	0.000557425	0.00105513	0.000935677	0.00101531	0.0012343	0.00772431		13.8574	9.58025
Blood/Immune	phecode_BI_168-21	Primary thrombophilia	17	17	23	16	20	18	34	26	51	244		0.000338423	0.000338423	0.000457866	0.000318516	0.000398153	0.000358337	0.000676859	0.000517598	0.00101529	0.00485746		14.3532	12.8421
Blood/Immune	phecode_BI_168-3	Spontaneous ecchymoses	14	22	21	14	17	36	43	63	91	229		0.000278934	0.000438326	0.000418402	0.000278934	0.000338706	0.00071726	0.000856727	0.00125521	0.00181307	0.00456266		16.3575	8.64151
Blood/Immune	phecode_BI_168-4	Abnormal coagulation profile	0	0	0	0	0	0	2	15	28	156		0	0	0	0	0	0	3.98081e-05	0.000298567	0.000557325	0.0031051		inf	#DIV/0!
Blood/Immune	phecode_BI_169	Platelet defects	137	191	275	316	308	319	292	445	506	1112		0.00273164	0.00380835	0.00548322	0.00630072	0.00614121	0.00636054	0.00582218	0.00887303	0.0100893	0.0221726		8.11695	3.54705
Blood/Immune	phecode_BI_169-1	Thrombocytopenia	135	190	277	315	320	298	296	446	492	1118		0.00269171	0.00378833	0.00552299	0.00628066	0.00638035	0.0059417	0.00590182	0.00889279	0.00980998	0.0222918		8.28165	3.61812
Blood/Immune	phecode_BI_169-11	Immune thrombocytopenic purpura [ITP]	20	41	48	41	54	43	40	70	60	215		0.000398256	0.000816424	0.000955833	0.00081644	0.00107531	0.000856267	0.000796527	0.00139392	0.00119479	0.00428133		10.7502	4.43299
Blood/Immune	phecode_BI_169-14	Secondary thrombocytopenia	9	11	25	21	9	17	17	18	32	67		0.000179126	0.000218932	0.000497572	0.00041796	0.000179126	0.000338349	0.000338356	0.000358259	0.000636905	0.00133352		7.44459	5.15385
Blood/Immune	phecode_BI_170	Decreased white blood cell count	379	478	537	465	493	507	601	665	729	1430		0.00756955	0.00954683	0.0107252	0.00928718	0.00984661	0.0101262	0.0120037	0.0132819	0.0145602	0.0285612		3.77316	2.86
Blood/Immune	phecode_BI_170-1	Neutropenia	380	479	536	469	493	496	600	668	720	1423		0.00758907	0.00956622	0.0107048	0.0093667	0.00984602	0.00990593	0.011983	0.0133411	0.0143796	0.0284196		3.74481	2.87765
Blood/Immune	phecode_BI_171	Elevated white blood cell count [Leukocytosis]	6	14	17	15	18	20	29	46	64	116		0.000119512	0.000278862	0.000338618	0.000298781	0.000358537	0.000398383	0.000577655	0.00091628	0.00127482	0.00231062		19.3337	6.10526
Blood/Immune	phecode_BI_171-7	Eosinophilia	7	13	9	22	15	13	22	24	20	68		0.000139342	0.000258779	0.000179154	0.000437933	0.000298591	0.000258784	0.000437942	0.000477755	0.000398129	0.00135364		9.71448	4.85714
Blood/Immune	phecode_BI_172	Other disorders of white blood cells	37	51	78	43	71	85	99	101	149	244		0.000737434	0.00101646	0.00155459	0.000857035	0.0014151	0.00169414	0.00197317	0.00201303	0.00296972	0.00486317		6.59473	3.12821
Blood/Immune	phecode_BI_174	Diseases of spleen	68	103	133	161	151	134	134	183	263	705		0.00135453	0.00205171	0.0026493	0.00320704	0.00300785	0.00266922	0.00266927	0.00364535	0.00523894	0.0140435		10.3679	4.94737
Blood/Immune	phecode_BI_174-1	Hyposplenism*	20	34	31	38	48	43	45	65	65	258		0.00039816	0.000676873	0.000617149	0.000756505	0.000955585	0.000856062	0.000895879	0.00129405	0.00129405	0.00513637		12.9003	5.67033
Blood/Immune	phecode_BI_174-2	Splenomegaly	26	46	80	68	82	71	75	106	121	401		0.00051767	0.000915879	0.00159283	0.00135391	0.00163265	0.00141364	0.00149328	0.00211054	0.00240921	0.00798423		15.4234	5.24183
Blood/Immune	phecode_BI_174-7	Infarction of spleen*	7	13	17	16	23	14	23	10	25	69		0.000139315	0.000258727	0.000338335	0.000318433	0.000457748	0.000278629	0.000457748	0.000199021	0.000497552	0.00137324		9.85714	3.72973
Blood/Immune	phecode_BI_175	Polycythemias	19	44	63	68	66	74	62	81	125	238		0.000378448	0.000876407	0.00125486	0.00135445	0.00131461	0.00147396	0.00123494	0.00161342	0.00248984	0.00474066		12.5266	3.4
Blood/Immune	phecode_BI_175-2	Secondary polycythemia	10	35	35	66	53	48	43	63	84	257		0.000199084	0.000696795	0.000696795	0.00131396	0.00105515	0.000955604	0.000856062	0.00125423	0.00167234	0.00511657		25.7005	5.08911
Blood/Immune	phecode_BI_176	Other diseases of blood and blood-forming organs	19	31	47	28	44	58	61	85	114	248		0.000378727	0.000617924	0.000936852	0.000558125	0.000877053	0.00115612	0.00121591	0.00169431	0.00227241	0.00494349		13.0529	4.86275
Blood/Immune	phecode_BI_177	Abnormality of the lymph nodes	304	425	514	519	617	615	789	1035	1308	2309		0.00611584	0.0085501	0.0103406	0.0104412	0.0124127	0.0123725	0.0158733	0.0208224	0.0263147	0.0464531		7.59555	3.74838
Blood/Immune	phecode_BI_177-1	Lymphadenitis	13	23	24	25	14	29	32	55	74	103		0.00025915	0.000458496	0.000478431	0.000498365	0.000279085	0.000578104	0.00063792	0.00109643	0.00147519	0.00205331		7.92323	4.7907
Blood/Immune	phecode_BI_177-13	Acute lymphadenitis	2	8	6	12	10	7	15	12	31	22		3.98391e-05	0.000159356	0.00011952	0.000239039	0.000199199	0.000139439	0.000298799	0.000239039	0.000617518	0.000438238		11.0002	2.58824
Blood/Immune	phecode_BI_177-2	Enlargement of lymph nodes [Lymphadenopathy]	219	328	366	381	422	501	607	719	934	1539		0.00439265	0.00657895	0.00734114	0.00764201	0.00846438	0.0100489	0.0121751	0.0144215	0.0187343	0.0308695		7.02754	3.33478
Blood/Immune	phecode_BI_177-3	Lymphangitis	7	18	24	23	16	15	18	30	34	77		0.000139345	0.000358316	0.000477755	0.000457848	0.000318503	0.000298597	0.000358316	0.000597205	0.000676832	0.00153283		11.0002	4.96774
Blood/Immune	phecode_BI_177-4	Lymphedema	35	67	83	72	98	130	133	172	278	810		0.000697239	0.00133471	0.00165345	0.00143435	0.00195231	0.0025898	0.00264956	0.0034265	0.00553818	0.0161364		23.1433	7.10526
Blood/Immune	phecode_BI_179	Immunodeficiencies	20	33	35	26	26	31	39	63	72	277		0.000398208	0.000657043	0.000696864	0.00051767	0.000517681	0.000617235	0.000776521	0.00125438	0.00143358	0.00551529		13.8503	9.7193
Blood/Immune	phecode_BI_179-1	Hypogammaglobulinemia NOS	7	9	14	9	7	13	15	9	26	120		0.000139315	0.000179119	0.000278629	0.000179119	0.000139315	0.000258727	0.000298531	0.000179122	0.000517464	0.0023883		17.1432	12
Blood/Immune	phecode_BI_179-9	Immunodeficiency NOS	7	10	3	3	2	10	16	19	31	149		0.000139348	0.000199068	5.97205e-05	5.97205e-05	3.98137e-05	0.000199068	0.000318516	0.000378237	0.000617124	0.00296618		21.2861	24.8333
Blood/Immune	phecode_BI_180	Other disorders involving the immune mechanism	42	71	103	113	99	112	164	232	257	540		0.000836587	0.00141423	0.00205163	0.00225082	0.00197195	0.0022309	0.00326667	0.00462115	0.00511911	0.0107563		12.8574	5.11848
Blood/Immune	phecode_BI_180-3	Paraproteinemias	26	44	82	68	73	73	130	156	190	384		0.000517598	0.000875936	0.00163246	0.00135375	0.00145329	0.00145329	0.00258804	0.00310565	0.00378252	0.00764468		14.7695	5.26027
Blood/Immune	phecode_BI_180-31	Monoclonal gammopathy	22	39	69	73	57	63	106	138	187	354		0.000437942	0.000776367	0.00137357	0.0014532	0.00113469	0.00125413	0.00211012	0.00274714	0.00372258	0.00704702		16.0912	5.9
Blood/Immune	phecode_BI_180-33	Macroglobulinemia [Waldenstrom macroglobulinemia]	2	4	11	13	15	13	11	17	20	46		3.98042e-05	7.96083e-05	0.000218923	0.000258727	0.000298531	0.000258727	0.000218923	0.000338335	0.000398042	0.000915496		23	3.28571
Blood/Immune	phecode_BI_181	Autoimmune disease	791	1251	1558	1678	1589	1860	2198	2492	3342	5883		0.0164401	0.0260007	0.0323814	0.0348755	0.0330257	0.0386582	0.0456832	0.0517947	0.0694615	0.122275		7.43758	3.41142
Neoplasms	phecode_CA_100	Malignant neoplasm of the head and neck	81	117	141	203	181	193	187	227	288	545		0.00161499	0.00233277	0.00281129	0.00404745	0.00360881	0.00384815	0.00372852	0.00452606	0.00574231	0.0108665		6.72853	2.91444
Neoplasms	phecode_CA_100-1	Malignant neoplasm of the oral cavity	26	44	50	61	59	54	60	57	84	193		0.000517701	0.00087611	0.00099558	0.00121463	0.00117481	0.00107525	0.00119472	0.00113498	0.00167261	0.00384301		7.42322	3.41593
Neoplasms	phecode_CA_100-12	Malignant neoplasm of the tongue	19	33	30	38	49	46	42	35	49	115		0.000378245	0.000656952	0.000597229	0.00075649	0.000975474	0.000915751	0.00083612	0.000696767	0.000975474	0.00228942		6.05275	2.42105
Neoplasms	phecode_CA_100-2	Malignant neoplasm of the oropharynx	12	21	23	28	31	35	33	60	60	111		0.000238873	0.000418027	0.000457839	0.000557369	0.000617087	0.000696725	0.000656913	0.00119439	0.00119439	0.00220961		9.25018	3.36364
Neoplasms	phecode_CA_100-6	Malignant neoplasm of the larynx	0	2	8	21	28	27	24	31	59	134		0	3.98168e-05	0.000159267	0.000418085	0.000557447	0.000537538	0.000477812	0.000617173	0.00117462	0.00266778		inf	4.87273
Neoplasms	phecode_CA_100-7	Malignant neoplasm of the pharynx	4	3	1	6	7	3	11	7	13	59		7.96052e-05	5.97039e-05	1.99017e-05	0.00011941	0.000139312	5.97051e-05	0.000218919	0.000139312	0.000258722	0.0011742		14.7503	11.8
Neoplasms	phecode_CA_100-9	Malignant neoplasm of the salivary glands	11	18	17	15	23	18	16	16	22	26		0.000218945	0.000358273	0.000338369	0.000298561	0.000457803	0.00035828	0.000318471	0.000318471	0.000437898	0.000517516		2.36368	1.26829
Neoplasms	phecode_CA_101	Malignant neoplasm of the digestive organs	563	905	1275	1356	1332	1408	1498	1781	2147	3081		0.0112918	0.0181512	0.0255721	0.0271972	0.0267159	0.0282402	0.0300453	0.0357214	0.0430623	0.0617955		5.47258	2.24891
Neoplasms	phecode_CA_101-1	Malignant neoplasm of the esophagus	25	63	98	115	111	157	119	202	273	443		0.00049773	0.00125431	0.00195114	0.00228961	0.00220997	0.00312581	0.00236924	0.00402174	0.00543532	0.00881996		17.7204	3.30597
Neoplasms	phecode_CA_101-2	Malignant neoplasm of stomach	32	49	97	140	108	124	136	162	204	338		0.000637082	0.000975532	0.00193116	0.00278723	0.00215015	0.00246869	0.0027076	0.00322523	0.0040614	0.00672918		10.5625	2.91379
Neoplasms	phecode_CA_101-21	Malignant neoplasm of cardia	13	15	34	54	55	65	69	69	112	158		0.000258748	0.000298555	0.000676738	0.00107482	0.00109472	0.00129376	0.00137338	0.00137338	0.00222925	0.00314484		12.1541	2.63333
Neoplasms	phecode_CA_101-3	Malignant neoplasm of the small intestine	15	27	34	38	39	38	45	53	67	106		0.000298561	0.00053741	0.000676738	0.000756354	0.000776258	0.000756354	0.000895683	0.00105492	0.00133357	0.00210987		7.06681	2.75325
Neoplasms	phecode_CA_101-4	Malignant neoplasm of the lower GI tract	326	553	706	788	763	780	902	816	1081	1334		0.00652065	0.0110613	0.0141217	0.0157619	0.0152618	0.0156019	0.0180422	0.016322	0.0216226	0.0266832		4.09211	1.7291
Neoplasms	phecode_CA_101-41	Colorectal cancer	312	528	683	772	751	741	865	827	1058	1308		0.00623975	0.0105596	0.0136595	0.0154394	0.0150197	0.0148197	0.0172997	0.0165397	0.0211596	0.0261595		4.19239	1.75335
Neoplasms	phecode_CA_101-411	Malignant neoplasm of colon	220	364	477	543	528	507	554	620	758	954		0.00439209	0.00726692	0.00952286	0.0108405	0.0105412	0.010122	0.0110603	0.012378	0.0151331	0.0190461		4.33645	1.84348
Neoplasms	phecode_CA_101-412	Malignant neoplasm of appendix	25	16	23	21	24	18	31	20	20	25		0.000497572	0.000318446	0.000457766	0.00041796	0.000477669	0.000358252	0.000616989	0.000398057	0.000398057	0.000497572		1	1.19048
Neoplasms	phecode_CA_101-42	Malignant neoplasm of anus	21	20	22	35	17	27	33	26	45	68		0.00041801	0.000398105	0.000437916	0.000696684	0.000338389	0.000537442	0.000656886	0.000517547	0.000895754	0.00135358		3.23816	3.09091
Neoplasms	phecode_CA_101-6	Malignant neoplasm of the liver and intrahepatic bile ducts	24	51	66	74	92	82	90	91	152	363		0.000477697	0.00101511	0.00131367	0.0014729	0.00183117	0.00163213	0.00179137	0.00181127	0.00302542	0.00722532		15.1253	4.17241
Neoplasms	phecode_CA_101-61	Malignant neoplasm of the liver	7	10	21	20	29	30	27	29	70	252		0.000139315	0.000199021	0.000417944	0.000398042	0.00057716	0.000597062	0.000537356	0.00057716	0.00139315	0.00501542		36.0007	8.54237
Neoplasms	phecode_CA_101-62	Malignant neoplasm of the intrahepatic bile ducts	14	31	45	48	56	57	52	64	82	120		0.000278624	0.000616952	0.000895576	0.000955281	0.00111449	0.00113442	0.00103491	0.00127373	0.00163197	0.00238825		8.5716	2.12389
Neoplasms	phecode_CA_101-7	Malignant neoplasm of the gallbladder and extrahepatic bile ducts	13	26	43	51	42	43	31	62	61	91		0.000258732	0.000517464	0.000855807	0.00101503	0.000835904	0.000855807	0.000616977	0.00123395	0.00121405	0.00181113		7	2.14118
Neoplasms	phecode_CA_101-71	Malignant neoplasm of the gallbladder	3	6	10	15	19	18	15	18	29	40		5.97027e-05	0.000119405	0.000199009	0.000298519	0.000378125	0.000358223	0.000298519	0.000358223	0.000577137	0.000796052		13.3336	2.16216
Neoplasms	phecode_CA_101-8	Malignant neoplasm of the pancreas	52	106	161	162	176	169	183	232	295	336		0.00103501	0.00210983	0.00320455	0.00322446	0.00350311	0.00336379	0.00364244	0.00461774	0.00587182	0.0066879		6.46167	1.94783
Neoplasms	phecode_CA_102	Malignant neoplasm of the thoracic and respiratory organs	110	219	320	418	522	448	568	720	959	2339		0.00219193	0.00436394	0.00637653	0.00832935	0.0104017	0.00892715	0.0113183	0.0143475	0.0191101	0.0466094		21.2641	4.82268
Neoplasms	phecode_CA_102-1	Malignant neoplasm of the of bronchus and lung	88	172	282	357	472	377	486	619	805	1991		0.00175253	0.00342541	0.00561608	0.00710971	0.00939996	0.00750802	0.00967877	0.0123275	0.0160317	0.0396511		22.625	4.69022
Neoplasms	phecode_CA_102-3	Malignant neoplasm of the trachea	6	4	10	17	17	18	19	23	40	85		0.000119417	7.96115e-05	0.000199029	0.000338349	0.000338349	0.000358252	0.000378155	0.000457775	0.000796131	0.00169178		14.1669	4.85714
Neoplasms	phecode_CA_102-5	Malignant neoplasm of the heart, mediastinum, thymus, and pleura	6	12	8	17	10	13	17	24	29	39		0.000119412	0.000238825	0.000159217	0.000338335	0.000199021	0.000258727	0.000338335	0.00047765	0.000577172	0.000776197		6.50013	3.3913
Neoplasms	phecode_CA_103	Malignant neoplasm of the skin	827	1329	1884	2254	1955	2072	2456	2767	3269	4617		0.0167263	0.0268794	0.0381045	0.0455878	0.0395413	0.0419077	0.0496744	0.0559646	0.0661179	0.0933821		5.58294	2.29302
Neoplasms	phecode_CA_103-1	Melanomas of skin	220	314	342	442	393	406	405	449	511	757		0.00439218	0.00626897	0.00682798	0.00882447	0.00784619	0.00810573	0.00808577	0.00896422	0.010202	0.0151134		3.44098	1.89487
Neoplasms	phecode_CA_103-2	Keratinocyte carcinoma	0	3	1	1	4	4	28	274	446	995		0	5.98277e-05	1.99426e-05	1.9943e-05	7.97719e-05	7.97719e-05	0.000558403	0.00546437	0.00889456	0.0198432		inf	248.75
Neoplasms	phecode_CA_103-21	Basal cell carcinoma	0	3	0	0	3	4	22	244	377	789		0	5.98182e-05	0	0	5.98182e-05	7.97575e-05	0.000438666	0.00486531	0.0075173	0.0157325		inf	225.429
Neoplasms	phecode_CA_103-22	Squamous cell carcinoma of the skin	0	1	0	0	0	2	5	29	85	242		0	1.99045e-05	0	0	0	3.98089e-05	9.95223e-05	0.000577229	0.00169191	0.00481697		inf	242
Neoplasms	phecode_CA_103-3	Carcinoma in situ of skin	35	85	103	133	106	112	167	228	306	750		0.000697392	0.00169367	0.00205232	0.00265014	0.00211214	0.0022317	0.00332762	0.0045431	0.00609732	0.0149444		21.429	6.88073
Neoplasms	phecode_CA_104	Malignant sarcoma-related cancers	90	114	150	133	110	122	176	196	224	308		0.00179365	0.00227196	0.00298942	0.00265062	0.00219224	0.00243139	0.00350758	0.00390625	0.00446429	0.00613839		3.42229	2.65517
Neoplasms	phecode_CA_104-1	Malignant neoplam of the bone and/or cartilage	15	27	32	24	31	26	30	33	47	71		0.000298608	0.000537506	0.000637044	0.000477783	0.000617136	0.000517598	0.000597229	0.000656952	0.000935659	0.00141344		4.73343	2.49123
Neoplasms	phecode_CA_104-2	Malignant neoplasm of retroperitoneum and peritoneum	14	20	35	32	45	32	40	50	87	95		0.00027864	0.000398057	0.000696601	0.000636892	0.000895629	0.000636892	0.000796131	0.000995164	0.00173158	0.00189081		6.78585	2.46753
Neoplasms	phecode_CA_104-3	Malignant neoplasm of connective and soft tissue	50	62	63	67	60	66	74	99	114	166		0.000995897	0.00123491	0.00125483	0.0013345	0.00119508	0.00131458	0.00147393	0.00197188	0.00227064	0.00330638		3.32	2.63492
Neoplasms	phecode_CA_105	Malignant neoplasm of the breast	27	69	633	1382	1242	1324	1584	1920	2136	2773		0.000548068	0.00140062	0.0128491	0.0280529	0.0252116	0.0268762	0.0321539	0.0389745	0.0433591	0.0562897		102.706	2.16134
Neoplasms	phecode_CA_105-1	Malignant neoplasm of the breast, female	79	64	67	60	61	80	156	535	603	744		0.00292398	0.00236879	0.00247983	0.00222074	0.00225775	0.00296099	0.00577393	0.0198016	0.0223185	0.0275382		9.41807	10.5532
Neoplasms	phecode_CA_106	Gynecological malignant neoplasms	277	364	370	380	348	319	362	440	448	605		0.0102414	0.0134581	0.0136799	0.0140496	0.0128665	0.0117943	0.0133841	0.016268	0.0165644	0.0223693		2.1842	1.81409
Neoplasms	phecode_CA_106-1	Malignant neoplasm of external female genital organs and cervix	51	68	54	65	53	51	62	54	69	114		0.00187541	0.00250055	0.00198573	0.00239023	0.00194903	0.00187548	0.00228	0.00198581	0.00253742	0.00419226		2.23538	2.19231
Neoplasms	phecode_CA_106-11	Malignant neoplasm of the vulva	24	22	16	19	18	27	20	23	28	49		0.000878381	0.000805182	0.000585587	0.000695385	0.000658786	0.000988178	0.000732011	0.000841812	0.00102482	0.00179343		2.04174	2.17778
Neoplasms	phecode_CA_106-13	Malignant neoplasm of the cervix	23	50	25	30	33	30	23	37	42	60		0.000845277	0.00183756	0.00091878	0.00110254	0.00121279	0.00110254	0.000845277	0.00135979	0.00154355	0.00220515		2.60879	1.90476
Neoplasms	phecode_CA_106-2	Malignant neoplasm of the uterus	88	129	188	156	184	169	172	199	223	373		0.00322877	0.00473308	0.00689782	0.00572372	0.00675105	0.00620092	0.006311	0.00730168	0.00818229	0.0136861		4.23879	2.11331
Neoplasms	phecode_CA_106-21	Malignant neoplasm of endometrium	79	122	182	141	173	158	168	191	219	358		0.00289781	0.00447509	0.00667596	0.00517203	0.00634583	0.00579561	0.00616242	0.00700609	0.00803316	0.0131318		4.53165	2.16314
Neoplasms	phecode_CA_106-3	Malignant neoplasm of the ovary	106	142	156	155	125	150	153	166	193	207		0.00388677	0.005207	0.00572036	0.00568369	0.00458362	0.00550035	0.00561036	0.00608705	0.00707711	0.00759048		1.9529	1.50545
Neoplasms	phecode_CA_106-4	Malignant neoplasm of the fallopian tube and uterine adnexa	2	11	17	12	20	22	20	15	19	20		7.31636e-05	0.0004024	0.000621891	0.000438982	0.000731636	0.000804829	0.000731663	0.000548747	0.00069508	0.000731663		10.0004	0.952381
Neoplasms	phecode_CA_107	Malignant neoplasm of male genitalia	733	991	1081	1061	1046	1122	1177	1306	1606	2033		0.0324681	0.0438962	0.0478827	0.0469968	0.0463324	0.0496988	0.052135	0.0578516	0.0711406	0.0900554		2.77366	1.87546
Neoplasms	phecode_CA_107-1	Malignant neoplasm of the penis	10	10	12	10	15	12	17	27	28	58		0.000436758	0.000436758	0.000524132	0.000436777	0.000655165	0.000524132	0.00074252	0.0011793	0.00122297	0.0025333		5.80025	4.2963
Neoplasms	phecode_CA_107-2	Malignant neoplasm of the prostate	711	967	1065	1023	1052	1063	1148	1299	1543	2002		0.0314143	0.0427271	0.0470573	0.0452015	0.0464829	0.0469689	0.0507246	0.0573966	0.0681778	0.0884588		2.81588	1.89314
Neoplasms	phecode_CA_107-3	Malignant neoplasm of the testis	22	12	12	12	13	14	13	15	6	11		0.000961959	0.000524705	0.000524705	0.000524728	0.000568455	0.000612182	0.000568455	0.00065591	0.000262364	0.000481		0.500022	0.814815
Neoplasms	phecode_CA_108	Malignant neoplasm of the urinary tract	140	271	409	542	554	541	556	814	1039	1681		0.00279882	0.00541772	0.00817657	0.0108354	0.0110753	0.0108155	0.0111153	0.0162732	0.0207713	0.0336059		12.0071	3.07032
Neoplasms	phecode_CA_108-4	Malignant neoplasm of the kidney	53	102	133	168	173	158	199	267	334	505		0.00105582	0.00203199	0.00264956	0.00334681	0.00344642	0.0031476	0.00396438	0.00531904	0.00665378	0.0100604		9.52849	3.05136
Neoplasms	phecode_CA_108-41	Malignant neoplasm of kidney, except pelvis	49	98	119	154	152	138	194	239	306	466		0.000975998	0.001952	0.00237028	0.00306748	0.00302765	0.00274878	0.00386423	0.00476058	0.00609513	0.00928213		9.51039	3.21379
Neoplasms	phecode_CA_108-42	Malignant neoplasm of renal pelvis	3	1	4	15	15	11	20	16	33	46		5.97051e-05	1.99017e-05	7.96083e-05	0.000298531	0.000298531	0.000218923	0.000398042	0.000318433	0.000656769	0.000915496		15.3336	3.53846
Neoplasms	phecode_CA_108-5	Malignant neoplasm of the bladder	75	154	209	268	295	336	334	432	603	945		0.0014965	0.00307287	0.00417032	0.00534759	0.00588634	0.00670445	0.00666454	0.00862	0.0120321	0.0188563		12.6003	2.99525
Neoplasms	phecode_CA_108-7	Malignant neoplasm of ureter	3	12	15	25	18	9	19	28	34	85		5.97062e-05	0.000238825	0.000298531	0.000497552	0.000358237	0.000179122	0.000378147	0.000557269	0.000676684	0.00169171		28.3339	6.2963
Neoplasms	phecode_CA_109	Malignant neoplasm of the eye, brain and other parts of central nervous system	85	111	143	141	170	175	152	164	155	274		0.00169276	0.00221054	0.00284781	0.00280798	0.00338551	0.00348508	0.00302704	0.00326609	0.00308685	0.00545675		3.22359	1.58841
Neoplasms	phecode_CA_109-1	Malignant neoplasm of eye	12	17	17	13	17	25	11	27	18	23		0.000238873	0.000338403	0.000338403	0.000258784	0.000338409	0.000497661	0.000218971	0.000537474	0.000358316	0.000457848		1.9167	1.09524
Neoplasms	phecode_CA_109-16	Malignant neoplasm of choroid	4	6	11	13	15	9	13	11	11	15		7.96162e-05	0.000119424	0.000218945	0.000258753	0.000298561	0.000179137	0.000258753	0.000218949	0.000218949	0.000298567		3.75007	1.25
Neoplasms	phecode_CA_109-3	Malignant neoplasm of brain	69	74	123	113	156	137	129	126	132	210		0.0013736	0.00147314	0.00244864	0.00224956	0.00310559	0.00272735	0.00256808	0.00250836	0.00262781	0.0041806		3.04354	1.43345
Neoplasms	phecode_CA_110	Malignant neoplasm of the endocrine glands	54	46	69	53	48	73	73	87	109	158		0.00107555	0.000916207	0.00137431	0.00105563	0.000956042	0.00145398	0.00145398	0.00173283	0.00217101	0.00314703		2.92598	2.61157
Neoplasms	phecode_CA_110-1	Malignant neoplasm of the thyroid	38	29	43	39	47	48	44	69	70	107		0.000756686	0.000577471	0.00085625	0.000776598	0.000935901	0.000955814	0.00087618	0.00137401	0.00139392	0.00213071		2.81585	2.25263
Neoplasms	phecode_CA_110-4	Malignant neoplasm of the pituitary gland and craniopharyngeal duct	3	7	10	11	7	6	8	8	11	44		5.97122e-05	0.000139331	0.000199045	0.000218949	0.000139331	0.000119427	0.000159236	0.000159236	0.000218949	0.000875796		14.667	6.76923
Neoplasms	phecode_CA_112	Malignant neoplasm of other and ill-defined sites	1079	1785	2247	2544	2343	2808	3297	3998	5090	8814		0.0218651	0.0361717	0.0455347	0.0515533	0.0474801	0.0569032	0.0668126	0.0810181	0.103147	0.178613		8.16884	3.42225
Neoplasms	phecode_CA_112-1	Mesothelioma*	3	12	19	50	41	49	42	55	99	158		5.97039e-05	0.000238815	0.000378125	0.000995064	0.000815953	0.000975163	0.000835854	0.00109457	0.00197023	0.00314447		52.6677	3.51111
Neoplasms	phecode_CA_114	Neuroendocrine tumors	13	33	48	59	51	42	74	66	129	234		0.000258815	0.000656991	0.000955623	0.00117462	0.00101535	0.00083617	0.00147325	0.00131398	0.00256824	0.00465876		18.0004	5.03226
Neoplasms	phecode_CA_114-6	Pheochromocytoma	9	23	36	39	39	34	47	54	98	206		0.000179151	0.00045783	0.000716603	0.000776336	0.000776336	0.000676805	0.000935584	0.00107493	0.00195079	0.00410064		22.8893	5.64384
Neoplasms	phecode_CA_116	Secondary malignant neoplasm	867	1204	1669	1793	1896	1716	1971	2297	2641	4691		0.0173539	0.0240993	0.0334067	0.0358887	0.0379504	0.0343475	0.0394516	0.0459768	0.0528633	0.093897		5.41072	2.59745
Neoplasms	phecode_CA_120	Hemo onc - by cell of origin	337	511	681	699	698	690	725	813	1008	1464		0.00674459	0.0102272	0.0136295	0.0139898	0.0139698	0.0138097	0.0145102	0.0162714	0.0201741	0.0293005		4.3443	2.10951
Neoplasms	phecode_CA_120-1	Myeloid	128	258	268	302	317	294	273	358	469	796		0.00255285	0.00514559	0.00534503	0.00602326	0.00632242	0.0058637	0.00544486	0.00714015	0.009354	0.0158759		6.21887	2.60556
Neoplasms	phecode_CA_120-11	Plasma cell	7	8	11	17	12	11	13	11	30	35		0.000139323	0.000159226	0.000218936	0.000338356	0.000238839	0.000218936	0.000258743	0.000218936	0.00059711	0.000696628		5.0001	3.04348
Neoplasms	phecode_CA_120-12	Monocyte	3	6	8	20	14	10	16	11	18	37		5.97027e-05	0.000119405	0.00015921	0.000398026	0.000278618	0.000199013	0.000318421	0.000218914	0.000358223	0.000736348		12.3336	3.08333
Neoplasms	phecode_CA_120-13	Erythroid	11	19	29	26	41	40	30	30	55	116		0.000219049	0.000378365	0.000577505	0.000517763	0.000816473	0.000796559	0.000597419	0.000597419	0.00109527	0.00231002		10.5457	2.8642
Neoplasms	phecode_CA_120-2	Lymphoid	160	235	336	361	360	383	319	361	464	729		0.00319253	0.00468912	0.00670445	0.00720329	0.00718333	0.00764227	0.00636523	0.00720329	0.00925852	0.0145463		4.55634	1.96231
Neoplasms	phecode_CA_120-21	Mature B-cell	137	204	294	338	344	312	274	346	415	665		0.00273224	0.00406845	0.00586335	0.00674086	0.00686052	0.00622233	0.00546448	0.0069004	0.00827649	0.0132623		4.85401	2.02744
Neoplasms	phecode_CA_120-22	Mature T-Cell	14	16	22	31	20	23	20	34	29	65		0.000278646	0.000318452	0.000437881	0.000617014	0.000398073	0.000457784	0.000398073	0.000676725	0.000577206	0.00129374		4.64295	3.02326
Neoplasms	phecode_CA_121	Leukemia	54	114	169	191	194	215	191	195	280	473		0.00107583	0.00227119	0.00336694	0.00380524	0.003865	0.00428338	0.00380524	0.00388493	0.00557847	0.00942362		8.75943	2.31296
Neoplasms	phecode_CA_121-1	Acute leukemia	26	37	69	74	76	82	77	66	74	186		0.000517547	0.000736509	0.00137352	0.00147305	0.00151286	0.0016323	0.00153277	0.0013138	0.00147305	0.00370252		7.15399	2.35443
Neoplasms	phecode_CA_121-11	Acute lymphoid leukemia	4	7	7	13	4	12	15	9	4	26		7.96067e-05	0.000139312	0.000139312	0.000258727	7.96083e-05	0.000238825	0.000298531	0.000179119	7.96083e-05	0.000517454		6.50013	3.25
Neoplasms	phecode_CA_121-12	Acute myeloid leukemia	24	30	64	62	64	69	72	53	64	156		0.000477717	0.000597158	0.00127394	0.00123413	0.00127394	0.00137346	0.00143318	0.00105498	0.00127394	0.00310522		6.50013	2.34586
Neoplasms	phecode_CA_121-2	Chronic leukemia	24	62	89	121	111	119	116	127	169	283		0.000477954	0.00123472	0.00177245	0.00240973	0.00221058	0.0023699	0.00231016	0.00252923	0.00336566	0.00563599		11.7919	2.46087
Neoplasms	phecode_CA_121-21	Chronic lymphoid leukemia	16	42	65	86	85	91	88	89	136	235		0.000318547	0.000836187	0.0012941	0.00171219	0.00169228	0.00181174	0.00175205	0.00177196	0.00270771	0.00467876		14.6878	2.67045
Neoplasms	phecode_CA_121-22	Chronic myloid leukemia	3	13	15	12	15	21	22	19	24	48		5.97158e-05	0.000258768	0.000298579	0.000238863	0.000298579	0.000418019	0.000437924	0.000378207	0.000477736	0.000955471		16.0003	2.66667
Neoplasms	phecode_CA_121-23	Chronic myelomonocytic (monocytic) leukemia	2	5	6	19	8	12	8	11	17	28		3.98018e-05	9.95045e-05	0.000119405	0.000378117	0.000159207	0.000238811	0.000159207	0.00021891	0.000338322	0.000557236		14.0003	2.8
Neoplasms	phecode_CA_122	Lymphoma	146	207	280	297	272	278	281	318	391	575		0.00291301	0.00413009	0.00558659	0.00592578	0.00542698	0.00554669	0.00560666	0.0063449	0.00780143	0.0114727		3.93843	2.09091
Neoplasms	phecode_CA_122-1	Hodgkin lymphoma	15	20	19	26	30	24	20	22	32	87		0.000298674	0.000398232	0.000378328	0.000517712	0.00059736	0.000477888	0.00039824	0.000438064	0.000637184	0.00173234		5.80012	3.22222
Neoplasms	phecode_CA_122-2	Non-Hodgkin lymphoma	134	186	245	273	259	248	263	300	353	540		0.00267241	0.00370954	0.00488622	0.00544465	0.00516543	0.00494605	0.00524521	0.00598313	0.00704015	0.0107696		4.02993	2.13018
Neoplasms	phecode_CA_122-21	Follicular lymphoma	41	48	63	67	52	59	58	50	70	112		0.000816359	0.000955737	0.00125441	0.00133405	0.00103538	0.00117478	0.00115487	0.00099558	0.00139381	0.0022301		2.73176	2.01802
Neoplasms	phecode_CA_122-22	Diffuse large B-cell lymphoma*	46	84	85	98	99	115	112	126	128	262		0.000915769	0.00167227	0.00169218	0.00195099	0.00197089	0.00228947	0.00222974	0.00250846	0.00254828	0.00521601		5.69577	2.4486
Neoplasms	phecode_CA_122-24	T-cell lymphoma	8	10	11	8	17	16	11	15	19	33		0.00015921	0.000199013	0.000218914	0.00015921	0.000338329	0.000318427	0.000218919	0.000298525	0.000378132	0.000656756		4.12508	2
Neoplasms	phecode_CA_123	Multiple myeloma and malignant plasma cell neoplasms	56	100	103	105	104	101	87	142	194	253		0.00111498	0.00199104	0.00205077	0.00209059	0.00207068	0.00201099	0.00173224	0.00282733	0.0038627	0.00503743		4.51795	2.46829
Neoplasms	phecode_CA_123-1	Multiple myeloma	56	95	108	98	103	94	92	125	195	259		0.00111494	0.00189141	0.00215024	0.00195114	0.00205069	0.0018715	0.00183168	0.0024887	0.00388245	0.00515669		4.62509	2.62944
Neoplasms	phecode_CA_124	Myeloproliferative disorder	67	114	159	171	142	177	166	167	257	470		0.00133541	0.00227218	0.0031691	0.00340828	0.00283026	0.00352786	0.00330862	0.00332855	0.00512248	0.00936796		7.01507	2.94671
Neoplasms	phecode_CA_124-3	Polycythemia vera	11	20	29	24	40	42	29	30	54	114		0.000219049	0.000398279	0.000577505	0.000477935	0.000796559	0.000836387	0.000577505	0.000597419	0.00107535	0.00227019		10.3638	2.78049
Neoplasms	phecode_CA_124-5	Essential thrombocythemia	25	36	54	46	42	42	55	60	88	153		0.00049772	0.000716717	0.00107508	0.000915806	0.00083617	0.00083617	0.00109501	0.00119455	0.00175201	0.00304611		6.12012	3.64286
Neoplasms	phecode_CA_124-6	Myelodysplastic syndrome	22	31	48	53	44	72	64	53	102	227		0.000437907	0.00061705	0.000955433	0.00105496	0.000875814	0.00143315	0.00127391	0.00105496	0.0020303	0.00451849		10.3184	3.91379
Neoplasms	phecode_CA_124-7	Chronic myeloproliferative disease*	6	11	20	25	24	23	19	25	30	105		0.000119429	0.000218953	0.000398097	0.000497621	0.000477717	0.000457812	0.0003782	0.000497631	0.000597158	0.00209005		17.5003	4.46809
Neoplasms	phecode_CA_124-8	Myelofibrosis	3	8	4	11	12	13	11	17	19	85		5.97039e-05	0.00015921	7.96052e-05	0.000218914	0.000238815	0.000258717	0.000218914	0.000338322	0.000378125	0.00169164		28.3339	6.8
Neoplasms	phecode_CA_125	Other malignant neoplasms of lymphoid, hematopoietic and related tissue	13	13	12	15	16	18	19	18	28	65		0.000258768	0.000258768	0.000238863	0.000298579	0.000318484	0.000358295	0.000378207	0.000358302	0.000557358	0.00129387		5.0001	3.82353
Neoplasms	phecode_CA_130	Cancer (solid tumor, excluding BCC)	3391	4554	5965	6105	6168	6115	7035	7896	9268	12088		0.0715597	0.0961023	0.125878	0.128833	0.130162	0.129044	0.148458	0.166628	0.195581	0.255091		3.56473	1.96825
Neoplasms	phecode_CA_132	Sequelae of cancer	66	114	285	309	346	307	393	465	549	2567		0.00131708	0.00227495	0.00568737	0.00616631	0.00690467	0.0061264	0.00784259	0.00927958	0.0109559	0.0512273		38.8947	7.86217
Neoplasms	phecode_CA_135	Benign neoplasm of the head and neck	182	250	319	281	276	328	379	434	524	873		0.00365682	0.00502311	0.00640948	0.00564597	0.00554562	0.00659045	0.00761518	0.00872029	0.0105286	0.017541		4.7968	2.89073
Neoplasms	phecode_CA_135-1	Benign neoplasm of the oral cavity	61	91	61	84	80	92	99	116	124	167		0.00121574	0.00181365	0.00121574	0.00167414	0.00159442	0.00183358	0.00197313	0.00231195	0.0024714	0.00332842		2.73776	1.94186
Neoplasms	phecode_CA_135-12	Benign neoplasm of the tongue	9	11	16	16	4	7	13	13	11	11		0.000179147	0.000218958	0.000318484	0.000318484	7.9621e-05	0.000139337	0.000258773	0.000258773	0.000218962	0.000218962		1.22225	2
Neoplasms	phecode_CA_135-16	Benign neoplasm of the salivary glands	32	46	42	50	62	47	51	44	59	88		0.000637272	0.000916079	0.00083642	0.000995758	0.00123474	0.000936013	0.00101567	0.000876267	0.00117499	0.00175253		2.75005	1.61468
Neoplasms	phecode_CA_135-5	Benign neoplasm of the paranasal sinus and nasal cavity	94	149	201	188	175	219	265	301	336	686		0.00188475	0.00298753	0.00403016	0.0037695	0.00350884	0.00439107	0.0053135	0.00603533	0.00673711	0.0137549		7.29802	3.48223
Neoplasms	phecode_CA_135-6	Benign neoplasm of vocal cord or larynx	5	10	14	21	27	21	27	28	44	66		9.95639e-05	0.000199128	0.000278779	0.000418168	0.000537645	0.000418168	0.000537645	0.000557558	0.000876162	0.00131427		13.2003	2.75
Neoplasms	phecode_CA_136	Benign neoplasm of the digestive organs	2557	3279	3831	3904	4167	4695	5146	5942	7268	9854		0.0523129	0.067084	0.0783772	0.0798707	0.0852513	0.0960535	0.105283	0.121568	0.148697	0.201604		3.85381	2.22388
Neoplasms	phecode_CA_136-1	Benign neoplasm of the esophagus	5	7	12	11	15	8	10	19	16	25		9.95183e-05	0.000139328	0.000238849	0.000218945	0.000298561	0.000159232	0.000199041	0.000378177	0.000318465	0.000497602		5.0001	2.17391
Neoplasms	phecode_CA_136-2	Benign neoplasm of stomach	325	484	665	609	671	804	973	1139	1672	3528		0.00649454	0.00967207	0.0132891	0.01217	0.013409	0.0160668	0.0194441	0.0227613	0.0334126	0.0705022		10.8556	4.78373
Neoplasms	phecode_CA_136-3	Benign neoplasm of the small intestine	7	11	13	14	24	20	19	29	37	74		0.000139348	0.000218975	0.000258789	0.000278696	0.000477764	0.000398137	0.00037823	0.00057731	0.000736568	0.00147314		10.5716	3.36364
Neoplasms	phecode_CA_136-4	Benign neoplasm of colon, rectum, anus and anal canal	2190	2814	3371	3431	3544	3910	4369	5055	5883	8061		0.0446174	0.0573303	0.0686782	0.0699006	0.0722042	0.079661	0.0890125	0.102989	0.119858	0.164232		3.6809	2.16287
Neoplasms	phecode_CA_136-41	Benign neoplasm of the colon	1794	2318	2711	2895	2925	3313	3644	4277	5045	7084		0.0362915	0.0468918	0.054843	0.0585653	0.0591722	0.0670214	0.0737174	0.0865229	0.102059	0.143308		3.9488	2.27124
Neoplasms	phecode_CA_136-42	Benign neoplasm of rectum and anus	776	1075	1260	1281	1341	1496	1714	1933	2314	3281		0.0156093	0.0216237	0.025345	0.0257674	0.0269743	0.0300921	0.0344772	0.0388824	0.0465462	0.0659988		4.22818	2.31301
Neoplasms	phecode_CA_136-6	Benign neoplasm of the liver and intrahepatic bile ducts	11	10	14	9	11	17	13	16	23	34		0.000218923	0.000199021	0.000278629	0.000179119	0.000218923	0.000338335	0.000258732	0.00031844	0.000457757	0.000676684		3.09097	2.42857
Neoplasms	phecode_CA_136-8	Benign neoplasm of the pancreas	7	10	11	7	14	10	17	17	12	26		0.000139309	0.000199013	0.000218914	0.000139309	0.000278618	0.000199013	0.000338322	0.000338322	0.000238815	0.000517434		3.71429	2.16667
Neoplasms	phecode_CA_137	Benign neoplasm of the thoracic and respiratory organs	12	20	21	14	14	18	19	21	33	36		0.000238844	0.000398073	0.000417977	0.000278651	0.000278651	0.000358266	0.00037817	0.000417977	0.000656821	0.000716532		3	2.25
Neoplasms	phecode_CA_137-5	Benign neoplasm of the heart, mediastinum, thymus, and pleura	10	11	18	13	8	8	10	12	18	19		0.000199025	0.000218927	0.000358245	0.000258732	0.000159223	0.000159223	0.000199029	0.000238834	0.000358252	0.000378155		1.90004	2.375
Neoplasms	phecode_CA_138	Benign neoplasm of the skin	380	655	594	566	630	707	963	1309	1937	2909		0.00786929	0.0135642	0.0123009	0.0117211	0.0130464	0.014641	0.0199428	0.0271082	0.0401135	0.0602427		7.65542	4.35153
Neoplasms	phecode_CA_138-1	Nevus, non-neoplastic	62	54	57	53	96	107	116	200	230	358		0.00123688	0.00107731	0.00113716	0.00105736	0.00191521	0.00213466	0.00231421	0.00399002	0.00458853	0.00714214		5.77431	3.52709
Neoplasms	phecode_CA_138-2	Melanocytic nevi*	181	327	389	322	294	365	477	871	1372	2096		0.00369939	0.00668343	0.00795062	0.00658123	0.00600895	0.00746009	0.00974922	0.017802	0.0280423	0.0428402		11.5803	6.36115
Neoplasms	phecode_CA_139	Benign sarcoma-related cancers	574	646	671	683	804	871	926	1027	1213	1546		0.0116447	0.0131053	0.0136125	0.0138559	0.016311	0.0176702	0.018786	0.020835	0.0246085	0.0313641		2.69343	1.84597
Neoplasms	phecode_CA_139-1	Benign neoplams of the bone and/or cartilage	18	14	27	25	28	30	31	29	54	46		0.00035843	0.000278779	0.000537645	0.00049782	0.000557558	0.000597383	0.000617296	0.000577471	0.00107531	0.000916006		2.55561	1.58621
Neoplasms	phecode_CA_139-3	Benign neoplasm of other connective and soft tissue	50	45	41	51	57	45	62	78	86	123		0.000996969	0.000897272	0.000817515	0.00101691	0.00113654	0.000897272	0.00123624	0.00155527	0.00171479	0.00245259		2.46005	2.41176
Neoplasms	phecode_CA_139-4	Benign neoplasm of peripheral nerves*	28	44	34	46	30	44	55	39	71	104		0.00055768	0.000876354	0.000677183	0.000916189	0.000597514	0.000876354	0.00109546	0.000776784	0.00141415	0.00207142		3.71436	2.81081
Neoplasms	phecode_CA_139-5	Lipoma	374	469	394	391	472	478	597	652	750	921		0.00753409	0.00944784	0.00793699	0.00787671	0.00950846	0.00962933	0.0120266	0.0131346	0.0151088	0.0185536		2.46262	1.93895
Neoplasms	phecode_CA_139-52	Lipoma of intrathoracic organs	17	40	26	36	52	66	63	90	93	159		0.000338443	0.000796337	0.000517619	0.000716703	0.00103524	0.00131396	0.00125426	0.00179179	0.00185152	0.0031655		9.35313	2.69492
Neoplasms	phecode_CA_139-53	Lipoma of skin subcutaneous tissue	263	260	228	255	255	294	328	357	435	547		0.00528664	0.00522634	0.0045831	0.00512583	0.00512583	0.00590979	0.00659323	0.00717617	0.00874407	0.0109956		2.07989	1.99271
Neoplasms	phecode_CA_139-54	Testicular limpoma	112	86	109	90	109	92	100	138	133	152		0.00489639	0.00375973	0.00476524	0.0039346	0.00476524	0.00402203	0.00437178	0.00603331	0.00581472	0.00664539		1.3572	1.51244
Neoplasms	phecode_CA_139-6	Hemangioma and lymphangioma	102	156	168	157	194	219	246	284	299	487		0.00203764	0.00311638	0.00335611	0.00313636	0.0038755	0.00437493	0.0049143	0.00567342	0.00597307	0.00972871		4.77451	2.35835
Neoplasms	phecode_CA_139-61	Hemangioma	103	146	147	149	191	211	257	261	286	474		0.00205745	0.00291638	0.00293636	0.00297631	0.00381527	0.00421486	0.00513374	0.00521364	0.00571303	0.00946845		4.60203	2.35821
Neoplasms	phecode_CA_140	Benign neoplasm of the breast	2	5	33	70	75	70	104	139	189	275		4.00176e-05	0.000100044	0.000660291	0.00140062	0.00150069	0.00140064	0.00208096	0.00278128	0.00378174	0.00550253		137.503	3.7931
Neoplasms	phecode_CA_142	Lump or mass in breast or nonspecific abnormal breast exam	20	70	63	52	78	84	147	161	1011	3038		0.000409786	0.00143425	0.00129082	0.00106544	0.0015982	0.00172114	0.00301199	0.00329884	0.0207151	0.0622477		151.903	37.5062
Neoplasms	phecode_CA_142-1	Lump or mass in breast	20	66	64	69	53	90	118	167	534	1727		0.000407631	0.00134518	0.00130442	0.00140633	0.00108022	0.00183434	0.00240507	0.00340379	0.010884	0.0351996		86.3518	24.1538
Neoplasms	phecode_CA_144	Gynecological benign neoplasms	899	1049	1122	938	975	1003	1084	1239	1477	2082		0.0355378	0.0414674	0.0443531	0.0370795	0.0385421	0.039649	0.0428509	0.0489801	0.0583887	0.0823055		2.316	2.10516
Neoplasms	phecode_CA_144-1	Benign neoplasms of external female genital organs and cervix	132	157	131	153	138	162	198	224	276	426		0.00492243	0.00585471	0.00488514	0.00570555	0.00514618	0.00604117	0.00738365	0.00835322	0.0102924	0.015886		3.22727	2.84
Neoplasms	phecode_CA_144-11	Benign neoplasms of the vulva	7	4	8	12	8	10	10	13	16	22		0.000256213	0.000146408	0.000292815	0.000439223	0.000292815	0.000366019	0.000366019	0.000475842	0.000585652	0.000805271		3.14297	2.44444
Neoplasms	phecode_CA_144-12	Benign neoplasms of the vagina	6	11	7	8	9	11	9	21	18	32		0.000219676	0.000402739	0.000256288	0.000292901	0.000329513	0.000402739	0.000329513	0.000768865	0.000659027	0.00117165		5.33353	3.2
Neoplasms	phecode_CA_144-13	Benign neoplasms of the cervix	107	137	137	136	115	127	169	190	260	408		0.00398436	0.00510147	0.00510147	0.00506423	0.00428226	0.0047291	0.00629306	0.00707503	0.00968198	0.0151933		3.81323	3.3719
Neoplasms	phecode_CA_144-2	Benign neoplasms of the uterus	685	857	916	835	806	778	885	1015	1258	1788		0.026573	0.0332454	0.0355342	0.032392	0.031267	0.0301808	0.0343316	0.0393747	0.0488013	0.0693642		2.61032	2.25758
Neoplasms	phecode_CA_144-21	Leiomyoma of uterus	340	452	522	436	455	422	459	570	753	1200		0.0128964	0.0171446	0.0197997	0.0165377	0.0172584	0.0160073	0.0174108	0.0216212	0.0285628	0.0455183		3.52955	2.7366
Neoplasms	phecode_CA_144-3	Benign neoplasms of the ovary	137	123	146	148	117	139	141	146	170	180		0.0050314	0.00451724	0.00536213	0.00543558	0.00429705	0.00510504	0.00517849	0.00536213	0.00624357	0.00661084		1.31392	1.40625
Neoplasms	phecode_CA_146	Benign neoplasm of male genital organs	19	19	17	23	25	22	88	379	767	1428		0.000835642	0.000835642	0.00074768	0.00101157	0.00109953	0.000967586	0.00387034	0.0166689	0.0337336	0.0628079		75.1612	60.766
Neoplasms	phecode_CA_146-2	Benign neoplasm of the prostate	12	16	15	21	18	20	75	382	749	1421		0.000527635	0.000703513	0.000659544	0.000923361	0.000791452	0.000879391	0.00329772	0.0167964	0.0329332	0.0624808		118.417	74.7895
Neoplasms	phecode_CA_147	Benign neoplasm of kidney and urinary organs	10	10	23	30	25	24	26	44	44	91		0.000199049	0.000199049	0.000457821	0.000597158	0.000497631	0.000477726	0.000517537	0.000875831	0.000875831	0.00181138		9.10018	3.71429
Neoplasms	phecode_CA_147-1	Benign neoplasm of the kidney	7	8	14	15	18	17	14	24	22	32		0.000139315	0.000159217	0.000278629	0.000298531	0.000358237	0.000338335	0.000278629	0.00047765	0.000437846	0.000636867		4.57143	1.82857
Neoplasms	phecode_CA_147-3	Benign neoplasm of bladder	4	4	9	7	8	8	7	23	19	53		7.96131e-05	7.96131e-05	0.000179133	0.000139326	0.000159229	0.000159229	0.000139326	0.000457784	0.00037817	0.00105489		13.2503	6.625
Neoplasms	phecode_CA_148	Benign neoplasm of the eye, brain and other parts of central nervous system	88	129	145	110	136	161	181	208	243	340		0.00175411	0.00257136	0.00289029	0.00219263	0.00271089	0.00320922	0.00360795	0.00414615	0.00484382	0.00677736		3.86371	2.28956
Neoplasms	phecode_CA_148-1	Benign neoplasm of eye	17	23	45	23	21	31	48	54	89	137		0.000338416	0.000457857	0.000895808	0.000457857	0.000418044	0.000617124	0.000955547	0.00107499	0.00177174	0.00272729		8.05898	5.26923
Neoplasms	phecode_CA_148-16	Benign neoplasm of choroid	4	25	23	13	14	25	34	51	76	131		7.96162e-05	0.000497611	0.000457803	0.000258758	0.000278662	0.000497611	0.000676752	0.00101513	0.00151274	0.00260748		32.7507	6.71795
Neoplasms	phecode_CA_148-2	Benign neoplasm of meninges (Meningioma)	38	52	59	73	74	86	93	99	122	189		0.000756746	0.00103557	0.00117497	0.00145378	0.00147369	0.00171267	0.00185207	0.00197156	0.0024296	0.00376389		4.97378	2.3625
Neoplasms	phecode_CA_148-5	Benign neoplasm of cranial nerve	18	21	31	36	18	30	24	33	43	56		0.000358402	0.000418135	0.000617247	0.000716803	0.000358409	0.000597348	0.000477878	0.000657083	0.000856198	0.00111505		3.11117	2.33333
Neoplasms	phecode_CA_149	Benign neoplasm of the endocrine glands	74	89	125	127	102	122	129	186	201	305		0.00147481	0.00177376	0.00249123	0.00253109	0.00203284	0.00243144	0.00257095	0.00370703	0.00400598	0.00607872		4.1217	2.72321
Neoplasms	phecode_CA_149-1	Benign neoplasm of the thyroid	13	17	22	20	23	26	31	35	48	45		0.00025884	0.000338484	0.000438038	0.000398216	0.000457958	0.000517691	0.000617247	0.000696892	0.000955737	0.000896004		3.46161	1.83673
Neoplasms	phecode_CA_149-3	Benign neoplasm of the parathyroid gland	24	39	47	58	71	39	75	91	102	168		0.000477783	0.000776398	0.000935659	0.00115464	0.00141344	0.000776398	0.00149307	0.00181159	0.00203062	0.00334455		7.00014	3.05455
Neoplasms	phecode_CA_149-4	Benign neoplasm of the pituitary gland and craniopharyngeal duct	24	27	39	55	34	34	38	44	59	121		0.000477907	0.000537645	0.000776598	0.0010952	0.000677035	0.000677035	0.000756686	0.000876162	0.00117488	0.00240949		5.04177	3.55882
Neoplasms	phecode_CA_153	Benign neoplasm of other or unspecified sites	7	27	17	17	20	19	42	30	33	27		0.000139431	0.000537806	0.000338618	0.000338618	0.000398375	0.000378456	0.000836603	0.000597574	0.000657331	0.000537816		3.85722	1.38462
Congenital	phecode_CM_750	Congenital malformations of nervous system	17	19	23	33	27	30	29	37	51	112		0.000338632	0.000378471	0.000458149	0.000657344	0.000537827	0.000597586	0.000577666	0.000737022	0.00101592	0.00223103		6.58837	3.92982
Congenital	phecode_CM_750-1	Congenital malformations of brain	16	12	11	15	5	10	11	14	23	53		0.000318478	0.000238858	0.000218953	0.000298573	9.95243e-05	0.000199049	0.000218953	0.000278674	0.000457821	0.00105498		3.31257	7.06667
Congenital	phecode_CM_750-2	Neural tube defects and congenital disorders of the spinal cord	6	4	16	13	17	10	20	19	27	65		0.000119489	7.96591e-05	0.000318636	0.000258892	0.000338551	0.000199152	0.000398303	0.000378388	0.000537709	0.00129449		10.8335	4.81481
Congenital	phecode_CM_750-21	Spina bifida	2	5	8	11	11	11	8	15	15	62		3.98153e-05	9.95381e-05	0.000159261	0.000218984	0.000218984	0.000218984	0.000159261	0.00029862	0.00029862	0.0012343		31.0006	5.63636
Congenital	phecode_CM_751	Congenital anomalies of eye	21	26	21	14	16	18	26	43	77	116		0.000418268	0.000517866	0.000418277	0.000278851	0.000318687	0.000358523	0.000517866	0.000856471	0.00153368	0.00231048		5.52392	6.82353
Congenital	phecode_CM_751-2	Congenital malformations of anterior segment of eye	10	17	9	15	7	1	12	16	24	60		0.000199076	0.00033843	0.000179169	0.000298614	0.000139353	1.99076e-05	0.000238892	0.000318522	0.000477783	0.00119446		6	15
Congenital	phecode_CM_751-21	Congenital lens anomalies	8	14	13	6	9	9	2	8	13	25		0.000159242	0.000278674	0.000258768	0.000119432	0.000179147	0.000179151	3.98113e-05	0.000159245	0.000258773	0.000497641		3.12506	2.77778
Congenital	phecode_CM_751-3	Congenital malformations of posterior segment of eye	3	9	5	4	3	9	7	26	31	55		5.97193e-05	0.000179158	9.95322e-05	7.96258e-05	5.97193e-05	0.000179158	0.000139345	0.000517567	0.0006171	0.00109488		18.3337	9.16667
Congenital	phecode_CM_754	Congenital malformations of tongue, mouth and pharynx	8	19	23	23	29	23	45	49	64	91		0.000159283	0.000378298	0.000457939	0.000457939	0.000577413	0.000457948	0.000895986	0.000975629	0.00127429	0.00181188		11.3752	3.5
Congenital	phecode_CM_754-7	Congenital anomalies of pharynx	4	15	16	15	18	17	30	45	54	64		7.96194e-05	0.000298573	0.000318478	0.000298573	0.000358295	0.000338389	0.000597158	0.000895736	0.00107488	0.00127394		16.0003	3.65714
Congenital	phecode_CM_754-71	Congenital pharyngeal pouch [Diverticulum of pharynx]	3	14	14	17	15	19	27	44	55	62		5.97146e-05	0.000278668	0.000278668	0.000338383	0.000298573	0.000378192	0.000537431	0.000875814	0.00109477	0.0012341		20.6667	3.64706
Congenital	phecode_CM_757	Congenital anomalies of upper GI tract	12	13	24	25	24	26	37	39	48	99		0.000238873	0.000258779	0.000477745	0.000497651	0.000477745	0.000517567	0.000736538	0.000776351	0.000955509	0.00197074		8.25016	3.96
Congenital	phecode_CM_757-1	Congenital malformations of esophagus	7	5	8	16	20	12	22	24	27	66		0.000139326	9.95183e-05	0.000159229	0.000318459	0.000398073	0.000238844	0.000437881	0.000477697	0.00053741	0.00131367		9.42876	4.125
Congenital	phecode_CM_757-2	Congenital malformation of stomach	3	8	9	7	5	9	12	10	18	27		5.97086e-05	0.000159223	0.000179126	0.00013932	9.95144e-05	0.000179126	0.000238834	0.000199033	0.000358259	0.000537388		9.00018	3.85714
Congenital	phecode_CM_758	Congenital malformations of digestive system	27	33	38	49	57	46	43	65	83	150		0.000537634	0.000657109	0.000756686	0.000975726	0.00113503	0.000915988	0.00085625	0.00129433	0.00165276	0.00298692		5.55567	2.91262
Congenital	phecode_CM_758-1	Congenital malformations of intestine	20	22	39	34	28	23	27	44	50	74		0.00039816	0.000437977	0.000776413	0.000676873	0.000557436	0.000457894	0.000537527	0.000875971	0.000995421	0.00147322		3.70007	2.90196
Congenital	phecode_CM_758-2	Congenital malformations of gallbladder, bile ducts and liver	6	4	7	13	13	13	15	11	15	66		0.000119427	7.96178e-05	0.000139334	0.000258763	0.000258763	0.000258763	0.000298573	0.000218953	0.000298573	0.00131372		11.0002	5.07692
Congenital	phecode_CM_758-22	Cystic liver disease	0	3	4	11	5	12	15	6	6	53		0	5.97098e-05	7.96131e-05	0.000218936	9.95164e-05	0.000238839	0.000298549	0.00011942	0.00011942	0.00105487		inf	6.23529
Congenital	phecode_CM_760	Congenital anomalies of genital organs	30	51	48	58	50	45	52	62	66	98		0.000598313	0.00101713	0.0009573	0.00115674	0.000997188	0.000897469	0.00103708	0.00123654	0.00131631	0.00195453		3.26673	2.06316
Congenital	phecode_CM_760-1	Congenital malformations of female genitalia	28	31	24	24	28	24	21	34	52	55		0.00102639	0.00113641	0.000879798	0.000879798	0.00102643	0.000879798	0.000769823	0.00124638	0.00190623	0.0020162		1.96436	2.11538
Congenital	phecode_CM_760-13	Congenital anomalies of uterus and cervix	8	16	12	6	15	10	12	16	27	29		0.00029289	0.00058578	0.000439335	0.000219668	0.000549169	0.000366113	0.000439335	0.00058578	0.00098854	0.00106177		3.62513	2.32
Congenital	phecode_CM_760-2	Congenital congenital malformations of male genital organs	18	15	17	22	11	20	23	36	31	45		0.000787333	0.000656111	0.000743592	0.000962296	0.000481148	0.000874814	0.00100604	0.00157467	0.00135596	0.00196833		2.5	2.90323
Congenital	phecode_CM_760-22	Congenital malformations of penis	9	13	8	19	8	9	18	27	22	43		0.00039303	0.00056771	0.000349375	0.000829767	0.000349375	0.000393047	0.000786095	0.00117914	0.000960783	0.00187789		4.77799	5.05882
Congenital	phecode_CM_760-221	Hypospadias	10	13	9	12	6	10	16	27	17	41		0.000436681	0.000567686	0.000393013	0.000524017	0.000262009	0.000436681	0.00069869	0.00117904	0.00074239	0.00179047		4.10018	5.125
Congenital	phecode_CM_761	Congenital malformations of the urinary system	46	67	86	90	78	99	119	137	168	345		0.000917212	0.00133594	0.00171482	0.00179458	0.0015553	0.00197404	0.00237283	0.00273175	0.00334988	0.00687922		7.50015	3.89831
Congenital	phecode_CM_761-1	Congenital malformation of kidney	43	53	80	88	70	93	126	112	159	318		0.000857035	0.00105635	0.00159448	0.00175393	0.00139517	0.00185359	0.00251131	0.00223232	0.0031691	0.0063382		7.3955	3.90184
Congenital	phecode_CM_761-11	Renal hypoplasia/aplasia	3	11	18	27	14	11	19	26	30	65		5.97146e-05	0.000218953	0.000358287	0.000537431	0.000278674	0.000218958	0.0003782	0.000517537	0.000597158	0.00129384		21.6671	5.2
Congenital	phecode_CM_761-111	Renal agenesis*	4	8	22	25	9	11	19	24	29	65		7.96178e-05	0.000159236	0.000437907	0.000497621	0.000179144	0.000218953	0.000378192	0.000477717	0.000577241	0.00129382		16.2503	6.5
Congenital	phecode_CM_761-13	Cystic kidney disease	26	17	27	43	28	45	49	64	78	185		0.000517825	0.000338578	0.000537741	0.000856403	0.000557658	0.000896236	0.000975921	0.00127467	0.00155351	0.0036846		7.11553	5.06849
Congenital	phecode_CM_761-16	Accessory kidney*	11	10	15	12	16	18	22	31	39	46		0.00021898	0.000199072	0.000298608	0.000238887	0.000318516	0.000358337	0.000437968	0.000617136	0.000776398	0.000915751		4.1819	2.70588
Congenital	phecode_CM_762	Congenital malformations of respiratory system	2	7	9	7	10	6	10	15	10	35		3.98065e-05	0.000139323	0.000179129	0.000139323	0.000199033	0.00011942	0.000199033	0.000298549	0.000199037	0.000696628		17.5003	4.375
Congenital	phecode_CM_763	Congenital anomalies of the heart	74	99	119	138	142	147	129	153	169	391		0.00147522	0.00197361	0.00237231	0.00275114	0.00283088	0.00293056	0.00257172	0.00305018	0.00336915	0.0077949		5.28389	2.70588
Congenital	phecode_CM_763-1	Congenital malformations of great arteries	3	11	11	7	18	8	9	10	20	47		5.97181e-05	0.000218966	0.000218966	0.000139342	0.000358309	0.000159248	0.000179154	0.00019906	0.000398121	0.000935584		15.6667	3.61538
Congenital	phecode_CM_763-2	Congenital malformations of heart valves	15	33	31	61	54	50	59	43	94	111		0.00029862	0.000656965	0.000617149	0.00121439	0.00107503	0.000995401	0.00117457	0.000856045	0.00187135	0.00220983		7.40015	2.13462
Congenital	phecode_CM_763-23	Congenital malformation of aortic and mitral valves	14	32	30	60	50	46	60	46	84	108		0.000278696	0.000637019	0.000597205	0.00119441	0.000995342	0.000915714	0.00119441	0.000915733	0.00167221	0.00214998		7.71444	2.25
Congenital	phecode_CM_763-232	Congenital insufficiency of aortic valve	13	29	30	49	48	53	48	47	66	94		0.000258763	0.000577241	0.000597146	0.000975338	0.000955452	0.00105498	0.000955452	0.000935547	0.00131375	0.00187109		7.23091	1.86139
Congenital	phecode_CM_763-3	Congenital malformations of cardiac chambers and connections	36	53	53	54	78	78	55	61	66	195		0.00071716	0.00105582	0.00105582	0.00107574	0.00155385	0.00155385	0.00109566	0.00121521	0.00131482	0.00388469		5.41677	2.5
Congenital	phecode_CM_763-31	Ventricular septal defect	7	1	5	5	14	7	5	10	10	43		0.000139337	1.99053e-05	9.95263e-05	9.95263e-05	0.000278674	0.000139337	9.95263e-05	0.000199053	0.000199056	0.000855943		6.14298	4.09524
Congenital	phecode_CM_763-32	Atrial septal defect	26	47	43	51	56	54	59	53	59	136		0.000517825	0.000936069	0.000856403	0.00101573	0.00111532	0.00107548	0.00117506	0.00105559	0.00117509	0.00270868		5.23087	2.47273
Congenital	phecode_CM_764	Congenital malformations of circulatory system (other than heart)	24	22	33	21	40	18	30	41	49	74		0.000477821	0.000438003	0.000657004	0.000418093	0.000796369	0.000358366	0.000597276	0.000816278	0.000975571	0.00147331		3.08339	2.55172
Congenital	phecode_CM_764-5	Congenital arteriovenous malformation*	9	21	15	17	28	15	16	19	22	47		0.000179158	0.000418035	0.000298597	0.000338409	0.000557391	0.000298603	0.000318509	0.00037823	0.00043795	0.000935621		5.22233	2.18605
Congenital	phecode_CM_765	Congenital deformities of hip	3	3	7	18	9	7	6	10	25	39		5.97205e-05	5.97205e-05	0.000139348	0.000358323	0.000179162	0.000139348	0.000119441	0.000199068	0.000497671	0.000776367		13	4.875
Congenital	phecode_CM_766	Congenital deformities of feet	18	14	23	19	24	23	35	51	72	125		0.000358644	0.000278946	0.000458268	0.000378569	0.000478202	0.000458277	0.000697378	0.00101618	0.00143461	0.00249064		6.94458	5.31915
Congenital	phecode_CM_766-1	Congenital talipes varus	7	4	6	4	4	6	12	9	19	41		0.000139376	7.96432e-05	0.000119465	7.96432e-05	7.96432e-05	0.000119465	0.00023893	0.000179197	0.000378305	0.000816343		5.85714	8.2
Congenital	phecode_CM_767	Congenital anomalies of limbs	10	10	13	9	16	15	20	14	22	57		0.000199112	0.000199112	0.000258846	0.000179201	0.000318579	0.000298668	0.000398224	0.000278757	0.000438046	0.00113496		5.70011	3.67742
Congenital	phecode_CM_768	Congenital deformities of chest and bony thorax	4	6	4	10	7	9	11	12	21	17		7.96305e-05	0.000119448	7.96321e-05	0.00019908	0.000139356	0.000179172	0.000218988	0.000238896	0.000418069	0.000338436		4.25008	2.125
Congenital	phecode_CM_769	Congenital malformations of spine	4	6	8	13	9	11	15	15	21	43		7.96527e-05	0.000119479	0.000159309	0.000258876	0.000179222	0.000219049	0.000298704	0.000298704	0.000418185	0.000856284		10.7502	4.3
Congenital	phecode_CM_770	Other congenital malformations of musculoskeletal system	8	11	16	13	13	11	24	28	36	63		0.000159305	0.000219049	0.000318617	0.000258876	0.000258876	0.000219049	0.000477926	0.00055758	0.000716889	0.00125456		7.87516	5.25
Congenital	phecode_CM_770-5	Congenital osteodystrophies	5	7	7	7	9	8	7	12	28	30		9.95243e-05	0.000139334	0.000139334	0.000139334	0.000179144	0.000159239	0.000139334	0.000238858	0.000557347	0.000597158		6.00012	3.52941
Congenital	phecode_CM_771	Congenital malformations of integument	13	14	21	19	15	23	42	72	75	174		0.000259326	0.000279274	0.000418911	0.000379015	0.000299222	0.000458807	0.000837822	0.00143629	0.00149614	0.00347104		13.3849	9.15789
Congenital	phecode_CM_771-1	Congenital malformation of the skin	10	12	16	18	12	17	32	34	62	107		0.000199418	0.000239301	0.000319068	0.000358952	0.000239301	0.00033901	0.000638137	0.00067802	0.00123639	0.00213381		10.7002	7.37931
Congenital	phecode_CM_771-3	Congenital anomalies of nails	0	0	0	0	1	0	5	23	24	58		0	0	0	0	1.99025e-05	0	9.95124e-05	0.000457757	0.000477669	0.00115437		inf	116
Congenital	phecode_CM_772	Congenital disorder of endocrine glands	9	12	16	16	17	12	19	19	21	53		0.000179186	0.000238915	0.000318554	0.000318554	0.000338463	0.000238915	0.000378283	0.000378283	0.000418102	0.00105521		5.88889	3.65517
Congenital	phecode_CM_772-1	Congenital malformations of endocrine glands	8	7	12	8	14	5	10	12	14	17		0.000159245	0.000139342	0.000238873	0.000159248	0.000278685	9.95302e-05	0.00019906	0.000238873	0.000278685	0.000338403		2.12504	1.78947
Congenital	phecode_CM_778	Other congenital malformations, NEC	21	35	47	44	57	60	53	46	77	261		0.000418227	0.000697045	0.000936031	0.000876285	0.00113519	0.00119496	0.00105555	0.000916134	0.00153353	0.00519806		12.4288	4.46154
Cardiovascular	phecode_CV_400	Rheumatic HD	134	277	456	601	577	696	673	912	1282	3157		0.00267326	0.00552618	0.00909726	0.01199	0.0115112	0.0138853	0.0134264	0.0181945	0.0255761	0.0629825		23.5602	4.95994
Cardiovascular	phecode_CV_400-2	Rheumatic heart disease	133	275	453	612	612	681	648	901	1281	3147		0.00265189	0.00548322	0.00903236	0.0122027	0.0122029	0.0135787	0.0129207	0.0179654	0.0255424	0.0627492		23.6621	4.86775
Cardiovascular	phecode_CV_401	Hypertension	2446	5304	7764	9590	9586	9108	10501	12165	14315	20130		0.0555392	0.120433	0.176294	0.217757	0.217666	0.206812	0.238442	0.276226	0.325045	0.457084		8.22995	2.15363
Cardiovascular	phecode_CV_401-1	Essential hypertension	2492	5286	7780	9734	9451	9086	10510	12182	14351	20190		0.0563814	0.119598	0.176026	0.220236	0.213833	0.205575	0.237794	0.275623	0.324698	0.456808		8.10211	2.17835
Cardiovascular	phecode_CV_401-2	Hypertensive heart disease	7	24	38	54	57	67	56	86	144	444		0.000139356	0.000477793	0.000756505	0.00107503	0.00113476	0.00133384	0.00111485	0.00171209	0.00286676	0.00883934		63.4298	7.16129
Cardiovascular	phecode_CV_401-6	Secondary hypertension	3	10	10	11	11	14	40	115	212	362		5.9761e-05	0.000199203	0.000199203	0.000219128	0.000219128	0.00027889	0.000796829	0.00229088	0.00422319	0.0072113		120.669	28.96
Cardiovascular	phecode_CV_402	Elevated blood pressure reading without diagnosis of hypertension	146	225	228	224	204	312	382	1353	2112	2606		0.00297874	0.00459053	0.00465173	0.00457012	0.00416208	0.00636553	0.00779369	0.0276044	0.0430897	0.0531696		17.8497	10.1008
Cardiovascular	phecode_CV_403	Angina pectoris	322	713	1068	1290	1321	1303	1672	2128	2888	6682		0.00658958	0.0145912	0.0218561	0.0263993	0.0270337	0.0266653	0.0342167	0.0435494	0.0591028	0.136747		20.752	5.09299
Cardiovascular	phecode_CV_403-1	Coronary artery spasm [Coronary vasospasm]*	8	6	14	8	14	16	20	27	35	103		0.000159252	0.000119439	0.00027869	0.000159255	0.000278696	0.000318509	0.000398137	0.000537485	0.000696739	0.0020504		12.8753	6.86667
Cardiovascular	phecode_CV_404	Ischemic HD	564	1448	2150	2739	2874	2953	3256	4248	5597	10343		0.0116572	0.0299285	0.044438	0.056612	0.0594023	0.0610351	0.0672991	0.0878031	0.115686	0.213782		18.339	3.55003
Cardiovascular	phecode_CV_404-1	Myocardial infarction	249	633	989	1145	1405	1301	1546	1956	2617	6528		0.00503244	0.0127933	0.0199887	0.0231416	0.0283965	0.0262945	0.0312462	0.0395327	0.0528922	0.131937		26.2174	4.82483
Cardiovascular	phecode_CV_404-11	Acute myocardial infarction	194	478	770	945	1023	980	1090	1473	1852	3532		0.00391034	0.00963477	0.0155204	0.0190478	0.02062	0.0197533	0.0219709	0.029691	0.0373304	0.0711939		18.2066	3.52671
Cardiovascular	phecode_CV_404-2	Coronary atherosclerosis [Atherosclerotic heart disease]	374	1004	1586	2067	2147	2191	2449	3214	4146	7308		0.00766331	0.0205721	0.0324973	0.042354	0.0439932	0.0448948	0.0501813	0.0658566	0.0849538	0.149745		19.5405	3.36929
Cardiovascular	phecode_CV_406	Pulmonary heart disease	42	81	130	144	175	151	182	277	385	1263		0.00083632	0.0016129	0.00258861	0.00286738	0.00348467	0.00300677	0.00362405	0.00551584	0.00766642	0.0251498		30.072	7.74847
Cardiovascular	phecode_CV_406-1	Pulmonary hypertension	32	54	102	127	125	147	144	217	332	1042		0.00063712	0.00107514	0.00203082	0.00252857	0.0024888	0.00292683	0.0028671	0.00432056	0.00661025	0.0207466		32.5631	7.66176
Cardiovascular	phecode_CV_406-11	Primary pulmonary hypertension	10	15	26	23	30	35	24	42	74	293		0.000199092	0.000298638	0.00051764	0.000457912	0.000597276	0.000696822	0.000477821	0.000836187	0.00147328	0.00583352		29.3006	9.01538
Cardiovascular	phecode_CV_406-2	Acute pulmonary heart disease	5	17	12	15	12	26	17	25	30	64		9.95064e-05	0.000338329	0.00023882	0.000298525	0.00023882	0.000517444	0.000338329	0.000497542	0.000597051	0.00127371		12.8003	3.36842
Cardiovascular	phecode_CV_410	Inflammation of the heart [Carditis]	72	101	140	126	137	140	159	204	318	733		0.00143845	0.00201782	0.00279698	0.00251728	0.00273704	0.00279704	0.00317663	0.00407568	0.00635327	0.0146445		10.1808	5.29242
Cardiovascular	phecode_CV_410-1	Pericarditis	14	17	27	35	27	27	27	43	63	109		0.000278862	0.000338618	0.000537806	0.000697156	0.000537816	0.000537816	0.000537816	0.000856523	0.00125491	0.00217118		7.78587	4.03704
Cardiovascular	phecode_CV_410-2	Endocarditis	36	69	84	85	65	84	119	160	220	579		0.000718434	0.00137703	0.00167638	0.00169634	0.0012972	0.00167638	0.00237487	0.0031931	0.00439052	0.011555		16.0837	7.77181
Cardiovascular	phecode_CV_410-3	Myocarditis	16	25	20	20	30	26	24	18	43	62		0.000318478	0.000497621	0.000398097	0.000398097	0.000597146	0.000517537	0.000477726	0.000358295	0.000855926	0.00123413		3.87508	2.21429
Cardiovascular	phecode_CV_411	Other diseases of pericardium	72	124	190	226	211	232	257	278	395	774		0.00143435	0.00247027	0.00378509	0.00450226	0.00420344	0.00462188	0.00511993	0.00553829	0.00786915	0.0154196		10.7502	3.49436
Cardiovascular	phecode_CV_411-1	Hemopericardium NEC	2	11	13	27	22	15	17	27	29	43		3.98018e-05	0.00021891	0.000258712	0.000537324	0.000437828	0.000298519	0.000338322	0.000537335	0.000577137	0.000855755		21.5004	2.32432
Cardiovascular	phecode_CV_411-2	Pericardial effusion (noninflammatory)*	41	76	122	160	156	156	168	203	288	572		0.00081631	0.00151316	0.00242902	0.00318566	0.00310602	0.00310602	0.00334495	0.00404181	0.0057342	0.0113888		13.9515	3.66667
Cardiovascular	phecode_CV_413	Heart valve disorders	336	714	1023	1334	1246	1516	1508	1926	2761	5613		0.00673954	0.0143218	0.0205199	0.0267581	0.024993	0.0304088	0.0302483	0.0386328	0.0553817	0.112589		16.7057	4.06445
Cardiovascular	phecode_CV_413-1	Mitral valve disorders	236	435	648	779	897	835	926	1176	1635	3729		0.00471679	0.00869409	0.0129512	0.0155694	0.0179282	0.016689	0.0185078	0.0235045	0.0326784	0.0745308		15.8012	4.306
Cardiovascular	phecode_CV_413-11	Mitral insufficiency	131	260	332	412	453	398	488	617	780	1915		0.00261404	0.00518817	0.00662503	0.00822142	0.00903957	0.00794205	0.00973799	0.0123122	0.0155648	0.0382136		14.6186	4.50059
Cardiovascular	phecode_CV_413-12	Mitral valve prolapse*	32	41	61	65	90	74	85	114	113	204		0.000637526	0.000816831	0.00121528	0.00129498	0.00179304	0.00147428	0.00169343	0.00227119	0.00225131	0.00406431		6.37513	2.4878
Cardiovascular	phecode_CV_413-13	Mitral valve stenosis	6	5	12	14	19	7	20	19	42	139		0.000119443	9.95362e-05	0.000238887	0.000278701	0.000378237	0.000139351	0.000398153	0.000378245	0.00083612	0.00276716		23.1671	10.6923
Cardiovascular	phecode_CV_413-2	Aortic valve disorders	121	316	500	641	783	673	810	1013	1546	3125		0.00241691	0.00631205	0.00998742	0.0128039	0.0156403	0.0134431	0.0161796	0.0202345	0.0308811	0.0624213		25.827	4.29258
Cardiovascular	phecode_CV_413-21	Aortic stenosis	45	136	260	339	347	374	424	517	825	1783		0.000897147	0.00271138	0.00518352	0.00675851	0.006918	0.00745629	0.00845329	0.0103074	0.016448	0.0355477		39.623	4.94591
Cardiovascular	phecode_CV_413-22	Aortic insufficiency	54	131	164	218	205	245	276	319	448	898		0.00107617	0.00261071	0.00326836	0.00434462	0.00408554	0.00488272	0.00550053	0.00635749	0.00892839	0.0178966		16.63	3.99111
Cardiovascular	phecode_CV_413-3	Tricuspid valve disorders	105	230	355	452	410	492	659	708	1034	2569		0.00209122	0.00458076	0.0070703	0.00900219	0.0081657	0.00979904	0.0131251	0.0141011	0.0205939	0.0511661		24.4672	5.69623
Cardiovascular	phecode_CV_413-32	Tricuspid value insufficiency*	38	71	95	112	92	132	169	213	298	763		0.000756445	0.00141336	0.00189111	0.00222952	0.00183139	0.00262765	0.00336426	0.00424016	0.00593224	0.0151889		20.0793	6.8125
Cardiovascular	phecode_CV_413-4	Pulmonary valve disorders	12	26	29	66	51	33	59	98	105	220		0.000238896	0.000517609	0.000577333	0.00131393	0.00101531	0.000656965	0.00117457	0.00195099	0.00209034	0.00437977		18.3333	5.2381
Cardiovascular	phecode_CV_413-42	Pulmonary valve insufficiency*	12	20	30	54	56	31	62	88	98	215		0.00023882	0.000398034	0.000597051	0.00107469	0.00111449	0.000616952	0.0012339	0.00175135	0.0019504	0.00427895		17.917	4.94253
Cardiovascular	phecode_CV_413-6	Heart valve replaced	36	65	125	162	170	175	213	261	350	1357		0.000717489	0.00129547	0.00249128	0.0032287	0.00338814	0.00348786	0.00424523	0.0052019	0.00697572	0.0270459		37.6952	7.86667
Cardiovascular	phecode_CV_414	Cardiomyopathy	88	138	185	211	256	248	233	301	444	1258		0.00175421	0.00275092	0.00368783	0.00420612	0.00510326	0.00494378	0.00464477	0.00600032	0.00885097	0.0250777		14.2957	4.99206
Cardiovascular	phecode_CV_414-1	Hypertrophic cardiomyopathy	13	27	27	39	41	53	34	51	68	176		0.000258789	0.000537485	0.000537495	0.000776382	0.000816197	0.00105508	0.000676846	0.00101527	0.00135369	0.00350367		13.5387	3.74468
Cardiovascular	phecode_CV_414-11	Hypertrophic obstructive cardiomyopathy	8	10	13	17	20	22	15	23	39	112		0.000159232	0.000199041	0.000258753	0.000338369	0.000398081	0.000437889	0.000298561	0.000457793	0.000776274	0.0022293		14.0003	5.33333
Cardiovascular	phecode_CV_414-2	Dilated cardiomyopathy*	28	42	59	71	96	85	102	112	147	438		0.000557625	0.000836437	0.00117499	0.001414	0.00191189	0.00169282	0.00203139	0.00223054	0.00292759	0.00872301		15.6432	4.83978
Cardiovascular	phecode_CV_414-5	Ischemic cardiomyopathy*	1	7	19	25	47	26	17	38	61	542		1.99037e-05	0.000139326	0.00037817	0.000497592	0.000935472	0.000517495	0.000338362	0.000756339	0.00121412	0.0107878		542	14.8493
Cardiovascular	phecode_CV_416	Cardiac arrhythmia and conduction disorders	1008	1930	2965	3494	3327	3499	4291	5263	6829	11732		0.0205828	0.0394095	0.0605436	0.0713454	0.0679354	0.071449	0.0876215	0.10747	0.139447	0.239565		11.6391	3.43745
Cardiovascular	phecode_CV_416-1	Paroxysmal tachycardia	197	259	362	369	394	393	436	536	674	1462		0.00394095	0.00518124	0.00724174	0.00738177	0.00788205	0.00786204	0.00872227	0.0107228	0.0134835	0.0292476		7.42147	3.71537
Cardiovascular	phecode_CV_416-11	Supraventricular tachycardia	161	191	251	245	255	304	348	368	524	919		0.00321698	0.00381641	0.00501539	0.0048955	0.00509531	0.00607441	0.0069536	0.00735324	0.0104704	0.0183631		5.70819	3.28801
Cardiovascular	phecode_CV_416-12	Ventricular tachycardia	36	64	100	125	115	104	146	156	227	710		0.000717189	0.001275	0.00199219	0.00249024	0.00229102	0.00207188	0.0029086	0.00310782	0.00452227	0.0141446		19.7222	6.48402
Cardiovascular	phecode_CV_416-2	Atrial fibrillation and flutter	416	1124	1778	2322	2202	2336	2894	3478	4781	8528		0.00839759	0.0226897	0.0358916	0.0468731	0.0444507	0.0471557	0.0584198	0.0702087	0.0965118	0.172151		20.5	3.75848
Cardiovascular	phecode_CV_416-21	Atrial fibrillation	156	386	522	611	523	703	878	1149	1630	3769		0.00311776	0.00771445	0.0104325	0.0122115	0.0104527	0.0140502	0.0175477	0.0229639	0.0325772	0.0753273		24.1607	6.14845
Cardiovascular	phecode_CV_416-211	Paroxysmal atrial fibrillation*	128	307	383	409	456	519	674	811	1087	2440		0.00255112	0.00611871	0.00763344	0.00815163	0.00908837	0.010344	0.0134335	0.0161641	0.021665	0.0486317		19.0629	5.00513
Cardiovascular	phecode_CV_416-212	Persistent atrial fibrillation*	16	38	55	121	105	99	113	167	174	507		0.000318414	0.000756234	0.00109455	0.00240801	0.00208964	0.00197023	0.00224885	0.00332352	0.00346282	0.01009		31.6881	4.97059
Cardiovascular	phecode_CV_416-213	Chronic atrial fibrillation*	4	8	21	32	32	35	36	60	73	296		7.96036e-05	0.000159207	0.000417919	0.000636829	0.000636829	0.000696531	0.000716432	0.00119405	0.00145277	0.00589078		74.0015	8.83582
Cardiovascular	phecode_CV_416-22	Atrial flutter	3	19	55	38	30	27	39	71	156	448		5.97633e-05	0.000378501	0.00109566	0.000757002	0.000597633	0.00053787	0.000776923	0.0014144	0.00310776	0.00892484		149.336	15.7193
Cardiovascular	phecode_CV_416-221	Typical atrial flutter*	0	4	6	20	23	39	23	18	25	62		0	7.96036e-05	0.000119405	0.000398018	0.000457721	0.000776135	0.000457721	0.000358216	0.000497522	0.00123388		inf	2
Cardiovascular	phecode_CV_416-3	Ventricular fibrillation and flutter	17	22	38	47	56	50	57	87	111	291		0.000338416	0.00043795	0.00075646	0.000935621	0.00111478	0.000995342	0.00113469	0.00173189	0.00220966	0.00579289		17.1176	5.49057
Cardiovascular	phecode_CV_416-4	Heart block	268	542	876	1080	1041	1186	1289	1743	2438	5058		0.00535796	0.0108359	0.0175133	0.0215918	0.0208121	0.023711	0.0257702	0.0348468	0.0487415	0.101122		18.8731	4.54243
Cardiovascular	phecode_CV_416-41	Atrioventricular block	97	217	332	444	425	525	517	730	1094	2406		0.00193323	0.00432486	0.00661697	0.0088492	0.00847052	0.0104636	0.0103041	0.0145494	0.0218041	0.0479531		24.8046	5.06526
Cardiovascular	phecode_CV_416-411	Atrioventricular block, first degree	47	110	190	262	247	278	311	450	678	1452		0.000935901	0.00219041	0.00378343	0.00521715	0.00491846	0.00553575	0.00619288	0.00896093	0.0135011	0.0289139		30.8942	5.53143
Cardiovascular	phecode_CV_416-412	Atrioventricular block, second degree	29	53	81	90	90	118	99	140	202	432		0.000577321	0.00105513	0.00161255	0.00179172	0.00179172	0.00234915	0.00197089	0.00278712	0.00402142	0.00860027		14.8968	4.15385
Cardiovascular	phecode_CV_416-413	Atrioventricular block, complete	28	49	72	111	130	130	128	189	244	675		0.000557502	0.000975629	0.00143358	0.0022101	0.0025884	0.0025884	0.00254863	0.00376322	0.00485833	0.0134401		24.1076	5.19231
Cardiovascular	phecode_CV_416-42	Left bundle branch block	91	177	298	334	365	341	459	541	761	1780		0.00181376	0.00352786	0.00593957	0.0066571	0.00727497	0.00679662	0.00914853	0.0107829	0.0151678	0.035478		19.5604	5.04249
Cardiovascular	phecode_CV_416-43	Right bundle branch block	88	160	284	376	337	364	429	599	890	1687		0.00175397	0.00318903	0.00566053	0.00749422	0.00671689	0.00725504	0.00855076	0.0119392	0.0177393	0.033625		19.1708	4.81312
Cardiovascular	phecode_CV_416-5	Premature depolarization [Premature beats]	90	141	216	159	194	252	305	354	482	848		0.00179501	0.00281218	0.00430802	0.00317118	0.00386924	0.00502613	0.00608321	0.00706051	0.00961347	0.0169133		9.42241	3.80269
Cardiovascular	phecode_CV_416-51	Atrial premature depolarization [Supraventricular premature beats]	21	21	38	33	29	34	38	62	74	153		0.000418035	0.000418035	0.000756445	0.000656913	0.000577287	0.000676832	0.00075646	0.00123422	0.00147311	0.00304575		7.28586	4.85714
Cardiovascular	phecode_CV_416-52	Ventricular premature depolarization*	67	74	89	142	94	131	165	231	283	518		0.00133471	0.00147419	0.00177301	0.00282885	0.00187262	0.00260972	0.00328705	0.00460187	0.00563779	0.0103193		7.7315	4.60444
Cardiovascular	phecode_CV_416-7	Sinoatrial node dysfunction	21	41	54	61	63	60	101	147	156	437		0.000418085	0.000816262	0.0010751	0.00121446	0.00125428	0.00119455	0.00201083	0.00292665	0.00310584	0.00870033		20.8099	7.10569
Cardiovascular	phecode_CV_416-71	Sick sinus syndrome*	21	41	54	61	63	60	101	147	156	437		0.000418085	0.000816262	0.0010751	0.00121446	0.00125428	0.00119455	0.00201083	0.00292665	0.00310584	0.00870033		20.8099	7.10569
Cardiovascular	phecode_CV_416-8	Pre-excitation syndrome [Anomalous atrioventricular excitation]	13	8	14	20	11	19	18	12	22	37		0.000258815	0.000159271	0.000278729	0.000398184	0.000219001	0.000378275	0.000358366	0.000238911	0.000438003	0.000736641		2.84621	2.46667
Cardiovascular	phecode_CV_417	Abnormalities of heart beat	812	1184	1488	1138	1629	1886	2429	3083	4182	7012		0.0165741	0.0241677	0.0303729	0.0232288	0.033251	0.0384969	0.0495805	0.0629299	0.0853626	0.143128		8.63564	3.98976
Cardiovascular	phecode_CV_417-1	Palpitations	345	414	421	377	573	676	843	1137	1656	2953		0.00699911	0.00839893	0.00854094	0.0076483	0.0116246	0.0137142	0.0171025	0.0230671	0.0335964	0.0599095		8.55959	4.72858
Cardiovascular	phecode_CV_417-2	Tachycardia	207	335	561	382	407	441	537	687	902	1773		0.00413058	0.00668489	0.0111947	0.00762277	0.00812165	0.00880011	0.0107158	0.013709	0.0179993	0.03538		8.56539	4.1816
Cardiovascular	phecode_CV_417-3	Bradycardia	184	319	423	593	395	505	653	829	1103	2136		0.00367317	0.00636816	0.00844429	0.0118382	0.00788549	0.0100815	0.013036	0.0165495	0.0220195	0.0426415		11.6089	4.74667
Cardiovascular	phecode_CV_418	Abnormal results of cardiovascular function studies	123	185	144	156	178	253	405	680	1190	2756		0.00247435	0.00372159	0.0028968	0.0031382	0.00358077	0.00508962	0.00814742	0.0136796	0.0239393	0.0554427		22.407	12.7889
Cardiovascular	phecode_CV_418-1	Abnormal electrocardiogram [ECG] [EKG]	3	5	5	3	0	3	44	259	588	1480		5.99365e-05	9.98961e-05	9.98961e-05	5.99377e-05	0	5.99377e-05	0.000879086	0.00517462	0.0117478	0.0295692		493.343	986.667
Cardiovascular	phecode_CV_418-2	Abnormal findings on diagnostic imaging of heart and coronary circulation*	38	76	58	44	56	94	150	221	416	1081		0.000758271	0.00151654	0.00115736	0.000877998	0.00111745	0.00187572	0.00299318	0.00440995	0.00830124	0.0215712		28.4479	14.4133
Cardiovascular	phecode_CV_419	Presence of cardiac device	78	175	238	304	353	376	406	591	858	2892		0.00155527	0.00348939	0.00474557	0.00606157	0.0070386	0.00749721	0.00809539	0.0117842	0.0171083	0.0576658		37.0777	7.93416
Cardiovascular	phecode_CV_420	Cardiac arrest	59	93	136	163	218	227	225	245	394	1053		0.00117485	0.00185189	0.00270814	0.00324578	0.00434099	0.0045202	0.00448038	0.00487873	0.00784579	0.0209686		17.8478	4.73258
Cardiovascular	phecode_CV_423	Abnormal cardiac sounds	83	179	189	196	195	247	280	374	483	869		0.00165963	0.00357928	0.00377924	0.00391922	0.00389922	0.00493901	0.00559888	0.0074785	0.00965807	0.0173765		10.4701	3.93213
Cardiovascular	phecode_CV_423-1	Cardiac murmurs	77	162	222	183	174	239	269	350	473	810		0.00153942	0.00323877	0.00443831	0.00365861	0.00347868	0.00477818	0.00537796	0.00699734	0.00945641	0.0161942		10.5197	3.92252
Cardiovascular	phecode_CV_424	Heart failure	146	406	692	877	1011	928	1041	1517	2396	6738		0.00292129	0.00812374	0.0138464	0.0175481	0.0202293	0.0185685	0.0208296	0.030354	0.0479421	0.134822		46.1516	6.94997
Cardiovascular	phecode_CV_424-1	Left heart failure	83	210	366	465	510	514	547	781	1162	3416		0.00165794	0.00419488	0.00731108	0.00928867	0.0101876	0.0102675	0.0109267	0.015601	0.0232117	0.0682368		41.1574	6.67188
Cardiovascular	phecode_CV_424-2	Systolic heart failure	0	1	0	0	0	3	3	33	77	360		0	1.99068e-05	0	0	0	5.97205e-05	5.97205e-05	0.000656939	0.00153286	0.0071666		inf	240
Cardiovascular	phecode_CV_424-3	Diastolic heart failure	0	0	0	0	0	0	2	12	26	102		0	0	0	0	0	0	3.98034e-05	0.000238825	0.000517454	0.00203001		inf	#DIV/0!
Cardiovascular	phecode_CV_425	Cardiomegaly	129	344	503	590	779	541	673	979	1372	3479		0.0025747	0.00686586	0.0100393	0.011776	0.0155483	0.010798	0.0134326	0.0195401	0.0273841	0.0694383		26.9695	5.27121
Cardiovascular	phecode_CV_426	Complications and ill-defined descriptions of heart disease	109	292	387	502	489	617	619	859	1212	3482		0.00217422	0.00582451	0.00771947	0.0100134	0.00975405	0.0123073	0.0123474	0.0171348	0.0241762	0.0694566		31.9456	6.29656
Cardiovascular	phecode_CV_430	Nontraumatic Intracranial hemorrhage	138	208	269	301	249	269	375	393	527	959		0.00275317	0.00414971	0.00536669	0.00600511	0.00496768	0.00536669	0.0074816	0.00784071	0.0105141	0.0191329		6.94941	3.7027
Cardiovascular	phecode_CV_430-1	Nontraumatic subarachnoid hemorrhage	90	77	99	75	100	98	98	136	168	213		0.00179383	0.00153472	0.00197321	0.00149486	0.00199314	0.00195328	0.00195332	0.00271073	0.00334855	0.00424548		2.36671	2.15152
Cardiovascular	phecode_CV_430-2	Nontraumatic intracerebral hemorrhage	53	92	128	168	147	163	174	203	300	556		0.00105557	0.0018323	0.00254929	0.00334601	0.00292776	0.00324643	0.00346551	0.0040431	0.00597502	0.0110737		10.4908	3.5871
Cardiovascular	phecode_CV_430-3	Nontraumatic subdural hemorrhage	14	23	46	42	51	42	67	88	136	230		0.000278679	0.00045783	0.00091566	0.000836037	0.00101519	0.000836037	0.00133368	0.0017517	0.00270717	0.00457839		16.4289	4.94624
Cardiovascular	phecode_CV_431	Stroke and transient cerebral ischemic attacks	340	706	953	1012	990	1044	1400	1625	2308	3946		0.00683733	0.0141975	0.0191646	0.0203511	0.0199087	0.0209946	0.0281537	0.0326784	0.0464144	0.0793549		11.6061	3.88004
Cardiovascular	phecode_CV_431-1	Stroke	266	504	730	811	768	772	984	1230	1714	2985		0.00532735	0.0100939	0.0146202	0.0162424	0.0153812	0.0154616	0.0197076	0.0246345	0.0343281	0.0597837		11.222	3.87662
Cardiovascular	phecode_CV_431-11	Ischemic stroke	167	339	528	614	642	573	735	979	1376	2549		0.003338	0.00677593	0.0105537	0.0122726	0.0128323	0.0114531	0.0146912	0.0195683	0.0275035	0.0509504		15.2638	4.19588
Cardiovascular	phecode_CV_431-12	Hemorrhagic stroke	120	175	233	213	229	237	257	319	417	691		0.00239339	0.00349037	0.00464717	0.00424827	0.00456739	0.00472695	0.00512585	0.00636244	0.00831704	0.013782		5.75833	2.96567
Cardiovascular	phecode_CV_431-15	Lacunar syndrome*	1	6	1	4	7	9	14	27	55	112		1.99021e-05	0.000119412	1.99025e-05	7.96099e-05	0.000139317	0.000179122	0.000278635	0.000537367	0.00109464	0.00222908		112.002	14
Cardiovascular	phecode_CV_431-2	Transient cerebral ischemic attack [TIA]	100	193	202	230	236	326	366	504	703	1324		0.00199828	0.00385668	0.00403653	0.00459605	0.00471604	0.00651453	0.00731386	0.0100715	0.0140482	0.0264578		13.2403	4.71174
Cardiovascular	phecode_CV_433	Other cerebrovascular disease	122	374	631	650	774	765	962	1272	1913	3706		0.00243659	0.00746969	0.0126026	0.0129821	0.0154587	0.0152789	0.0192135	0.0254049	0.0382073	0.0740179		30.3777	4.81611
Cardiovascular	phecode_CV_433-1	Occlusion and stenosis of cerebral arteries	25	94	132	151	153	155	182	260	344	647		0.00049782	0.0018718	0.00262849	0.00300683	0.00304666	0.00308648	0.0036242	0.00517743	0.00685013	0.0128838		25.8805	4.2013
Cardiovascular	phecode_CV_433-2	Occlusion and stenosis of precerebral arteries	19	66	137	131	169	165	226	264	359	785		0.000378524	0.00131487	0.00272936	0.00260982	0.00336687	0.00328725	0.00450253	0.00525959	0.00715225	0.0156393		41.3166	4.7006
Cardiovascular	phecode_CV_433-21	Carotid artery stenosis	16	59	115	126	147	151	207	233	342	729		0.000318731	0.00117532	0.00229088	0.00251006	0.0029284	0.00300809	0.00412367	0.00464162	0.00681302	0.0145225		45.5634	4.89262
Cardiovascular	phecode_CV_433-3	Cerebrovascular insufficiency	3	3	15	10	8	17	6	28	38	76		5.97181e-05	5.97181e-05	0.000298591	0.00019906	0.000159252	0.000338409	0.000119439	0.00055738	0.000756445	0.00151289		25.3338	6.08
Cardiovascular	phecode_CV_433-32	Vertebro-basilar artery syndrome	2	1	5	7	12	5	11	12	20	46		3.98113e-05	1.99056e-05	9.95282e-05	0.00013934	0.000238868	9.95282e-05	0.000218962	0.000238868	0.000398113	0.00091566		23	5.41176
Cardiovascular	phecode_CV_436	Atherosclerosis [ASCVD]	363	991	1629	1997	2230	2098	2472	3172	4099	7169		0.00743578	0.0203003	0.0333695	0.0409079	0.0456808	0.0429768	0.0506381	0.0649774	0.0839667	0.146855		19.7497	3.31285
Cardiovascular	phecode_CV_436-2	Atherosclerosis of the extremities	3	5	8	10	14	13	19	23	32	199		5.97491e-05	9.95818e-05	0.000159331	0.000199164	0.000278829	0.000258913	0.000378411	0.000458085	0.000637336	0.00396343		66.3347	14.7407
Cardiovascular	phecode_CV_436-3	Atherosclerosis of aorta	1	3	6	15	6	9	12	20	32	103		1.99056e-05	5.97169e-05	0.000119434	0.000298585	0.000119434	0.000179151	0.000238873	0.000398121	0.000636993	0.00205032		103.002	13.7333
Cardiovascular	phecode_CV_436-5	Cerebral atherosclerosis	11	24	46	107	63	68	54	79	102	247		0.000218927	0.000477659	0.000915514	0.00212957	0.00125386	0.00135337	0.00107473	0.0015723	0.00203005	0.00491601		22.455	3.77099
Cardiovascular	phecode_CV_438	Aneurysm or ectasia	121	216	302	379	416	435	482	657	921	1930		0.00241382	0.00430897	0.00602458	0.00756064	0.00829876	0.00867778	0.00961538	0.0131064	0.018373	0.0385022		15.9507	4.53584
Cardiovascular	phecode_CV_438-1	Aortic aneurysm and ectasia	38	79	152	209	246	261	302	442	648	1433		0.000757002	0.00157377	0.00302801	0.0041636	0.00490069	0.00519951	0.0060163	0.00880531	0.0129091	0.0285475		37.7113	5.65286
Cardiovascular	phecode_CV_438-11	Abdominal AA	13	26	66	130	151	150	170	275	459	1103		0.000258882	0.000517763	0.00131432	0.00258882	0.00300701	0.0029871	0.00338538	0.00547634	0.0091407	0.0219655		84.8478	7.3289
Cardiovascular	phecode_CV_438-12	Thoracic aneurysm	23	35	49	77	76	91	87	107	147	330		0.000457803	0.000696656	0.000975318	0.00153264	0.00151274	0.00181131	0.00173169	0.00212978	0.00292601	0.0065686		14.3481	3.9521
Cardiovascular	phecode_CV_438-14	Ruptured aortic aneurysm	2	7	10	14	14	24	28	27	49	122		3.98057e-05	0.00013932	0.000199029	0.00027864	0.00027864	0.000477669	0.000557292	0.000537388	0.00097526	0.0024282		61.0012	6.42105
Cardiovascular	phecode_CV_438-2	Aneurysm of iliac or artery of lower extremity	3	13	18	30	31	42	45	62	95	255		5.97158e-05	0.000258768	0.000358295	0.000597158	0.000617063	0.000836021	0.000895736	0.00123413	0.001891	0.00507594		85.0017	6.9863
Cardiovascular	phecode_CV_438-3	Aneurysm of carotid artery	10	15	24	10	12	20	21	12	30	31		0.000199029	0.000298549	0.000477678	0.000199033	0.000238839	0.000398065	0.000417969	0.000238839	0.000597098	0.000617001		3.10006	1.9375
Cardiovascular	phecode_CV_438-4	Arterial dissection	21	30	44	57	50	46	62	75	84	181		0.000418027	0.000597181	0.000875866	0.00113464	0.000995302	0.000915678	0.00123417	0.00149298	0.00167214	0.00360307		8.61922	3.77083
Cardiovascular	phecode_CV_438-41	Aortic dissection	9	18	29	30	29	25	46	37	57	113		0.000179129	0.000358259	0.000577195	0.000597098	0.000577195	0.000497582	0.00091555	0.000736421	0.00113449	0.00224911		12.5558	4.18519
Cardiovascular	phecode_CV_438-43	Coronary artery dissection	12	9	14	21	22	18	20	21	18	63		0.000238815	0.000179112	0.000278624	0.000417935	0.000437837	0.00035823	0.000398034	0.000417935	0.00035823	0.00125381		5.2501	3.15
Cardiovascular	phecode_CV_438-6	Cerebral aneurysm	24	38	45	47	55	44	41	79	104	178		0.000477869	0.000756625	0.000896004	0.000935826	0.00109512	0.000876093	0.000816359	0.00157298	0.00207076	0.00354426		7.41681	3.59596
Cardiovascular	phecode_CV_438-7	Aneurysm of heart	4	6	7	13	15	6	13	15	12	63		7.96178e-05	0.000119427	0.000139331	0.000258758	0.000298567	0.000119427	0.000258763	0.000298573	0.000238858	0.00125401		15.7503	6
Cardiovascular	phecode_CV_439	Hemorrhoids	921	1383	1500	1642	1815	2097	2478	2910	3623	5151		0.0188826	0.0283547	0.0307535	0.0336655	0.0372124	0.0429942	0.0508058	0.0596629	0.0742814	0.10561		5.59295	2.63344
Cardiovascular	phecode_CV_440	Embolism and thrombosis	618	1099	1233	1274	1262	1614	1831	2160	2726	4289		0.012549	0.0223161	0.0250376	0.0258701	0.0256264	0.0327742	0.0371807	0.0438614	0.0553547	0.0870934		6.94027	2.98261
Cardiovascular	phecode_CV_440-1	Venous thromboembolism	323	553	579	489	661	794	910	1086	1427	2199		0.00652433	0.0111701	0.0116953	0.00987739	0.0133516	0.0160385	0.0183816	0.0219367	0.0288248	0.0444189		6.80819	3.02268
Cardiovascular	phecode_CV_440-11	Deep vein thrombosis [DVT]	4	5	6	7	1	7	30	154	279	526		7.98499e-05	9.98124e-05	0.000119775	0.000139737	1.99625e-05	0.000139737	0.000598874	0.00307422	0.00556953	0.0105003		131.5	131.5
Cardiovascular	phecode_CV_440-12	Portal vein thrombosis	19	23	23	33	31	37	42	33	59	127		0.000378147	0.000457757	0.000457757	0.000656782	0.000616989	0.000736406	0.000835921	0.000656795	0.00117427	0.00252766		6.68434	3.73529
Cardiovascular	phecode_CV_440-13	Phlebitis and thrombophlebitis	252	483	492	413	534	617	769	909	1148	1836		0.00507022	0.00971792	0.0098992	0.00830969	0.0107443	0.0124142	0.0154725	0.0182894	0.0230981	0.0369409		7.28586	3.19027
Cardiovascular	phecode_CV_440-2	Arterial embolism and thrombosis	55	116	195	243	179	239	267	392	549	1307		0.00109673	0.00231311	0.00388841	0.00484556	0.00356936	0.0047658	0.00532413	0.00781671	0.0109476	0.0260629		23.7641	6.25359
Cardiovascular	phecode_CV_440-21	Embolism of cerebral or precerebral arteries	3	17	24	40	46	42	43	49	62	140		5.97051e-05	0.000338329	0.00047764	0.000796067	0.000915478	0.000835871	0.00085579	0.000975202	0.00123393	0.00278629		46.6676	3.18182
Cardiovascular	phecode_CV_440-22	Thrombosis of cerebral or precerebral arteries	14	29	48	102	73	71	75	87	105	172		0.000278635	0.000577172	0.000955319	0.00203005	0.00145288	0.00141308	0.00149269	0.00173152	0.0020898	0.00342329		12.286	2.38889
Cardiovascular	phecode_CV_440-3	Pulmonary embolism	266	474	629	612	683	674	768	925	1157	1794		0.00531713	0.00947488	0.0125732	0.0122334	0.0136526	0.0134727	0.015352	0.0184904	0.023128	0.0358614		6.7445	2.64407
Cardiovascular	phecode_CV_441	Arteriovenous malformation	19	21	28	32	18	19	23	27	39	88		0.000378252	0.000418069	0.000557425	0.000637057	0.000358344	0.000378252	0.000457885	0.000537517	0.000776413	0.00175191		4.63158	4.75676
Cardiovascular	phecode_CV_441-1	Arteriovenous fistula	6	2	9	6	5	9	6	9	14	55		0.000119415	3.9805e-05	0.000179122	0.000119415	9.95124e-05	0.000179122	0.000119415	0.000179122	0.00027864	0.00109466		9.16685	7.85714
Cardiovascular	phecode_CV_441-5	Arteriovenous malformation of precerebral or cerebral vessels*	6	8	11	9	10	10	10	8	15	21		0.000119427	0.000159236	0.000218949	0.00017914	0.000199045	0.000199049	0.000199049	0.000159239	0.000298573	0.000418002		3.50007	2.1
Cardiovascular	phecode_CV_442	Disease of capillaries	8	14	11	7	12	6	21	25	33	61		0.000159264	0.000278712	0.000218988	0.000139356	0.000238896	0.000119451	0.000418077	0.000497711	0.000656978	0.00121441		7.62515	6.77778
Cardiovascular	phecode_CV_443	Other disorders of arteries and arterioles	51	94	119	108	115	180	256	423	770	1976		0.00102539	0.00188994	0.00239258	0.00217142	0.00231221	0.00361911	0.00514718	0.00850491	0.0154817	0.0397298		38.7459	13.3966
Cardiovascular	phecode_CV_443-1	Stricture of artery [Arterial stenosis]	17	32	42	69	55	84	94	117	215	720		0.000338598	0.000637361	0.000836537	0.00137431	0.00109549	0.00167311	0.00187229	0.0023304	0.00428236	0.0143409		42.3538	10.3597
Cardiovascular	phecode_CV_444	Venous insufficiency	525	668	603	616	784	868	1072	1287	1556	2558		0.0108134	0.0137587	0.0124199	0.012688	0.0161483	0.0178785	0.0220803	0.0265088	0.0320494	0.052688		4.87248	3.09685
Cardiovascular	phecode_CV_444-1	Varicose veins	512	645	589	595	741	860	1041	1228	1518	2416		0.0105439	0.0132828	0.0121296	0.0122534	0.0152601	0.0177108	0.0214383	0.0252893	0.0312616	0.0497549		4.71885	3.01811
Cardiovascular	phecode_CV_444-11	Varicose veins of lower extremities	450	590	453	511	677	725	890	1032	1334	2080		0.00924765	0.0121247	0.0093093	0.0105012	0.0139126	0.014899	0.0182898	0.0212079	0.0274147	0.0427456		4.62232	2.96719
Cardiovascular	phecode_CV_444-12	Gastric varices*	3	4	7	12	10	14	12	14	19	66		0.000130959	0.000174619	0.000305583	0.000523857	0.000436548	0.000611167	0.000523857	0.000611167	0.000829441	0.00288122		22.001	5.5
Cardiovascular	phecode_CV_444-13	Esophageal varices	20	35	38	59	46	57	70	83	114	421		0.000398224	0.000696892	0.000756625	0.00117476	0.000915915	0.00113494	0.00139381	0.00165266	0.00226992	0.00838278		21.0504	8.17476
Cardiovascular	phecode_CV_444-15	Scrotal varices [Varicocele]	28	17	14	20	20	21	23	50	75	156		0.00122603	0.000744373	0.000613013	0.000875733	0.000875733	0.00091952	0.00100714	0.00218943	0.00328414	0.00683102		5.57167	7.60976
Cardiovascular	phecode_CV_444-5	Venous insufficiency (chronic) (peripheral)	36	44	43	36	62	97	117	202	433	973		0.000718706	0.000878419	0.000858455	0.000718706	0.00123777	0.00193651	0.0023358	0.00403274	0.00864444	0.0194254		27.0283	12.239
Cardiovascular	phecode_CV_446	Hypotension	435	731	1035	1068	1014	1265	1599	1895	2666	5516		0.00870052	0.0146209	0.0207012	0.0213617	0.0202816	0.025302	0.0319826	0.037903	0.0533243	0.110329		12.6807	4.84072
Cardiovascular	phecode_CV_446-2	Orthostatic hypotension	104	228	320	309	336	371	569	718	1046	2391		0.00207469	0.00454836	0.00638366	0.00616422	0.00670284	0.00740105	0.0113509	0.0143233	0.0208666	0.0476988		22.9908	6.76379
Cardiovascular	phecode_CV_447	Nonspecific low blood-pressure reading	86	158	202	259	225	150	260	346	423	866		0.00171407	0.0031491	0.00402607	0.00516214	0.00448448	0.00298966	0.00518207	0.00689628	0.008431	0.0172606		10.07	4.61867
Cardiovascular	phecode_CV_448	Peripheral vascular disease	164	363	418	489	400	574	652	858	1226	3022		0.00328967	0.00728141	0.00838465	0.00980884	0.00802359	0.0115139	0.0130785	0.0172106	0.0245928	0.0606194		18.4272	6.20534
Cardiovascular	phecode_CV_448-1	Raynaud's syndrome	71	188	174	210	209	294	326	384	457	853		0.00141838	0.00375572	0.00347604	0.00419522	0.00417524	0.0058733	0.00651258	0.00767125	0.00912959	0.0170406		12.0141	3.39165
Cardiovascular	phecode_CV_448-9	Peripheral vascular disease NOS [includes PAD]	37	114	198	287	226	242	317	471	792	2512		0.00073929	0.00227781	0.00395628	0.00573461	0.00451576	0.00483545	0.00633405	0.00941115	0.0158251	0.0501928		67.8932	10.735
Cardiovascular	phecode_CV_449	Other disorders of the circulatory system	33	53	45	54	47	75	70	104	149	341		0.000657292	0.00105565	0.000896307	0.00107557	0.000936143	0.00149385	0.00139426	0.00207147	0.00296777	0.00679202		10.3333	5.59016
Cardiovascular	phecode_CV_452	Hemorrhage, NOS	17	13	27	20	14	36	50	78	148	350		0.000338618	0.000258944	0.000537806	0.000398375	0.000278862	0.000717074	0.000995937	0.00155366	0.00294797	0.00697156		20.5882	14
Dermatological	phecode_DE_660	Infection of the skin	823	1154	1013	1085	1275	1540	2209	4379	6843	10554		0.0179162	0.0251219	0.0220524	0.0236198	0.0277566	0.0335256	0.0480897	0.0953304	0.148971	0.229759		12.8241	7.4984
Dermatological	phecode_DE_660-1	Fungal infection of the skin	41	75	53	49	61	87	182	1641	2768	4709		0.00084716	0.00154968	0.00109511	0.00101246	0.00126041	0.00179763	0.00376056	0.0339078	0.0571948	0.0973014		114.856	63.6351
Dermatological	phecode_DE_660-11	Candidiasis of skin and nails	4	7	9	5	11	8	39	107	217	471		7.97703e-05	0.000139598	0.000179483	9.97128e-05	0.000219368	0.000159544	0.000777776	0.0021339	0.00432762	0.00939314		117.752	49.5789
Dermatological	phecode_DE_660-12	Dermatophytosis	28	59	33	38	49	58	137	1268	2159	3608		0.000575339	0.00121232	0.000678078	0.000780817	0.00100686	0.0011918	0.00281511	0.0260552	0.0443636	0.074138		128.86	67.4393
Dermatological	phecode_DE_660-121	Dermatophytosis of scalp and beard	0	1	0	0	0	1	2	16	38	76		0	1.99167e-05	0	0	0	1.99167e-05	3.98335e-05	0.000318668	0.000756851	0.0015137		inf	152
Dermatological	phecode_DE_660-122	Dermatophytosis of nail	12	26	9	13	15	22	74	797	1213	1805		0.000242414	0.000525231	0.000181811	0.000262616	0.000303018	0.000444426	0.00149489	0.0161007	0.0245046	0.0364639		150.42	97.5676
Dermatological	phecode_DE_660-123	Dermatophytosis of foot [Athelet's foot]	17	18	18	16	17	20	69	320	551	962		0.000340886	0.000360938	0.000360938	0.000320834	0.000340886	0.000401043	0.00138363	0.00641681	0.0110489	0.0192905		56.5894	52
Dermatological	phecode_DE_660-124	Dermatophytosis of the body	2	2	3	4	1	4	12	155	246	372		3.98867e-05	3.98867e-05	5.98301e-05	7.9775e-05	1.99438e-05	7.9775e-05	0.000239325	0.00309128	0.00490616	0.00741908		186.004	148.8
Dermatological	phecode_DE_660-13	Pityriasis versicolor	0	1	0	3	1	0	9	71	105	188		0	1.99362e-05	0	5.98098e-05	1.99366e-05	0	0.000179429	0.0014155	0.00209334	0.00374808		inf	376
Dermatological	phecode_DE_660-2	Bacterial infection of the skin	22	24	12	17	18	21	39	232	347	548		0.000440343	0.000480375	0.000240187	0.000340265	0.000360281	0.000420328	0.000780609	0.00464362	0.00694542	0.0109688		24.9096	28.1026
Dermatological	phecode_DE_660-21	Impetigo	8	10	9	10	7	12	19	184	298	468		0.000159987	0.000199984	0.000179986	0.000199984	0.000139992	0.000239986	0.000379977	0.00367978	0.00595964	0.00935944		58.5012	49.2632
Dermatological	phecode_DE_660-23	Cutaneous erysipeloid	13	5	5	7	10	7	18	31	34	61		0.000258876	9.95679e-05	9.95679e-05	0.000139395	0.000199136	0.000139398	0.000358451	0.000617333	0.000677075	0.00121475		4.6924	7.17647
Dermatological	phecode_DE_660-4	Carbuncle and furuncle	1	4	0	3	1	4	25	201	376	750		2.00256e-05	8.01025e-05	0	6.00769e-05	2.00256e-05	8.01025e-05	0.000500651	0.00402523	0.00752979	0.0150195		750.015	300
Dermatological	phecode_DE_660-6	Cellulitis and abscess	690	940	922	963	1161	1421	2016	2789	3695	6311		0.0142754	0.0194476	0.0190752	0.0199235	0.0240199	0.029399	0.0417089	0.0577015	0.0764456	0.130571		9.14657	4.88846
Dermatological	phecode_DE_661	Viral exanthemata NOS	1	2	3	1	1	2	6	22	31	37		1.99076e-05	3.98153e-05	5.97229e-05	1.99076e-05	1.99076e-05	3.98153e-05	0.000119446	0.000437968	0.000617136	0.000736582		37	24.6667
Dermatological	phecode_DE_662	Rosacea	46	64	71	62	52	76	122	561	809	1161		0.000924642	0.00128646	0.00142716	0.00124626	0.00104525	0.00152767	0.00245231	0.0112766	0.0162616	0.0233376		25.2396	18.1406
Dermatological	phecode_DE_663	Bullous disorders	16	20	17	21	20	39	39	58	70	141		0.000318566	0.000398208	0.000338477	0.000418118	0.000398208	0.000776521	0.000776521	0.00115483	0.00139376	0.00280742		8.81268	4.77966
Dermatological	phecode_DE_663-2	Pemphigoid	5	10	11	11	12	16	12	24	35	72		9.95164e-05	0.000199033	0.000218936	0.000218936	0.000238839	0.000318452	0.000238839	0.000477688	0.000696628	0.00143306		14.4003	5.14286
Dermatological	phecode_DE_664	Papulosquamous disorders	146	407	400	360	480	557	660	830	996	1770		0.00295535	0.00823853	0.008097	0.0072873	0.0097164	0.0112751	0.0133601	0.0168013	0.0201615	0.0358292		12.1235	3.41369
Dermatological	phecode_DE_664-1	Lichen planus, nitidus, or striatus	32	39	67	55	72	93	153	186	278	591		0.000638837	0.000778583	0.00133759	0.00109802	0.00143741	0.00185666	0.0030545	0.00371332	0.00555001	0.0117988		18.4691	7.16364
Dermatological	phecode_DE_664-2	Pityriasis	7	9	9	4	10	4	18	76	97	162		0.00013959	0.000179476	0.000179476	7.97671e-05	0.000199418	7.97671e-05	0.000358952	0.00151557	0.00193435	0.00323057		23.1433	23.1429
Dermatological	phecode_DE_664-4	Psoriasis	112	316	309	354	348	407	494	558	652	1273		0.00225588	0.00636481	0.00622382	0.0071302	0.00700935	0.00819771	0.00995005	0.0112391	0.0131327	0.025641		11.3663	3.37219
Dermatological	phecode_DE_664-41	Psoriasis vulgaris*	7	20	34	17	8	16	29	28	33	170		0.000139351	0.000398145	0.000676859	0.00033843	0.000159261	0.000318522	0.000577321	0.000557414	0.000656952	0.0033843		24.2862	14.1667
Dermatological	phecode_DE_664-42	Psoriatic arthropathy	15	18	40	68	69	79	76	115	109	419		0.000298966	0.000358759	0.000797257	0.00135534	0.00137527	0.00157458	0.00151479	0.00229212	0.00217253	0.00835127		27.9339	5.66216
Dermatological	phecode_DE_666	Urticaria	38	54	60	55	54	91	133	456	743	1292		0.000765203	0.00108739	0.00120822	0.00110755	0.00108742	0.0018325	0.00267827	0.00918263	0.014962	0.0260174		34.0007	17.8207
Dermatological	phecode_DE_666-1	Allergic urticaria	7	14	14	11	8	20	29	63	98	158		0.000139537	0.000279073	0.000279073	0.000219272	0.000159471	0.000398676	0.000578092	0.00125586	0.00195355	0.00314961		22.5719	11.2857
Dermatological	phecode_DE_666-2	Idiopathic urticaria	1	4	3	1	1	8	15	38	58	101		1.99108e-05	7.96432e-05	5.97324e-05	1.99108e-05	1.99108e-05	0.000159286	0.000298668	0.000756625	0.00115485	0.00201103		101.002	22.4444
Dermatological	phecode_DE_667	Erythematous conditions	67	107	115	92	115	144	183	192	269	509		0.00133581	0.00213334	0.00229285	0.00183428	0.00229285	0.00287104	0.00364862	0.00382806	0.00536327	0.0101483		7.59717	3.9305
Dermatological	phecode_DE_667-1	Erythema multiforme	12	8	5	4	5	2	8	14	24	33		0.00023893	0.000159286	9.9554e-05	7.96432e-05	9.9554e-05	3.98216e-05	0.000159286	0.000278751	0.000477859	0.000657056		2.75	9.42857
Dermatological	phecode_DE_668	Dermatitis [eczema]	229	438	534	451	567	698	978	2058	3478	5957		0.00482827	0.00923505	0.0112592	0.00950915	0.011955	0.014717	0.0206207	0.0433921	0.0733322	0.125601		26.0136	9.41818
Dermatological	phecode_DE_668-1	Atopic dermatitis	10	25	18	31	20	21	52	217	405	804		0.000201788	0.00050448	0.000363225	0.000625555	0.000403584	0.000423763	0.00104932	0.00437888	0.00817257	0.0162241		80.4016	39.2195
Dermatological	phecode_DE_668-2	Seborrheic dermatitis	9	16	15	15	21	28	53	424	704	1211		0.000180959	0.000321705	0.000301598	0.000301598	0.000422238	0.000562984	0.00106565	0.00852535	0.0141553	0.0243495		134.558	49.4286
Dermatological	phecode_DE_668-3	Contact dermatitis	23	88	66	79	73	123	226	484	664	1129		0.000462572	0.00176984	0.00132738	0.00158883	0.00146816	0.00247375	0.00454527	0.00973412	0.0133542	0.0227067		49.0879	11.5204
Dermatological	phecode_DE_668-4	Dermatitis due to substances taken internally	41	61	63	64	67	79	96	88	126	229		0.00081644	0.0012147	0.00125453	0.00127444	0.00133421	0.00157317	0.0019117	0.00175239	0.00250911	0.00456021		5.58548	3.13699
Dermatological	phecode_DE_668-5	Lichen simplex chronicus	16	31	29	21	18	20	43	69	106	231		0.000318757	0.000617604	0.000577758	0.000418377	0.000358609	0.000398454	0.000856676	0.00137467	0.00211181	0.00460214		14.4378	12.1579
Dermatological	phecode_DE_668-6	Prurigo	3	3	7	6	2	16	30	47	118	221		5.97312e-05	5.97312e-05	0.000139373	0.000119462	3.98208e-05	0.000318566	0.000597312	0.000935789	0.00234947	0.00440029		73.6681	24.5556
Dermatological	phecode_DE_669	Neutrophilic and Eosinophilic dermatoses	11	26	18	5	17	15	21	42	42	114		0.000219119	0.000517918	0.000358559	9.95996e-05	0.000338645	0.000298805	0.000418327	0.000836653	0.000836653	0.00227092		10.3638	7.125
Dermatological	phecode_DE_669-3	Hidradenitis suppurativa	2	7	10	3	5	11	14	25	26	79		3.98319e-05	0.000139412	0.00019916	5.97479e-05	9.95798e-05	0.000219076	0.000278823	0.000497899	0.000517815	0.00157339		39.5008	9.875
Dermatological	phecode_DE_670	Seborrheic keratosis	124	260	326	303	386	415	442	552	614	944		0.00248069	0.00520146	0.00652183	0.0060617	0.00772216	0.00830232	0.00884248	0.0110431	0.0122837	0.0188857		7.61306	2.35705
Dermatological	phecode_DE_672	Skin changes due to solar radiation	199	480	547	402	519	589	912	2624	4476	7792		0.00408398	0.0098508	0.0112258	0.00825005	0.0106512	0.0120878	0.0187165	0.053851	0.0918587	0.159911		39.1558	14.065
Dermatological	phecode_DE_672-1	Acute skin changes due to ultraviolet radiation	7	18	7	9	14	15	26	90	121	229		0.000139478	0.000358659	0.000139478	0.000179329	0.000278957	0.000298882	0.000518062	0.00179333	0.00241103	0.00456303		32.7149	15.7931
Dermatological	phecode_DE_672-11	Acute dermatitis due to solar radiation	3	2	2	4	0	5	4	16	29	66		5.97288e-05	3.98192e-05	3.98192e-05	7.96384e-05	0	9.955e-05	7.964e-05	0.00031856	0.00057739	0.00131406		22.0004	26.4
Dermatological	phecode_DE_672-12	Sunburn	3	1	1	3	2	0	6	21	28	75		5.97241e-05	1.99084e-05	1.99084e-05	5.97253e-05	3.98168e-05	0	0.000119451	0.000418077	0.000557436	0.00149313		25.0005	75
Dermatological	phecode_DE_672-2	Skin changes due to chronic exposure to nonionizing radiation	189	476	535	425	478	579	903	2549	4430	7692		0.00387502	0.0097593	0.0109692	0.00871384	0.0098005	0.0118713	0.0185143	0.0522625	0.0908289	0.15771		40.6992	14.5544
Dermatological	phecode_DE_672-21	Actinic keratosis	180	417	515	368	499	530	834	2509	4371	7558		0.003688	0.00854386	0.0105518	0.0075399	0.0102239	0.0108591	0.0170877	0.0514066	0.0895568	0.154855		41.9889	14.69
Dermatological	phecode_DE_674	Disorders of pigmentation	53	108	104	144	142	179	243	368	563	910		0.00106055	0.00216112	0.00208108	0.0028815	0.00284148	0.00358186	0.00486253	0.00736398	0.0112661	0.0182098		17.1702	5.66978
Dermatological	phecode_DE_674-1	Hypopigmentation	5	14	8	18	24	24	35	46	57	113		9.96135e-05	0.000278923	0.000159385	0.000358616	0.000478154	0.000478154	0.000697308	0.000916462	0.00113562	0.00225131		22.6005	4.70833
Dermatological	phecode_DE_674-11	Vitiligo	5	13	9	14	25	21	31	37	53	97		9.96036e-05	0.000258974	0.00017929	0.000278896	0.000498028	0.000418343	0.000617554	0.000737081	0.00105582	0.00193235		19.4004	4.21739
Dermatological	phecode_DE_674-2	Hypepigmentation*	26	73	67	61	81	100	114	138	199	367		0.000518186	0.00145491	0.00133533	0.00121577	0.00161438	0.00199306	0.00227209	0.00275043	0.0039662	0.00731455		14.1157	4.05525
Dermatological	phecode_DE_674-22	Freckles*	1	1	1	1	1	3	2	15	32	62		1.99084e-05	1.99084e-05	1.99084e-05	1.99084e-05	1.99088e-05	5.97265e-05	3.98176e-05	0.000298632	0.000637082	0.00123435		62.0012	31
Dermatological	phecode_DE_675	Atrophic conditions of skin	25	50	54	45	60	62	88	122	277	715		0.000498654	0.000997307	0.00107709	0.000897577	0.00119677	0.00123666	0.00175526	0.00243348	0.00552519	0.0142618		28.6006	11.7213
Dermatological	phecode_DE_675-1	Circumscribed scleroderma	18	47	50	45	59	56	83	114	271	707		0.000358988	0.000937357	0.000997188	0.000897469	0.00117671	0.00111687	0.00165536	0.00227363	0.00540487	0.0141005		39.2786	12.2957
Dermatological	phecode_DE_676	Hypertrophic conditions of skin	189	265	201	273	250	303	491	886	1191	1976		0.00383717	0.00538016	0.0040808	0.00554258	0.00507563	0.00615166	0.00996853	0.0179884	0.0241808	0.0401186		10.4552	7.14647
Dermatological	phecode_DE_676-1	Hypertrophic scar [Keloid scar]	12	13	17	19	25	27	32	35	61	105		0.000239101	0.000259026	0.000338726	0.000378577	0.000498127	0.000537988	0.000637615	0.000697392	0.00121545	0.00209218		8.75017	4.03846
Dermatological	phecode_DE_676-2	Scar conditions and fibrosis of skin	128	183	165	172	176	218	247	249	330	623		0.0025578	0.00365686	0.00329716	0.00343704	0.00351698	0.00435625	0.00493576	0.00497572	0.00659446	0.0124495		4.86728	3.16244
Dermatological	phecode_DE_677	Chilblains	0	1	0	0	0	0	4	53	73	162		0	1.99136e-05	0	0	0	0	7.96543e-05	0.00105542	0.00145372	0.00322606		inf	#DIV/0!
Dermatological	phecode_DE_678	Other skin and subcutaneous disorders	262	660	717	492	658	866	1101	2302	3739	5936		0.0053925	0.0135842	0.0147573	0.0101264	0.013543	0.0178241	0.0226608	0.0473799	0.0769563	0.122178		22.657	7.79003
Dermatological	phecode_DE_679	Skin symptoms	338	452	412	525	421	611	866	2502	4756	8365		0.00714014	0.00954856	0.00870355	0.0110907	0.00889368	0.0129075	0.0182944	0.0528551	0.100471	0.176712		24.749	16.2112
Dermatological	phecode_DE_679-1	Rash and other nonspecific skin eruption	208	275	265	344	278	377	609	1778	2935	5108		0.00429646	0.00568041	0.00547385	0.00710568	0.00574238	0.00778733	0.0125795	0.0367272	0.0606267	0.105513		24.5582	15.5969
Dermatological	phecode_DE_679-2	Pallor	8	34	36	26	17	27	32	44	68	133		0.000159261	0.000676859	0.000716675	0.000517598	0.00033843	0.000537506	0.000637044	0.000875936	0.00135372	0.00264777		16.6253	6.04545
Dermatological	phecode_DE_679-3	Flushing	9	16	13	9	8	16	22	49	93	263		0.00017949	0.000319094	0.000259264	0.00017949	0.000159547	0.000319094	0.000438754	0.000977244	0.00185477	0.00524521		29.2228	21.9167
Dermatological	phecode_DE_679-4	Pruritus	77	92	66	99	98	132	249	687	1353	2843		0.00155801	0.00186152	0.00133544	0.00200316	0.00198292	0.00267088	0.00503824	0.0139007	0.0273765	0.0575262		36.9228	24.7217
Dermatological	phecode_DE_679-5	Pyoderma	4	8	3	3	7	8	15	21	41	97		7.97671e-05	0.000159534	5.98253e-05	5.98253e-05	0.000139595	0.000159537	0.000299133	0.000418786	0.000817629	0.00193439		24.2505	12.9333
Dermatological	phecode_DE_679-6	Changes in skin texture	14	15	11	8	21	24	47	242	500	1136		0.000279107	0.000299043	0.000219298	0.00015949	0.000418669	0.000478478	0.00093702	0.00482466	0.0099683	0.022648		81.1445	50.4889
Dermatological	phecode_DE_680	Epidermal thickening	66	148	164	133	161	224	306	660	1257	2349		0.00132156	0.00296356	0.00328394	0.0026632	0.00322387	0.00448538	0.00612735	0.0132159	0.0251702	0.0470364		35.5916	12.2026
Dermatological	phecode_DE_680-1	Corns and callosities	21	29	27	28	32	37	104	227	394	744		0.000419312	0.00057905	0.000539116	0.000559083	0.000638952	0.000738788	0.00207659	0.00453257	0.0078671	0.0148556		35.4286	21.5652
Dermatological	phecode_DE_680-2	Keratoderma	4	12	6	5	4	9	8	10	15	34		7.96194e-05	0.000238858	0.000119429	9.95243e-05	7.96194e-05	0.000179144	0.000159239	0.000199049	0.000298573	0.000676765		8.5	5.23077
Dermatological	phecode_DE_680-3	Xerosis cutis*	0	5	5	4	12	9	35	314	603	1339		0	9.96195e-05	9.96195e-05	7.96956e-05	0.000239087	0.000179319	0.00069735	0.00625623	0.0120143	0.0266786		inf	127.524
Dermatological	phecode_DE_680-5	Acanthosis nigricans	2	10	15	14	3	18	21	21	24	26		3.98065e-05	0.000199033	0.000298549	0.000278646	5.97098e-05	0.000358259	0.000417977	0.000417977	0.000477688	0.000517495		13.0003	2.47619
Dermatological	phecode_DE_681	Localized swelling, mass and lump of skin and subcutaneous tissue	121	207	189	184	209	247	453	1447	2396	4287		0.00246893	0.0042238	0.00385651	0.00375449	0.00426461	0.00503999	0.00924339	0.0295258	0.04889	0.0874755		35.4305	18.8026
Dermatological	phecode_DE_682	Other follicular disorders	435	549	543	444	535	666	805	1591	2399	3303		0.00906344	0.0114387	0.0113137	0.00925096	0.011147	0.0138767	0.0167729	0.03315	0.0499854	0.0688211		7.59326	5.50042
Dermatological	phecode_DE_682-1	Cutaneous cyst	320	452	406	297	438	497	615	1218	1660	2217		0.00653782	0.00923467	0.00829486	0.00606791	0.00894864	0.010154	0.0125651	0.0248851	0.0339156	0.0452957		6.92827	4.74225
Dermatological	phecode_DE_682-11	Sebaceous cyst [Epidermal cyst]	129	174	164	155	174	219	255	1031	1477	2041		0.00261409	0.00352598	0.0033234	0.00314102	0.00352605	0.00443796	0.00516749	0.0208929	0.0299309	0.0413602		15.822	10.3868
Dermatological	phecode_DE_682-12	Pilar and trichodermal cyst	218	309	232	238	254	329	407	1047	1445	1915		0.00443594	0.00628764	0.00472082	0.00484291	0.00516848	0.00669461	0.00828178	0.0213052	0.029404	0.0389679		8.78458	6.56947
Dermatological	phecode_DE_682-2	Pilonidal cyst	19	12	20	11	24	26	29	32	59	123		0.000378795	0.000239239	0.000398732	0.000219307	0.000478488	0.000518362	0.000578173	0.000637984	0.00117628	0.00245225		6.47381	4.92
Dermatological	phecode_DE_682-4	Acne	10	7	13	7	9	10	25	84	139	274		0.000200755	0.000140528	0.000260981	0.000140528	0.000180679	0.000200755	0.000501887	0.00168634	0.00279055	0.00550079		27.4006	28.8421
Dermatological	phecode_DE_683	Nail disorders	59	60	54	80	91	110	192	767	1271	2230		0.00119062	0.0012108	0.00108972	0.0016144	0.00183638	0.0022198	0.00387456	0.0154781	0.0256488	0.0450014		37.7966	22.1891
Dermatological	phecode_DE_683-1	Ingrowing nail	25	33	20	37	47	47	111	270	481	987		0.000501263	0.000661667	0.000401011	0.00074187	0.000942375	0.000942394	0.00222565	0.00541375	0.0096445	0.0197903		39.4808	21
Dermatological	phecode_DE_683-2	Nail dystrophy*	5	4	9	4	3	8	22	89	139	253		9.96016e-05	7.96813e-05	0.000179283	7.96813e-05	5.97621e-05	0.000159366	0.000438256	0.00177294	0.00276898	0.00503994		50.601	46
Dermatological	phecode_DE_683-4	Onycholysis*	5	2	2	1	1	2	3	17	39	60		9.95481e-05	3.98192e-05	3.98192e-05	1.99096e-05	1.99096e-05	3.98192e-05	5.97288e-05	0.000338463	0.00077649	0.0011946		12.0002	40
Dermatological	phecode_DE_684	Diseases of hair and hair follicles	8	17	32	31	39	50	72	112	325	888		0.000160176	0.000340374	0.000640705	0.000620683	0.000780859	0.0010011	0.00144159	0.00224251	0.00650729	0.0177799		111.002	19.9551
Dermatological	phecode_DE_684-1	Alopecia	9	16	27	37	30	46	75	107	298	831		0.000180011	0.000320019	0.000540043	0.000740059	0.000600048	0.000920074	0.00150012	0.00214017	0.00596048	0.0166213		92.3352	21.8684
Dermatological	phecode_DE_684-11	Alopecia Areata	3	7	4	9	5	5	16	36	73	154		5.9786e-05	0.000139501	7.97146e-05	0.000179358	9.96433e-05	9.96453e-05	0.000318865	0.000717446	0.00145482	0.00306907		51.3344	30.8
Dermatological	phecode_DE_684-13	Scarring hair loss*	4	6	10	2	8	4	9	8	21	37		7.96194e-05	0.000119429	0.000199049	3.98097e-05	0.000159239	7.9621e-05	0.000179147	0.000159242	0.00041801	0.000736494		9.25018	6.16667
Dermatological	phecode_DE_684-2	Hypertrichosis and hirsutism	0	1	3	2	3	2	1	2	24	68		0	1.99215e-05	5.97645e-05	3.9843e-05	5.97657e-05	3.98438e-05	1.99219e-05	3.98438e-05	0.000478126	0.00135469		inf	27.2
Dermatological	phecode_DE_685	Disorders of sweat glands	56	78	99	104	107	116	207	421	703	1409		0.00112434	0.00156608	0.00198771	0.0020881	0.00214834	0.00232904	0.00415613	0.0084528	0.0141148	0.0282898		25.1612	12.6368
Dermatological	phecode_DE_685-1	Dyshidrosis	3	3	2	3	1	0	10	102	172	317		5.98599e-05	5.98599e-05	3.99066e-05	5.98599e-05	1.99533e-05	0	0.000199537	0.00203528	0.00343204	0.00632533		105.669	634
Dermatological	phecode_DE_685-4	Prickly heat and miliaria	2	6	4	0	3	4	8	35	67	84		3.98438e-05	0.000119531	7.96876e-05	0	5.97657e-05	7.96876e-05	0.000159375	0.000697267	0.00133477	0.00167347		42.0008	24
Dermatological	phecode_DE_685-8	Hyperhidrosis	50	71	94	78	119	106	173	301	463	1078		0.0010002	0.00142028	0.00188038	0.00156031	0.00238052	0.00212047	0.00346076	0.00602132	0.00926204	0.0215647		21.5604	9.58222
Dermatological	phecode_DE_685-82	Generalized hyperhidrosis	50	71	95	77	116	108	175	303	456	1073		0.00100016	0.00142023	0.0019003	0.00154025	0.00232037	0.00216035	0.00350056	0.00606109	0.00912164	0.0214639		21.4604	9.58036
Dermatological	phecode_DE_686	Chronic ulcer of skin	79	196	288	424	406	459	488	693	1039	3329		0.00157625	0.00391069	0.00574632	0.00846003	0.00810088	0.00915839	0.00973702	0.0138274	0.0207311	0.0664232		42.1401	7.69711
Dermatological	phecode_DE_686-1	Pressure ulcer	42	109	196	265	315	291	359	435	661	2045		0.000836087	0.00216989	0.00390182	0.00527542	0.00627078	0.005793	0.0071467	0.00865965	0.0131587	0.0407103		48.6914	6.74917
Dermatological	phecode_DE_686-2	Non-pressure chronic ulcer	38	88	111	157	201	181	189	276	436	1853		0.000757984	0.00175533	0.00221411	0.00313167	0.00400934	0.00361047	0.00377005	0.00550547	0.00869704	0.0369624		48.7641	9.70157
Dermatological	phecode_DE_687	Vascular disorders of the skin	11	11	14	10	15	22	15	19	34	81		0.000218962	0.000218962	0.000278679	0.000199056	0.000298585	0.000437924	0.000298585	0.000378207	0.000676805	0.00161239		7.36378	4.37838
Dermatological	phecode_DE_688	Granulomatous disorder of the skin	105	127	126	126	164	221	235	313	339	483		0.00209966	0.00253959	0.0025196	0.0025196	0.00327948	0.00441929	0.00469925	0.006259	0.00677892	0.00965865		4.60009	2.50909
Dermatological	phecode_DE_688-1	Sarcoidosis	48	44	54	62	64	71	71	97	106	182		0.000956633	0.000876931	0.00107623	0.00123568	0.00127554	0.00141505	0.00141505	0.00193323	0.00211261	0.0036273		3.79174	2.6963
Dermatological	phecode_DE_688-2	Foreign body granuloma	13	7	13	11	15	13	14	20	21	30		0.000258789	0.000139348	0.000258789	0.000218975	0.000298603	0.000258789	0.000278696	0.000398137	0.000418044	0.000597205		2.30769	2.14286
Dermatological	phecode_DE_688-3	Pyogenic granuloma of skin and subcutaneous tissue	23	25	23	25	24	40	35	83	86	105		0.000458423	0.000498286	0.000458423	0.000498286	0.000478354	0.000797257	0.0006976	0.00165431	0.0017141	0.00209284		4.56531	3.28125
Endocrine/Metab	phecode_EM_200	Disorders of thyroid gland	576	1077	1547	2091	2102	2245	2581	2919	3458	5023		0.011889	0.0222305	0.0319318	0.0431606	0.0433876	0.0463393	0.0532747	0.0602514	0.071377	0.10368		8.72067	2.31102
Endocrine/Metab	phecode_EM_200-1	Hypothyroidism	414	840	1239	1772	1853	1883	2190	2450	2931	4947		0.00847354	0.0171927	0.0253597	0.0362691	0.037927	0.038541	0.0448247	0.0501463	0.0599914	0.101255		11.9495	2.64829
Endocrine/Metab	phecode_EM_200-11	Secondary hypothyroidism	22	68	90	102	124	102	150	180	243	1181		0.000438448	0.0013552	0.00179365	0.0020328	0.00247125	0.0020328	0.00298948	0.00358737	0.00484295	0.0235371		53.6829	10.4513
Endocrine/Metab	phecode_EM_200-12	Hypothyroidism (not specified as secondary)	372	769	1148	1698	1766	1790	2088	2333	2785	4695		0.0076055	0.0157221	0.0234707	0.0347154	0.0361057	0.0365963	0.0426898	0.0476989	0.0569402	0.0959907		12.6212	2.64061
Endocrine/Metab	phecode_EM_200-2	Goiter	124	174	252	229	234	273	435	468	535	795		0.00248392	0.00348551	0.00504798	0.00458725	0.00468741	0.00546875	0.00871394	0.009375	0.0107171	0.0159255		6.41142	3.13609
Endocrine/Metab	phecode_EM_200-21	Diffuse goiter	29	35	61	66	44	51	92	99	125	265		0.000578484	0.000698171	0.00121681	0.00131655	0.0008777	0.00101735	0.00183523	0.00197487	0.00249352	0.00528626		9.13811	5.57895
Endocrine/Metab	phecode_EM_200-22	Uninodular goiter [single thyroid nodule]	53	77	80	77	82	100	122	130	181	237		0.00105632	0.00153466	0.00159445	0.00153466	0.00163431	0.0019931	0.00243159	0.00259104	0.00360752	0.00472366		4.47179	2.6044
Endocrine/Metab	phecode_EM_200-23	Multinodular goiter	30	47	76	83	86	91	157	157	179	307		0.000598003	0.000936871	0.00151494	0.00165447	0.00171427	0.00181394	0.00312955	0.00312955	0.00356808	0.00611968		10.2335	3.46893
Endocrine/Metab	phecode_EM_200-3	Thyrotoxicosis [hyperthyroidism]	78	144	184	182	207	273	289	331	464	985		0.00156037	0.00288069	0.00368088	0.00364087	0.00414099	0.00546131	0.00578139	0.00662159	0.00928223	0.0197047		12.6282	4.10417
Endocrine/Metab	phecode_EM_200-31	Graves' disease [Toxic diffuse goiter]	27	31	48	68	34	53	53	89	93	236		0.000538095	0.000617813	0.000956614	0.0013552	0.000677615	0.00105628	0.00105628	0.00177376	0.00185348	0.00470344		8.74091	5.42529
Endocrine/Metab	phecode_EM_200-4	Thyroiditis	19	21	30	27	27	36	38	49	66	174		0.000378675	0.000418535	0.000597907	0.000538117	0.000538117	0.000717489	0.000757349	0.000976582	0.00131542	0.00346793		9.15808	5.52381
Endocrine/Metab	phecode_EM_200-41	Chronic thyroiditis	15	9	21	26	14	22	27	29	51	144		0.000298739	0.000179244	0.000418235	0.000517815	0.000278829	0.00043816	0.000537741	0.000577574	0.00101573	0.00286795		9.60019	8
Endocrine/Metab	phecode_EM_200-411	Hashimoto thyroiditis [Chronic lymphocytic thyroiditis]	16	10	18	26	16	19	24	28	49	141		0.000318643	0.000199152	0.000358473	0.000517805	0.000318649	0.000378396	0.000477973	0.000557636	0.000975862	0.00280809		8.81268	8.05714
Endocrine/Metab	phecode_EM_200-7	Iodine-related thyroid disorders	8	14	23	19	24	15	33	98	175	218		0.000159274	0.000278729	0.000457912	0.000378283	0.000477831	0.000298644	0.000657017	0.00195114	0.00348418	0.0043403		27.2505	11.1795
Endocrine/Metab	phecode_EM_200-9	Abnormal thyroid function studies	8	12	7	12	14	11	40	53	99	234		0.000159493	0.000239239	0.000139556	0.000239239	0.000279112	0.000219303	0.000797464	0.00105664	0.00197372	0.00466516		29.25	18.72
Endocrine/Metab	phecode_EM_202	Diabetes mellitus	442	1045	1597	2121	2550	2719	2493	3319	4478	9035		0.00908306	0.0214747	0.0328182	0.0435864	0.0524023	0.0558752	0.0512309	0.0682052	0.0920244	0.185672		20.4416	3.42949
Endocrine/Metab	phecode_EM_202-1	Type 1 diabetes	23	52	86	101	137	170	166	181	210	1551		0.00046035	0.00104079	0.00172131	0.00202158	0.00274214	0.00340265	0.00332259	0.00362283	0.00420328	0.0310442		67.4361	10.1042
Endocrine/Metab	phecode_EM_202-2	Type 2 diabetes	431	1010	1564	2070	2567	2505	2487	3277	4477	9259		0.00883523	0.0207044	0.032061	0.0424337	0.0526219	0.0513509	0.0509819	0.0671764	0.0917757	0.189808		21.483	3.65103
Endocrine/Metab	phecode_EM_202-4	Other specified diabetes*	23	49	42	35	38	62	192	579	1233	8268		0.000459834	0.000979647	0.000839698	0.000699748	0.000759726	0.00123955	0.00383869	0.0115761	0.0246516	0.165304		359.485	165.36
Endocrine/Metab	phecode_EM_204	Abnormal glucose	117	266	364	355	379	418	606	838	1323	3580		0.0023545	0.00535297	0.00732512	0.00714401	0.00762698	0.00841182	0.0121951	0.0168642	0.0266245	0.0720452		30.5989	8.98369
Endocrine/Metab	phecode_EM_204-1	Impaired fasting glucose	1	4	1	2	0	2	29	246	507	1105		1.99469e-05	7.97878e-05	1.99469e-05	3.98939e-05	0	3.98947e-05	0.000578473	0.00490705	0.0101133	0.0220418		1105.02	1105
Endocrine/Metab	phecode_EM_204-2	Impaired glucose tolerance (oral)	0	0	1	0	0	2	3	29	47	127		0	0	1.99167e-05	0	0	3.98335e-05	5.97502e-05	0.000577586	0.000936087	0.00252948		inf	127
Endocrine/Metab	phecode_EM_204-3	Hypoglycemia	30	52	102	111	140	157	142	169	272	2112		0.000598182	0.00103685	0.00203382	0.00221327	0.00279157	0.00313055	0.00283145	0.00336982	0.00542362	0.0421128		70.4014	14.2222
Endocrine/Metab	phecode_EM_204-32	Drug-induced hypoglycemia*	0	0	2	4	4	1	3	9	8	99		0	0	3.98034e-05	7.96083e-05	7.96083e-05	1.99021e-05	5.97062e-05	0.000179119	0.000159217	0.00197031		inf	39.6
Endocrine/Metab	phecode_EM_204-4	Hyperglycemia	26	52	56	65	68	73	119	164	269	855		0.000518776	0.00103755	0.00111739	0.00129697	0.00135683	0.00145659	0.00237444	0.00327234	0.00536744	0.0170601		32.8853	12.1277
Endocrine/Metab	phecode_EM_204-5	Prediabetes*	0	0	0	0	0	1	2	21	24	79		0	0	0	0	0	1.9912e-05	3.9824e-05	0.000418152	0.000477888	0.00157305		inf	158
Endocrine/Metab	phecode_EM_206	Disorders of pancreatic internal secretion (excl. DM)	1	3	1	1	2	1	13	20	38	25		1.99009e-05	5.97039e-05	1.99013e-05	1.99013e-05	3.98026e-05	1.99013e-05	0.000258717	0.000398026	0.000756249	0.000497532		25.0005	16.6667
Endocrine/Metab	phecode_EM_208	Disorders of parathyroid gland	63	71	119	131	145	141	202	253	317	710		0.00125518	0.00141457	0.0023709	0.00260998	0.00288891	0.00280921	0.00402455	0.00504064	0.00631575	0.0141457		11.2698	4.96503
Endocrine/Metab	phecode_EM_208-1	Hypoparathyroidism	17	22	19	28	19	19	25	52	60	214		0.000338403	0.000437933	0.000378215	0.000557369	0.000378215	0.000378215	0.000497651	0.00103511	0.00119439	0.00425998		12.5885	11.2632
Endocrine/Metab	phecode_EM_208-2	Hyperparathyroidism	51	53	104	139	118	138	188	222	275	632		0.00101584	0.00105567	0.00207151	0.00276865	0.00235041	0.00274878	0.00374472	0.00442196	0.00547765	0.0125886		12.3924	4.9375
Endocrine/Metab	phecode_EM_208-22	Secondary hyperparathyroidism	1	2	13	5	10	9	3	16	16	113		1.99017e-05	3.98034e-05	0.000258722	9.95084e-05	0.000199017	0.000179115	5.97051e-05	0.000318427	0.000318427	0.00224894		113.002	11.8947
Endocrine/Metab	phecode_EM_209	Disorders of the pituitary gland and its hypothalamic control	39	74	80	99	102	88	109	129	177	376		0.000777187	0.00147466	0.00159423	0.00197286	0.00203264	0.00175365	0.00217218	0.00257075	0.0035273	0.00749303		9.64122	3.95789
Endocrine/Metab	phecode_EM_209-1	Pituitary hyperfunction	21	37	60	56	65	52	63	92	101	204		0.000418193	0.000736817	0.00119484	0.00111518	0.00129443	0.00103555	0.00125461	0.00183212	0.00201135	0.00406253		9.71448	3.48718
Endocrine/Metab	phecode_EM_209-12	Syndrome of inappropriate secretion of antidiuretic hormone	13	28	43	46	48	43	53	81	80	168		0.000258732	0.000557269	0.000855807	0.000915514	0.000955319	0.000855807	0.00105483	0.00161213	0.00159223	0.00334368		12.9233	3.69231
Endocrine/Metab	phecode_EM_209-2	Hypopituitarism	7	17	15	21	27	30	24	31	49	166		0.000139384	0.000338511	0.000298686	0.00041816	0.000537634	0.000597372	0.000477897	0.000617284	0.000975707	0.00330546		23.7148	5.82456
Endocrine/Metab	phecode_EM_209-23	Iatrogenic hypopituitarism*	3	5	0	3	4	7	4	4	8	76		5.97098e-05	9.95164e-05	0	5.97098e-05	7.96131e-05	0.000139323	7.96131e-05	7.96131e-05	0.000159226	0.00151265		25.3333	13.8182
Endocrine/Metab	phecode_EM_209-4	Diabetes insipidus	1	7	3	7	13	8	8	12	10	47		1.99045e-05	0.000139331	5.97134e-05	0.000139331	0.000258758	0.000159236	0.000159236	0.000238854	0.000199045	0.000935528		47.0009	4.47619
Endocrine/Metab	phecode_EM_211	Disorders of adrenal glands	34	63	81	93	112	117	107	153	192	420		0.000677277	0.00125496	0.00161351	0.00185255	0.00223103	0.00233063	0.00213147	0.00304781	0.0038247	0.00836653		12.3532	3.66812
Endocrine/Metab	phecode_EM_211-1	Adrenal hyperfunction	2	8	15	19	25	7	26	21	29	65		3.9816e-05	0.000159264	0.00029862	0.000378252	0.000497711	0.000139359	0.000517619	0.000418077	0.000577344	0.00129405		32.5006	4.0625
Endocrine/Metab	phecode_EM_211-13	Cushing's syndrome	2	2	10	7	16	9	13	8	15	36		3.98089e-05	3.98089e-05	0.000199045	0.000139331	0.000318478	0.000179144	0.000258763	0.000159239	0.000298573	0.000716575		18.0004	2.88
Endocrine/Metab	phecode_EM_211-2	Adrenocortical insufficiency	25	33	35	44	48	62	54	71	71	284		0.00049776	0.000657043	0.000696864	0.000876058	0.000955699	0.00123444	0.00107516	0.00141364	0.00141367	0.00565467		11.3602	5.16364
Endocrine/Metab	phecode_EM_214	Disorders of ovarian function	7	2	7	5	1	5	12	18	43	52		0.00025657	7.33057e-05	0.000256579	0.000183271	3.66542e-05	0.000183271	0.00043985	0.000659776	0.00157613	0.00190602		7.42884	17.3333
Endocrine/Metab	phecode_EM_214-1	Ovarian failure	5	7	0	3	1	5	11	21	40	50		0.000183251	0.000256551	0	0.000109951	3.66502e-05	0.000183251	0.000403152	0.000769654	0.00146606	0.00183258		10.0004	16.6667
Endocrine/Metab	phecode_EM_214-11	Premature menopause	2	1	1	0	0	1	2	18	32	47		7.32467e-05	3.66247e-05	3.66247e-05	0	0	3.66247e-05	7.32493e-05	0.000659244	0.00117199	0.00172136		23.5009	94
Endocrine/Metab	phecode_EM_215	Testicular dysfunction	15	19	22	17	20	16	32	37	54	128		0.000655308	0.000830057	0.000961118	0.000742682	0.000873744	0.000698995	0.00139799	0.0016165	0.00235921	0.00559221		8.53371	7.11111
Endocrine/Metab	phecode_EM_215-1	Testicular hypofunction	15	18	20	17	21	16	29	38	49	129		0.000655222	0.000786267	0.000873629	0.000742585	0.000917351	0.000698934	0.00126682	0.00165997	0.00214049	0.00563516		8.60038	6.97297
Endocrine/Metab	phecode_EM_229	Other endocrine disorders, NOS	3	7	6	5	10	7	10	14	38	82		5.9736e-05	0.000139384	0.000119472	9.95599e-05	0.00019912	0.000139387	0.000199124	0.000278773	0.000756671	0.00163282		27.3339	9.64706
Endocrine/Metab	phecode_EM_230	Malnutrition and underweight	564	907	954	921	1060	1359	1511	1935	2469	4361		0.0113255	0.0182132	0.019157	0.0184943	0.0212856	0.0272897	0.030342	0.0388562	0.0495793	0.087572		7.73227	3.60562
Endocrine/Metab	phecode_EM_230-1	Protein-calorie malnutrition	14	11	16	36	54	49	46	48	80	229		0.000278662	0.000218949	0.000318478	0.000716575	0.00107486	0.000975338	0.000915623	0.000955433	0.00159239	0.00455821		16.3575	4.4466
Endocrine/Metab	phecode_EM_230-2	Abnormal weight loss and underweight	476	775	825	797	925	1146	1355	1635	2154	3762		0.00954692	0.0155438	0.0165467	0.0159854	0.0185527	0.0229853	0.0271772	0.0327931	0.0432027	0.0754543		7.90352	3.63303
Endocrine/Metab	phecode_EM_230-21	Abnormal weight loss	466	769	806	794	938	1112	1323	1637	2129	3705		0.00934074	0.0154142	0.0161559	0.0159153	0.0188017	0.0222899	0.0265194	0.0328135	0.0426756	0.0742664		7.9508	3.61463
Endocrine/Metab	phecode_EM_230-22	Underweight	2	10	16	7	9	16	21	38	38	112		3.98264e-05	0.000199132	0.000318611	0.000139395	0.000179222	0.000318617	0.000418185	0.000756716	0.000756716	0.00223032		56.0011	8.96
Endocrine/Metab	phecode_EM_230-3	Anorexia	78	148	151	134	134	242	242	326	422	907		0.00155425	0.00294909	0.00300887	0.00267012	0.00267012	0.00482225	0.00482225	0.00649609	0.00840905	0.0180735		11.6284	4.82447
Endocrine/Metab	phecode_EM_230-4	Cachexia	2	15	8	21	10	22	15	32	24	102		3.98026e-05	0.000298519	0.00015921	0.000417927	0.000199013	0.000437828	0.000298519	0.000636841	0.00047764	0.00202997		51.001	6.375
Endocrine/Metab	phecode_EM_232	Vitamin deficiencies	246	656	595	676	769	1011	1236	1635	2348	4695		0.00492562	0.013135	0.0119138	0.0135357	0.0153979	0.0202435	0.0247487	0.032738	0.0470145	0.0940091		19.0857	5.27528
Endocrine/Metab	phecode_EM_232-2	Vitamin B group deficiency	130	253	347	349	267	333	495	575	887	2100		0.0025973	0.00505474	0.00693279	0.00697275	0.00533445	0.00665308	0.00988971	0.0114881	0.0177219	0.0419572		16.1542	7
Endocrine/Metab	phecode_EM_232-27	Vitamin B12 deficiency	41	60	86	84	115	112	110	137	249	744		0.000817433	0.00119624	0.00171462	0.00167474	0.0022928	0.00223299	0.00219311	0.00273142	0.00496451	0.0148337		18.1467	6.55507
Endocrine/Metab	phecode_EM_232-29	Folate deficiency [Vitamin B9]	18	25	38	52	46	42	43	61	112	283		0.000358366	0.00049773	0.000756565	0.0010353	0.000915842	0.000836204	0.000856113	0.00121449	0.00222988	0.00563442		15.7225	6.43182
Endocrine/Metab	phecode_EM_232-4	Vitamin D deficiency	108	268	348	435	472	608	786	1123	1535	3232		0.00215105	0.00533779	0.00693117	0.00866396	0.00940089	0.0121096	0.0156549	0.0223674	0.0305734	0.0643735		29.9265	5.98519
Endocrine/Metab	phecode_EM_234	Other nutritional deficiencies	15	7	10	7	5	10	74	599	789	240		0.000299109	0.000139584	0.000199406	0.000139584	9.97029e-05	0.00019941	0.00147563	0.0119446	0.0157334	0.00478583		16.0003	32
Endocrine/Metab	phecode_EM_236	Overweight and obesity	759	2039	2075	1918	2423	2728	3362	4231	5666	9375		0.0155766	0.0418454	0.0425842	0.0393622	0.049726	0.0559854	0.0689967	0.0868307	0.116283	0.192402		12.352	3.64007
Endocrine/Metab	phecode_EM_236-1	Obesity	760	2040	2051	1930	2425	2730	3363	4225	5680	9340		0.0155939	0.0418573	0.042083	0.0396011	0.0497579	0.0560161	0.0690044	0.0866916	0.116546	0.191645		12.2897	3.62367
Endocrine/Metab	phecode_EM_236-11	Morbid obesity	2	8	16	7	11	15	25	32	78	423		3.98311e-05	0.000159324	0.000318649	0.000139412	0.000219076	0.000298739	0.000497899	0.000637311	0.00155344	0.00842445		211.504	32.5385
Endocrine/Metab	phecode_EM_237	Abnormal weight gain	4	6	5	6	8	11	20	111	206	539		7.9861e-05	0.000119792	9.98263e-05	0.000119792	0.000159722	0.000219618	0.000399305	0.00221614	0.00411284	0.0107613		134.75	56.7368
Endocrine/Metab	phecode_EM_239	Hyperlipidemia	1109	2885	4552	4655	4191	5048	6136	7233	9522	14175		0.0235707	0.0613177	0.0967481	0.0989373	0.0890755	0.10729	0.130417	0.153733	0.202385	0.301282		12.7821	3.06851
Endocrine/Metab	phecode_EM_239-1	Hypercholesterolemia	974	2591	4136	4554	3829	4606	5712	6790	9059	13664		0.0205169	0.0545784	0.0871232	0.0959282	0.0806564	0.0970236	0.120321	0.143029	0.190824	0.287827		14.0287	3.23983
Endocrine/Metab	phecode_EM_239-11	Pure hypercholesterolemia	969	2582	4118	4338	3995	4621	5690	6780	9062	13708		0.0203876	0.0543247	0.0866418	0.0912706	0.0840539	0.0972249	0.119716	0.14265	0.190663	0.288413		14.1465	3.18199
Endocrine/Metab	phecode_EM_239-2	Hyperglyceridemia	12	38	35	38	47	54	77	106	148	234		0.000239296	0.000757772	0.000697948	0.000757772	0.000937245	0.00107683	0.00153552	0.00211383	0.00295138	0.00466637		19.5004	4.63366
Endocrine/Metab	phecode_EM_239-21	Pure hyperglyceridemia	8	5	13	17	16	12	16	27	56	119		0.000159252	9.95322e-05	0.000258784	0.000338409	0.000318503	0.000238877	0.000318503	0.000537474	0.00111476	0.00236891		14.8753	8.5
Endocrine/Metab	phecode_EM_239-3	Mixed hyperlipidemia	6	25	26	22	37	41	63	77	90	126		0.000119617	0.000498405	0.000518341	0.000438596	0.00073764	0.000817384	0.00125598	0.00153512	0.00179429	0.00251201		21.0004	3.23077
Endocrine/Metab	phecode_EM_244	Disorders of lipoprotein metabolism and other lipidemias	31	54	91	94	77	92	138	144	207	503		0.000617567	0.00107578	0.00181289	0.00187266	0.00153399	0.00183282	0.00274922	0.00286875	0.00412383	0.0100207		16.2261	5.95266
Endocrine/Metab	phecode_EM_247	Disorders of mineral metabolism and mineral deficiencies	975	1561	1787	1864	1568	2028	2317	2860	3945	7574		0.0197777	0.0316646	0.0362497	0.0378116	0.0318072	0.0411384	0.0470008	0.0580157	0.0800252	0.15364		7.76836	4.21246
Endocrine/Metab	phecode_EM_247-3	Disorders of phosphorus metabolism	41	80	109	112	147	127	141	168	269	479		0.000816002	0.0015922	0.00216937	0.00222908	0.00292566	0.00252761	0.00280631	0.00334368	0.00535387	0.00953348		11.6832	3.49635
Endocrine/Metab	phecode_EM_247-4	Disorders of magnesium metabolism	44	107	145	215	196	179	180	269	401	1096		0.000875709	0.00212957	0.00288586	0.00427903	0.00390089	0.00356261	0.00358252	0.00535387	0.00798105	0.0218135		24.9096	5.84533
Endocrine/Metab	phecode_EM_247-42	Hypomagnesemia*	0	3	6	7	3	10	4	15	15	69		0	5.97039e-05	0.000119408	0.000139312	5.97051e-05	0.000199017	7.96067e-05	0.000298525	0.000298525	0.00137322		inf	10.6154
Endocrine/Metab	phecode_EM_247-5	Disorders of calcium metabolism	124	205	288	350	271	333	330	457	618	1312		0.0024711	0.00408529	0.00573934	0.00697489	0.00540067	0.00663624	0.00657646	0.0091074	0.0123159	0.0261464		10.5809	4.34437
Endocrine/Metab	phecode_EM_247-51	Hypocalcemia	0	1	0	0	0	0	2	26	32	103		0	1.99072e-05	0	0	0	0	3.98145e-05	0.000517588	0.000637031	0.00205044		inf	#DIV/0!
Endocrine/Metab	phecode_EM_247-52	Hypercalcemia	0	1	0	0	0	0	2	17	49	136		0	1.99064e-05	0	0	0	0	3.98129e-05	0.000338416	0.000975435	0.00270733		inf	#DIV/0!
Endocrine/Metab	phecode_EM_247-7	Disorders of iron metabolism	61	69	84	109	91	88	101	121	132	216		0.00121492	0.00137426	0.00167301	0.00217093	0.00181246	0.00175271	0.00201163	0.00240997	0.00262906	0.0043021		3.54105	2.41341
Endocrine/Metab	phecode_EM_247-71	Hemochromatosis	0	0	1	0	0	1	2	21	33	51		0	0	1.9906e-05	0	0	1.9906e-05	3.98121e-05	0.000418027	0.000656899	0.00101523		inf	102
Endocrine/Metab	phecode_EM_247-8	Mineral deficiencies	692	1115	1279	1302	1177	1507	1673	2089	3004	5904		0.0140055	0.0225667	0.025886	0.0263515	0.0238216	0.0305005	0.0338602	0.0422797	0.0607986	0.119495		8.53196	4.3994
Endocrine/Metab	phecode_EM_247-88	Iron deficiency	692	1117	1273	1306	1171	1504	1678	2087	2997	5905		0.0140053	0.0226068	0.025764	0.0264319	0.0236997	0.0304392	0.0339607	0.0422384	0.060657	0.119513		8.53341	4.41495
Endocrine/Metab	phecode_EM_248	Disorders of plasma-protein metabolism, NEC	33	37	57	70	79	71	89	98	136	294		0.000656873	0.000736494	0.0011346	0.00139337	0.00157251	0.00141327	0.00177157	0.00195071	0.00270711	0.00585226		8.90927	3.92
Endocrine/Metab	phecode_EM_249	Amyloidosis	13	28	21	37	44	32	58	37	59	124		0.000258737	0.00055728	0.00041796	0.000736406	0.000875726	0.000636892	0.00115437	0.000736406	0.00117427	0.00246796		9.53846	3.26316
Endocrine/Metab	phecode_EM_249-1	Cerebral amyloid angiopathy*	2	6	9	25	18	13	15	9	18	39		3.98018e-05	0.000119405	0.000179108	0.000497522	0.000358216	0.000258717	0.000298519	0.000179112	0.000358223	0.00077615		19.5004	2.51613
Endocrine/Metab	phecode_EM_252	Other and unspecified disorders of metabolism	57	126	111	96	143	171	193	268	367	695		0.00113859	0.00251688	0.00221729	0.00191766	0.00285652	0.00341583	0.0038553	0.00535347	0.00733106	0.0138831		12.1932	4.42675
Endocrine/Metab	phecode_EM_252-3	Disorders of bilirubin excretion	26	52	71	73	92	82	84	107	138	227		0.000518052	0.0010361	0.00141468	0.00145453	0.00183311	0.00163386	0.00167371	0.00213198	0.00274972	0.00452308		8.73094	2.6092
Endocrine/Metab	phecode_EM_252-4	Hyperuricemia without signs of gout*	1	6	2	6	1	11	22	29	115	371		1.99338e-05	0.000119603	3.98676e-05	0.000119603	1.99338e-05	0.000219272	0.000438544	0.000578081	0.00229239	0.00739545		371	61.8333
Endocrine/Metab	phecode_EM_252-5	Disorders of carbohydrate metabolism	14	38	29	31	32	50	65	66	82	159		0.000278807	0.000756761	0.000577528	0.000617358	0.000637272	0.000995738	0.00129446	0.00131437	0.00163304	0.00316651		11.3574	3.87805
Endocrine/Metab	phecode_EM_252-51	Disorders of intestinal carbohydrate absorption	13	24	26	32	28	39	40	45	64	131		0.00025883	0.00047784	0.00051767	0.000637133	0.000557491	0.000776506	0.000796416	0.000895968	0.00127427	0.00260826		10.0771	3.91045
Endocrine/Metab	phecode_EM_256	Disorders of fluid, electrolyte and acid-base balance	730	1386	1824	1970	1912	2071	2471	3112	4482	9180		0.0146457	0.0278068	0.0365942	0.0395233	0.0383597	0.0415496	0.0495747	0.0624348	0.0899206	0.184178		12.5756	4.60959
Endocrine/Metab	phecode_EM_256-1	Hyperosmolality and/or hypernatremia	37	71	92	116	127	107	102	151	243	547		0.000736641	0.00141355	0.00183165	0.00230947	0.00252852	0.00213033	0.00203078	0.00300635	0.00483804	0.0108906		14.7841	4.67521
Endocrine/Metab	phecode_EM_256-2	Hyposmolality and/or hyponatremia	324	645	649	636	612	795	1013	1246	1623	2720		0.00646642	0.012873	0.0129528	0.0126933	0.0122143	0.015867	0.0202179	0.0248683	0.0323926	0.0542871		8.39523	3.86638
Endocrine/Metab	phecode_EM_256-3	Mixed disorder of acid-base balance	70	122	206	281	311	261	349	406	652	1968		0.00139367	0.00242897	0.00410138	0.0055946	0.00619189	0.00519641	0.00694845	0.0080833	0.0129813	0.0391829		28.1148	6.88112
Endocrine/Metab	phecode_EM_256-31	Acidosis	63	93	158	230	285	237	260	334	568	1796		0.00125426	0.00185152	0.00314559	0.00457903	0.00567413	0.00471848	0.0051764	0.00664968	0.0113084	0.0357569		28.5085	6.88123
Endocrine/Metab	phecode_EM_256-32	Alkalosis	9	32	39	60	45	54	67	81	91	201		0.000179112	0.000636841	0.00077615	0.00119408	0.000895576	0.00107469	0.00133341	0.00161204	0.00181105	0.00400024		22.3338	4.06061
Endocrine/Metab	phecode_EM_256-4	Hyperkalemia [Hyperpotassemia]	50	100	164	182	207	248	219	307	506	1806		0.000995818	0.00199164	0.00326635	0.00362485	0.00412277	0.00493935	0.00436177	0.00611444	0.0100779	0.0359696		36.1207	7.93846
Endocrine/Metab	phecode_EM_256-5	Hypokalemia [Hypopotassemia]	137	277	412	547	446	482	606	775	1081	2135		0.00272968	0.00551914	0.00820913	0.010899	0.00888659	0.00960389	0.0120746	0.0154419	0.021539	0.04254		15.5843	4.60129
Endocrine/Metab	phecode_EM_256-6	Fluid overload	36	66	123	189	195	161	180	260	388	1394		0.000716561	0.00131369	0.00244825	0.00376194	0.00388137	0.00320462	0.0035828	0.00517516	0.00772293	0.0277474		38.723	7.83146
Endocrine/Metab	phecode_EM_256-7	Volume depletion	200	372	576	673	673	737	825	1058	1528	3572		0.00398637	0.00741464	0.0114807	0.0134141	0.0134141	0.0146898	0.0164438	0.0210879	0.0304558	0.0711979		17.8604	5.06667
Endocrine/Metab	phecode_EM_256-71	Dehydration	0	1	0	0	1	2	4	22	44	75		0	1.99037e-05	0	0	1.99041e-05	3.98081e-05	7.96162e-05	0.000437889	0.000875779	0.0014928		inf	50
Endocrine/Metab	phecode_EM_257	Polydipsia	12	17	15	15	5	16	25	53	90	200		0.000239158	0.000338807	0.000298954	0.000298954	9.96512e-05	0.000318884	0.000498256	0.0010563	0.00179372	0.00398605		16.667	19.0476
Genetic	phecode_GE_960	Chromosomal anomalies	12	6	13	19	12	16	14	15	25	47		0.000238877	0.000119439	0.000258784	0.000378222	0.000238882	0.000318509	0.000278696	0.000298603	0.000497671	0.000935621		3.91674	3.35714
Genetic	phecode_GE_961	Genetic syndromes associated with neoplasms	8	18	15	13	10	11	29	23	30	76		0.000159277	0.000358373	0.000298644	0.000258825	0.000199096	0.000219006	0.000577379	0.00045793	0.0005973	0.00151316		9.50019	7.2381
Genetic	phecode_GE_961-1	Phakomatoses	7	9	18	11	9	12	12	22	18	56		0.000139362	0.000179179	0.000358359	0.000218997	0.000179179	0.000238906	0.000238906	0.000437994	0.000358359	0.00111492		8.00016	5.33333
Genetic	phecode_GE_964	Disorders of carbohydrate metabolism	2	6	0	3	3	4	9	29	42	17		3.98097e-05	0.000119429	0	5.97158e-05	5.97158e-05	7.9621e-05	0.000179147	0.000577252	0.000836021	0.000338389		8.50017	4.85714
Genetic	phecode_GE_965	Inborn error of lipid metabolism	2	7	2	1	2	4	14	35	37	76		3.98287e-05	0.000139401	3.98287e-05	1.99148e-05	3.98295e-05	7.96591e-05	0.000278807	0.000697017	0.000736846	0.00151352		38.0008	25.3333
Genetic	phecode_GE_965-4	Familial hypercholesterolemia*	0	1	0	0	0	0	3	20	24	63		0	1.99112e-05	0	0	0	0	5.97348e-05	0.000398232	0.000477878	0.00125443		inf	#DIV/0!
Genetic	phecode_GE_966	Other inborn errors of metabolism	20	50	69	73	66	71	92	105	128	234		0.000398502	0.000996254	0.00137486	0.00145456	0.00131508	0.00141471	0.00183314	0.00209218	0.00255046	0.00466256		11.7002	3.41606
Genetic	phecode_GE_966-4	Genetic of bilirubin excretion*	16	45	68	65	73	69	82	101	121	216		0.000318776	0.000896557	0.0013548	0.00129503	0.00145442	0.00137472	0.00163376	0.00201231	0.00241079	0.00430356		13.5003	3.04225
Genetic	phecode_GE_966-41	Gilbert syndrome*	16	45	68	65	72	70	82	101	121	216		0.000318776	0.000896557	0.0013548	0.00129503	0.00143449	0.00139464	0.00163376	0.00201231	0.00241079	0.00430356		13.5003	3.04225
Genetic	phecode_GE_967	Genetic disorders of vitamin and mineral metabolism	0	0	0	0	0	1	2	20	32	50		0	0	0	0	0	1.9906e-05	3.98121e-05	0.000398129	0.000637006	0.000995322		inf	100
Genetic	phecode_GE_967-4	Hereditary hemochromatosis	0	0	0	0	0	1	2	20	30	51		0	0	0	0	0	1.99056e-05	3.98113e-05	0.000398113	0.000597169	0.00101519		inf	102
Genetic	phecode_GE_970	Hemoglobinopathies	17	35	49	45	64	50	59	64	69	181		0.000338672	0.000697267	0.000976173	0.000896486	0.001275	0.000996095	0.00117539	0.00127503	0.00137464	0.00360594		10.6473	3.17544
Genetic	phecode_GE_970-2	Thalassemia	5	14	19	31	46	36	25	28	28	85		9.95619e-05	0.000278773	0.000378335	0.000617284	0.00091597	0.000716846	0.00049781	0.000557547	0.000557558	0.00169259		17.0003	2.07317
Genetic	phecode_GE_970-25	Thalassemia minor	4	9	18	17	25	30	16	21	19	73		7.96369e-05	0.000179183	0.000358373	0.000338463	0.00049774	0.000597288	0.000318554	0.000418102	0.000378283	0.0014534		18.2504	2.65455
Genetic	phecode_GE_970-6	Hereditary hemolytic anemias	6	7	12	18	15	9	13	23	12	65		0.000119434	0.00013934	0.000238868	0.000358302	0.000298585	0.000179151	0.000258773	0.00045783	0.000238873	0.00129389		10.8335	5.41667
Genetic	phecode_GE_971	Genetic coagulation defects	26	22	24	28	45	25	41	44	57	158		0.000517846	0.000438186	0.000478021	0.000557691	0.000896289	0.000497939	0.000816619	0.000876372	0.0011353	0.00314697		6.07704	4.51429
Genetic	phecode_GE_971-1	Hereditary hypo-coagulability	26	22	24	28	45	25	41	44	57	158		0.000517846	0.000438186	0.000478021	0.000557691	0.000896289	0.000497939	0.000816619	0.000876372	0.0011353	0.00314697		6.07704	4.51429
Genetic	phecode_GE_972	Genetic neuromuscular disease	19	51	56	62	40	44	60	60	87	218		0.000378373	0.00101563	0.0011152	0.00123469	0.000796575	0.000876232	0.00119486	0.00119489	0.00173258	0.00434142		11.4739	5.19048
Genetic	phecode_GE_972-1	Hereditary neuropathy	7	21	24	26	12	16	22	29	43	110		0.000139337	0.00041801	0.000477726	0.000517547	0.000238868	0.00031849	0.000437924	0.000577264	0.000855943	0.00218962		15.7146	7.85714
Genetic	phecode_GE_972-11	Hereditary motor and sensory neuropathy	3	20	15	10	6	2	15	15	19	70		5.97122e-05	0.000398081	0.000298561	0.000199041	0.000119424	3.98089e-05	0.000298567	0.000298567	0.000378185	0.00139331		23.3338	17.5
Genetic	phecode_GE_972-2	Hereditary ataxia	10	23	21	24	18	17	20	24	37	82		0.000199053	0.000457821	0.000418019	0.000477736	0.000358302	0.000338396	0.000398113	0.000477736	0.000736509	0.00163226		8.20016	4.68571
Genetic	phecode_GE_972-9	Muscular dystrophy	5	4	11	10	14	7	11	8	10	32		9.95164e-05	7.96131e-05	0.000218936	0.000199033	0.000278651	0.000139326	0.00021894	0.000159229	0.000199037	0.000636917		6.40013	3.04762
Genetic	phecode_GE_974	Genetic diseases of the eye	30	50	61	80	68	113	104	125	147	223		0.000597502	0.000995837	0.00121492	0.00159334	0.00135434	0.00225059	0.00207134	0.00248964	0.00292782	0.00444152		7.43348	2.46409
Genetic	phecode_GE_974-1	Hereditary retinal dystrophy	6	12	23	16	21	22	27	26	34	48		0.000119453	0.000238906	0.000457912	0.000318547	0.000418093	0.000438003	0.000537549	0.00051764	0.000676913	0.000955642		8.00016	2.23256
Genetic	phecode_GE_974-2	Hereditary corneal dystrophies	22	42	52	46	62	81	85	85	117	176		0.000438003	0.000836187	0.00103528	0.000915824	0.00123437	0.00161265	0.00169228	0.00169232	0.00232942	0.00350409		8.00016	2.46154
Genetic	phecode_GE_975	Hereditary cardiovascular diseases	3	12	9	4	5	8	8	10	22	30		5.9711e-05	0.000238849	0.000179137	7.96162e-05	9.95203e-05	0.000159232	0.000159232	0.000199041	0.000437889	0.000597122		10.0002	4.61538
Genetic	phecode_GE_975-2	Hereditary hemorrhagic telangiectasia	3	10	10	3	5	6	9	9	21	29		5.9711e-05	0.000199037	0.000199037	5.9711e-05	9.95203e-05	0.000119424	0.000179137	0.000179137	0.000417985	0.000577218		9.66686	5.27273
Genetic	phecode_GE_976	Genetic diseases primary affecting the kidneys	4	10	9	16	21	23	27	33	24	141		7.96353e-05	0.000199088	0.000179179	0.000318541	0.000418085	0.000457903	0.000537549	0.000657004	0.000477821	0.0028072		35.2507	6.40909
Genetic	phecode_GE_976-5	Polycystic kidney disease	3	9	7	17	19	26	26	25	29	137		5.97253e-05	0.000179176	0.000139359	0.000338443	0.00037826	0.000517619	0.000517619	0.000497711	0.000577356	0.00272751		45.6676	6.08889
Genetic	phecode_GE_976-52	Autosomal dominant polycystic kidney disease (ADPKD)	3	3	1	2	7	10	12	6	10	73		5.97181e-05	5.97181e-05	1.9906e-05	3.98121e-05	0.000139342	0.000199064	0.000238877	0.000119439	0.000199064	0.00145317		24.3338	8.58824
Genetic	phecode_GE_978	Genetic disorders relating to growth and musculoskeletal system	10	13	14	13	17	15	25	24	46	100		0.0001991	0.00025883	0.00027874	0.00025883	0.00033847	0.00029865	0.00049775	0.00047784	0.00091586	0.00199104		10.0002	6.25
Genetic	phecode_GE_978-2	Herediatary connective tissue diseases	4	7	8	9	5	6	13	15	18	77		7.96226e-05	0.00013934	0.000159245	0.000179151	9.95282e-05	0.000119434	0.000258773	0.000298591	0.000358309	0.00153277		19.2504	14
Genetic	phecode_GE_978-22	Ehler's Danlos syndrome	1	0	6	6	3	2	11	7	11	62		1.99025e-05	0	0.000119415	0.000119415	5.97074e-05	3.9805e-05	0.000218932	0.00013932	0.000218932	0.00123398		62.0012	24.8
Genetic	phecode_GE_978-3	Osteochondrodysplasias	4	5	12	2	5	7	10	6	27	27		7.96178e-05	9.95223e-05	0.000238854	3.98089e-05	9.95223e-05	0.000139331	0.000199045	0.000119427	0.000537431	0.000537431		6.75013	4.5
Genetic	phecode_GE_983	Genetic carrier status	15	20	42	47	37	16	19	39	57	120		0.000298698	0.000398264	0.000836353	0.000935919	0.000736788	0.000318611	0.000378358	0.000776629	0.00113507	0.00238963		8.00016	4.5283
Genetic	phecode_GE_983-2	Hemoglobin C trait [Sickle-cell trait]	4	7	13	32	42	21	27	26	48	118		7.96416e-05	0.000139373	0.000258835	0.000637133	0.000836237	0.000418118	0.000537581	0.00051767	0.000955699	0.00234943		29.5	3.74603
Gastrointestinal	phecode_GI_500	Disorders of tooth develoment	72	100	123	102	117	86	106	110	108	161		0.00143896	0.00199856	0.00245823	0.00203857	0.00233836	0.0017188	0.00211852	0.00219846	0.00215849	0.00321775		2.23616	1.58621
Gastrointestinal	phecode_GI_500-4	Disturbances in tooth eruption	73	94	104	105	116	80	99	91	119	143		0.00145877	0.00187842	0.00207825	0.00209828	0.0023181	0.00159869	0.00197838	0.00181851	0.00237805	0.00285766		1.95894	1.45918
Gastrointestinal	phecode_GI_500-41	Impacted teeth*	58	84	88	95	90	101	81	82	97	126		0.00115868	0.00167809	0.001758	0.00189784	0.00179795	0.0020177	0.00161816	0.00163813	0.00193779	0.00251718		2.17246	1.31937
Gastrointestinal	phecode_GI_502	Diseases of teeth and supporting structures	282	541	562	682	752	828	910	1099	1285	2199		0.00570273	0.0109403	0.011365	0.0137917	0.0152076	0.0167445	0.0184028	0.0222249	0.0259864	0.0444701		7.79803	2.78354
Gastrointestinal	phecode_GI_502-1	Diseases of hard tissues of teeth	165	282	369	282	344	383	427	461	599	1045		0.00329888	0.0056382	0.00737764	0.0056382	0.0068778	0.00765755	0.00853727	0.00921705	0.0119762	0.0208933		6.33346	2.87483
Gastrointestinal	phecode_GI_502-11	Dental caries	156	255	330	302	308	375	422	456	557	1003		0.00311751	0.00509603	0.00659486	0.00603529	0.0061552	0.00749415	0.00843342	0.00911289	0.0111313	0.0200444		6.42962	2.93704
Gastrointestinal	phecode_GI_502-16	Loss of teeth and edentulism	5	12	11	15	12	7	20	20	15	34		9.95421e-05	0.000238906	0.000218997	0.000298632	0.000238906	0.000139362	0.000398176	0.000398176	0.000298632	0.0006769		6.80014	3.57895
Gastrointestinal	phecode_GI_502-3	Diseases of pulp and periapical tissues	74	153	143	124	166	177	229	327	476	803		0.00148213	0.00306441	0.00286412	0.00248358	0.00332479	0.0035451	0.0045866	0.00654943	0.00953392	0.0160835		10.8516	4.68222
Gastrointestinal	phecode_GI_502-32	Periapical abscess	73	127	138	139	121	154	216	310	447	787		0.00146161	0.00254285	0.00276309	0.00278312	0.00242271	0.00308345	0.00432484	0.00620695	0.00895002	0.0157576		10.781	5.72364
Gastrointestinal	phecode_GI_504	Periodontal diseases	84	155	140	183	149	196	238	246	308	489		0.00167876	0.00309771	0.00279793	0.00365729	0.00297786	0.00391718	0.00475658	0.00491646	0.00615557	0.00977296		5.82154	2.83478
Gastrointestinal	phecode_GI_504-1	Gingivitis	4	11	13	8	10	16	26	58	82	172		7.97035e-05	0.000219185	0.000259036	0.000159407	0.000199259	0.00031882	0.000518083	0.00115572	0.00163395	0.00342732		43.0009	13.2308
Gastrointestinal	phecode_GI_504-3	Periodontitis	44	71	100	98	78	99	103	122	147	235		0.000877578	0.00141609	0.00199453	0.00195464	0.00155574	0.00197459	0.00205437	0.00243333	0.00293197	0.00468716		5.34102	2.65537
Gastrointestinal	phecode_GI_505	Oral cysts	41	55	59	60	69	56	64	80	79	88		0.000817303	0.00109638	0.00117612	0.00119605	0.00137546	0.00111632	0.00127579	0.00159474	0.0015748	0.00175421		2.14634	1.408
Gastrointestinal	phecode_GI_505-1	Odontogenic cysts	10	16	11	20	9	15	9	13	17	17		0.000199056	0.00031849	0.000218966	0.000398121	0.000179154	0.000298591	0.000179154	0.000258779	0.000338403	0.000338403		1.70003	1.41667
Gastrointestinal	phecode_GI_506	Diseases of salivary glands	64	71	92	99	76	144	201	276	496	1041		0.00128015	0.00142017	0.00184022	0.00198024	0.00152018	0.00288035	0.00402056	0.00552077	0.00992139	0.0208229		16.266	9.46364
Gastrointestinal	phecode_GI_506-3	Sialoadenitis	20	27	41	35	37	54	73	96	146	268		0.000398581	0.000538084	0.000817107	0.000697531	0.00073739	0.00107619	0.00145485	0.00191323	0.0029097	0.00534109		13.4003	5.89011
Gastrointestinal	phecode_GI_506-4	Sialolithiasis	13	24	17	17	16	32	34	36	65	97		0.000258944	0.00047805	0.000338618	0.000338618	0.0003187	0.000637412	0.00067725	0.000717089	0.00129474	0.00193216		7.46169	4.04167
Gastrointestinal	phecode_GI_506-5	Disturbances of salivary secretion	9	9	11	14	9	24	33	97	187	601		0.000179347	0.000179347	0.000219206	0.00027899	0.000179351	0.000478269	0.000657619	0.001933	0.00372651	0.0119766		66.7791	36.4242
Gastrointestinal	phecode_GI_506-6	Mucocele of salivary gland	7	4	8	10	9	12	12	10	21	18		0.000139345	7.96258e-05	0.000159252	0.000199068	0.000179162	0.000238882	0.000238882	0.000199068	0.000418044	0.000358323		2.57148	1.71429
Gastrointestinal	phecode_GI_507	Lesions of mouth	215	356	337	355	437	463	618	768	1180	2118		0.0043263	0.00716355	0.00678123	0.00714343	0.00879346	0.00931665	0.0124359	0.0154543	0.0237448	0.04262		9.85136	4.70667
Gastrointestinal	phecode_GI_507-1	Stomatitis	55	58	76	64	69	84	129	265	421	910		0.00110046	0.00116049	0.00152064	0.00128054	0.00138058	0.00168071	0.00258108	0.00530223	0.00842354	0.0182076		16.5455	11.8954
Gastrointestinal	phecode_GI_507-11	Recurrent oral aphthae [Recurrent aphthous stomatitis]	1	4	11	3	4	11	20	46	90	226		1.9943e-05	7.97734e-05	0.000219377	5.98301e-05	7.97734e-05	0.000219377	0.000398867	0.000917395	0.0017949	0.0045072		226.005	30.1333
Gastrointestinal	phecode_GI_507-2	Cellulitis and abscess of mouth	28	20	14	22	23	28	27	30	53	67		0.000557447	0.000398176	0.000278723	0.000437994	0.000457912	0.000557458	0.000537549	0.000597276	0.00105519	0.00133392		2.3929	2.62745
Gastrointestinal	phecode_GI_507-3	Oral leukoplakia	20	36	35	59	25	44	42	37	57	94		0.000398248	0.000716846	0.000696933	0.00117483	0.00049781	0.000876145	0.00083632	0.000736758	0.00113501	0.0018718		4.70009	2.72464
Gastrointestinal	phecode_GI_508	Diseases of lips	56	52	86	64	89	83	115	205	289	644		0.00111741	0.00103759	0.00171602	0.00127704	0.00177588	0.00165616	0.00229468	0.00409051	0.00576662	0.0128504		11.5002	7.48837
Gastrointestinal	phecode_GI_509	Diseases of tongue	95	125	108	123	165	178	264	343	556	1053		0.00189913	0.00249885	0.00215901	0.00245887	0.00329848	0.00355836	0.00527757	0.00685685	0.0111149	0.0210507		11.0844	6.13994
Gastrointestinal	phecode_GI_509-1	Glossitis	28	32	30	39	39	54	85	128	193	441		0.000558136	0.00063787	0.000598015	0.000777419	0.000777419	0.00107643	0.00169437	0.00255153	0.00384723	0.00879081		15.7503	9.48387
Gastrointestinal	phecode_GI_509-11	Glossodynia	1	2	1	1	3	7	8	22	49	163		1.99108e-05	3.98216e-05	1.99108e-05	1.99112e-05	5.97336e-05	0.000139378	0.00015929	0.000438046	0.000975649	0.00324552		163.003	32.6
Gastrointestinal	phecode_GI_509-12	Geographic tongue	1	4	1	2	4	2	6	16	36	70		1.99056e-05	7.96226e-05	1.99056e-05	3.98113e-05	7.96226e-05	3.98113e-05	0.000119434	0.00031849	0.000716618	0.00139342		70.0014	23.3333
Gastrointestinal	phecode_GI_509-3	Hypertrophy of tongue papillae	4	1	2	2	1	1	10	15	27	55		7.96242e-05	1.9906e-05	3.98121e-05	3.98121e-05	1.9906e-05	1.9906e-05	0.00019906	0.000298591	0.000537474	0.00109485		13.7503	55
Gastrointestinal	phecode_GI_510	Diseases of esophagus	1123	1745	1623	1959	2153	2483	2880	3324	4101	6457		0.0232505	0.0361284	0.0336025	0.040559	0.0445765	0.0514089	0.0596286	0.0688213	0.0849086	0.133688		5.7499	2.78559
Gastrointestinal	phecode_GI_510-1	Achalasia of cardia	12	17	18	14	16	25	18	29	37	80		0.000238868	0.000338396	0.000358302	0.000278679	0.00031849	0.000497641	0.000358302	0.000577264	0.000736509	0.00159248		6.6668	3.90244
Gastrointestinal	phecode_GI_510-2	Esophagitis	912	1278	1364	1360	1734	1896	2208	2522	3113	4618		0.0188138	0.0263641	0.0281382	0.0280557	0.035771	0.0391129	0.0455493	0.0520268	0.0642187	0.0952676		5.0637	2.54435
Gastrointestinal	phecode_GI_510-5	Dyskinesia of esophagus	44	47	50	38	46	72	84	137	166	443		0.000876337	0.000936087	0.000995857	0.000756851	0.000916189	0.00143403	0.00167304	0.00272865	0.00330625	0.0088233		10.0684	7.50847
Gastrointestinal	phecode_GI_510-6	Diverticulum of esophagus	9	18	19	26	16	16	30	47	59	87		0.000179133	0.000358273	0.000378177	0.000517506	0.000318465	0.000318465	0.000597122	0.000935491	0.00117434	0.00173165		9.66686	5.4375
Gastrointestinal	phecode_GI_510-7	Gastroesophageal laceration-hemorrhage syndrome [Mallory-Weiss tear]	14	17	24	21	23	25	34	46	47	108		0.00027879	0.000338531	0.000477926	0.000418185	0.000458012	0.000497839	0.000677062	0.000916043	0.000935957	0.00215071		7.71444	4.5
Gastrointestinal	phecode_GI_510-8	Barrett's esophagus	162	321	462	372	488	519	525	731	908	2273		0.00322851	0.00639723	0.00920722	0.00741361	0.00972538	0.0103432	0.0104628	0.0145681	0.0180956	0.0452987		14.0309	4.5144
Gastrointestinal	phecode_GI_511	Gastro-esophageal reflux disease [GERD]	1428	2636	2641	2554	3132	3813	4409	5549	7123	11304		0.0296567	0.0547444	0.0548483	0.0530426	0.0650467	0.07919	0.091568	0.115244	0.147934	0.234766		7.91613	3.25529
Gastrointestinal	phecode_GI_512	Aphagia and dysphagia	531	708	793	764	890	1170	1297	1630	2117	3713		0.0106712	0.0142286	0.0159368	0.015354	0.0178862	0.0235133	0.0260656	0.0327579	0.0425451	0.0746197		6.99261	3.60485
Gastrointestinal	phecode_GI_513	Peptic ulcer	393	615	982	787	877	1035	1210	1544	2037	3147		0.0079917	0.0125061	0.0199691	0.0160037	0.0178339	0.0210469	0.0246055	0.0313981	0.0414235	0.0639959		8.0078	3.29184
Gastrointestinal	phecode_GI_513-1	Esophageal ulcer	122	232	316	244	383	356	484	521	725	1118		0.00244567	0.00465079	0.00633482	0.00489145	0.00767797	0.0071367	0.0097027	0.0104444	0.014534	0.0224124		9.16412	3.02571
Gastrointestinal	phecode_GI_513-2	Gastric ulcer	172	310	403	356	440	482	598	713	1020	1685		0.00344448	0.00620807	0.00807049	0.00712927	0.00881145	0.00965255	0.0119756	0.0142786	0.020427	0.0337445		9.79671	3.6551
Gastrointestinal	phecode_GI_513-3	Duodenal ulcer	84	147	183	252	245	246	331	406	545	947		0.00168519	0.00294908	0.00367131	0.00505567	0.00491524	0.0049353	0.00664059	0.00814525	0.0109339	0.0189989		11.274	3.85743
Gastrointestinal	phecode_GI_514	Gastrointestinal obstruction	412	655	849	887	916	919	1120	1393	1701	2817		0.00825734	0.0131276	0.0170157	0.0177773	0.0183586	0.0184187	0.0224476	0.0279192	0.0340923	0.0564597		6.83752	3.0703
Gastrointestinal	phecode_GI_514-1	Esophageal obstruction (Stricture and stenosis of esophagus)	138	199	242	270	280	286	330	416	495	744		0.00275164	0.00396794	0.00482533	0.00538363	0.00558303	0.00570266	0.00658	0.00829478	0.00987	0.0148349		5.3913	2.62898
Gastrointestinal	phecode_GI_514-2	Intestinal obstruction	252	382	550	562	508	590	651	848	1075	1988		0.0050394	0.00763908	0.0109987	0.0112387	0.0101588	0.0117986	0.0130187	0.0169583	0.0214979	0.039756		7.88905	3.62113
Gastrointestinal	phecode_GI_514-21	Impaction of intestine	26	33	54	59	35	55	83	83	87	234		0.000517567	0.000656913	0.00107495	0.0011745	0.000696739	0.00109488	0.00165227	0.00165227	0.00173189	0.0046582		9.00018	5.2
Gastrointestinal	phecode_GI_514-3	Ileus	47	75	107	115	104	132	144	175	221	409		0.000935696	0.00149316	0.00213024	0.00228951	0.00207052	0.00262796	0.00286687	0.00348404	0.00439985	0.00814271		8.7023	3.4661
Gastrointestinal	phecode_GI_514-31	Paralytic ileus	3	14	14	15	26	19	24	32	43	73		5.9711e-05	0.000278651	0.000278651	0.000298561	0.000517506	0.000378177	0.000477697	0.00063693	0.000855875	0.001453		24.3338	3.24444
Gastrointestinal	phecode_GI_515	Heartburn	116	164	185	172	233	287	370	560	871	1783		0.00232745	0.00329053	0.00371188	0.00345104	0.00467496	0.00575843	0.0074239	0.0112362	0.0174763	0.0357752		15.371	6.85769
Gastrointestinal	phecode_GI_516	Other diseases of stomach and duodenum	167	279	336	322	335	444	479	588	836	1696		0.00333813	0.00557688	0.00671624	0.0064364	0.00669625	0.00887503	0.00957483	0.0117537	0.016711	0.0339017		10.1559	4.3543
Gastrointestinal	phecode_GI_516-1	Pyloric stenosis	12	16	31	43	35	35	40	43	56	118		0.000238849	0.000318465	0.000617026	0.000855892	0.000696656	0.000696656	0.000796178	0.000855892	0.00111465	0.00234873		9.83353	3.37143
Gastrointestinal	phecode_GI_517	Vascular disorders of intestine	74	119	170	172	208	183	247	327	439	867		0.00147387	0.00237019	0.00338598	0.00342582	0.00414285	0.00364491	0.00491963	0.00651304	0.0087438	0.0172685		11.7164	4.43478
Gastrointestinal	phecode_GI_517-1	Acute vascular insufficiency of intestine	21	30	45	55	38	54	68	71	90	235		0.000418002	0.000597146	0.000895736	0.00109479	0.0007564	0.00107488	0.00135356	0.00141327	0.00179147	0.00467773		11.1907	5.1087
Gastrointestinal	phecode_GI_517-2	Chronic vascular insufficiency of intestine	2	2	10	8	4	9	14	19	18	63		3.98034e-05	3.98034e-05	0.000199017	0.000159217	7.96083e-05	0.000179119	0.000278629	0.00037814	0.000358237	0.00125383		31.5006	9.69231
Gastrointestinal	phecode_GI_517-4	Gastrointestinal angiodysplasia	37	60	64	84	87	89	120	131	201	346		0.000736612	0.00119451	0.00127414	0.00167231	0.00173207	0.00177188	0.00238906	0.00260806	0.00400167	0.00688845		9.35154	3.93182
Gastrointestinal	phecode_GI_518	Appendicitis	241	239	308	256	292	276	311	270	337	388		0.00482676	0.0047867	0.00616864	0.00512718	0.00584819	0.00552774	0.00622872	0.00540757	0.00674958	0.00777103		1.60999	1.3662
Gastrointestinal	phecode_GI_520	Hernia	2028	3243	4002	4192	4522	5066	5722	6728	7913	10781		0.043509	0.0695759	0.0858596	0.0899359	0.0970178	0.108689	0.122763	0.144347	0.16977	0.231302		5.31619	2.24885
Gastrointestinal	phecode_GI_520-1	Hernia of the abdominal wall	520	775	1207	2031	1891	1963	2298	3091	3937	5592		0.0107518	0.0160243	0.0249566	0.041994	0.0391001	0.0405889	0.0475157	0.0639125	0.0814052	0.115626		10.7541	2.90192
Gastrointestinal	phecode_GI_520-11	Inguinal hernia	141	258	380	1108	1418	1467	1592	2138	2906	4343		0.00288214	0.0052737	0.00776747	0.0226483	0.0289849	0.0299865	0.0325423	0.0437031	0.0594019	0.0887758		30.802	3.01075
Gastrointestinal	phecode_GI_520-12	Femoral hernia	34	55	60	67	59	62	96	84	123	179		0.000677372	0.00109575	0.00119536	0.00133482	0.00117546	0.00123523	0.00191262	0.00167354	0.00245054	0.00356623		5.26481	2.95868
Gastrointestinal	phecode_GI_520-13	Umbilical hernia	138	213	294	367	349	394	510	662	825	1208		0.00276332	0.00426512	0.00588706	0.00734882	0.00698839	0.00788947	0.0102123	0.0132559	0.0165198	0.0241895		8.7538	3.25168
Gastrointestinal	phecode_GI_520-14	Ventral hernia	139	202	199	195	222	297	338	429	570	1232		0.00278006	0.00404008	0.00398008	0.00390008	0.00444009	0.00594012	0.00676014	0.00858034	0.0114005	0.024641		8.86349	4.74759
Gastrointestinal	phecode_GI_520-2	Diaphragmatic hernia	1398	1970	2535	2664	2647	3212	3711	4334	5602	8245		0.028901	0.040726	0.0524064	0.0550732	0.0547217	0.0664021	0.0767179	0.0895973	0.115811	0.170453		5.89783	2.81447
Gastrointestinal	phecode_GI_522	Gastrointestinal inflammation	2522	3502	3035	3537	3934	4618	5223	6332	8046	11725		0.0542377	0.0753134	0.0652702	0.0760662	0.084604	0.099314	0.112325	0.136178	0.17304	0.252161		4.64919	2.74205
Gastrointestinal	phecode_GI_522-1	Inflammatory bowel disease	172	249	299	276	309	308	346	379	555	1271		0.00345354	0.0049996	0.00600353	0.00554172	0.00620432	0.00618424	0.00694737	0.00760998	0.0111439	0.0255206		7.38968	4.11994
Gastrointestinal	phecode_GI_522-11	Crohn's disease	48	78	89	102	108	117	106	156	180	598		0.000958428	0.00155745	0.00177712	0.0020367	0.00215651	0.00233622	0.00211657	0.00311495	0.00359418	0.0119407		12.4586	5.31556
Gastrointestinal	phecode_GI_522-12	Ulcerative colitis	97	134	156	170	187	166	195	195	281	924		0.00194206	0.00268284	0.00312331	0.00340361	0.00374397	0.00332352	0.00390414	0.00390414	0.00562608	0.0185		9.52596	5.23513
Gastrointestinal	phecode_GI_522-13	Inflammatory polyps of colon [Pseudopolyposis of colon]	11	13	24	17	19	32	21	26	47	195		0.000218953	0.000258763	0.000477717	0.000338383	0.0003782	0.000636968	0.00041801	0.000517537	0.000935547	0.00388152		17.7276	7.64706
Gastrointestinal	phecode_GI_522-14	Microscopic colitis*	0	0	0	0	0	1	3	38	52	148		0	0	0	0	0	1.99045e-05	5.97134e-05	0.000756369	0.00103503	0.00294586		inf	296
Gastrointestinal	phecode_GI_522-4	Toxic gastroenteritis and colitis	41	59	63	63	68	70	85	92	123	210		0.000816083	0.00117436	0.00125398	0.00125398	0.0013535	0.00139334	0.00169191	0.00183125	0.0024483	0.00418002		5.12205	3.04348
Gastrointestinal	phecode_GI_522-7	Ulceration of the lower GI tract	60	108	128	127	126	148	192	221	274	591		0.00119527	0.00215148	0.0025499	0.00252998	0.00251006	0.00294832	0.00382485	0.00440257	0.00545838	0.0117736		9.8502	4.31387
Gastrointestinal	phecode_GI_522-8	Duodenitis	337	517	672	710	506	802	941	1035	1351	2085		0.00678669	0.0104116	0.0135331	0.0142984	0.0101901	0.0161511	0.0189504	0.0208438	0.0272077	0.0419897		6.18707	3.18807
Gastrointestinal	phecode_GI_522-9	Gastritis	1550	2080	2384	1855	2644	3072	3534	4261	5594	8725		0.0320466	0.0430045	0.0492898	0.0383526	0.0546654	0.0635144	0.0730663	0.0880973	0.115657	0.180392		5.62903	3.05283
Gastrointestinal	phecode_GI_522-91	Acute gastritis	21	34	29	36	44	57	81	84	143	279		0.000418886	0.000678196	0.000578461	0.00071809	0.000877665	0.00113698	0.00161573	0.00167558	0.00285247	0.00556531		13.286	5.52475
Gastrointestinal	phecode_GI_522-92	Atrophic gastritis	14	35	44	49	35	48	65	87	133	208		0.000278746	0.000696864	0.000876058	0.00097561	0.000696864	0.000955699	0.00129418	0.00173221	0.00264814	0.00414145		14.8574	5.01205
Gastrointestinal	phecode_GI_523	Diverticular disease [Bowel diverticulosis]	2385	3144	4206	3767	4029	4802	5544	6536	7655	10174		0.048762	0.06428	0.0859929	0.077019	0.0823758	0.0981803	0.113351	0.133633	0.156512	0.208015		4.26592	2.30416
Gastrointestinal	phecode_GI_523-1	Diverticula of small intestine	22	42	57	73	68	75	95	103	184	267		0.000437985	0.000836154	0.0011348	0.00145334	0.0013538	0.00149316	0.00189134	0.00205061	0.00366322	0.00531565		12.1366	3.73427
Gastrointestinal	phecode_GI_523-2	Diverticula of colon	2251	2844	3547	3511	3907	4359	5086	5911	7190	9606		0.0455945	0.0576058	0.0718453	0.0711161	0.0791371	0.0882925	0.103018	0.119729	0.145635	0.194572		4.26744	2.32422
Gastrointestinal	phecode_GI_523-3	Gastric diverticulum	13	15	19	13	16	17	17	20	31	44		0.000258737	0.000298543	0.000378155	0.000258737	0.000318446	0.000338349	0.000338349	0.000398057	0.000617001	0.000875744		3.38468	2.66667
Gastrointestinal	phecode_GI_523-4	Diverticulitis	81	103	84	85	119	136	172	271	442	1020		0.00161628	0.00205527	0.00167614	0.0016961	0.00237454	0.00271376	0.00343211	0.00540767	0.00881989	0.0203536		12.5928	8
Gastrointestinal	phecode_GI_524	Functional intestinal disorder	268	524	590	593	612	813	1024	1339	1872	3571		0.00548024	0.0107151	0.0120647	0.012126	0.0125146	0.0166251	0.0209398	0.0273813	0.0382806	0.0730236		13.3249	5.01193
Gastrointestinal	phecode_GI_524-1	Irritable bowel syndrome	220	470	577	455	579	761	918	1226	1718	3340		0.00449383	0.00960065	0.0117863	0.00929425	0.0118272	0.0155449	0.0187519	0.0250434	0.0350935	0.0682259		15.1821	4.98507
Gastrointestinal	phecode_GI_524-3	Megacolon (other than Hirschsprung's)	16	22	34	22	25	25	42	54	53	121		0.000318465	0.000437889	0.000676738	0.000437898	0.000497611	0.000497611	0.000835987	0.00107484	0.00105494	0.00240844		7.56265	4.84
Gastrointestinal	phecode_GI_525	Intestinal malabsorption	99	141	186	215	205	206	221	276	354	700		0.00197735	0.00281623	0.00371502	0.00429425	0.00409451	0.00411457	0.00441417	0.00551272	0.00707067	0.0139815		7.07085	3.40633
Gastrointestinal	phecode_GI_525-1	Celiac disease	85	112	155	174	196	174	161	203	240	526		0.00169657	0.00223548	0.00309375	0.00347305	0.00391218	0.00347305	0.00321357	0.0040519	0.00479042	0.010499		6.18836	2.84324
Gastrointestinal	phecode_GI_526	Intestinal infection	912	1457	1611	1250	1722	2146	2517	3081	4174	6853		0.01852	0.0295874	0.0327146	0.0253838	0.0349687	0.0435789	0.0511128	0.062566	0.0847616	0.139167		7.51441	3.54343
Gastrointestinal	phecode_GI_526-1	Bacterial enteritis	160	205	140	268	271	320	453	533	752	1173		0.00321608	0.0041206	0.00281407	0.00538693	0.00544724	0.00643216	0.00910553	0.0107136	0.0151156	0.0235784		7.3314	3.96954
Gastrointestinal	phecode_GI_526-11	Intestinal e.coli	2	5	8	4	6	6	15	108	131	160		3.98295e-05	9.95738e-05	0.000159318	7.96591e-05	0.000119489	0.000119489	0.000298721	0.00215079	0.00260889	0.00318643		80.0016	26.6667
Gastrointestinal	phecode_GI_526-12	Intestinal infection due to C. difficile	39	62	75	77	75	67	82	130	202	463		0.00077835	0.00123738	0.00149683	0.00153674	0.00149683	0.00133719	0.00163656	0.00259455	0.00403153	0.00924059		11.872	6.52113
Gastrointestinal	phecode_GI_526-2	Viral enteritis	70	91	97	95	120	203	294	450	678	1271		0.00139843	0.001818	0.00193787	0.00189791	0.00239736	0.00405554	0.00587354	0.00899011	0.0135451	0.0253921		18.1575	7.86997
Gastrointestinal	phecode_GI_526-3	Intestinal infection due to protozoa	6	9	5	3	7	8	15	25	32	28		0.000119474	0.000179211	9.95639e-05	5.97383e-05	0.000139389	0.000159302	0.000298692	0.00049782	0.000637209	0.000557558		4.66676	3.73333
Gastrointestinal	phecode_GI_527	Abdominal pain	2013	2484	2247	2713	3134	3694	4441	5462	6842	10933		0.0454043	0.056028	0.0506823	0.0611946	0.0706907	0.0833221	0.100171	0.123201	0.154329	0.246605		5.43132	3.2024
Gastrointestinal	phecode_GI_527-2	Abdominal tenderness	0	3	0	0	1	0	4	11	27	66		0	5.97158e-05	0	0	1.99053e-05	0	7.9621e-05	0.000218958	0.000537452	0.00131377		inf	132
Gastrointestinal	phecode_GI_527-3	Functional dyspepsia	413	728	665	610	839	1061	1393	1794	2518	4569		0.00856313	0.0150943	0.0137881	0.0126477	0.0173958	0.0219988	0.028883	0.0371975	0.0522093	0.0947355		11.0632	4.80947
Gastrointestinal	phecode_GI_528	Nausea and vomiting	917	1497	1215	1235	1595	1968	2337	2977	4047	7085		0.0189146	0.0308781	0.0250614	0.0254739	0.0328995	0.0405932	0.0482045	0.0614055	0.083476	0.146143		7.72644	3.97699
Gastrointestinal	phecode_GI_528-1	Nausea	916	1503	1205	1240	1598	1969	2330	2981	4050	7095		0.0188784	0.0309769	0.0248351	0.0255565	0.0329349	0.0405812	0.0480214	0.0614386	0.0834707	0.146228		7.74579	3.97813
Gastrointestinal	phecode_GI_528-2	Vomiting	917	1498	1216	1235	1594	1968	2335	2978	4045	7087		0.0189146	0.0308987	0.025082	0.0254739	0.0328789	0.0405932	0.0481632	0.0614261	0.0834347	0.146184		7.72862	3.97923
Gastrointestinal	phecode_GI_529	Symptoms involving digestive system	2141	2775	2929	2961	3707	4505	5336	6327	8312	13247		0.0458959	0.0594868	0.0627894	0.0634754	0.0794675	0.0965743	0.114389	0.135633	0.178186	0.283978		6.18743	3.22625
Gastrointestinal	phecode_GI_529-1	Diarrhea	65	47	58	54	58	106	225	929	1815	3671		0.00132648	0.000959145	0.00118363	0.001102	0.00118363	0.00216318	0.00459165	0.0189584	0.0370393	0.0749153		56.4769	44.7683
Gastrointestinal	phecode_GI_529-2	Flatulence, eructation, and gas pain	152	215	214	198	302	367	494	636	1084	1946		0.00304896	0.00431268	0.00429262	0.00397168	0.00605781	0.00736164	0.00990933	0.0127578	0.0217444	0.0390355		12.8029	5.81764
Gastrointestinal	phecode_GI_529-5	Constipation	987	1637	1433	1638	1769	2348	2767	3554	4647	8084		0.0200757	0.0332967	0.0291473	0.0333171	0.0359816	0.0477585	0.056281	0.0722887	0.0945204	0.164429		8.19048	3.92713
Gastrointestinal	phecode_GI_529-6	Halitosis*	0	1	2	3	5	11	6	38	55	80		0	1.99183e-05	3.98367e-05	5.9755e-05	9.95917e-05	0.000219102	0.00011951	0.000756897	0.00109551	0.0015935		inf	10
Gastrointestinal	phecode_GI_529-7	Fecal incontinence and encopresis	118	195	286	242	252	306	410	525	757	1476		0.00235393	0.00388996	0.00570528	0.00482764	0.00502713	0.00610437	0.00817906	0.0104732	0.0151013	0.0294446		12.5087	5.29032
Gastrointestinal	phecode_GI_530	Disease of anus and rectum	439	570	576	581	690	797	1025	1203	1445	2514		0.00892367	0.0115865	0.0117085	0.0118101	0.0140258	0.0162008	0.0208359	0.0244542	0.0293735	0.0511038		5.72677	3.3813
Gastrointestinal	phecode_GI_530-1	Anal fissure	99	104	101	113	149	187	241	301	442	836		0.00198867	0.00208911	0.00202885	0.0022699	0.00299305	0.00375638	0.00484111	0.00604648	0.00887889	0.0167936		8.44461	4.97619
Gastrointestinal	phecode_GI_530-2	Anorectal abscess	47	60	63	59	67	90	92	131	164	325		0.000938892	0.00119859	0.00125851	0.00117861	0.00133842	0.00179788	0.00183783	0.00261696	0.0032762	0.00649247		6.91503	4.14013
Gastrointestinal	phecode_GI_530-3	Rectal prolapse	42	70	94	86	89	102	126	205	232	483		0.00083702	0.00139503	0.00187333	0.00171393	0.00177372	0.0020328	0.00251111	0.00408554	0.00462363	0.00962592		11.5002	5.05759
Gastrointestinal	phecode_GI_530-4	Stenosis of anus and rectum	9	18	19	17	27	26	23	31	48	149		0.000179179	0.000358359	0.000378268	0.00033845	0.000537538	0.00051764	0.000457912	0.000617186	0.000955642	0.00296647		16.5559	5.62264
Gastrointestinal	phecode_GI_532	Other disorders of the intestines	400	558	628	589	660	723	888	1087	1320	2254		0.00803503	0.0112091	0.0126153	0.0118318	0.0132581	0.0145236	0.0178381	0.0218356	0.0265161	0.0452783		5.63511	3.25958
Gastrointestinal	phecode_GI_532-1	Intestinal fistula	50	75	76	74	97	96	110	160	193	410		0.000998064	0.0014971	0.00151706	0.00147713	0.00193624	0.00191628	0.00219574	0.00319387	0.0038526	0.00818429		8.20016	4.2487
Gastrointestinal	phecode_GI_532-2	Intestinal perforation	93	130	195	163	164	167	196	240	298	535		0.0018534	0.00259078	0.00388617	0.00324844	0.00326836	0.00332815	0.00390609	0.00478297	0.00593898	0.0106623		5.7528	3.23263
Gastrointestinal	phecode_GI_532-3	Intussusception	8	15	15	16	25	16	12	30	42	96		0.000159239	0.000298573	0.000298573	0.000318478	0.000497621	0.000318478	0.000238858	0.000597158	0.000836021	0.0019109		12.0002	4.68293
Gastrointestinal	phecode_GI_532-4	Volvulus	44	66	94	91	83	91	126	134	203	355		0.000876005	0.00131401	0.0018715	0.00181177	0.0016525	0.00181177	0.00250861	0.00266789	0.00404165	0.00706791		8.06834	4.08046
Gastrointestinal	phecode_GI_535	Intestinal or peritoneal adhesions	329	470	594	671	584	624	801	861	1099	1937		0.00657356	0.0093908	0.0118684	0.0134069	0.0116686	0.0124678	0.0160043	0.0172031	0.0219589	0.0387028		5.88766	3.20695
Gastrointestinal	phecode_GI_537	Abnormality of the peritoneum	165	207	230	255	294	263	310	271	345	647		0.00328928	0.00412655	0.00458505	0.00508353	0.00586101	0.00524301	0.00617998	0.0054025	0.00687772	0.0128982		3.92129	2.32316
Gastrointestinal	phecode_GI_537-1	Peritonitis	150	166	214	225	213	231	255	221	277	534		0.00298954	0.00330842	0.00426507	0.00448439	0.00424523	0.00460398	0.00508231	0.00440467	0.00552079	0.010643		3.56007	2.40541
Gastrointestinal	phecode_GI_537-2	Hemoperitoneum	4	4	4	9	14	11	5	9	18	52		7.96067e-05	7.96083e-05	7.96083e-05	0.000179119	0.000278629	0.000218923	9.95104e-05	0.000179119	0.000358237	0.00103491		13.0003	4.16
Gastrointestinal	phecode_GI_540	Hepatitis	68	96	113	104	130	117	115	105	153	390		0.00135897	0.00191854	0.00225828	0.00207842	0.00259803	0.00233822	0.00229825	0.00209845	0.00305774	0.00779423		5.73541	3.15789
Gastrointestinal	phecode_GI_540-1	Chronic hepatitis	36	60	68	70	90	87	70	63	93	262		0.000717603	0.00119601	0.00135547	0.00139534	0.00179401	0.00173421	0.00139534	0.00125581	0.00185381	0.00522266		7.27792	2.96045
Gastrointestinal	phecode_GI_540-11	Autoimmune hepatitis	10	9	18	27	20	21	19	28	38	101		0.000199045	0.00017914	0.00035828	0.00053742	0.000398089	0.000417994	0.000378192	0.000557336	0.000756384	0.00201039		10.1002	4.92683
Gastrointestinal	phecode_GI_540-2	Acute hepatitis	25	26	25	28	34	27	20	28	43	89		0.000498574	0.000518517	0.000498584	0.000558414	0.000678074	0.000538471	0.000398867	0.000558414	0.000857565	0.00177496		3.56007	2.91803
Gastrointestinal	phecode_GI_540-3	Viral hepatitits	45	48	56	65	81	66	66	57	95	199		0.000898706	0.00095862	0.00111839	0.00129813	0.00161767	0.00131813	0.00131813	0.00113838	0.00189731	0.00397436		4.42231	2.70748
Gastrointestinal	phecode_GI_540-4	Alcoholic hepatitis	2	8	8	15	11	17	12	18	23	117		3.98097e-05	0.000159239	0.000159239	0.000298573	0.000218953	0.000338383	0.000238858	0.000358295	0.000457821	0.00232891		58.5012	8.35714
Gastrointestinal	phecode_GI_542	Chronic liver disease	275	465	599	623	621	725	959	1104	1551	3448		0.00549934	0.00929888	0.0119786	0.0124585	0.0124185	0.0144983	0.0191777	0.0220774	0.0310163	0.0689531		12.5384	5.12333
Gastrointestinal	phecode_GI_542-1	Fibrosis and cirrhosis of liver	29	57	78	112	139	149	154	188	275	1062		0.000577643	0.00113537	0.00155366	0.0022309	0.0027687	0.00296789	0.00306748	0.00374472	0.00547765	0.0211537		36.6207	7.375
Gastrointestinal	phecode_GI_542-11	Cirrhosis of liver	19	51	57	100	134	117	140	160	250	970		0.000378403	0.00101571	0.00113521	0.0019916	0.00266874	0.00233017	0.00278823	0.00318655	0.00497909	0.0193189		51.0536	7.72908
Gastrointestinal	phecode_GI_542-2	Fatty liver disease (FLD)	165	331	326	443	357	565	685	808	1193	2559		0.00329249	0.00660494	0.00650517	0.00883985	0.00712376	0.0112743	0.0136688	0.0161232	0.0238057	0.0510646		15.5094	5.55098
Gastrointestinal	phecode_GI_542-3	Hepatic failure	24	56	54	85	90	106	105	106	127	567		0.000477783	0.00111483	0.00107503	0.00169218	0.00179172	0.00211025	0.00209034	0.00211025	0.00252832	0.0112879		23.6255	5.78571
Gastrointestinal	phecode_GI_542-4	Portal hypertension	15	34	63	62	75	78	79	97	168	582		0.000298626	0.000676886	0.00125423	0.00123432	0.00149313	0.00155286	0.00157277	0.00193116	0.00334468	0.0115869		38.8008	7.60784
Gastrointestinal	phecode_GI_542-5	Hepatorenal syndrome	2	4	3	8	5	9	9	8	10	70		3.98026e-05	7.96052e-05	5.97039e-05	0.00015921	9.95084e-05	0.000179115	0.000179115	0.000159213	0.000199017	0.00139312		35.0007	10
Gastrointestinal	phecode_GI_542-7	Chronic nonalcoholic liver disease	26	46	63	103	100	114	136	153	241	935		0.000517722	0.00091597	0.00125448	0.00205098	0.00199128	0.00227006	0.00270814	0.00304666	0.00479898	0.0186185		35.9623	8.73832
Gastrointestinal	phecode_GI_542-8	Biliary cirrhosis	4	16	18	34	17	17	29	29	51	134		7.96337e-05	0.000318535	0.000358352	0.000676886	0.000338443	0.000338443	0.000577344	0.000577344	0.00101535	0.00266778		33.5007	7.88235
Gastrointestinal	phecode_GI_542-81	Primary biliary cirrhosis*	4	11	18	12	23	19	23	28	47	115		7.96289e-05	0.00021898	0.00035833	0.000238887	0.000457866	0.000378237	0.000457875	0.000557414	0.000935659	0.00228938		28.7506	5.47619
Gastrointestinal	phecode_GI_545	Nonspecific abnormal results of function study of liver	351	606	671	578	639	730	857	1013	1387	2340		0.0070448	0.0121628	0.0134674	0.0116008	0.0128251	0.0146516	0.0172005	0.0203316	0.027838	0.0469663		6.6668	3.41855
Gastrointestinal	phecode_GI_546	Other disorders of liver	194	329	457	427	441	468	597	684	880	1702		0.00387202	0.00656647	0.00912121	0.00852261	0.00880204	0.00934094	0.0119157	0.0136521	0.0175642	0.0339707		8.77337	3.74477
Gastrointestinal	phecode_GI_546-2	Abscess of liver	18	23	23	32	36	25	29	37	61	93		0.000358287	0.000457812	0.000457812	0.000636955	0.000716575	0.000497621	0.000577241	0.00073648	0.0012142	0.00185119		5.16677	3.04918
Gastrointestinal	phecode_GI_546-3	Hepatomegaly	23	24	37	36	49	29	59	52	83	225		0.00045793	0.00047784	0.000736685	0.000716775	0.00097561	0.000577402	0.00117471	0.00103534	0.00165256	0.00447984		9.7828	5.76923
Gastrointestinal	phecode_GI_546-31	Hepatosplenomegaly*	7	6	8	11	9	7	10	18	22	70		0.000139317	0.000119415	0.00015922	0.000218927	0.000179122	0.000139317	0.000199025	0.000358245	0.000437855	0.00139317		10	8.75
Gastrointestinal	phecode_GI_550	Disorders of the gallbladder	964	1377	1381	1417	1371	1788	1998	2418	2923	4249		0.0196851	0.0281187	0.0282004	0.0289361	0.0279967	0.0365122	0.0408005	0.0493772	0.0596896	0.0867674		4.40777	2.69009
Gastrointestinal	phecode_GI_550-1	Gallstones [Cholelithiasis]	820	1169	1233	1181	1260	1540	1763	2112	2626	3778		0.0166908	0.023795	0.0250977	0.0240392	0.0256473	0.0313467	0.0358858	0.0429897	0.0534522	0.0769012		4.60741	2.69857
Gastrointestinal	phecode_GI_550-2	Cholecystitis	178	221	229	293	238	305	397	464	507	866		0.003561	0.00442124	0.00458128	0.00586164	0.00476133	0.00610171	0.00794222	0.0092826	0.010143	0.0173252		4.86527	3.18969
Gastrointestinal	phecode_GI_550-21	Acute cholecystitis	54	84	93	86	88	109	135	171	202	394		0.0010769	0.00167518	0.00185466	0.00171509	0.00175498	0.00217378	0.0026923	0.00341025	0.00402848	0.00785753		7.29644	4
Gastrointestinal	phecode_GI_550-22	Chronic cholecystitis	68	100	87	93	115	139	146	187	207	255		0.00135609	0.00199426	0.00173504	0.0018547	0.00229344	0.00277207	0.00291167	0.00372933	0.00412819	0.00508546		3.75007	2.00787
Gastrointestinal	phecode_GI_550-3	Gallbladder perforation	7	10	24	25	22	23	28	24	43	71		0.000139312	0.000199017	0.00047764	0.000497542	0.000437846	0.000457748	0.000557258	0.00047765	0.00085579	0.00141305		10.1431	3.15556
Gastrointestinal	phecode_GI_550-4	Cholesterolosis of gallbladder	43	44	56	37	55	63	65	83	99	158		0.000856284	0.000876197	0.00111516	0.000736802	0.00109527	0.00125458	0.00129441	0.00165286	0.00197148	0.00314641		3.67449	2.67797
Gastrointestinal	phecode_GI_552	Other diseases of biliary tract	159	230	338	333	319	374	443	560	687	1267		0.00317099	0.00458697	0.00674086	0.00664114	0.00636193	0.00745882	0.00883491	0.0111683	0.0137011	0.0252682		7.96855	3.65657
Gastrointestinal	phecode_GI_552-1	Cholangitis	59	86	118	137	118	144	193	217	293	598		0.00117485	0.0017125	0.00234971	0.00272805	0.00234971	0.00286744	0.00384317	0.00432107	0.00583445	0.0119078		10.1356	4.56489
Gastrointestinal	phecode_GI_552-2	Obstruction of bile duct	61	103	133	145	137	137	179	203	267	408		0.0012149	0.00205138	0.00264887	0.00288787	0.00272854	0.00272854	0.00356503	0.0040431	0.00531777	0.00812603		6.68866	2.9781
Gastrointestinal	phecode_GI_554	Diseases of the pancreas	162	267	340	338	329	355	508	569	783	1210		0.00323573	0.00533296	0.00679104	0.00675109	0.00657133	0.00709064	0.0101468	0.0113652	0.0156397	0.0241686		7.46928	3.53801
Gastrointestinal	phecode_GI_554-1	Pancreatitis	132	165	212	212	248	211	309	355	474	774		0.00263573	0.00329466	0.00423314	0.00423323	0.00495208	0.00421326	0.00617013	0.00708866	0.00946486	0.0154553		5.86375	3.37255
Gastrointestinal	phecode_GI_554-11	Acute pancreatitis	121	154	196	186	202	208	274	332	430	635		0.00241531	0.00307404	0.00391241	0.0037128	0.00403218	0.00415195	0.00546939	0.00662714	0.00858335	0.0126757		5.24804	3.09756
Gastrointestinal	phecode_GI_554-12	Chronic pancreatitis	8	31	43	32	51	50	37	76	115	311		0.000159331	0.000617407	0.00085642	0.000637336	0.00101575	0.000995837	0.00073692	0.00151367	0.00229043	0.00619411		38.8758	6.15842
Gastrointestinal	phecode_GI_554-2	Cyst and pseudocyst of pancreas	22	61	64	63	65	59	99	117	150	222		0.000437968	0.00121437	0.00127409	0.00125418	0.001294	0.00117455	0.00197086	0.00232919	0.00298614	0.00441949		10.0909	3.58065
Gastrointestinal	phecode_GI_555	Ascites	143	161	257	300	335	287	292	336	468	1069		0.00284844	0.00320698	0.00511922	0.00597586	0.00667304	0.0057169	0.0058165	0.00669296	0.00932234	0.021294		7.47567	3.4373
Gastrointestinal	phecode_GI_556	Other digestive system symptoms and diseases	498	482	431	477	642	807	1085	1567	2603	4565		0.0101366	0.00981091	0.00877282	0.00970913	0.0130679	0.0164265	0.0220852	0.0318963	0.052984	0.0929205		9.16685	6.3009
Gastrointestinal	phecode_GI_556-3	Abdominal or pelvic swelling, mass, or lump	83	91	124	125	122	161	242	311	495	768		0.00165917	0.00181909	0.00247881	0.0024988	0.00243883	0.00321846	0.00483768	0.00621702	0.00989525	0.0153526		9.2532	5.42756
Gastrointestinal	phecode_GI_556-8	Nonspecific abnormal findings in stool contents	414	377	336	345	484	589	787	1175	1967	3685		0.00836702	0.00761924	0.00679062	0.00697251	0.00978173	0.011904	0.0159057	0.0237474	0.0397542	0.074476		8.90115	6.86859
Gastrointestinal	phecode_GI_557	Gastrointestinal hemorrhage	1517	1681	1597	1934	2067	2410	2758	3304	3994	5948		0.0315109	0.0349175	0.0331734	0.0401737	0.0429364	0.0500613	0.05729	0.0686317	0.0829646	0.123554		3.92098	2.65714
Gastrointestinal	phecode_GI_557-1	Hematemesis	71	117	163	173	150	158	230	257	410	917		0.00141765	0.00233612	0.0032546	0.00345427	0.00299503	0.00315476	0.00459238	0.00513148	0.00818641	0.0183096		12.9155	5.95455
Gastrointestinal	phecode_GI_557-2	Blood in stool	232	216	273	280	209	312	345	433	596	1182		0.00463675	0.00431698	0.00545618	0.00559608	0.00417716	0.00623576	0.00689531	0.00865412	0.0119119	0.0236239		5.09493	4.53743
Gastrointestinal	phecode_GI_557-8	Hemorrhage of rectum and anus	655	685	456	530	729	827	1038	1403	1874	3138		0.0134921	0.01411	0.00939296	0.0109173	0.0150164	0.017035	0.0213813	0.0289004	0.0386026	0.0646397		4.79094	4.03342
Gastrointestinal	phecode_GI_558	Abnormal findings on diagnostic imaging of the digestive tract	210	335	339	280	377	453	525	665	916	1597		0.00420176	0.00670282	0.00678285	0.00560247	0.00754332	0.00906399	0.0105046	0.0133059	0.0183281	0.0319541		7.60491	3.84819
Genitourinary	phecode_GU_580	Glomerular diseases	94	115	130	159	164	165	189	237	361	1326		0.00187614	0.00229527	0.00259466	0.00317346	0.00327326	0.00329322	0.0037723	0.00473035	0.0072053	0.026466		14.1067	8.06079
Genitourinary	phecode_GU_580-2	Chronic nephritic syndrome	3	15	21	37	56	47	44	84	125	636		5.97265e-05	0.000298638	0.000418093	0.000736641	0.00111492	0.000935733	0.000876005	0.00167237	0.00248865	0.0126623		212.004	12.3495
Genitourinary	phecode_GU_580-5	Morphologic lesions in glomerular diseases	102	80	88	99	84	93	125	154	194	408		0.00203459	0.00159576	0.00175533	0.00197475	0.00167554	0.00185507	0.00249337	0.00307183	0.00386978	0.00813851		4.00008	4.61017
Genitourinary	phecode_GU_580-52	Diffuse membranous glomerulonephritis	4	7	5	8	4	7	3	12	14	44		7.96115e-05	0.00013932	9.95144e-05	0.000159223	7.96115e-05	0.00013932	5.97086e-05	0.000238834	0.00027864	0.000875726		11	8
Genitourinary	phecode_GU_581	Renal tubulo-interstitial diseases	340	518	586	577	569	589	746	914	1229	1991		0.00680967	0.0103747	0.0117367	0.0115564	0.0113962	0.011797	0.0149415	0.0183064	0.0246154	0.0398774		5.856	3.43869
Genitourinary	phecode_GU_581-1	Acute pyelonephritis	20	32	23	35	28	39	41	81	110	218		0.000398605	0.000637781	0.000458405	0.000697572	0.000558058	0.000777295	0.000817156	0.00161438	0.00219237	0.00434488		10.9002	6.50746
Genitourinary	phecode_GU_581-3	Obstructive and reflux uropathy	198	355	441	452	432	435	528	651	870	1457		0.00395273	0.00708696	0.0088038	0.0090234	0.00862413	0.00868402	0.0105406	0.0129961	0.017368	0.0290871		7.35873	3.36101
Genitourinary	phecode_GU_581-31	Hydronephrosis	177	292	408	384	388	372	440	562	744	1194		0.00352983	0.00582323	0.00813657	0.00765795	0.00773772	0.00741863	0.00877473	0.0112079	0.0148376	0.0238119		6.7459	3.14211
Genitourinary	phecode_GU_581-32	Hydroureter	24	31	44	42	36	60	56	67	79	131		0.000477669	0.000616989	0.000875726	0.000835937	0.000716518	0.0011942	0.00111458	0.00133352	0.00157236	0.00260733		5.45844	2.72917
Genitourinary	phecode_GU_581-33	Stricture or kinking of ureter	33	40	57	65	49	44	63	65	105	212		0.000657109	0.000796495	0.00113503	0.00129433	0.000975726	0.000876162	0.00125451	0.00129433	0.00209084	0.00422151		6.42437	4.55914
Genitourinary	phecode_GU_582	Renal failure	621	1261	1869	2519	2194	2395	3000	3908	5605	11179		0.0125373	0.0254583	0.0377332	0.050856	0.0442946	0.0483526	0.0605681	0.0789001	0.113161	0.225697		18.002	4.87209
Genitourinary	phecode_GU_582-1	Acute kidney failure	337	675	1061	1399	1447	1433	1563	2222	3337	7909		0.0067173	0.0134545	0.0211485	0.0278857	0.0288425	0.0285635	0.0311547	0.0442903	0.0665152	0.157647		23.4688	5.49236
Genitourinary	phecode_GU_582-2	Chronic KD	262	628	1033	1327	1142	1234	1707	2189	3375	7327		0.00527779	0.0126508	0.0208094	0.0267319	0.0230052	0.0248585	0.0343869	0.0440966	0.0679882	0.1476		27.9662	6.16751
Genitourinary	phecode_GU_582-21	End stage renal disease [CDK, stage 5]	16	30	61	80	91	82	90	143	224	1353		0.00031889	0.000597919	0.00121577	0.00159445	0.00181369	0.00163431	0.00179379	0.00285014	0.00446455	0.0269667		84.5642	15.6416
Genitourinary	phecode_GU_582-3	Renal dialysis	11	12	27	26	41	36	48	62	82	557		0.000219054	0.000238968	0.000537677	0.000517763	0.000816489	0.000716917	0.00095589	0.00123469	0.00163298	0.0110923		50.6374	14.4675
Genitourinary	phecode_GU_585	Kidney stone disease	227	390	487	528	487	586	719	862	1056	1532		0.00457827	0.00786576	0.00982211	0.010649	0.00982211	0.011819	0.0145015	0.0173857	0.0212985	0.0308989		6.74903	2.85555
Genitourinary	phecode_GU_585-1	Renal colic	60	80	55	66	90	92	125	143	236	408		0.00120248	0.00160333	0.00110229	0.00132275	0.00180375	0.00184384	0.00250521	0.00286596	0.00472984	0.00817701		6.80014	4.48352
Genitourinary	phecode_GU_586	Other disorders of the kidney and ureters	179	312	449	401	438	483	614	866	1160	2284		0.00357485	0.00623103	0.00896727	0.00800863	0.00874758	0.0096463	0.0122626	0.0172954	0.0231671	0.0456152		12.76	4.95983
Genitourinary	phecode_GU_586-2	Cyst of kidney	107	184	285	237	252	329	380	543	717	1428		0.00213241	0.00366695	0.00567978	0.00472319	0.00502212	0.00655666	0.00757304	0.0108215	0.0142891	0.0284593		13.3461	4.91566
Genitourinary	phecode_GU_586-3	Ischemia and infarction of kidney	5	6	10	23	19	9	17	21	35	84		9.95084e-05	0.00011941	0.000199021	0.000457748	0.00037814	0.000179119	0.000338335	0.000417944	0.000696573	0.00167177		16.8003	6
Genitourinary	phecode_GU_586-5	Renal sclerosis, unspecified	13	12	16	19	17	20	24	33	54	186		0.000258743	0.000238839	0.000318452	0.000378162	0.000338356	0.000398073	0.000477688	0.000656821	0.0010748	0.00370208		14.308	10.0541
Genitourinary	phecode_GU_588	Disorders and findings from impaired renal function	10	24	41	32	50	48	45	59	74	270		0.000199171	0.000478011	0.000816603	0.000637349	0.000995857	0.000956042	0.000896289	0.00117513	0.0014739	0.00537774		27.0005	5.5102
Genitourinary	phecode_GU_588-1	Disorders resulting from impaired renal function	3	4	7	8	16	6	9	8	17	82		5.97134e-05	7.96178e-05	0.000139331	0.000159239	0.000318478	0.000119429	0.000179144	0.000159239	0.000338383	0.0016322		27.3339	7.45455
Genitourinary	phecode_GU_588-2	Abnormal results of function study of kidney	10	17	33	27	35	39	38	51	58	192		0.000199136	0.000338531	0.000657148	0.000537667	0.000696975	0.000776629	0.000756716	0.00101559	0.00115501	0.00382348		19.2004	5.18919
Genitourinary	phecode_GU_591	Urinary tract infection [UTI]	860	1350	1450	1548	1618	2205	2865	3663	4945	8898		0.0177822	0.0279139	0.0299816	0.0320079	0.033456	0.0455936	0.0592407	0.0757413	0.10225	0.183987		10.3467	4.65498
Genitourinary	phecode_GU_592	Cystitis and urethritis	173	237	269	243	292	349	482	616	967	2147		0.00350877	0.00480681	0.00545584	0.00492851	0.00592232	0.00707839	0.00977588	0.0124937	0.0196126	0.0435453		12.4104	6.69891
Genitourinary	phecode_GU_592-1	Cystitis	163	224	242	247	273	344	449	589	955	2109		0.0033014	0.00453689	0.00490156	0.00500284	0.00552945	0.00696751	0.00909422	0.0119298	0.0193429	0.0427165		12.9389	6.8363
Genitourinary	phecode_GU_592-11	Acute cystitis	14	16	9	16	15	18	20	52	164	522		0.000279748	0.000319712	0.000179842	0.000319719	0.000299736	0.000359683	0.000399648	0.00103909	0.00327712	0.0104308		37.2865	31.6364
Genitourinary	phecode_GU_592-12	Chronic cystitis	41	65	85	83	99	99	105	136	189	461		0.000817303	0.00129572	0.00169444	0.00165457	0.00197353	0.00197353	0.00209313	0.00271111	0.00376764	0.00918986		11.2441	4.65657
Genitourinary	phecode_GU_592-2	Urethritis	5	16	17	13	11	8	22	30	51	78		9.96472e-05	0.000318871	0.000338801	0.000259083	0.000219224	0.000159436	0.000438448	0.000597895	0.00101642	0.00155453		15.6003	8.21053
Genitourinary	phecode_GU_593	Hematuria	1143	1329	1075	1207	1285	1685	2471	3658	5663	9850		0.0236362	0.0274831	0.0222305	0.0249602	0.0265732	0.034845	0.0510991	0.0756457	0.117108	0.203693		8.61785	6.633
Genitourinary	phecode_GU_593-1	Gross hematuria	0	2	0	1	0	3	16	85	167	403		0	3.98343e-05	0	1.99171e-05	0	5.97526e-05	0.000318681	0.00169299	0.00332623	0.00802677		inf	268.667
Genitourinary	phecode_GU_593-2	Microscopic hematuria	0	0	1	0	2	2	15	225	374	689		0	0	1.99501e-05	0	3.9901e-05	3.9901e-05	0.000299258	0.00448887	0.0074615	0.0137459		inf	344.5
Genitourinary	phecode_GU_593-3	Recurrent and persistent hematuria*	76	49	56	46	52	68	79	88	134	265		0.00151425	0.00097629	0.00111576	0.000916517	0.00103606	0.00135485	0.00157402	0.00175337	0.00266991	0.00528004		3.48691	4.41667
Genitourinary	phecode_GU_594	Abnormality of urination	1120	1792	2042	1889	2273	2726	3303	4172	5579	8936		0.0235636	0.0377017	0.0429614	0.0397433	0.0478224	0.0573533	0.069493	0.0877761	0.117378	0.188008		7.97874	3.57512
Genitourinary	phecode_GU_594-1	Retention of urine	269	549	859	1127	1135	1249	1466	2053	2831	4946		0.00539305	0.0110066	0.0172217	0.0225947	0.0227551	0.0250406	0.0293911	0.0411596	0.0567574	0.09916		18.3866	4.14933
Genitourinary	phecode_GU_594-2	Dysuria	71	104	100	143	130	182	296	516	897	2119		0.00142771	0.00209129	0.00201086	0.00287553	0.00261412	0.00365976	0.00595226	0.0103762	0.0180378	0.042611		29.8457	13.5833
Genitourinary	phecode_GU_594-3	Urinary incontinence and enuresis	361	684	618	599	726	1033	1141	1523	2033	3923		0.00736644	0.0139575	0.0126107	0.0122232	0.0148148	0.0210795	0.0232833	0.0310785	0.0414856	0.0800531		10.8673	4.46049
Genitourinary	phecode_GU_594-31	Urge incontinence	0	3	0	2	5	10	22	218	500	1157		0	5.99101e-05	0	3.99401e-05	9.98502e-05	0.0001997	0.000439341	0.00435347	0.00998502	0.0231058		inf	154.267
Genitourinary	phecode_GU_594-32	Stress incontinence	41	94	183	209	213	304	408	590	824	1453		0.000828517	0.00189953	0.00369802	0.00422342	0.00430425	0.00614315	0.00824476	0.0119226	0.0166512	0.0293618		35.439	5.62089
Genitourinary	phecode_GU_594-4	Frequency of urination and polyuria	146	222	236	267	300	437	635	940	1452	2919		0.00295786	0.00449757	0.0047812	0.00540935	0.00607792	0.0088535	0.0128649	0.0190441	0.0294171	0.0591382		19.9936	7.9213
Genitourinary	phecode_GU_594-41	Nocturia	1	1	2	2	0	3	22	161	376	1111		1.99657e-05	1.99657e-05	3.99313e-05	3.99313e-05	0	5.98982e-05	0.000439253	0.00321454	0.00750724	0.0221823		1111.02	740.667
Genitourinary	phecode_GU_594-5	Oliguria and anuria	6	9	19	21	24	23	29	27	45	117		0.000119415	0.000179122	0.000378147	0.000417952	0.000477659	0.000457757	0.000577172	0.000537367	0.000895612	0.00232859		19.5	4.97872
Genitourinary	phecode_GU_594-6	Urinary urgency	0	0	1	5	4	4	27	212	421	706		0	0	1.99481e-05	9.97407e-05	7.97925e-05	7.97925e-05	0.0005386	0.004229	0.00839816	0.0140834		inf	176.5
Genitourinary	phecode_GU_596	Other disorders of bladder	385	639	783	794	797	1032	1249	1564	2161	4165		0.00778533	0.0129216	0.0158335	0.016056	0.0161166	0.0208691	0.0252573	0.0316273	0.0436998	0.0842248		10.8184	4.5544
Genitourinary	phecode_GU_596-1	Bladder neck obstruction	3	7	28	89	150	114	152	208	337	869		5.99221e-05	0.000139818	0.000559273	0.00177769	0.00299616	0.00227709	0.00303611	0.00415468	0.00673138	0.0173578		289.672	6.58333
Genitourinary	phecode_GU_596-2	Overactive bladder	0	0	0	2	2	3	19	229	500	1218		0	0	0	3.9921e-05	3.9921e-05	5.98814e-05	0.000379249	0.00457095	0.00998024	0.0243123		inf	487.2
Genitourinary	phecode_GU_596-3	Diverticulum of bladder	8	29	53	89	109	120	100	162	250	521		0.000159334	0.000577586	0.00105559	0.00177259	0.00217093	0.00239001	0.00199167	0.00322651	0.00497929	0.0103768		65.1263	4.55022
Genitourinary	phecode_GU_596-4	Vesical fistula	3	5	17	20	19	16	23	28	42	91		5.97134e-05	9.95223e-05	0.000338376	0.000398089	0.000378185	0.000318471	0.000457803	0.000557325	0.000835987	0.00181134		30.3339	5.2
Genitourinary	phecode_GU_596-5	Neuromuscular dysfunction of bladder	36	41	80	37	36	66	78	112	151	576		0.000718233	0.000817988	0.00159611	0.000738199	0.000718247	0.00131679	0.0015562	0.00223455	0.00301265	0.011492		16.0003	11.2941
Genitourinary	phecode_GU_597	Other disorders of urethra and urinary tract	148	259	312	285	367	379	428	547	681	1382		0.00296261	0.00518456	0.0062455	0.00570502	0.00734646	0.00758683	0.00856771	0.0109499	0.0136323	0.0276649		9.33802	3.70509
Genitourinary	phecode_GU_597-1	Urethral stricture	97	161	242	253	287	326	334	435	559	1188		0.00193922	0.00321871	0.00483806	0.00505798	0.0057377	0.00651752	0.00667746	0.0086967	0.0111758	0.023751		12.2477	3.87602
Genitourinary	phecode_GU_597-3	Urethral fistula	0	1	2	8	10	12	11	19	20	67		0	1.99037e-05	3.98073e-05	0.000159229	0.000199037	0.000238844	0.00021894	0.00037817	0.000398081	0.00133357		inf	6.09091
Genitourinary	phecode_GU_597-5	Urethral caruncle	5	8	22	19	20	22	28	34	70	158		9.95441e-05	0.000159271	0.000437994	0.000378268	0.000398176	0.000437994	0.000557458	0.000676913	0.00139364	0.00314566		31.6006	7.52381
Genitourinary	phecode_GU_598	Abnormal findings on radiological and other examination of genitourinary organs	13	21	40	56	47	36	47	83	103	148		0.000258835	0.000418118	0.000796416	0.001115	0.000935808	0.000716789	0.000935808	0.0016526	0.00205081	0.0029468		11.3848	3.56627
Genitourinary	phecode_GU_599	Other symptoms/disorders or the urinary system	329	339	283	338	422	595	893	1523	2460	4974		0.0066779	0.00688087	0.00574433	0.00686072	0.00856575	0.0120773	0.0181261	0.0309138	0.049933	0.100962		15.1188	9.78171
Genitourinary	phecode_GU_602	Disorders of prostate	1458	1618	1674	1720	1899	2114	2354	2697	3259	4719		0.0667124	0.0740334	0.0765957	0.0787005	0.0868909	0.0967284	0.10771	0.123404	0.149126	0.215933		3.23677	2.35186
Genitourinary	phecode_GU_602-1	Benign prostatic hyperplasia	1331	1485	1619	1540	1742	1942	2162	2513	3086	4521		0.0604588	0.0674571	0.0735441	0.0699555	0.0791315	0.0882166	0.0982102	0.114155	0.140184	0.205369		3.39685	2.4544
Genitourinary	phecode_GU_602-4	Elevated prostate specific antigen [PSA]	0	0	1	2	3	7	26	155	267	454		0	0	4.37733e-05	8.75465e-05	0.00013132	0.000306413	0.0011381	0.00678515	0.011688	0.0198739		inf	90.8
Genitourinary	phecode_GU_602-5	Inflammatory diseases of prostate	144	188	178	162	163	181	212	221	264	498		0.00631745	0.00824815	0.00780942	0.00710745	0.00715132	0.00794103	0.0093011	0.00969596	0.0115825	0.0218488		3.45849	2.89535
Genitourinary	phecode_GU_602-51	Prostatitis	141	103	105	98	132	122	136	124	193	339		0.00617663	0.004512	0.00459982	0.00429316	0.00578263	0.00534455	0.00595786	0.00543216	0.0084549	0.0148508		2.40436	2.66929
Genitourinary	phecode_GU_602-511	Acute prostatitis	40	35	30	26	28	39	48	50	69	114		0.00174795	0.00152952	0.00131102	0.00113621	0.00122362	0.00170432	0.00209763	0.00218503	0.00301534	0.00498186		2.85012	3.40299
Genitourinary	phecode_GU_602-512	Chronic prostatitis	132	74	97	90	106	109	111	118	141	289		0.00577681	0.00323851	0.00424526	0.0039389	0.00463915	0.00477045	0.00485798	0.00516434	0.00617095	0.0126483		2.18949	2.68837
Genitourinary	phecode_GU_603	Disorders of testis	185	202	170	194	248	245	365	530	841	1138		0.0083578	0.00912623	0.00768049	0.0087648	0.0112045	0.0110689	0.0164905	0.0239451	0.0379958	0.0514141		6.15163	4.61663
Genitourinary	phecode_GU_603-1	Hydrocele	141	126	109	129	153	128	174	211	208	303		0.00619317	0.00553433	0.00478763	0.0056661	0.00672025	0.00562217	0.00764264	0.0092678	0.00913603	0.0133093		2.14903	2.15658
Genitourinary	phecode_GU_603-2	Spermatocele	3	3	4	2	3	1	16	126	266	367		0.000132129	0.000132129	0.000176173	8.80863e-05	0.000132129	4.40432e-05	0.000704691	0.00554944	0.0117155	0.0161646		122.339	183.5
Genitourinary	phecode_GU_603-5	Orchitis and epididymitis	70	63	60	72	99	136	170	229	379	612		0.00309776	0.00278798	0.00265522	0.00318626	0.00438111	0.0060185	0.00752312	0.0101341	0.0167721	0.0270844		8.74324	5.20851
Genitourinary	phecode_GU_603-6	Scrotal pain*	0	0	0	2	2	2	0	4	78	509		0	0	0	3.99497e-05	3.99497e-05	3.99497e-05	0	7.98993e-05	0.00155804	0.0101672		inf	254.5
Genitourinary	phecode_GU_604	Disorders of penis	321	297	316	331	400	392	476	562	768	1055		0.0143118	0.0132418	0.0140895	0.0147583	0.0178348	0.0174782	0.0212235	0.025058	0.0342429	0.0470394		3.28675	2.66414
Genitourinary	phecode_GU_604-1	Redundant prepuce and phimosis	0	0	0	1	0	1	5	45	73	127		0	0	0	4.37541e-05	0	4.37541e-05	0.000218771	0.00196893	0.00319405	0.00555701		inf	254
Genitourinary	phecode_GU_604-3	Peyronie's disease	45	42	38	39	47	61	81	85	119	175		0.00197438	0.00184275	0.00166725	0.0017112	0.00206222	0.0026765	0.00355403	0.00372954	0.00522136	0.00767847		3.88906	3.24074
Genitourinary	phecode_GU_604-5	Balanoposthitis	28	38	31	31	44	39	64	135	212	370		0.00122818	0.00166681	0.00135977	0.00135977	0.00192999	0.00171068	0.00280726	0.00592157	0.00929906	0.0162295		13.2143	8.91566
Genitourinary	phecode_GU_605	Male sexual dysfuction	7	4	10	13	7	23	64	967	1731	3337		0.000315813	0.000180473	0.000451182	0.000586537	0.000315827	0.00103772	0.00288757	0.0436293	0.0780996	0.150559		476.736	222.467
Genitourinary	phecode_GU_605-1	Male erectile dysfunction*	7	4	10	13	7	23	64	962	1730	3323		0.000315799	0.000180457	0.000451141	0.000586484	0.000315799	0.00103767	0.00288744	0.0434018	0.078051	0.149921		474.736	221.533
Genitourinary	phecode_GU_608	Other disorders of male genital organs	176	203	216	219	298	275	437	756	1242	1616		0.00799382	0.00922015	0.0098106	0.00994686	0.013535	0.0124909	0.0198492	0.0343387	0.0564135	0.0734012		9.18224	5.64049
Genitourinary	phecode_GU_610	Benign mammary dysplasias	111	85	85	85	109	121	135	177	224	369		0.00416011	0.00318567	0.00318567	0.00318567	0.00408515	0.00453489	0.00505978	0.00663393	0.00839549	0.0138301		3.32445	3.2087
Genitourinary	phecode_GU_610-1	Cystic mastopathy	40	36	21	32	43	44	59	92	145	278		0.00148478	0.0013363	0.00077951	0.00118782	0.00159614	0.00163326	0.00219005	0.003415	0.00538233	0.0103196		6.95026	6.3908
Genitourinary	phecode_GU_610-2	Fibroadenosis of breast	12	24	12	9	7	16	13	18	19	27		0.000441859	0.00088375	0.000441875	0.000331406	0.00025776	0.000589167	0.000478698	0.000662813	0.000699635	0.000994219		2.25008	2.34783
Genitourinary	phecode_GU_610-3	Fibrosclerosis of breast	7	26	22	16	7	7	14	17	17	29		0.000256298	0.000951963	0.000805507	0.000585823	0.000256298	0.000256298	0.000512614	0.00062246	0.00062246	0.00106184		4.14301	4.14286
Genitourinary	phecode_GU_610-5	Mammary duct ectasia	13	6	11	16	24	11	20	24	31	38		0.00047619	0.00021978	0.00040293	0.000586081	0.000879153	0.000402945	0.000732628	0.000879153	0.00113557	0.00139199		2.92318	2.17143
Genitourinary	phecode_GU_612	Other nonmalignant breast conditions	155	125	118	126	134	182	254	560	967	1776		0.005914	0.00476935	0.00450227	0.00480751	0.00511275	0.00694418	0.00969133	0.0213667	0.0368971	0.0677656		11.4585	11.2405
Genitourinary	phecode_GU_612-1	Inflammatory disease of breast	47	37	44	37	38	60	71	119	143	266		0.00173502	0.00136587	0.00162428	0.00136587	0.00140284	0.002215	0.00262109	0.00439309	0.00527909	0.00981985		5.65978	5.42857
Genitourinary	phecode_GU_612-2	Breast conditions, congenital or relating to hormones	13	25	27	17	20	25	24	34	37	41		0.000477099	0.000917499	0.000990898	0.000623899	0.000733999	0.000917499	0.000880799	0.00124784	0.00135795	0.00150475		3.15396	1.82222
Genitourinary	phecode_GU_612-22	Hypertrophy of breast (Gynecomastia)	27	41	36	28	35	44	39	57	91	266		0.000538675	0.000818004	0.000718247	0.000558637	0.000698296	0.000877858	0.000778101	0.00113723	0.00181557	0.00530705		9.85205	6.73418
Genitourinary	phecode_GU_612-5	Mastodynia	9	8	5	10	15	13	28	304	581	1227		0.000336801	0.000299379	0.000187112	0.000374237	0.000561356	0.000486509	0.00104786	0.0113768	0.0217432	0.0459189		136.338	87.6429
Genitourinary	phecode_GU_612-7	Other signs and symptoms in breast	32	28	28	32	31	48	51	125	188	298		0.00117977	0.0010323	0.0010323	0.00117977	0.0011429	0.00176965	0.00188025	0.00460846	0.00693113	0.010987		9.31284	7.5443
Genitourinary	phecode_GU_612-8	Other specified disorders of breast	46	30	28	21	29	35	36	52	75	99		0.00168498	0.0010989	0.00102564	0.000769231	0.00106231	0.0012821	0.00131873	0.00190483	0.00274735	0.00362651		2.15225	3.09375
Genitourinary	phecode_GU_614	Inflammatory diseases of female pelvic organs	318	293	245	310	348	407	481	642	971	1870		0.0123218	0.0113531	0.00949318	0.0120118	0.0134847	0.0157709	0.0186384	0.024877	0.0376255	0.072461		5.88073	4.95364
Genitourinary	phecode_GU_614-1	Pelvic peritoneal adhesions, female (postoperative) (postinfection)	143	123	127	142	154	152	177	172	235	401		0.00527422	0.00453657	0.0046841	0.00523734	0.00567993	0.00560617	0.00652847	0.00634405	0.00866775	0.0147905		2.8043	2.62092
Genitourinary	phecode_GU_614-3	Pelvic inflammatory disease (PID)	46	43	40	39	31	39	43	57	69	143		0.00169492	0.00158438	0.00147384	0.00143705	0.00114227	0.00143705	0.00158444	0.0021003	0.00254247	0.00526917		3.10881	4.08571
Genitourinary	phecode_GU_614-32	Chronic inflammatory pelvic disease	24	16	12	18	9	11	16	23	34	70		0.000879636	0.000586424	0.000439818	0.000659727	0.000329864	0.000403167	0.000586424	0.000842985	0.0012462	0.0025657		2.91677	7
Genitourinary	phecode_GU_614-4	Inflammatory diseases of uterus, except cervix	13	11	9	12	12	8	11	21	34	64		0.000476225	0.000402975	0.000329707	0.000439609	0.000439609	0.000293072	0.000402975	0.000769315	0.00124556	0.00234458		4.92326	6.4
Genitourinary	phecode_GU_614-5	Inflammatory disease of cervix, vagina, and vulva	104	114	98	110	141	184	218	452	788	1616		0.00397219	0.00435414	0.00374303	0.00420152	0.00538558	0.007028	0.00832665	0.0172644	0.0300982	0.0617242		15.5391	9.94462
Genitourinary	phecode_GU_614-51	Cervicitis and endocervicitis	18	33	40	19	41	26	36	40	58	78		0.000662447	0.00121449	0.00147216	0.000699275	0.00150896	0.000956903	0.00132494	0.00147216	0.00213463	0.00287071		4.33349	2.32836
Genitourinary	phecode_GU_614-52	Vaginitis and vulvovaginitis	42	34	32	40	47	76	112	350	669	1410		0.00158341	0.00128186	0.00120645	0.00150807	0.00177198	0.00286533	0.00422259	0.0131956	0.0252224	0.0531594		33.5727	22.9268
Genitourinary	phecode_GU_614-53	Cyst or abscess of Bartholin's gland	12	18	18	15	30	29	38	38	97	152		0.00044142	0.00066213	0.00066213	0.000551775	0.00110355	0.00106676	0.00139783	0.00139783	0.00356828	0.00559152		12.6671	5.15254
Genitourinary	phecode_GU_614-54	Abscess or ulceration of vulva	10	15	16	13	22	22	36	51	51	118		0.000366555	0.000549833	0.000586489	0.000476522	0.000806422	0.000806422	0.00131965	0.0018695	0.0018695	0.00432551		11.8004	5.36364
Genitourinary	phecode_GU_614-55	Candidiasis of vulva and vagina	4	12	11	10	17	16	39	56	313	1408		8.05364e-05	0.000241609	0.000221479	0.000201345	0.000342286	0.000322152	0.000785245	0.00112753	0.0063021	0.0283494		352.007	85.3333
Genitourinary	phecode_GU_615	Endometriosis	105	118	129	115	118	142	132	175	208	450		0.00391411	0.00439872	0.00480877	0.00428689	0.00439872	0.00529357	0.00492078	0.00652377	0.00775396	0.0167754		4.28587	3.46154
Genitourinary	phecode_GU_616	Disorders of uterus, except cervix	290	331	290	333	325	302	381	453	557	818		0.0108048	0.0123323	0.0108048	0.0124069	0.0121092	0.0112523	0.0141958	0.0168784	0.0207534	0.030478		2.82079	2.60925
Genitourinary	phecode_GU_616-1	Endometrial hyperplasia	39	66	47	59	37	43	60	61	91	154		0.00143125	0.00242211	0.00172483	0.00216522	0.00135785	0.00157804	0.00220192	0.0022387	0.00333969	0.00565179		3.94886	3.85
Genitourinary	phecode_GU_616-2	Hypertrophy of uterus	20	42	46	37	49	56	58	79	106	176		0.000735213	0.00154395	0.00169099	0.00136014	0.00180127	0.0020586	0.00213212	0.00290409	0.00389663	0.00646987		8.8	3.35238
Genitourinary	phecode_GU_616-3	Malposition of uterus	32	45	44	44	49	40	53	68	110	202		0.00117461	0.0016518	0.00161509	0.00161509	0.00179863	0.00146832	0.00194553	0.00249615	0.00403788	0.00741502		6.31273	4.53933
Genitourinary	phecode_GU_617	Noninflammatory disorders of cervix	137	143	136	146	150	135	165	211	285	406		0.00509578	0.00531895	0.00505877	0.00543074	0.00557953	0.00502157	0.00613748	0.00784853	0.0106011	0.0151019		2.96361	2.84912
Genitourinary	phecode_GU_617-2	Erosion and ectropion of cervix	11	16	15	19	17	24	18	30	40	119		0.000406024	0.00059058	0.000553689	0.00070134	0.000627515	0.000885903	0.000664427	0.00110738	0.00147651	0.0043926		10.8186	5.80488
Genitourinary	phecode_GU_617-3	Stricture and stenosis of cervix	67	71	64	59	73	62	60	68	94	128		0.00245529	0.00260188	0.00234535	0.00216212	0.00267517	0.00227206	0.00219877	0.00249203	0.00344486	0.00469088		1.91052	1.8963
Genitourinary	phecode_GU_618	Noninflammatory disorders of vagina	222	183	197	187	218	286	384	876	1579	2768		0.00848981	0.00699836	0.00753375	0.00715133	0.00833684	0.0109373	0.0146851	0.0335016	0.060387	0.105859		12.4689	10.9841
Genitourinary	phecode_GU_618-1	Stricture and atresia of vagina	13	16	10	13	23	12	23	27	25	45		0.000475737	0.000585523	0.000365952	0.000475737	0.000841689	0.000439158	0.00084172	0.000988106	0.000914913	0.00164684		3.46167	2.57143
Genitourinary	phecode_GU_618-3	Atrophic vaginitis	138	123	115	129	164	172	254	448	709	1431		0.00510204	0.00454747	0.00425186	0.00476948	0.00606352	0.0063593	0.00939106	0.0165638	0.0262136	0.0529079		10.3699	8.51786
Genitourinary	phecode_GU_619	Noninflammatory disorders of ovary, fallopian tube, and broad ligament	316	327	296	327	337	334	357	455	542	822		0.0118499	0.0122623	0.0111003	0.0122628	0.0126378	0.0125253	0.0133878	0.0170629	0.0203255	0.0308258		2.60136	2.45007
Genitourinary	phecode_GU_619-2	Ovarian cyst	278	262	257	296	275	293	325	396	490	740		0.0104085	0.00980943	0.00962222	0.0110824	0.0102962	0.0109701	0.0121686	0.014827	0.0183466	0.0277071		2.66197	2.60563
Genitourinary	phecode_GU_619-21	Follicular cyst of ovary	7	8	5	11	6	9	15	12	40	52		0.000256598	0.000293255	0.000183284	0.000403226	0.000219941	0.000329912	0.000549874	0.000439899	0.00146633	0.00190623		7.42884	6.93333
Genitourinary	phecode_GU_619-22	Corpus luteum cyst or hematoma	254	246	242	272	266	290	307	368	449	662		0.00947372	0.00917534	0.00902615	0.0101451	0.0099213	0.0108169	0.011451	0.0137262	0.0167475	0.0246923		2.6064	2.38129
Genitourinary	phecode_GU_619-23	Polycystic ovary syndrome	3	8	9	12	13	13	12	22	24	76		0.000109999	0.00029333	0.000329997	0.000440012	0.000476679	0.000476679	0.000440012	0.000806688	0.000880023	0.00278674		25.3343	5.84615
Genitourinary	phecode_GU_620	Noninflammatory disorders of vulva and perineum	156	103	87	131	157	183	216	333	462	965		0.005775	0.00381298	0.00322067	0.00484952	0.00581202	0.00677452	0.00799615	0.0123279	0.0171035	0.0357249		6.18613	5.67647
Genitourinary	phecode_GU_621	Dysplasia of female genital organs	17	27	53	38	51	46	50	79	97	288		0.000637779	0.00101294	0.00198837	0.00142568	0.00191341	0.00172582	0.00187589	0.00296391	0.00363923	0.0108051		16.9418	5.93814
Genitourinary	phecode_GU_621-1	Dysplasia of cervix	16	31	39	27	42	41	38	65	90	270		0.00060006	0.00116262	0.00146265	0.0010126	0.00157516	0.00153765	0.00142514	0.00243784	0.00337546	0.0101264		16.8756	6.50602
Genitourinary	phecode_GU_622	Polyp of female genital organs	551	593	603	512	568	575	635	771	837	1144		0.0210065	0.0226077	0.0229889	0.0195204	0.0216554	0.0219223	0.0242098	0.0293949	0.0319112	0.0436158		2.0763	2.00175
Genitourinary	phecode_GU_622-1	Polyp of corpus uteri	459	494	526	420	464	447	518	607	658	942		0.0172265	0.0185401	0.019741	0.0157628	0.0174141	0.0167761	0.0194415	0.0227819	0.024696	0.0353551		2.05236	2.06806
Genitourinary	phecode_GU_622-2	Mucous polyp of cervix	108	135	133	127	110	119	158	183	260	397		0.00401875	0.00502344	0.00494902	0.00472576	0.00409333	0.00442824	0.00587951	0.00680981	0.00967514	0.0147732		3.67606	3.46725
Genitourinary	phecode_GU_623	Pelvic organ prolapse and fistulas	792	756	784	771	928	1016	1124	1170	1525	2133		0.0301255	0.0287562	0.0298212	0.0293279	0.0352999	0.0386473	0.0427555	0.0445053	0.0580091	0.0811366		2.69328	2.19444
Genitourinary	phecode_GU_623-1	Uterine/Uterovaginal prolapse	776	723	770	755	907	998	1103	1142	1495	2098		0.0294878	0.0274738	0.0292598	0.0286898	0.0344657	0.0379237	0.0419137	0.0433957	0.0568095	0.0797264		2.70371	2.20262
Genitourinary	phecode_GU_623-6	Vaginal enterocele, congenital or acquired	31	24	33	34	44	61	56	59	129	210		0.00113574	0.000879282	0.00120901	0.00124565	0.00161202	0.00223484	0.00205166	0.00216157	0.00472614	0.007694		6.77444	4
Genitourinary	phecode_GU_623-8	Fistula involving female genital tract	17	15	12	15	7	9	14	14	23	61		0.000622209	0.000549008	0.000439207	0.000549028	0.000256213	0.000329417	0.000512426	0.000512426	0.000841843	0.00223271		3.58837	7.625
Genitourinary	phecode_GU_624	Symptoms involving female genital tract	41	51	54	74	69	96	103	162	219	421		0.00150785	0.00187562	0.00198595	0.00272149	0.0025376	0.00353058	0.00378802	0.00595785	0.00805443	0.0154836		10.2687	5.10303
Genitourinary	phecode_GU_624-1	Dystrophy of female genital tract	26	38	50	48	54	64	63	99	145	328		0.000951823	0.00139113	0.00183043	0.00175721	0.00197686	0.00234295	0.00230634	0.00362425	0.00530844	0.0120081		12.6158	5.55932
Genitourinary	phecode_GU_624-2	Acquired atrophy of ovary and fallopian tube	1	10	10	12	9	13	12	18	14	24		3.65912e-05	0.000365912	0.000365912	0.000439094	0.000329321	0.000475685	0.000439094	0.000658641	0.000512276	0.00087822		24.0009	2.18182
Genitourinary	phecode_GU_625	Pain and other symptoms associated with female genital organs	97	75	80	82	108	108	156	318	546	1140		0.00365183	0.00282358	0.00301182	0.00308712	0.00406611	0.00406611	0.00587327	0.0119724	0.0205565	0.0429201		11.753	10.5556
Genitourinary	phecode_GU_625-1	Dyspareunia	19	28	28	30	28	37	57	101	177	374		0.000701677	0.00103409	0.00103409	0.00110795	0.00103409	0.00136647	0.00210511	0.0037301	0.00653691	0.0138125		19.6849	11.5077
Genitourinary	phecode_GU_625-2	Postcoital bleeding	19	37	26	20	28	20	47	60	119	353		0.000701185	0.00136546	0.000959516	0.000738089	0.00103332	0.000738116	0.00173457	0.00221435	0.00439179	0.0130278		18.5796	14.7083
Genitourinary	phecode_GU_626	Disorders of menstruation and other abnormal bleeding from female genital tract	188	210	322	316	327	339	361	563	1011	2702		0.00782909	0.00874526	0.0134094	0.0131595	0.0136176	0.0141174	0.0150335	0.0234456	0.0421022	0.112527		14.3729	8.11411
Genitourinary	phecode_GU_626-1	Irregular menstrual cycle/bleeding	91	125	229	231	290	286	271	439	925	2483		0.00372905	0.00512232	0.00938409	0.00946605	0.0118843	0.0117204	0.0111056	0.0179903	0.0379067	0.101754		27.2868	8.62153
Genitourinary	phecode_GU_626-11	Oligomenorrhea	0	4	3	5	2	2	13	30	54	337		0	0.000148017	0.000111012	0.000185021	7.4011e-05	7.4011e-05	0.000481072	0.00111017	0.0019983	0.0124709		inf	168.5
Genitourinary	phecode_GU_626-111	Amenorrhea	0	1	3	5	0	3	5	28	57	306		0	3.69604e-05	0.000110881	0.000184802	0	0.000110881	0.000184802	0.00103489	0.00210674	0.0113099		inf	204
Genitourinary	phecode_GU_626-13	Irregular menstrual cycle	24	45	64	91	78	77	93	185	358	1211		0.000917922	0.0017211	0.00244789	0.00348059	0.00298336	0.00294511	0.00355709	0.00707592	0.0136929	0.0463186		50.4603	15.6258
Genitourinary	phecode_GU_626-16	Excessive menstruation	59	97	168	236	225	239	240	370	841	2124		0.00235022	0.00386393	0.00669216	0.00940089	0.00896307	0.00952077	0.00956061	0.0147393	0.033502	0.0846114		36.0014	9.15517
Genitourinary	phecode_GU_626-2	Dysmenorrhea	4	11	15	17	11	16	19	44	84	247		0.000148484	0.00040833	0.000556834	0.000631079	0.000408345	0.000593956	0.000705323	0.00163338	0.00311827	0.0091692		61.7523	18.2963
Genitourinary	phecode_GU_627	Menopausal and postmenopausal disorders	555	526	504	485	530	603	730	1018	1740	3746		0.0219706	0.0208226	0.0199517	0.0191996	0.020981	0.0238708	0.0288983	0.0402993	0.0688809	0.148292		6.74955	6.61253
Genitourinary	phecode_GU_627-1	Postmenopausal bleeding	553	525	467	487	505	532	647	764	1030	1481		0.0210338	0.0199688	0.0177627	0.0185242	0.0192088	0.0202358	0.0246101	0.0290605	0.0391784	0.0563332		2.67822	2.85632
Genitourinary	phecode_GU_627-2	Symptomatic menopause	8	10	11	6	12	18	31	318	824	2667		0.000304287	0.000380358	0.000418394	0.000228215	0.00045643	0.000684645	0.00117916	0.0120959	0.0313427	0.101445		333.388	177.8
Infections	phecode_ID_001	Salmonella	9	1	9	4	8	8	13	18	24	43		0.000179326	1.99251e-05	0.000179326	7.97003e-05	0.000159401	0.000159401	0.000259026	0.000358651	0.000478202	0.000856796		4.77787	5.375
Infections	phecode_ID_002	Staphylococcus	183	243	329	385	338	368	402	568	821	2023		0.00365883	0.00485854	0.00657803	0.00769769	0.00675797	0.00735779	0.00803759	0.0113566	0.0164151	0.0404479		11.0549	5.73088
Infections	phecode_ID_002-1	Staphylococcus aureus	120	163	219	239	211	258	292	363	581	1499		0.00239612	0.00325473	0.00437292	0.00477236	0.00421326	0.00515176	0.00583067	0.0072484	0.0116014	0.0299321		12.4919	6.39232
Infections	phecode_ID_003	Escherichia coli	278	400	523	444	503	489	630	837	1105	2462		0.00555212	0.00798866	0.0104452	0.00886741	0.0100457	0.00976613	0.0125821	0.0167163	0.0220687	0.0491702		8.85612	4.96371
Infections	phecode_ID_004	Streptococcus	172	233	243	276	265	236	306	360	532	1211		0.00344365	0.00466494	0.00486516	0.00552586	0.00530562	0.00472501	0.00612649	0.00720764	0.0106515	0.0242462		7.04084	4.83433
Infections	phecode_ID_004-1	Streptococcus pneumoniae	25	35	43	44	42	46	48	54	87	198		0.000497998	0.000697197	0.000856557	0.000876494	0.000836653	0.000916335	0.000956175	0.0010757	0.00173307	0.00394422		7.92016	4.5
Infections	phecode_ID_004-2	Group A Streptococcus	13	23	30	29	27	31	31	36	41	110		0.000258923	0.000458094	0.000597514	0.000577597	0.000537763	0.000617431	0.000617431	0.000717031	0.000816619	0.00219093		8.46171	3.7931
Infections	phecode_ID_004-3	Group B Streptococcus	12	24	19	29	21	23	17	25	53	171		0.000238906	0.000477812	0.000378268	0.000577367	0.000418093	0.000457912	0.000338457	0.00049773	0.00105519	0.00340448		14.2503	7.77273
Infections	phecode_ID_005	Mycobacteria	17	16	17	28	22	20	33	32	41	149		0.000339159	0.000319208	0.000339166	0.000558626	0.00043892	0.000399018	0.00065838	0.000638429	0.000817988	0.00297269		8.76488	7.09524
Infections	phecode_ID_005-1	Mycobacterium tuberculosis	8	9	16	13	10	10	29	31	33	93		0.000159601	0.000179551	0.000319202	0.000259352	0.000199501	0.000199501	0.000578554	0.000618454	0.000658367	0.0018554		11.6252	9.3
Infections	phecode_ID_007	Hemophilus infection	14	25	36	39	28	35	40	56	97	305		0.000278712	0.000497711	0.000716703	0.000776428	0.000557436	0.000696795	0.000796337	0.00111487	0.00193112	0.00607207		21.7861	9.68254
Infections	phecode_ID_007-1	Hemophilus influenzae	15	23	36	38	25	37	40	55	96	307		0.00029862	0.000457885	0.000716689	0.000756505	0.000497701	0.000736597	0.000796321	0.00109494	0.00191117	0.00611176		20.4667	9.90323
Infections	phecode_ID_008	Helicobacter [H. pylori]	0	0	1	1	3	0	6	104	170	305		0	0	1.99645e-05	1.99645e-05	5.98934e-05	0	0.000119787	0.0020763	0.00339396	0.00608916		inf	203.333
Infections	phecode_ID_009	Pseudomonas	40	67	71	112	124	121	121	179	295	924		0.000796575	0.00133426	0.00141395	0.00223045	0.00246943	0.00240969	0.00240969	0.00356474	0.00587486	0.0184012		23.1005	7.54286
Infections	phecode_ID_011	Klebsiella	30	43	58	89	65	113	95	133	195	499		0.000597169	0.000855943	0.00115453	0.0017716	0.00129387	0.00224934	0.00189104	0.00264745	0.0038816	0.00993292		16.6333	5.60674
Infections	phecode_ID_012	Proteus	14	16	36	40	37	35	50	77	111	364		0.000278657	0.000318465	0.000716546	0.000796162	0.000736465	0.000696656	0.000995223	0.00153264	0.00220939	0.00724522		26.0005	10.1111
Infections	phecode_ID_015	Clostridium	42	62	75	86	72	71	84	132	213	474		0.000838976	0.00123849	0.00149817	0.0017179	0.00143827	0.0014183	0.00167799	0.00263684	0.00425489	0.00946864		11.2859	6.62937
Infections	phecode_ID_015-2	Clostridium difficile	39	62	75	77	74	68	82	130	202	463		0.00077835	0.00123738	0.00149683	0.00153674	0.00147687	0.00135715	0.00163656	0.00259455	0.00403153	0.00924059		11.872	6.52113
Infections	phecode_ID_020	Borrelia	8	2	3	2	8	9	8	38	59	80		0.000159261	3.98153e-05	5.97229e-05	3.98153e-05	0.000159264	0.000179172	0.000159264	0.000756505	0.00117457	0.00159264		10.0002	9.41176
Infections	phecode_ID_020-1	Lyme disease	8	2	3	2	8	9	8	38	59	80		0.000159261	3.98153e-05	5.97229e-05	3.98153e-05	0.000159261	0.000179172	0.000159264	0.000756505	0.00117457	0.00159264		10.0002	9.41176
Infections	phecode_ID_025	Enterococcus	12	11	42	46	52	55	66	75	105	253		0.00023883	0.000218927	0.000835904	0.000915514	0.00103493	0.00109464	0.00131356	0.00149272	0.0020898	0.00503543		21.0838	4.72897
Infections	phecode_ID_026	Actinomyces and Nocardia	4	2	2	1	2	3	10	15	17	121		7.96718e-05	3.98359e-05	3.98367e-05	1.99183e-05	3.98367e-05	5.9755e-05	0.000199183	0.000298775	0.000338612	0.00241012		30.2506	48.4
Infections	phecode_ID_030	Campylobacter	25	31	22	39	47	65	115	142	242	389		0.000498743	0.000618442	0.000438894	0.000778039	0.000937656	0.00129676	0.00229426	0.00283292	0.00482793	0.0077606		15.5603	6.94643
Infections	phecode_ID_050	Enterovirus	11	10	21	16	20	27	29	34	31	75		0.000219076	0.00019916	0.000418235	0.000318655	0.000398319	0.000537731	0.000577563	0.000677142	0.000617395	0.00149373		6.81832	3.19149
Infections	phecode_ID_050-1	Poliovirus	2	9	6	15	14	15	16	26	24	55		3.98224e-05	0.000179204	0.00011947	0.000298674	0.000278762	0.000298674	0.000318585	0.000517701	0.000477878	0.00109514		27.5005	3.7931
Infections	phecode_ID_052	Herpesvirus	108	165	158	133	192	241	349	1407	2134	3155		0.00221035	0.00337693	0.00323366	0.00272201	0.00392951	0.00493236	0.00714271	0.028796	0.0436749	0.0645722		29.2136	14.5727
Infections	phecode_ID_052-1	Herpes simplex	48	39	27	38	51	63	93	253	456	811		0.000962522	0.000782049	0.000541419	0.000761996	0.00102268	0.00126331	0.00186489	0.00507329	0.00914414	0.0162629		16.8962	14.2281
Infections	phecode_ID_052-3	Varicella zoster virus	62	111	121	93	108	160	265	1166	1768	2577		0.001256	0.00224865	0.00245123	0.001884	0.00218787	0.00324129	0.00536839	0.0236209	0.0358163	0.0522051		41.5645	19.2313
Infections	phecode_ID_052-31	Varicella [chickenpox]	9	8	13	5	4	6	12	40	55	59		0.000179982	0.000159984	0.000259974	9.999e-05	7.9992e-05	0.000119988	0.000239981	0.000799936	0.00109991	0.00117991		6.55569	11.8
Infections	phecode_ID_052-32	Herpes zoster	51	114	108	91	107	147	274	1150	1733	2542		0.00102827	0.00229848	0.00217755	0.00183479	0.00215739	0.00296389	0.00552453	0.0231869	0.0349416	0.0512531		49.8441	20.0157
Infections	phecode_ID_052-5	Cytomegalovirus [CMV]	8	18	9	19	17	12	17	21	22	83		0.000159229	0.000358266	0.000179133	0.00037817	0.000338362	0.000238849	0.000338369	0.000417985	0.000437889	0.00165204		10.3752	5.72414
Infections	phecode_ID_054	Hepatovirus	43	50	55	64	78	68	67	57	95	196		0.000858746	0.000998542	0.0010984	0.00127816	0.00155776	0.00135804	0.00133807	0.00113836	0.00189727	0.00391436		4.55823	2.68493
Infections	phecode_ID_054-2	Hepatitis B	9	11	16	16	31	28	25	26	31	102		0.000179229	0.000219058	0.00031863	0.00031863	0.000617345	0.000557602	0.000497859	0.000517774	0.000617358	0.00203131		11.3336	3.45763
Infections	phecode_ID_054-3	Hepatitis C	10	8	10	13	21	20	15	30	29	100		0.000199156	0.000159324	0.000199156	0.000258907	0.000418235	0.000398319	0.000298739	0.000597479	0.000577563	0.0019916		10.0002	4.87805
Infections	phecode_ID_054-31	Chronic hepatitis C	10	6	9	15	18	23	17	25	29	115		0.000199136	0.000119481	0.000179222	0.000298704	0.000358444	0.000458021	0.000338538	0.000497849	0.000577505	0.00229011		11.5002	5.60976
Infections	phecode_ID_055	Poxvirus	1	5	2	5	4	2	11	20	28	61		1.99179e-05	9.95897e-05	3.98359e-05	9.95897e-05	7.96718e-05	3.98359e-05	0.000219102	0.000398367	0.000557713	0.00121502		61.0012	20.3333
Infections	phecode_ID_055-1	Molluscum contagiosum	1	4	4	6	3	1	11	19	28	54		1.99167e-05	7.9667e-05	7.9667e-05	0.0001195	5.97514e-05	1.99171e-05	0.000219089	0.000378426	0.00055768	0.00107553		54.0011	27
Infections	phecode_ID_056	Human papillomavirus	76	126	109	81	64	117	170	793	1243	1946		0.00154796	0.00256635	0.00222014	0.00164983	0.00130357	0.00238309	0.0034626	0.016152	0.0253177	0.0396366		25.6058	21.5028
Infections	phecode_ID_056-1	Plantar wart	2	2	3	2	3	1	13	213	403	608		4.013e-05	4.013e-05	6.0195e-05	4.013e-05	6.0195e-05	2.00654e-05	0.00026085	0.00427393	0.00808636	0.0121998		304.006	304
Infections	phecode_ID_056-2	Anogenital (venereal) warts	9	1	0	0	0	0	8	13	33	69		0.000179601	1.99557e-05	0	0	0	0	0.000159646	0.000259424	0.000658551	0.00137697		7.66682	#DIV/0!
Infections	phecode_ID_058	Pneumoviridae	13	16	11	17	29	15	22	23	34	89		0.000258717	0.000318421	0.000218914	0.000338322	0.000577137	0.000298519	0.000437837	0.000457739	0.000676657	0.00177125		6.84629	4.04545
Infections	phecode_ID_058-1	Respiratory syncytial virus	11	16	12	17	28	9	22	21	27	83		0.000218914	0.000318421	0.000238815	0.000338322	0.000557236	0.000179112	0.000437837	0.000417935	0.000537346	0.00165184		7.5456	4.48649
Infections	phecode_ID_059	Coronavirus	119	179	304	369	325	250	379	458	684	1228		0.00236821	0.00356226	0.00604987	0.00734343	0.00646779	0.00497522	0.00754244	0.00911461	0.0136125	0.0244388		10.3195	4.2713
Infections	phecode_ID_059-1	Sars-CoV-2*	115	181	294	357	332	246	379	442	677	1206		0.0022886	0.00360206	0.00585086	0.00710462	0.0066071	0.00489562	0.00754244	0.00879619	0.0134729	0.024001		10.4872	4.17301
Infections	phecode_ID_061	Influenza virus	89	116	103	114	131	170	193	258	345	761		0.0017869	0.00232899	0.00206798	0.00228883	0.00263021	0.00341324	0.00387504	0.0051801	0.00692688	0.0152793		8.55073	5.05648
Infections	phecode_ID_070	Candidiasis	260	305	443	365	493	615	883	1242	1954	4229		0.00532318	0.0062445	0.00906988	0.00747292	0.0100936	0.0125914	0.0180787	0.0254289	0.0400066	0.0865853		16.2657	7.63357
Infections	phecode_ID_074	Aspergillosis	6	17	17	22	15	18	12	26	47	193		0.000119432	0.000338389	0.000338389	0.000437916	0.000298579	0.000358295	0.000238863	0.000517537	0.000935547	0.00384171		32.1667	11.697
Infections	phecode_ID_076	Pneumocystosis	2	8	8	25	11	13	11	11	26	55		3.98026e-05	0.000159213	0.000159213	0.000497542	0.000218919	0.000258722	0.000218919	0.000218919	0.000517444	0.00109459		27.5005	4.58333
Infections	phecode_ID_084	Parasites	24	47	42	41	28	55	43	109	127	190		0.000479789	0.000939587	0.000839631	0.000819639	0.000559754	0.00109952	0.000859622	0.00217904	0.00253888	0.0037984		7.91682	4.57831
Infections	phecode_ID_084-2	Plasmodium [Malaria]	7	6	8	9	10	21	12	13	11	19		0.000139428	0.00011951	0.000159347	0.000179265	0.000199187	0.000418293	0.000239025	0.000258944	0.000219106	0.000378456		2.71434	1.22581
Infections	phecode_ID_084-6	Enterobiasis	8	10	12	9	9	18	25	31	44	49		0.000159356	0.000199199	0.000239039	0.000179279	0.000179279	0.000358559	0.000497998	0.000617518	0.000876477	0.000976076		6.12512	3.62963
Infections	phecode_ID_084-7	Giardiasis	5	4	6	2	5	6	11	16	26	21		9.95481e-05	7.96384e-05	0.000119458	3.98192e-05	9.955e-05	0.00011946	0.00021901	0.00031856	0.00051766	0.00041811		4.20008	3.81818
Infections	phecode_ID_086	Pediculosis, acariasis and other infestations	7	3	7	2	9	6	22	91	123	250		0.000139748	5.98922e-05	0.000139748	3.99281e-05	0.000179677	0.000119787	0.000439218	0.00181677	0.00245563	0.00499112		35.715	33.3333
Infections	phecode_ID_086-2	Scabies	5	2	5	2	1	6	14	81	109	216		9.97685e-05	3.99082e-05	9.97705e-05	3.99082e-05	1.99541e-05	0.000119725	0.000279357	0.00161628	0.002175	0.00431009		43.2009	61.7143
Infections	phecode_ID_088	Sexually transmitted disease	8	4	1	3	2	5	11	54	110	222		0.000160224	8.01122e-05	2.0028e-05	6.00841e-05	4.00561e-05	0.00010014	0.000220313	0.00108154	0.00220313	0.00444631		27.7506	63.4286
Infections	phecode_ID_089	Infections	1750	2264	2656	2265	2758	3520	4389	6644	9564	14462		0.0407925	0.0527739	0.0619114	0.0527984	0.0642905	0.0820532	0.10231	0.154875	0.222942	0.337117		8.26419	4.6072
Infections	phecode_ID_089-1	Bacterial infections	1126	1547	1637	1611	1570	2181	2405	3016	3921	7440		0.0233877	0.0321321	0.0340015	0.0334614	0.0326098	0.0453007	0.0499533	0.0626441	0.0814415	0.154533		6.60746	3.96694
Infections	phecode_ID_089-2	Viral infections	751	991	931	981	1061	1374	1908	3458	5476	8306		0.0162336	0.0214215	0.0201249	0.0212058	0.0229351	0.029701	0.0412442	0.0747498	0.118372	0.179546		11.0602	6.82218
Infections	phecode_ID_089-3	Fungal infections	314	385	462	507	531	771	1199	2687	4356	7123		0.00664058	0.00814212	0.00977054	0.0107222	0.01123	0.0163057	0.0253574	0.0568268	0.0921242	0.150643		22.6852	10.9416
Infections	phecode_ID_091	Gangrene	4	11	12	6	11	14	28	20	28	61		7.96147e-05	0.00021894	0.000238844	0.000119422	0.00021894	0.000278651	0.000557314	0.000398081	0.000557314	0.00121415		15.2503	4.88
Infections	phecode_ID_092	Bacteremia, Sepsis, and SIRS	453	711	985	1095	1097	1088	1152	1557	2205	4750		0.00903885	0.0141868	0.019654	0.0218489	0.0218888	0.0217092	0.0229867	0.0310679	0.0439979	0.0947801		10.4859	4.34783
Infections	phecode_ID_092-1	Systemic inflammatory response syndrome	20	31	43	62	31	60	58	65	118	272		0.000398018	0.000616928	0.000855738	0.00123386	0.000616928	0.00119405	0.00115425	0.00129356	0.00234831	0.00541315		13.6003	5.97802
Infections	phecode_ID_092-2	Sepsis	450	702	968	1040	1114	1063	1144	1531	2181	4672		0.00897809	0.0140058	0.0193129	0.0207498	0.0222262	0.0212087	0.0228248	0.0305461	0.0435147	0.0932144		10.3824	4.29215
Infections	phecode_ID_097	Drug resistant microorganisms	5	4	8	11	6	14	23	37	72	220		9.9554e-05	7.96432e-05	0.000159286	0.000219019	0.000119467	0.000278757	0.000457958	0.000736714	0.00143361	0.00438046		44.0009	22
Infections	phecode_ID_097-1	Methicillin resistant Staphylococcus aureus	0	0	1	0	0	0	1	22	55	168		0	0	1.99088e-05	0	0	0	1.99092e-05	0.000438003	0.00109501	0.00334475		inf	#DIV/0!
Mental	phecode_MB_280	Psychoactive substance related disorders	311	547	766	696	724	841	1085	1412	1899	3513		0.00627966	0.0110449	0.0154672	0.0140538	0.0146192	0.0169817	0.0219086	0.0285114	0.038345	0.0709353		11.296	4.48946
Mental	phecode_MB_280-1	Alcohol use disorders	308	530	719	725	594	810	1060	1336	1836	3343		0.00621156	0.0106887	0.0145004	0.0146214	0.0119794	0.0163356	0.0213774	0.0269436	0.0370273	0.0674209		10.8541	4.76211
Mental	phecode_MB_280-11	Alcohol abuse and dependence	218	324	583	531	512	482	702	893	1246	2640		0.00438129	0.00651165	0.0117169	0.0106719	0.01029	0.00968708	0.0141086	0.0179472	0.0250417	0.0530579		12.1101	5.31187
Mental	phecode_MB_280-13	Alcoholic liver disease	12	37	50	78	97	72	123	106	178	717		0.00023912	0.000737287	0.000996333	0.00155431	0.00193293	0.00143475	0.00245103	0.00211227	0.00354702	0.0142877		59.7512	8.48521
Mental	phecode_MB_280-2	Opioid use disorders	4	4	5	7	9	9	8	13	21	80		7.96258e-05	7.96258e-05	9.95322e-05	0.000139345	0.000179158	0.000179158	0.000159252	0.000258789	0.000418044	0.00159255		20.0004	8.88889
Mental	phecode_MB_280-21	Opioid abuse or dependence	2	4	2	5	9	5	8	11	13	66		3.98121e-05	7.96242e-05	3.98121e-05	9.95302e-05	0.000179154	9.95302e-05	0.000159248	0.000218966	0.000258784	0.00131383		33.0007	9.42857
Mental	phecode_MB_280-3	Cannabis use disorders	1	3	6	20	20	20	14	21	31	175		1.99056e-05	5.97169e-05	0.000119436	0.000398121	0.000398121	0.000398121	0.000278685	0.000418027	0.000617087	0.00348356		175.003	8.75
Mental	phecode_MB_280-31	Cannabis abuse or dependance	1	3	4	19	23	16	17	16	31	168		1.99053e-05	5.97158e-05	7.9621e-05	0.0003782	0.000457821	0.000318484	0.000338389	0.00031849	0.000617075	0.00334415		168.003	8.61538
Mental	phecode_MB_280-5	Stimulant use disorders	1	4	3	14	3	5	10	7	11	43		1.99033e-05	7.96131e-05	5.9711e-05	0.000278651	5.9711e-05	9.95183e-05	0.000199037	0.000139326	0.00021894	0.000855858		43.0009	10.75
Mental	phecode_MB_280-8	Psychoactive substance abuse	180	274	353	532	452	423	538	731	1009	2383		0.00360476	0.00548735	0.00706947	0.0106543	0.00905213	0.00847135	0.0107744	0.0146396	0.0202071	0.047724		13.2392	5.44686
Mental	phecode_MB_280-9	Psychoactive substance dependance	57	97	155	192	186	186	230	315	461	1416		0.00114116	0.00194198	0.00310317	0.00384392	0.0037238	0.00372387	0.00460479	0.00630656	0.0092296	0.0283495		24.8426	7.6129
Mental	phecode_MB_280-91	Psychoactive substance withdrawal	0	0	0	2	0	0	3	9	13	78		0	0	0	3.98137e-05	0	0	5.97217e-05	0.000179165	0.000258794	0.00155276		inf	#DIV/0!
Mental	phecode_MB_282-1	Current tobacco use and nicotine dependence	395	1164	1668	1834	1760	1799	2127	2274	2807	5079		0.00843963	0.0248702	0.0356387	0.0391855	0.0376044	0.0384377	0.0454458	0.0485866	0.0599761	0.108521		12.8585	2.85417
Mental	phecode_MB_283	Other mental and behavioral problems	995	1931	1369	1469	1421	1742	2465	4127	6820	10149		0.0220993	0.0428882	0.030406	0.032627	0.0315609	0.0386905	0.0547486	0.0916622	0.151475	0.225413		10.2	6.41733
Mental	phecode_MB_283-1	Symptoms and signs involving appearance and behavior*	23	47	58	65	70	70	67	116	147	482		0.000458323	0.000936572	0.00115577	0.00129526	0.00139489	0.00139489	0.00133511	0.00231154	0.00292928	0.00960485		20.9565	6.88571
Mental	phecode_MB_283-4	Patient's noncompliance with medical treatment and regimen	47	92	94	128	109	178	288	463	770	2125		0.000939774	0.0018396	0.00187959	0.00255944	0.00217952	0.00355922	0.00575873	0.00925796	0.0153966	0.0424907		45.2137	14.8084
Mental	phecode_MB_283-8	Problems related to lifestyle	898	1778	1250	1181	1000	1517	1993	3771	6442	8742		0.0197719	0.0391475	0.0275221	0.0260029	0.0220177	0.0334016	0.0438822	0.0830306	0.141841	0.192483		9.73518	6.94636
Mental	phecode_MB_284	Suicide attempt	37	66	88	72	96	99	114	171	263	1282		0.000738788	0.00131784	0.00175712	0.00143764	0.00191686	0.0019768	0.00227631	0.00341447	0.00525149	0.0255985		34.6493	13.1487
Mental	phecode_MB_284-1	Suicidal ideations	0	0	0	2	0	0	6	61	81	473		0	0	0	3.98756e-05	0	0	0.000119627	0.00121621	0.00161496	0.00943058		inf	#DIV/0!
Mental	phecode_MB_284-2	Suicide and self-inflicted harm	19	41	67	80	72	97	94	126	185	1025		0.00037872	0.000817238	0.00133549	0.00159461	0.00143518	0.0019335	0.0018737	0.00251156	0.00368761	0.0204314		53.9484	12.1302
Mental	phecode_MB_286	Mood [affective] disorders	593	1507	1387	1620	1815	2115	2606	3114	4194	7657		0.0126135	0.032055	0.0295025	0.0344586	0.0386063	0.0449876	0.0554315	0.066237	0.0892094	0.162873		12.9126	3.89669
Mental	phecode_MB_286-1	Bipolar disorder	14	17	35	59	83	68	72	84	125	574		0.00027914	0.000338956	0.000697851	0.0011764	0.00165494	0.00135585	0.00143561	0.00167487	0.00249237	0.011445		41.0008	7.60265
Mental	phecode_MB_286-11	Bipolar I disorder	6	7	6	17	11	23	16	15	39	257		0.000119515	0.000139434	0.000119515	0.000338625	0.00021911	0.00045814	0.000318706	0.000298787	0.000776861	0.00511932		42.8342	15.1176
Mental	phecode_MB_286-2	Major depressive disorder	561	1478	1335	1566	1776	2086	2575	3045	4198	7659		0.0118537	0.0312295	0.028208	0.0330889	0.0375261	0.0440763	0.0544087	0.0643396	0.088702	0.161832		13.6524	3.96634
Mental	phecode_MB_286-3	Premenstrual dysphoric disorder	0	0	1	2	0	4	3	8	15	137		0	0	3.69727e-05	7.39454e-05	0	0.000147891	0.000110918	0.000295781	0.00055459	0.00506526		inf	68.5
Mental	phecode_MB_286-4	Dysthymic disorder	4	7	3	7	10	7	5	19	38	122		7.9885e-05	0.000139801	5.99149e-05	0.000139801	0.000199716	0.000139801	9.98582e-05	0.000379461	0.000758922	0.00243654		30.5006	14.3529
Mental	phecode_MB_287	Psychotic disorder	33	55	65	84	102	100	143	132	142	502		0.000658446	0.00109741	0.00129694	0.00167604	0.0020352	0.00199529	0.00285327	0.00263378	0.00283331	0.0100164		15.2121	4.9703
Mental	phecode_MB_287-1	Schizophrenia	5	10	19	18	31	47	49	62	45	311		9.96433e-05	0.000199287	0.000378652	0.000358723	0.000617801	0.000936665	0.000976524	0.0012356	0.000896807	0.00619794		62.2012	7.97436
Mental	phecode_MB_287-2	Schizoaffective disorder	2	1	2	5	7	10	10	6	8	109		3.9816e-05	1.9908e-05	3.9816e-05	9.95401e-05	0.000139356	0.00019908	0.000199084	0.000119451	0.000159267	0.00217002		54.5011	12.8235
Mental	phecode_MB_287-4	Delusional disorders	11	15	29	25	39	36	33	48	61	181		0.000219036	0.000298686	0.000577459	0.00049781	0.000776598	0.00071686	0.000657122	0.000955814	0.00121468	0.00360421		16.4549	4.82667
Mental	phecode_MB_288	Anxiety and anxiety disorders	545	1417	1438	1249	1682	2053	2282	2837	3646	6515		0.0113045	0.0293922	0.0298278	0.0259075	0.034889	0.0425845	0.0473346	0.0588467	0.0756275	0.135138		11.9544	3.48862
Mental	phecode_MB_288-2	Panic disorder [episodic paroxysmal anxiety]	41	123	107	114	95	182	200	273	363	795		0.000820558	0.00246167	0.00214146	0.00228155	0.00190129	0.00364248	0.00400272	0.00546382	0.00726509	0.0159111		19.3906	5.74007
Mental	phecode_MB_288-3	Generalized anxiety disorder	18	34	36	24	28	50	82	287	610	1354		0.000364218	0.000687967	0.000728435	0.000485624	0.000566561	0.00101172	0.00165921	0.00580737	0.0123432	0.0273978		75.2237	34.7179
Mental	phecode_MB_288-4	Phobic disorders	45	152	179	112	184	219	284	356	478	898		0.000898921	0.00303636	0.00357571	0.00223736	0.00367566	0.00437484	0.00567331	0.00711161	0.00954873	0.0179388		19.956	4.45658
Mental	phecode_MB_288-41	Agoraphobia	1	1	6	9	5	6	11	10	10	55		1.99096e-05	1.99096e-05	0.00011946	0.00017919	9.955e-05	0.00011946	0.00021901	0.0001991	0.0001991	0.00109505		55.0011	10
Mental	phecode_MB_289	Obsessive-compulsive disorder	7	10	19	18	16	24	22	29	36	134		0.000139462	0.000199231	0.000378539	0.000358616	0.00031877	0.000478154	0.000438308	0.000577781	0.000717246	0.00266975		19.1432	6.7
Mental	phecode_MB_290	Reaction to severe stress, and adjustment disorders	31	73	58	67	52	114	199	526	1024	2473		0.000628039	0.00147893	0.00117504	0.00135737	0.00105348	0.00230956	0.00403169	0.0106566	0.020746	0.0501023		79.7758	29.7952
Mental	phecode_MB_290-1	Posttraumatic stress disorder	9	13	32	32	36	32	50	49	84	256		0.000179244	0.000258907	0.000637311	0.000637311	0.000716974	0.000637311	0.000995798	0.000975882	0.00167297	0.00509859		28.445	7.52941
Mental	phecode_MB_291	Dissociative and somatoform disorders	53	43	42	32	39	52	60	62	108	300		0.00105791	0.000858301	0.00083834	0.000638735	0.000778459	0.00103794	0.00119763	0.00123757	0.00215577	0.00598826		5.66049	6.59341
Mental	phecode_MB_291-1	Conversion disorder	4	3	3	5	10	2	10	11	12	83		7.96178e-05	5.97134e-05	5.97134e-05	9.95223e-05	0.000199045	3.98097e-05	0.000199049	0.000218953	0.000238858	0.0016521		20.7504	13.8333
Mental	phecode_MB_293	Eating disorders	2	9	14	8	8	14	14	17	31	96		3.98518e-05	0.000179333	0.000278962	0.000159407	0.000159407	0.000278962	0.000278962	0.00033874	0.000617714	0.00191292		48.001	8.72727
Mental	phecode_MB_294	Sexual dysfunction and disorders	1	18	39	60	71	88	147	179	846	5266		2.02564e-05	0.000364616	0.000790001	0.00121539	0.00143821	0.00178257	0.0029777	0.0036259	0.017137	0.106673		5266.11	66.239
Mental	phecode_MB_296	Personality disorders	3	5	15	9	18	14	17	25	35	244		5.97824e-05	9.96373e-05	0.000298918	0.000179351	0.000358702	0.00027899	0.000338774	0.000498197	0.000697475	0.0048624		81.335	15.25
Mental	phecode_MB_296-4	Borderline personality disorder	0	4	2	3	3	8	2	8	14	131		0	7.96289e-05	3.98145e-05	5.97217e-05	5.97217e-05	0.000159258	3.98153e-05	0.000159261	0.000278707	0.0026079		inf	23.8182
Mental	phecode_MB_299	Mental disorder, not otherwise specified	13	34	32	29	37	38	51	74	137	384		0.000259818	0.000679538	0.000639565	0.000579606	0.000739497	0.000759484	0.00101931	0.00147899	0.00273814	0.00767478		29.5391	10.24
Mental	phecode_MB_300	Intellectual disabilities	0	11	19	3	7	16	13	40	65	213		0	0.000219028	0.00037832	5.97348e-05	0.000139381	0.000318585	0.000258856	0.00079648	0.00129428	0.00424125		inf	18.5217
Mental	phecode_MB_301	Pervasive developmental disorders	6	13	8	21	22	11	27	24	25	87		0.000119412	0.000258727	0.000159217	0.000417944	0.000437846	0.000218923	0.000537356	0.000477659	0.000497562	0.00173152		14.5003	5.27273
Mental	phecode_MB_301-2	Asperger's syndrome*	3	6	10	11	11	7	12	15	19	51		5.97051e-05	0.00011941	0.000199017	0.000218919	0.000218923	0.000139315	0.000238825	0.000298531	0.00037814	0.00101501		17.0003	5.66667
Mental	phecode_MB_302	Developemental delay	9	36	34	38	41	32	54	55	71	242		0.000179229	0.000716917	0.000677089	0.000756761	0.000816505	0.000637272	0.0010754	0.00109531	0.00141395	0.00481937		26.8894	6.63014
Mental	phecode_MB_302-1	Speech and language developmental delay	2	19	13	15	25	14	28	29	44	93		3.98145e-05	0.000378237	0.000258794	0.000298608	0.000497681	0.000278707	0.000557414	0.000577321	0.000875936	0.00185141		46.5009	4.76923
Mental	phecode_MB_302-11	Expressive language disorder	2	17	14	9	21	17	21	29	30	77		3.9805e-05	0.000338342	0.000278635	0.000179122	0.00041796	0.000338349	0.00041796	0.000577183	0.000597086	0.00153252		38.5008	4.05263
Mental	phecode_MB_302-3	Specific developmental disorders of scholastic skills	4	5	11	10	19	25	17	29	28	159		7.96258e-05	9.95342e-05	0.000218975	0.000199068	0.00037823	0.000497671	0.000338416	0.000577298	0.000557391	0.00316519		39.7508	7.22727
Mental	phecode_MB_306	Conduct disorders	0	2	4	0	3	2	4	12	23	69		0	3.98462e-05	7.9694e-05	0	5.97705e-05	3.9847e-05	7.9694e-05	0.000239082	0.00045824	0.00137472		inf	27.6
Mental	phecode_MB_308	Symptoms related to mental disorders	120	244	384	594	566	665	657	953	1492	3208		0.00239001	0.00485978	0.00764818	0.0118308	0.0112731	0.0132449	0.0130856	0.018981	0.0297164	0.0638942		26.7339	5.21202
Mental	phecode_MB_308-1	Delirium	78	165	277	449	464	488	498	694	1182	2513		0.00155255	0.00328424	0.00551354	0.0089371	0.00923567	0.00971338	0.00991242	0.0138137	0.0235275	0.0500209		32.2186	5.27941
Mental	phecode_MB_308-3	Hallucinations	33	45	72	120	87	95	120	155	216	567		0.000657043	0.000895968	0.00143355	0.0023893	0.00173224	0.00189153	0.0023893	0.00308617	0.00430073	0.0112894		17.1822	6.23077
Mental	phecode_MB_308-31	Visual hallucinations	15	22	40	47	46	32	47	67	87	263		0.000298549	0.000437872	0.000796147	0.000935472	0.000915569	0.000636917	0.000935472	0.00133355	0.00173162	0.00523466		17.5337	6.74359
Mental	phecode_MB_308-32	Auditory hallucinations*	5	8	15	14	13	9	11	23	35	123		9.95203e-05	0.000159232	0.000298561	0.000278657	0.000258753	0.000179137	0.000218945	0.000457793	0.000696642	0.0024482		24.6	11.1818
Mental	phecode_MB_308-4	Neurocognitive disorder*	16	39	63	57	81	75	117	178	251	507		0.000318452	0.000776228	0.00125393	0.00113451	0.0016122	0.00149277	0.00232873	0.00354285	0.00499582	0.0100912		31.6881	6.5
Mental	phecode_MB_309	Signs and symptoms involving emotional state	117	200	172	202	264	314	567	1087	1928	4483		0.00238834	0.00408263	0.00351106	0.00412346	0.00538918	0.00640986	0.0115745	0.0221896	0.0393574	0.0915141		38.317	15.5121
Mental	phecode_MB_309-1	Irritability	3	2	9	7	6	12	23	31	60	192		5.97502e-05	3.98335e-05	0.000179254	0.00013942	0.000119503	0.000239006	0.000458094	0.000617431	0.00119503	0.00382409		64.0013	21.3333
Mental	phecode_MB_309-3	Emotional lability	0	0	0	0	0	0	8	22	55	212		0	0	0	0	0	0	0.000159378	0.000438291	0.00109573	0.00422353		inf	#DIV/0!
Mental	phecode_MB_309-4	Demoralization and apathy	24	20	19	14	18	27	90	207	252	430		0.000479214	0.000399345	0.000379378	0.000279547	0.000359418	0.000539127	0.00179709	0.0041333	0.00503185	0.00858609		17.917	19.1111
Mental	phecode_MB_309-5	Nervousness	6	8	13	8	9	9	17	69	111	234		0.00011952	0.000159359	0.000258959	0.000159359	0.000179279	0.000179279	0.000338639	0.00137447	0.00221111	0.00466135		39.0008	26
Mental	phecode_MB_309-6	Excessive crying of child, adolescent, or adult	0	0	0	0	0	1	0	9	47	148		0	0	0	0	0	1.99211e-05	0	0.00017929	0.000936292	0.00294838		inf	296
Mental	phecode_MB_309-7	Restlessness and agitation*	40	56	57	58	74	88	93	109	184	402		0.000796591	0.00111523	0.00113514	0.00115506	0.00147369	0.0017525	0.00185207	0.00217071	0.00366439	0.00800589		10.0502	4.96296
Mental	phecode_MB_309-9	Hostility and violent behavior*	2	3	6	7	17	8	5	23	28	80		3.98057e-05	5.97086e-05	0.00011942	0.000139323	0.000338356	0.000159226	9.95164e-05	0.000457775	0.000557292	0.00159226		40.0008	6.4
Muscloskeletal	phecode_MS_700	Diffuse diseases of connective tissue	55	99	136	143	137	137	199	255	320	813		0.00109798	0.00197636	0.002715	0.00285475	0.00273497	0.00273497	0.00397269	0.00509063	0.00638825	0.0162301		14.7818	5.93431
Muscloskeletal	phecode_MS_700-1	Lupus	8	20	18	45	35	32	29	53	76	202		0.000159382	0.000398454	0.000358609	0.000896521	0.000697294	0.000637539	0.00057777	0.00105592	0.00151416	0.00402447		25.2505	6.02985
Muscloskeletal	phecode_MS_700-11	Systemic lupus erythematosus [SLE]	5	9	14	27	35	15	23	34	61	185		9.95818e-05	0.000179247	0.000278829	0.000537741	0.000697072	0.000298751	0.000458085	0.000677169	0.00121492	0.0036846		37.0007	7.4
Muscloskeletal	phecode_MS_700-12	Cutaneous lupus erythematosus	2	11	13	15	14	16	14	27	30	137		3.98184e-05	0.000219001	0.000258825	0.000298644	0.000278735	0.000318554	0.000278735	0.000537559	0.000597288	0.00272762		68.5014	9.13333
Muscloskeletal	phecode_MS_700-2	Sicca syndrome [Sjogren syndrome]	10	25	32	46	47	58	70	101	149	435		0.000199195	0.000497988	0.000637425	0.000916298	0.000936218	0.00115533	0.00139437	0.00201191	0.00296807	0.00866517		43.5009	8.28571
Muscloskeletal	phecode_MS_700-3	Systemic sclerosis	4	8	22	16	17	12	24	30	38	94		7.96289e-05	0.000159258	0.000437959	0.000318516	0.000338423	0.000238887	0.000477774	0.000597217	0.000756475	0.00187132		23.5005	6.48276
Muscloskeletal	phecode_MS_700-4	Inflammatory myopathy	17	21	47	33	41	38	40	59	67	129		0.00033849	0.000418135	0.000935826	0.000657069	0.000816359	0.000756641	0.000796464	0.00117478	0.00133408	0.0025686		7.58839	3.26582
Muscloskeletal	phecode_MS_700-41	Myositis	8	16	30	28	22	33	29	48	44	119		0.000159267	0.000318535	0.000597253	0.000557436	0.000437985	0.000656978	0.000577344	0.000955604	0.000875971	0.0023691		14.875	4.32727
Muscloskeletal	phecode_MS_701	Osteomyelitis, periostitis, and other infections involving bone	27	37	60	62	65	69	70	78	165	557		0.000538031	0.000737301	0.00119562	0.00123548	0.00129526	0.00137497	0.00139489	0.00155431	0.00328797	0.0110994		20.6296	8.31343
Muscloskeletal	phecode_MS_701-1	Osteomyelitis	22	38	58	53	59	63	66	75	158	545		0.000438378	0.000757213	0.00115575	0.00105611	0.00117567	0.00125538	0.00131516	0.0014945	0.00314841	0.01086		24.7732	8.93443
Muscloskeletal	phecode_MS_701-12	Chronic osteomyelitis	3	3	6	11	7	10	7	8	20	95		5.97193e-05	5.97193e-05	0.000119439	0.000218971	0.000139345	0.000199064	0.000139348	0.000159255	0.000398137	0.00189115		31.6673	11.1765
Muscloskeletal	phecode_MS_702	Infective and reactive arthropathies	41	82	98	117	99	140	165	181	238	765		0.000817531	0.00163506	0.0019541	0.00233295	0.00197404	0.00279163	0.00329013	0.00360917	0.00474576	0.0152542		18.6589	6.40167
Muscloskeletal	phecode_MS_702-1	Pyogenic arthritis [Septic arthritis]	17	27	37	35	35	37	47	77	102	237		0.000338551	0.000537709	0.000736861	0.000697031	0.000697031	0.000736861	0.000936013	0.00153347	0.00203135	0.00471989		13.9415	6.58333
Muscloskeletal	phecode_MS_702-3	Enteropathic arthropathies	10	15	32	51	68	79	84	115	113	536		0.000199167	0.000298751	0.000637336	0.00101575	0.00135434	0.00157345	0.00167304	0.00229047	0.00225064	0.0106756		53.6011	7.29252
Muscloskeletal	phecode_MS_703	Chrystal arthropathies	44	160	352	550	689	654	785	1119	1564	3713		0.000879543	0.00319834	0.00703634	0.0109943	0.0137728	0.0130732	0.0156918	0.0223684	0.0312637	0.0742229		84.3881	5.52941
Muscloskeletal	phecode_MS_703-1	Gout	30	128	288	501	675	586	691	1038	1456	3555		0.000599245	0.00255683	0.00575287	0.0100076	0.0134833	0.0117055	0.0138029	0.0207343	0.0290839	0.0710119		118.502	5.63838
Muscloskeletal	phecode_MS_703-2	Chondrocalcinosis	9	26	28	25	42	46	66	65	112	218		0.000179229	0.000517774	0.000557613	0.000497869	0.00083642	0.000916079	0.00131437	0.00129446	0.00223045	0.00434142		24.2227	4.95455
Muscloskeletal	phecode_MS_704	Systemic vasculitis	55	81	148	117	144	163	173	233	287	535		0.00109629	0.00161454	0.00295003	0.00233212	0.0028703	0.00324908	0.00344841	0.00464439	0.00572078	0.0106642		9.72747	3.48534
Muscloskeletal	phecode_MS_704-1	Polyarteritis nodosa and related conditions	2	8	4	11	11	5	6	6	15	50		3.98081e-05	0.000159232	7.96162e-05	0.000218945	0.000218945	9.95203e-05	0.000119424	0.000119424	0.000298567	0.000995223		25.0005	6.25
Muscloskeletal	phecode_MS_704-2	Wegener's granulomatosis	6	11	7	11	15	7	11	13	14	44		0.000119429	0.000218953	0.000139334	0.000218953	0.000298573	0.000139334	0.000218953	0.000258763	0.000278668	0.000875831		7.33348	4
Muscloskeletal	phecode_MS_704-5	Giant cell arteritis	21	47	70	64	82	86	107	125	148	314		0.000418085	0.000935714	0.00139362	0.00127416	0.00163252	0.00171216	0.00213029	0.00248865	0.00294656	0.00625149		14.9527	3.7381
Muscloskeletal	phecode_MS_705	Rheumatoid arthritis and other inflammatory polyarthropathies	266	515	635	710	726	883	1110	1384	1732	3308		0.00534802	0.0103543	0.0127672	0.0142751	0.0145968	0.0177534	0.0223174	0.0278264	0.0348232	0.0665098		12.4363	4.11187
Muscloskeletal	phecode_MS_705-1	Rheumatoid arthritis	149	235	369	418	431	491	569	831	1065	2342		0.00298537	0.00470848	0.00739331	0.00837508	0.00863572	0.0098379	0.0114007	0.0166503	0.0213388	0.0469254		15.7184	5.08026
Muscloskeletal	phecode_MS_705-11	Rheumatoid arthritis without rheumatoid factor*	15	39	46	49	51	59	73	88	136	450		0.000298823	0.000776939	0.000916389	0.000976173	0.00101602	0.00117539	0.0014543	0.00175313	0.00270938	0.00896486		30.0006	8.18182
Muscloskeletal	phecode_MS_705-12	Rheumatoid arthritis with rheumatoid factor*	15	28	41	47	65	57	56	87	106	471		0.000298716	0.000557602	0.000816489	0.000935975	0.00129446	0.00113514	0.00111523	0.00173258	0.00211097	0.00937985		31.4006	7.72131
Muscloskeletal	phecode_MS_705-3	Polymyalgia rheumatica	64	161	257	302	251	345	437	560	671	987		0.00127551	0.00320871	0.00512197	0.00601881	0.00500239	0.00687593	0.00870952	0.0111609	0.0133732	0.0196712		15.4222	3.31208
Muscloskeletal	phecode_MS_705-5	Rheumatism, unspecified	3	14	10	10	14	32	60	126	205	444		5.97788e-05	0.000278968	0.000199263	0.000199263	0.000278968	0.000637641	0.0011956	0.00251076	0.00408497	0.00884744		148.003	19.3043
Muscloskeletal	phecode_MS_706	Inflammatory spondylopathies	74	162	180	148	227	273	378	448	655	1477		0.00147684	0.00323308	0.00359231	0.00295368	0.00453031	0.00544834	0.00754401	0.00894104	0.0130723	0.0294775		19.9599	5.908
Muscloskeletal	phecode_MS_706-1	Sacroiliitis	3	10	10	4	18	25	27	61	101	213		5.97693e-05	0.000199231	0.000199231	7.96924e-05	0.000358623	0.000498087	0.000537934	0.00121533	0.00201227	0.0042437		71.0014	9.90698
Muscloskeletal	phecode_MS_706-2	Ankylosing spondylitis	8	11	21	38	36	24	49	62	88	291		0.000159277	0.000219006	0.000418102	0.00075658	0.00071676	0.00047784	0.00097559	0.00123442	0.00175208	0.00579381		36.3757	9.7
Muscloskeletal	phecode_MS_707	Other arthropathies	496	1286	1732	1618	1712	2420	2765	3614	4910	8711		0.0100368	0.0260229	0.035048	0.0327411	0.0346432	0.04897	0.0559513	0.0731312	0.0993585	0.176275		17.5629	4.21636
Muscloskeletal	phecode_MS_707-8	Polyarthritis	18	47	36	38	37	60	80	111	155	325		0.000358823	0.000936927	0.00071766	0.00075753	0.000737595	0.0011961	0.0015948	0.00221279	0.00308993	0.00647888		18.0559	6.70103
Muscloskeletal	phecode_MS_707-9	Monoarthritis	9	5	12	4	6	6	12	16	24	39		0.000179162	9.95342e-05	0.000238882	7.96273e-05	0.000119443	0.000119443	0.000238887	0.000318516	0.000477774	0.000776382		4.33342	6.5
Muscloskeletal	phecode_MS_708	Osteoarthritis	2549	4281	5558	4769	5397	6770	7716	9112	11303	16681		0.0549306	0.092255	0.119774	0.102771	0.116305	0.145893	0.166279	0.196367	0.243583	0.359481		6.54428	2.74201
Muscloskeletal	phecode_MS_708-1	Osteoarthritis of more than one site	107	316	527	645	496	828	975	1213	1851	4086		0.00214197	0.00632582	0.0105497	0.0129119	0.00992913	0.0165752	0.019518	0.0242823	0.0370548	0.0817969		38.1877	6.17221
Muscloskeletal	phecode_MS_708-11	Generalized osteoarthritis	2	6	35	26	18	33	44	63	97	276		3.98224e-05	0.000119467	0.000696892	0.000517701	0.000358409	0.000657083	0.00087611	0.00125443	0.00193142	0.0054956		138.003	10.8235
Muscloskeletal	phecode_MS_709	Acquired deformities of fingers and toes	333	599	594	610	626	832	1033	1360	1861	2923		0.00677408	0.0121852	0.0120835	0.012409	0.0127344	0.016925	0.0210139	0.0276665	0.0378583	0.0594625		8.77796	4.0096
Muscloskeletal	phecode_MS_709-1	Acquired deformities of fingers	11	17	13	29	30	39	47	88	106	160		0.000219281	0.000338888	0.000259155	0.000578115	0.00059805	0.000777465	0.000936946	0.00175428	0.00211311	0.0031896		14.5457	4.63768
Muscloskeletal	phecode_MS_709-11	Mallet finger	0	1	0	0	0	0	4	50	72	108		0	1.99219e-05	0	0	0	0	7.96892e-05	0.000996115	0.00143441	0.00215161		inf	#DIV/0!
Muscloskeletal	phecode_MS_709-2	Acquired deformities of toe	305	584	552	587	599	771	988	1332	1769	2836		0.00619428	0.0118605	0.0112106	0.0119217	0.0121654	0.0156586	0.0200658	0.0270523	0.0359275	0.0575978		9.29855	4.14015
Muscloskeletal	phecode_MS_709-21	Hallux valgus (Bunion)	171	299	435	411	420	530	696	920	1362	2168		0.00345413	0.00603979	0.00878699	0.00830219	0.00848399	0.010706	0.0140592	0.018584	0.0275124	0.0437936		12.6786	4.56421
Muscloskeletal	phecode_MS_709-22	Hallux rigidus	94	76	98	93	137	149	175	213	299	476		0.00187625	0.00151697	0.00195613	0.00185632	0.00273459	0.00297411	0.00349308	0.00425158	0.00596818	0.00950119		5.06393	3.32867
Muscloskeletal	phecode_MS_709-23	Hallux varus	8	8	13	15	15	20	31	35	45	77		0.000159255	0.000159255	0.000258789	0.000298603	0.000298603	0.000398137	0.000617112	0.000696739	0.000895808	0.00153286		9.62519	4.4
Muscloskeletal	phecode_MS_709-24	Hammer toe	67	100	130	159	128	189	227	303	409	830		0.00133693	0.00199541	0.00259403	0.0031727	0.00255413	0.00377133	0.00452958	0.00604609	0.00816139	0.0165622		12.3883	5.23659
Muscloskeletal	phecode_MS_710	Acquired deformities of limbs	124	200	231	170	212	278	305	372	569	1067		0.00247995	0.00399992	0.00461991	0.00339993	0.00423992	0.00555989	0.0061	0.00744	0.01138	0.02134		8.60501	4.3551
Muscloskeletal	phecode_MS_710-2	Deformities of the hip	7	15	19	24	16	24	12	30	38	74		0.000139367	0.000298644	0.000378283	0.000477831	0.000318554	0.000477831	0.000238915	0.000597288	0.000756565	0.00147334		10.5716	3.7
Muscloskeletal	phecode_MS_710-3	Deformities of the knee	41	56	121	110	116	109	169	154	242	476		0.000816814	0.00111565	0.0024106	0.00219145	0.00231099	0.00217153	0.00336687	0.0030681	0.00482129	0.00948321		11.61	4.23111
Muscloskeletal	phecode_MS_710-31	Genu valgum (acquired)	18	25	60	43	24	43	61	70	110	234		0.000358473	0.000497879	0.00119491	0.000856352	0.000477973	0.000856369	0.00121485	0.00139409	0.00219071	0.00466024		13.0003	6.98507
Muscloskeletal	phecode_MS_710-32	Genu varum (acquired)	21	33	45	59	55	72	67	83	107	192		0.000417977	0.000656834	0.000895683	0.00117434	0.00109472	0.00143309	0.00133357	0.00165204	0.00212973	0.00382158		9.14304	3.02362
Muscloskeletal	phecode_MS_710-4	Acquired deformities of the ankle and foot	27	36	47	61	67	90	102	154	228	461		0.000538686	0.000718247	0.000937712	0.00121703	0.00133674	0.00179565	0.00203508	0.00307256	0.00454899	0.00919774		17.0744	5.87261
Muscloskeletal	phecode_MS_710-41	Flat foot [pes planus]	15	18	19	19	29	52	53	77	100	207		0.000298948	0.000358737	0.000378667	0.000378667	0.000577966	0.00103635	0.0010563	0.00153463	0.00199302	0.00412556		13.8003	5.11111
Muscloskeletal	phecode_MS_710-44	Foot drop (acquired)*	0	0	0	0	0	1	1	13	28	64		0	0	0	0	0	1.99064e-05	1.99064e-05	0.000258784	0.00055738	0.00127401		inf	128
Muscloskeletal	phecode_MS_711	Disorder of patella	520	816	844	1021	964	1079	1274	1467	1821	2879		0.0105807	0.0166036	0.0171737	0.0207753	0.0196154	0.0219554	0.0259233	0.0298504	0.0370536	0.0585817		5.53665	2.8184
Muscloskeletal	phecode_MS_711-1	Derangement of meniscus	450	728	864	881	852	1021	1132	1300	1734	2706		0.00911392	0.0147446	0.0174991	0.0178434	0.017256	0.0206789	0.022927	0.0263296	0.0351197	0.0548062		6.01346	2.88948
Muscloskeletal	phecode_MS_712	Joint derangements and related disorders	171	224	281	241	273	353	372	485	681	1334		0.00342747	0.00448979	0.00563228	0.00483053	0.00547193	0.00707542	0.00745625	0.00972119	0.0136498	0.0267388		7.80133	4.26198
Muscloskeletal	phecode_MS_712-1	Loose body in joint	48	68	57	94	66	106	110	117	153	295		0.000956556	0.00135512	0.00113591	0.00187326	0.00131529	0.00211244	0.00219215	0.00233165	0.00304908	0.00587895		6.14596	3.43023
Muscloskeletal	phecode_MS_712-3	Articular cartilage disorder	17	24	36	34	39	52	66	70	92	197		0.000338585	0.000478002	0.000717003	0.000677169	0.000776753	0.00103567	0.00131451	0.00139417	0.00183234	0.00392368		11.5885	4.32967
Muscloskeletal	phecode_MS_712-4	Ankylosis of joint	5	9	5	11	6	11	10	11	27	44		9.95164e-05	0.000179129	9.95164e-05	0.000218936	0.000119422	0.00021894	0.000199037	0.00021894	0.000537399	0.000875761		8.80018	5.17647
Muscloskeletal	phecode_MS_712-5	Disorder of ligament	23	30	45	40	49	43	60	64	104	277		0.000458295	0.000597776	0.000896664	0.000797035	0.000976368	0.000856813	0.00119555	0.00127528	0.00207233	0.00551958		12.0437	6.02174
Muscloskeletal	phecode_MS_712-51	Hypermobility syndrome	0	5	6	14	13	14	18	26	30	157		0	9.95421e-05	0.000119451	0.000278718	0.000258809	0.000278718	0.000358359	0.000517629	0.000597265	0.00312568		inf	11.6296
Muscloskeletal	phecode_MS_712-6	Instability of joint	39	46	41	48	48	65	80	87	159	294		0.00077762	0.000917193	0.000817498	0.000957071	0.000957071	0.00129603	0.00159515	0.00173473	0.00317036	0.00586218		7.53861	5.20354
Muscloskeletal	phecode_MS_712-61	Recurrent dislocation of joint	16	15	21	24	28	31	27	47	68	138		0.000318706	0.000298787	0.000418302	0.000478059	0.000557736	0.000617493	0.000537816	0.000936199	0.00135453	0.00274889		8.62517	4.67797
Muscloskeletal	phecode_MS_713	Symptoms related to joints	587	857	986	905	1103	1550	2125	4417	8366	13563		0.0131041	0.0191316	0.0220114	0.0202031	0.0246233	0.0346021	0.0474383	0.098607	0.186766	0.302786		23.1061	10.2247
Muscloskeletal	phecode_MS_713-1	Hemarthrosis	10	10	12	14	16	19	19	15	28	89		0.000199084	0.000199084	0.000238901	0.000278718	0.000318535	0.00037826	0.000378268	0.000298632	0.000557447	0.00177188		8.90018	5.08571
Muscloskeletal	phecode_MS_713-2	Effusion of joint	73	170	164	189	228	290	454	642	996	1930		0.00146745	0.00341743	0.00329681	0.00379938	0.00458338	0.00582973	0.00912655	0.0129058	0.0200221	0.0387979		26.4389	7.45174
Muscloskeletal	phecode_MS_713-3	Pain in joint	490	630	694	769	854	1212	1738	4070	7994	13157		0.0108366	0.0139328	0.0153485	0.0170073	0.0188871	0.0268047	0.0384377	0.0900124	0.176796	0.290981		26.8516	12.7367
Muscloskeletal	phecode_MS_713-31	Pain in shoulder	97	170	176	149	217	294	564	1963	3357	5914		0.00199506	0.0034965	0.00361991	0.00306458	0.00446318	0.00604689	0.0116002	0.0403743	0.0690457	0.12164		60.9703	23.1468
Muscloskeletal	phecode_MS_713-32	Pain in elbow	7	9	6	7	13	15	47	245	455	864		0.000140028	0.000180036	0.000120024	0.000140028	0.000260052	0.00030006	0.000940188	0.00490098	0.00910182	0.0172838		123.431	61.7143
Muscloskeletal	phecode_MS_713-34	Pain in wrist*	26	41	27	33	35	61	109	326	566	1146		0.000519605	0.000819394	0.000539601	0.000659512	0.000699482	0.0012191	0.00217839	0.00651518	0.0113116	0.0229031		44.0778	23.875
Muscloskeletal	phecode_MS_713-35	Pain in joints of hand	11	23	27	24	32	44	64	153	276	480		0.000219373	0.000458697	0.000538471	0.000478641	0.000638188	0.000877508	0.00127638	0.00305133	0.00550437	0.00957281		43.6372	12.6316
Muscloskeletal	phecode_MS_713-36	Pain in hip	139	188	222	223	375	470	775	1302	2181	4202		0.00281547	0.00380798	0.00449666	0.00451691	0.00759571	0.00951995	0.0156978	0.0263723	0.0441775	0.0851141		30.2308	9.94556
Muscloskeletal	phecode_MS_713-37	Pain in knee	142	185	173	208	218	307	585	2404	4340	7125		0.00296222	0.00385923	0.0036089	0.00433903	0.00454764	0.00640424	0.0122038	0.0501502	0.0905374	0.148636		50.1771	27.1429
Muscloskeletal	phecode_MS_713-38	Pain in ankle and joints of foot	66	89	72	67	103	142	321	504	887	1709		0.00132421	0.00178571	0.00144462	0.0013443	0.00206661	0.00284912	0.00644061	0.0101124	0.017797	0.0342897		25.8945	13.951
Muscloskeletal	phecode_MS_713-4	Stiffness of joint	28	43	54	40	60	59	132	158	264	429		0.000558871	0.000858266	0.00107782	0.000798387	0.00119758	0.00117762	0.00263473	0.00315369	0.00526946	0.00856287		15.3217	7.21008
Muscloskeletal	phecode_MS_714	Deforming dorsopathies	125	251	369	396	403	465	602	761	1125	2386		0.00250035	0.0050207	0.00738103	0.00792111	0.00806113	0.0093013	0.0120417	0.0152221	0.0225032	0.0477267		19.088	5.4977
Muscloskeletal	phecode_MS_714-1	Kyphosis	6	12	23	20	20	25	43	63	83	155		0.000119441	0.000238882	0.000457857	0.000398137	0.000398137	0.000497671	0.000855994	0.00125413	0.0016523	0.00308562		25.8338	6.88889
Muscloskeletal	phecode_MS_714-3	Scoliosis	44	86	146	183	154	191	251	325	496	1072		0.000877385	0.00171492	0.00291138	0.0036492	0.00307091	0.00380873	0.00500518	0.00648082	0.00989072	0.0213767		24.3641	6.21449
Muscloskeletal	phecode_MS_714-5	Spondylolysis	7	16	28	33	27	30	54	68	92	243		0.00013937	0.00031856	0.000557491	0.000657043	0.000537581	0.000597312	0.00107516	0.00135391	0.00183176	0.00483823		34.715	8.52632
Muscloskeletal	phecode_MS_714-6	Spondylolisthesis	51	109	160	148	174	192	252	341	463	1054		0.00101681	0.00217318	0.00318998	0.00295073	0.00346911	0.00382798	0.00502422	0.00679879	0.0092312	0.0210144		20.6671	5.75956
Muscloskeletal	phecode_MS_714-7	Fusion of spine*	3	3	7	3	4	7	6	12	16	68		5.97062e-05	5.97062e-05	0.000139315	5.97062e-05	7.96083e-05	0.000139315	0.000119412	0.00023883	0.00031844	0.00135337		22.6671	12.3636
Muscloskeletal	phecode_MS_715	Other non-inflammatory spondylopathy	492	1025	1454	1163	1364	1883	2201	2767	3716	7137		0.0100688	0.0209766	0.0297561	0.0238008	0.0279142	0.0385355	0.0450434	0.0566266	0.0760494	0.146061		14.5064	4.39606
Muscloskeletal	phecode_MS_715-1	Spondylosis	293	779	1000	773	1023	1414	1708	2201	2989	5910		0.0059774	0.0158921	0.0204007	0.01577	0.0208703	0.0288471	0.0348451	0.0449028	0.0609788	0.12057		20.1711	4.85023
Muscloskeletal	phecode_MS_715-4	Spinal stenosis	179	342	519	526	518	586	785	946	1377	2853		0.0035765	0.0068333	0.0103698	0.0105097	0.0103499	0.0117085	0.0156846	0.0189015	0.027513	0.0570041		15.9385	5.16848
Muscloskeletal	phecode_MS_716	Intervertebral disc disorder	393	673	847	800	904	1089	1315	1561	2196	4309		0.00797403	0.0136553	0.0171858	0.0162321	0.0183423	0.022096	0.0266815	0.0316729	0.0445572	0.0874303		10.9644	4.32413
Muscloskeletal	phecode_MS_716-1	Schmorl's nodes	4	4	5	7	4	14	6	15	14	29		7.96083e-05	7.96099e-05	9.95124e-05	0.000139317	7.96099e-05	0.000278635	0.000119415	0.000298537	0.000278635	0.000577172		7.25014	3.22222
Muscloskeletal	phecode_MS_716-2	Degenerative disc disease	42	70	68	61	91	104	146	208	321	785		0.000839127	0.00139855	0.00135861	0.00121876	0.00181815	0.00207788	0.00291702	0.00415576	0.00641346	0.015684		18.6908	8.05128
Muscloskeletal	phecode_MS_716-3	Spinal disc displacement (herniation)	213	428	390	434	534	628	759	966	1361	2944		0.0042902	0.00862069	0.0078553	0.00874154	0.0107557	0.0126493	0.0152879	0.0194574	0.0274135	0.0592986		13.8219	5.06713
Muscloskeletal	phecode_MS_717	Other and unspecified dorsopathies	33	42	47	51	55	88	151	314	530	1091		0.000660106	0.000840134	0.000940169	0.00102018	0.0011002	0.00176032	0.00302054	0.00628113	0.0106019	0.0218239		33.0613	15.2587
Muscloskeletal	phecode_MS_717-2	Sacrococcygeal disorders	15	22	21	22	31	48	74	137	256	491		0.000299491	0.000439253	0.000419287	0.000439253	0.000618948	0.000958371	0.00147749	0.0027354	0.00511141	0.00980353		32.734	12.4304
Muscloskeletal	phecode_MS_718	Back pain	552	849	1106	1203	1363	1758	2357	4084	6726	11398		0.0124856	0.0192034	0.0250164	0.0272104	0.0308294	0.0397639	0.0533137	0.0923773	0.152138	0.257815		20.649	7.30407
Muscloskeletal	phecode_MS_718-1	Radiculopathy	74	123	82	125	175	237	301	431	659	1718		0.00148172	0.00246286	0.0016419	0.0025029	0.00350406	0.0047455	0.00602699	0.00863018	0.0131956	0.0344006		23.2167	8.33981
Muscloskeletal	phecode_MS_718-2	Cervicalgia	55	97	123	117	165	227	400	1083	1959	3892		0.00112666	0.00198701	0.00251961	0.00239676	0.00338004	0.00465011	0.00819403	0.0221853	0.0401303	0.079728		70.7651	19.8571
Muscloskeletal	phecode_MS_718-3	Mid back pain	9	12	14	23	19	39	67	176	314	640		0.000179727	0.000239636	0.000279575	0.000459302	0.000379423	0.000778816	0.00133799	0.00351473	0.00627059	0.0127808		71.1125	22.069
Muscloskeletal	phecode_MS_718-4	Low back pain	156	272	307	357	447	597	947	2280	3972	7000		0.00333148	0.00580874	0.00655619	0.00762397	0.00954598	0.0127493	0.0202238	0.0486909	0.0848265	0.149493		44.8728	13.41
Muscloskeletal	phecode_MS_718-5	Sciatica	71	217	181	235	302	380	650	1262	1973	3298		0.00144694	0.00442234	0.00368868	0.00478927	0.00615472	0.00774435	0.0132469	0.0257194	0.0402095	0.0672128		46.4517	9.67155
Muscloskeletal	phecode_MS_719	Disorders of muscle	160	180	169	194	263	319	430	702	1035	2328		0.00321783	0.00362006	0.00339883	0.00390161	0.0052893	0.00641554	0.00864808	0.0141185	0.0208157	0.0468203		14.5503	8
Muscloskeletal	phecode_MS_719-1	Cramp and spasm	47	75	50	56	73	87	182	340	649	1582		0.000941657	0.00150264	0.00100176	0.00112197	0.00146257	0.00174307	0.00364642	0.00681213	0.0130031	0.0316964		33.6602	19.775
Muscloskeletal	phecode_MS_719-11	Spasm of muscle	10	2	0	2	5	5	14	44	58	145		0.00019906	3.98121e-05	0	3.98121e-05	9.95302e-05	9.95302e-05	0.000278685	0.000875866	0.00115457	0.00288643		14.5003	29
Muscloskeletal	phecode_MS_719-3	Separation of muscle (nontraumatic)	4	7	8	3	5	4	7	12	31	129		7.9621e-05	0.000139337	0.000159245	5.97169e-05	9.95282e-05	7.96226e-05	0.00013934	0.000238868	0.000617075	0.00256783		32.2506	28.6667
Muscloskeletal	phecode_MS_719-4	Rupture of muscle (nontraumatic)	4	3	6	6	5	11	8	15	34	65		7.96115e-05	5.97086e-05	0.000119417	0.000119417	9.95144e-05	0.000218936	0.000159226	0.000298549	0.000676711	0.00129371		16.2503	8.125
Muscloskeletal	phecode_MS_719-6	Muscle wasting and atrophy	11	17	11	18	20	21	35	41	56	131		0.000219067	0.000338558	0.000219067	0.000358473	0.000398303	0.000418218	0.000697045	0.000816538	0.00111527	0.00260894		11.9093	6.39024
Muscloskeletal	phecode_MS_719-9	Contractures	17	27	32	34	26	57	48	55	91	122		0.000338504	0.000537624	0.000637184	0.000677008	0.000517712	0.00113498	0.000955795	0.00109518	0.00181203	0.00242931		7.17661	2.93976
Muscloskeletal	phecode_MS_719-92	Contracture of joint	15	17	27	26	25	29	53	44	66	98		0.00029862	0.000338436	0.000537517	0.000517609	0.000497701	0.000577333	0.00105513	0.000875971	0.00131396	0.00195103		6.53346	3.62963
Muscloskeletal	phecode_MS_720	Spontaneous rupture of synovium and tendon	34	55	46	59	43	85	107	142	182	336		0.00067871	0.00109791	0.000918255	0.00117776	0.000858369	0.00169678	0.00213594	0.00283461	0.0036331	0.00670739		9.88255	5.25
Muscloskeletal	phecode_MS_721	Synoviopathy and bursopathy	656	825	838	880	1173	1419	2088	3123	4498	7093		0.0136898	0.0172166	0.0174878	0.0183643	0.0244788	0.0296131	0.0435744	0.0651738	0.0938687	0.148024		10.8127	5.47299
Muscloskeletal	phecode_MS_721-1	Synovitis and tenosynovitis	296	448	413	418	599	723	1037	1456	2109	3448		0.00601418	0.00910255	0.00839141	0.008493	0.0121706	0.0146903	0.0210704	0.0295839	0.0428519	0.0700585		11.6489	5.21634
Muscloskeletal	phecode_MS_721-11	Trigger finger	120	148	151	176	230	284	359	491	753	1288		0.00240058	0.00296071	0.00302072	0.00352085	0.0046011	0.00568136	0.00718187	0.00982255	0.0150639	0.0257667		10.7335	5.01167
Muscloskeletal	phecode_MS_721-12	Radial styloid tenosynovitis [de Quervain]	8	5	5	14	12	30	45	101	217	384		0.000159429	9.96433e-05	9.96433e-05	0.000279001	0.000239149	0.000597872	0.000896807	0.00201283	0.0043246	0.00765276		48.001	18.2857
Muscloskeletal	phecode_MS_721-15	Infective (teno)synovitis*	9	12	15	11	9	10	16	22	19	30		0.000179126	0.000238834	0.000298543	0.000218936	0.000179129	0.000199033	0.000318452	0.000437872	0.000378162	0.000597098		3.3334	3.15789
Muscloskeletal	phecode_MS_721-2	Ganglion cyst	200	187	183	157	234	278	356	602	920	1502		0.00402779	0.00376599	0.0036855	0.00316188	0.00471261	0.00559874	0.00716961	0.0121239	0.0185282	0.0302493		7.51015	5.86719
Muscloskeletal	phecode_MS_721-4	Calcium deposits in tendon and bursa	31	42	33	32	40	45	51	48	78	152		0.00061721	0.00083622	0.00065703	0.00063712	0.0007964	0.00089595	0.00101541	0.00095568	0.00155298	0.00302638		4.90332	3.57647
Muscloskeletal	phecode_MS_721-5	Bursitis	138	210	207	208	327	402	709	1217	1799	3014		0.00278613	0.00423977	0.0041792	0.00419939	0.00660193	0.00811613	0.0143146	0.024571	0.0363214	0.060852		21.841	8.26886
Muscloskeletal	phecode_MS_721-6	Baker's cyst [popliteal cyst]	47	69	69	76	89	131	161	250	387	648		0.000937506	0.00137634	0.00137637	0.001516	0.00177531	0.0026131	0.00321152	0.00498683	0.00771962	0.0129259		13.7875	5.89091
Muscloskeletal	phecode_MS_722	Fasciopathy	193	362	398	411	404	544	815	1536	2351	3620		0.00390451	0.00732349	0.00805195	0.00831496	0.00817334	0.0110057	0.0164883	0.0310749	0.0475632	0.0732364		18.7569	7.63713
Muscloskeletal	phecode_MS_722-1	Plantar fascial fibromatosis [Plantar fasciitis]	31	50	46	33	33	66	169	1043	1670	2678		0.000623818	0.00100616	0.000925665	0.000664077	0.000664077	0.00132815	0.00340088	0.0209889	0.0336063	0.0538909		86.3888	54.101
Muscloskeletal	phecode_MS_722-4	Palmar fascial fibromatosis [Dupuytren]	102	245	311	381	352	416	457	595	786	1285		0.00204049	0.00490118	0.00622149	0.00762183	0.00704169	0.008322	0.00914238	0.0119031	0.0157241	0.0257067		12.5983	3.34635
Muscloskeletal	phecode_MS_723	Enthesopathy/Enthesitis/Tendinopathy	540	768	749	748	1063	1345	1958	3071	4595	7319		0.0113946	0.0162056	0.0158047	0.0157836	0.0224304	0.0283809	0.0413167	0.0648027	0.0969614	0.154442		13.554	6.0789
Muscloskeletal	phecode_MS_723-1	Adhesive capsulitis of shoulder	103	137	109	157	154	194	304	469	613	1113		0.00207077	0.00275432	0.0021914	0.00315648	0.00309616	0.00390036	0.0061119	0.00942922	0.0123243	0.0223768		10.806	6.39655
Muscloskeletal	phecode_MS_723-2	Rotator cuff tear or rupture	217	400	349	359	535	605	787	1052	1392	2551		0.00436866	0.00805283	0.00702609	0.00722741	0.0107709	0.0121801	0.0158443	0.0211794	0.0280244	0.0513579		11.756	4.47544
Muscloskeletal	phecode_MS_723-3	Medial epicondylitis (Golfer's elbow)	6	3	5	5	5	12	40	197	356	653		0.00011993	5.99664e-05	9.9944e-05	9.9944e-05	9.9944e-05	0.000239866	0.000799552	0.00393779	0.00711602	0.0130527		108.836	76.8235
Muscloskeletal	phecode_MS_723-4	Lateral epicondylitis (Tennis elbow)	14	16	19	24	20	31	81	646	1287	2444		0.000284813	0.000325508	0.00038654	0.000488261	0.000406884	0.000630671	0.00164788	0.0131424	0.026183	0.0497213		174.575	95.8431
Muscloskeletal	phecode_MS_723-5	Tendinitis	22	31	23	29	37	40	104	457	719	1113		0.000440335	0.000620472	0.00046035	0.000580453	0.000740578	0.000800624	0.00208162	0.00914713	0.0143912	0.0222774		50.5919	28.9091
Muscloskeletal	phecode_MS_723-51	Achilles tendinitis	11	22	18	22	16	23	70	399	630	989		0.00022	0.00044	0.00036	0.00044	0.00032	0.00046	0.0014	0.00798016	0.0126003	0.0197804		89.9109	50.7179
Muscloskeletal	phecode_MS_723-6	Impingement syndrome of shoulder*	215	473	359	357	548	602	799	976	1305	2237		0.00430775	0.00947706	0.00719295	0.00715288	0.0109798	0.0120617	0.0160091	0.0195556	0.0261476	0.0448216		10.4049	3.89043
Muscloskeletal	phecode_MS_723-7	Iliotibial band syndrome*	1	1	1	3	0	3	6	16	33	56		1.99029e-05	1.99029e-05	1.99029e-05	5.97086e-05	0	5.97086e-05	0.000119417	0.000318452	0.000656808	0.00111458		56.0011	37.3333
Muscloskeletal	phecode_MS_724	Other symptoms and disorders of the soft tissue	801	1214	1154	1243	1711	2208	2620	3318	4365	7554		0.0164788	0.0249753	0.0237409	0.0255719	0.0352	0.0454246	0.0539006	0.0682618	0.0898019	0.15541		9.43091	3.85507
Muscloskeletal	phecode_MS_724-1	Myalgia	75	174	155	144	265	406	591	920	1543	3120		0.00151164	0.003507	0.00312406	0.00290235	0.00534113	0.00818301	0.0119117	0.0185428	0.0310995	0.0628855		41.6008	9.29955
Muscloskeletal	phecode_MS_724-3	Nontraumatic hematoma of soft tissue	2	2	4	0	1	2	9	23	52	87		3.98438e-05	3.98438e-05	7.96876e-05	0	1.99219e-05	3.98438e-05	0.000179297	0.000458204	0.00103594	0.00173324		43.5009	58
Muscloskeletal	phecode_MS_724-5	Exostosis	159	350	256	275	395	422	505	613	826	1427		0.00317936	0.0069986	0.00511898	0.00549901	0.00789858	0.00843848	0.0100982	0.0122578	0.016517	0.0285349		8.97502	3.49327
Muscloskeletal	phecode_MS_724-51	Calcaneal spur	4	12	3	3	6	11	33	43	71	150		7.97099e-05	0.00023913	5.97824e-05	5.97824e-05	0.000119565	0.000219202	0.000657619	0.000856898	0.00141488	0.00298918		37.5007	17.6471
Muscloskeletal	phecode_MS_724-52	Osteophyte*	142	354	263	237	349	418	493	535	764	1356		0.00283563	0.00706911	0.00525191	0.00473271	0.00696927	0.00834731	0.00984504	0.0106838	0.0152568	0.0270788		9.54949	3.53585
Muscloskeletal	phecode_MS_725	Osteochondrosis	8	23	16	18	16	25	22	30	36	79		0.000159439	0.000458386	0.000318878	0.000358737	0.000318878	0.000498246	0.000438457	0.000597895	0.000717474	0.00157446		9.875	3.85366
Muscloskeletal	phecode_MS_726	Osteoporosis and low bone density	177	448	775	1189	1156	1085	1588	2145	3001	5573		0.00356008	0.00901082	0.0155879	0.0239149	0.0232511	0.0218231	0.0319401	0.0431433	0.0603604	0.112094		31.4865	4.97367
Muscloskeletal	phecode_MS_726-1	Osteoporosis	173	432	776	1146	1138	1109	1564	2126	2956	5546		0.00347858	0.00868639	0.0156033	0.023043	0.0228822	0.0222991	0.0314479	0.0427491	0.0594386	0.111518		32.0584	4.93636
Muscloskeletal	phecode_MS_726-6	Osteolysis*	4	6	7	5	6	5	13	12	19	53		7.96099e-05	0.000119415	0.000139317	9.95124e-05	0.000119415	9.95124e-05	0.000258732	0.00023883	0.000378147	0.00105485		13.2503	9.63636
Muscloskeletal	phecode_MS_727	Other disorders of bone	360	642	676	723	664	970	1112	1567	2524	5183		0.00728686	0.0129949	0.0136831	0.0146344	0.0134402	0.019634	0.0225083	0.0317181	0.051089	0.104913		14.3975	6.34394
Muscloskeletal	phecode_MS_727-1	Osteonecrosis	36	47	43	33	57	48	59	70	121	202		0.000717146	0.000936274	0.000856591	0.000657384	0.00113548	0.000956194	0.00117532	0.00139445	0.00241041	0.00402406		5.61122	3.84762
Muscloskeletal	phecode_MS_727-3	Osteitis deformans [Paget's disease of bone]	4	5	7	17	17	15	17	17	28	46		7.96591e-05	9.95738e-05	0.000139403	0.000338551	0.000338551	0.000298721	0.000338551	0.000338551	0.000557625	0.000916097		11.5002	2.875
Muscloskeletal	phecode_MS_727-5	Cyst of bone	18	18	24	31	37	23	41	38	44	105		0.000358451	0.000358451	0.000477935	0.000617333	0.000736817	0.000458021	0.000816489	0.000756746	0.000876232	0.00209101		5.83345	3.5
Muscloskeletal	phecode_MS_728	Chondropathies	89	116	85	112	136	187	239	330	512	1052		0.00178417	0.00232544	0.00170399	0.00224525	0.00272638	0.00374877	0.00479121	0.00661561	0.0102642	0.0210898		11.8205	6.51393
Muscloskeletal	phecode_MS_728-1	Chondromalacia	20	32	19	23	40	43	50	77	112	169		0.000399226	0.000638761	0.000379264	0.000459109	0.000798451	0.000858335	0.000998064	0.00153702	0.00223571	0.00337352		8.45017	4.07229
Muscloskeletal	phecode_MS_728-3	Costochondritis [Tietze's disease]	20	31	19	28	54	75	113	199	307	776		0.000399058	0.00061854	0.000379105	0.000558693	0.00107748	0.0014965	0.00225472	0.00397071	0.00612567	0.0154838		38.8008	12.031
Muscloskeletal	phecode_MS_729	Other acquired musculoskeletal deformity	10	10	16	18	17	18	28	19	24	47		0.000199175	0.000199175	0.000318681	0.000358516	0.000338598	0.000358516	0.000557691	0.000378433	0.000478021	0.000936143		4.70009	2.68571
Muscloskeletal	phecode_MS_730	Other disorders and symptoms of the musculoskeletal system	4	3	4	4	2	7	42	297	467	913		8.01587e-05	6.0119e-05	8.01603e-05	8.01603e-05	4.00802e-05	0.000140281	0.000841683	0.0059519	0.00935872	0.0182966		228.255	202.889
Muscloskeletal	phecode_MS_732	Nonspecific abnormal findings on radiological and other examination of musculoskeletal system	18	32	41	26	32	44	83	320	674	1240		0.00036044	0.000640782	0.000821002	0.000520635	0.000640795	0.000881093	0.00166206	0.00640795	0.0134967	0.0248308		68.8903	32.6316
Muscloskeletal	phecode_MS_734	Diseases of the jaws	2	0	4	6	0	4	26	239	553	1045		4.004e-05	0	8.00801e-05	0.00012012	0	8.00817e-05	0.000520531	0.00478488	0.0110713	0.0209213		522.51	522.5
Muscloskeletal	phecode_MS_734-6	Temporomandibular joint disorders	1	0	4	0	1	2	22	175	390	767		1.99844e-05	0	7.99376e-05	0	1.99844e-05	3.99688e-05	0.000439666	0.00349734	0.00779408	0.0153284		767.015	511.333
Muscloskeletal	phecode_MS_734-62	Arthralgia of temporomandibular joint	0	0	0	0	1	0	9	48	114	263		0	0	0	0	1.99318e-05	0	0.000179386	0.000956728	0.00227223	0.00524207		inf	526
Muscloskeletal	phecode_MS_734-9	Jaw pain	1	0	2	1	2	0	6	56	161	317		1.9935e-05	0	3.987e-05	1.9935e-05	3.987e-05	0	0.000119612	0.00111638	0.0032096	0.00631952		317.006	317
Muscloskeletal	phecode_MS_740	Dislocation	123	163	145	144	142	177	268	398	457	763		0.00246483	0.0032664	0.0029057	0.00288571	0.00284563	0.00354702	0.00537063	0.00797579	0.00915813	0.0152903		6.20338	4.7837
Muscloskeletal	phecode_MS_740-2	Dislocation of shoulder	43	49	60	46	58	61	92	237	309	432		0.000858215	0.000977966	0.00119753	0.000918109	0.00115762	0.00121749	0.00183622	0.00473026	0.0061673	0.00862224		10.0467	7.2605
Muscloskeletal	phecode_MS_740-3	Dislocation of elbow	6	11	11	9	13	7	13	12	22	23		0.000119481	0.000219049	0.000219049	0.000179222	0.000258876	0.000139395	0.000258876	0.000238963	0.000438107	0.000458021		3.83341	2.3
Muscloskeletal	phecode_MS_740-5	Dislocation of finger	21	23	23	30	32	31	37	46	57	87		0.000418368	0.000458213	0.000458213	0.000597669	0.000637514	0.000617591	0.000737125	0.000916426	0.00113557	0.00173324		4.14286	2.7619
Muscloskeletal	phecode_MS_740-6	Dislocation of hip	3	6	4	1	1	6	3	11	19	48		5.97205e-05	0.000119441	7.96273e-05	1.99068e-05	1.99068e-05	0.000119443	5.97217e-05	0.00021898	0.000378237	0.000955547		16.0003	13.7143
Muscloskeletal	phecode_MS_740-8	Dislocation of foot and ankle	8	15	18	16	9	9	13	25	25	44		0.000159274	0.000298644	0.000358373	0.000318554	0.000179186	0.000179186	0.000258825	0.00049774	0.00049774	0.000876023		5.50011	4.88889
Muscloskeletal	phecode_MS_741	Sprains and strains	95	93	102	88	97	128	223	1196	2102	3471		0.00195449	0.00191334	0.00209851	0.00181048	0.00199564	0.00263342	0.00458791	0.0246065	0.0432466	0.0714124		36.5376	30.8533
Muscloskeletal	phecode_MS_741-1	Sprains and strains of shoulder and upper arm	6	4	5	6	4	4	10	9	24	43		0.000119441	7.96273e-05	9.95342e-05	0.000119443	7.96289e-05	7.96289e-05	0.000199072	0.000179165	0.000477774	0.000856011		7.16681	10.75
Muscloskeletal	phecode_MS_741-2	Sprains and strains of elbow and forearm	7	3	7	6	5	4	8	19	37	51		0.000139403	5.97443e-05	0.000139403	0.000119489	9.95738e-05	7.96591e-05	0.000159321	0.000378388	0.000736861	0.00101567		7.28586	11.3333
Muscloskeletal	phecode_MS_741-3	Sprains and strains of wrist and hand	18	25	22	29	27	26	53	140	203	307		0.000359088	0.000498733	0.000438894	0.000578542	0.000538643	0.000518693	0.00105734	0.00279296	0.00404979	0.00612457		17.0559	11.5849
Muscloskeletal	phecode_MS_741-4	Sprains and strains of hip and thigh	1	1	3	4	7	6	7	65	96	149		1.9937e-05	1.9937e-05	5.9811e-05	7.9748e-05	0.000139559	0.000119622	0.000139559	0.0012959	0.00191395	0.00297067		149.003	22.9231
Muscloskeletal	phecode_MS_741-5	Sprains and strains of knee and leg	25	31	29	16	29	35	61	340	452	759		0.00050037	0.000620459	0.00058043	0.000320237	0.000580441	0.000700532	0.00122093	0.00680517	0.00904688	0.0151915		30.3606	23.7188
Muscloskeletal	phecode_MS_741-6	Sprains and strains of ankle and foot	19	23	21	21	26	27	70	423	684	1123		0.000381963	0.000462377	0.00042217	0.00042217	0.000522687	0.000542801	0.00140726	0.00850388	0.013751	0.0225765		59.1065	42.3774
Muscloskeletal	phecode_MS_741-7	Back sprain	8	23	15	10	22	17	46	432	742	1331		0.00016145	0.000464168	0.000302718	0.000201812	0.000443987	0.000343081	0.000928336	0.00871829	0.0149745	0.0268618		166.378	68.2564
Muscloskeletal	phecode_MS_741-71	Lumbosacral sprain	0	3	1	1	3	4	7	75	126	178		0	5.99125e-05	1.99708e-05	1.99708e-05	5.99137e-05	7.9885e-05	0.000139799	0.00149784	0.00251638	0.00355488		inf	50.8571
Muscloskeletal	phecode_MS_741-72	Neck sprain	7	19	12	13	11	15	42	363	614	1148		0.000140715	0.000381948	0.00024123	0.000261333	0.000221128	0.000301538	0.000844306	0.00729722	0.0123429	0.0230777		164.003	88.3077
Muscloskeletal	phecode_MS_742	Cartilage tear of knee	26	28	30	22	31	26	64	264	421	746		0.00052	0.00056	0.0006	0.00044	0.00062	0.00052	0.00128	0.00528	0.00842	0.01492		28.6923	26.1754
Muscloskeletal	phecode_MS_745	Fractures	1532	2117	2074	2214	2171	2506	2761	3380	4221	6132		0.0326298	0.0450905	0.0441747	0.0471565	0.0462407	0.0533759	0.0588072	0.0719915	0.0899042	0.130607		4.0027	2.62219
Muscloskeletal	phecode_MS_745-1	Fracture of lower limb	425	587	575	648	587	649	774	963	1170	1753		0.00858916	0.0118634	0.0116209	0.0130962	0.0118634	0.0131164	0.0156427	0.0194624	0.0236459	0.0354285		4.12479	2.83657
Muscloskeletal	phecode_MS_745-11	Fracture of femur	68	115	129	153	149	147	183	265	364	806		0.00135691	0.00229477	0.00257413	0.00305304	0.00297322	0.00293337	0.00365175	0.00528805	0.00726358	0.0160837		11.8532	5.44595
Muscloskeletal	phecode_MS_745-2	Fracture of pelvis	58	82	118	131	136	138	119	162	222	478		0.00115542	0.00163353	0.00235074	0.00260972	0.00270933	0.00274917	0.00237066	0.00322728	0.00442258	0.00952248		8.24154	3.48905
Muscloskeletal	phecode_MS_745-3	Fracture of upper limb	514	669	688	851	863	880	1155	1458	1863	2837		0.010452	0.0136042	0.0139906	0.0173052	0.0175492	0.0178949	0.0234871	0.0296486	0.0378843	0.0576907		5.51957	3.25531
Muscloskeletal	phecode_MS_745-4	Fracture of foot and toe	76	82	94	94	101	123	182	368	556	947		0.00152798	0.00164861	0.00188987	0.00188987	0.0020306	0.00247291	0.00365917	0.00739877	0.0111786	0.0190398		12.4608	8.45536
Muscloskeletal	phecode_MS_745-5	Fracture of hand or wrist	160	181	209	218	237	236	302	501	618	956		0.00323121	0.00365531	0.00422077	0.00440253	0.00478624	0.00476614	0.00609904	0.0101179	0.0124808	0.0193069		5.97512	4.04228
Muscloskeletal	phecode_MS_745-6	Fracture of bones in thorax	181	230	281	260	280	335	403	485	580	978		0.00362646	0.0046082	0.00563002	0.00520927	0.00560999	0.00671195	0.00807437	0.0097173	0.0116209	0.0195953		5.40342	3.18049
Muscloskeletal	phecode_MS_745-61	Fracture of vertebrae	137	168	198	225	246	214	271	311	461	753		0.00273219	0.00335042	0.00394871	0.00448717	0.00490597	0.00426788	0.00540465	0.00620239	0.00919389	0.0150174		5.49646	3.27391
Muscloskeletal	phecode_MS_745-7	Skull and face fracture	127	159	231	222	210	230	224	243	284	471		0.00253832	0.0031779	0.00461695	0.00443707	0.00419731	0.00459706	0.00447713	0.00485689	0.00567637	0.00941398		3.70874	2.14091
Muscloskeletal	phecode_MS_745-8	Stress fracture	7	11	6	11	15	18	21	26	40	93		0.000139317	0.000218927	0.000119415	0.000218927	0.000298537	0.000358252	0.00041796	0.000517475	0.000796115	0.00185097		13.286	5.63636
Muscloskeletal	phecode_MS_745-9	Pathological fracture	43	112	174	183	189	191	231	333	436	1077		0.000857257	0.00223285	0.0034689	0.00364833	0.00376802	0.00380789	0.00460535	0.00663889	0.00869236	0.0214717		25.047	5.66842
Neonatal	phecode_NB_856	Infections in newborn	2	0	0	0	1	0	4	8	25	86		3.98192e-05	0	0	0	1.991e-05	0	7.964e-05	0.00015928	0.00049775	0.00171226		43.0009	172
Neonatal	phecode_NB_856-4	Omphalitis of newborn	1	0	0	0	1	0	2	8	21	85		1.9908e-05	0	0	0	1.9908e-05	0	3.98168e-05	0.000159267	0.000418077	0.00169222		85.0017	170
Neurological	phecode_NS_320	Meningitis	29	25	27	28	29	34	44	44	56	100		0.000578104	0.000498375	0.000538245	0.00055818	0.000578115	0.00067779	0.000877141	0.000877141	0.00111636	0.0019935		3.44834	3.1746
Neurological	phecode_NS_320-1	Infective meningitis	19	19	17	23	26	25	27	27	34	59		0.000378599	0.000378599	0.000338753	0.000458313	0.000518093	0.000498167	0.00053802	0.00053802	0.000677507	0.00117567		3.10533	2.31373
Neurological	phecode_NS_320-11	Bacterial meningitis	12	12	12	12	15	15	20	13	21	37		0.000238901	0.000238901	0.000238901	0.000238906	0.000298632	0.000298632	0.000398176	0.000258815	0.000418085	0.000736626		3.08339	2.46667
Neurological	phecode_NS_320-12	Viral meningitis	3	7	10	10	7	5	8	14	13	29		5.97562e-05	0.000139431	0.000199191	0.000199191	0.000139434	9.95956e-05	0.000159353	0.000278868	0.000258949	0.000577655		9.66686	4.83333
Neurological	phecode_NS_321	Encephalitis, myelitis and encephalomyelitis	30	40	52	64	47	41	48	54	76	140		0.000597514	0.000796686	0.00103569	0.00127472	0.000936124	0.000816619	0.000956042	0.00107555	0.00151373	0.00278846		4.66676	3.18182
Neurological	phecode_NS_321-1	Encephalitis	9	14	24	16	21	15	27	21	19	30		0.000179194	0.000278746	0.00047785	0.000318566	0.000418127	0.000298662	0.000537592	0.000418127	0.000378305	0.000597324		3.3334	1.66667
Neurological	phecode_NS_321-12	Viral encephalitis	9	10	20	26	15	20	17	20	18	30		0.000179158	0.000199064	0.000398129	0.000517567	0.000298597	0.000398129	0.000338409	0.000398137	0.000358323	0.000597205		3.3334	1.71429
Neurological	phecode_NS_322	Other CNS infection	12	16	30	24	38	33	43	40	37	143		0.000238868	0.00031849	0.000597169	0.000477745	0.00075643	0.000656899	0.00085596	0.000796242	0.000736524	0.00284656		11.9169	4.02817
Neurological	phecode_NS_322-4	Intracranial and intraspinal abscess	6	7	10	24	16	25	21	17	24	42		0.000119422	0.000139326	0.000199037	0.000477688	0.000318459	0.000497592	0.000417985	0.000338369	0.000477697	0.000835971		7.00014	2.04878
Neurological	phecode_NS_323	Systemic atrophies primarily affecting the central nervous system	37	72	71	63	72	94	91	88	120	179		0.000736597	0.00143338	0.00141347	0.00125421	0.00143341	0.00187139	0.00181167	0.00175194	0.00238901	0.00356361		4.83793	2.15663
Neurological	phecode_NS_323-3	Motor neuron disease	27	40	50	64	52	54	65	74	85	100		0.000537378	0.000796115	0.000995144	0.00127378	0.00103497	0.00107478	0.00129371	0.00147284	0.00169178	0.00199033		3.70378	1.88679
Neurological	phecode_NS_324	Extrapyramidal and movement disorders	234	511	565	547	561	764	913	1107	1454	2645		0.00471261	0.0102912	0.0113787	0.0110162	0.0112982	0.0153865	0.0183872	0.0222943	0.0292826	0.0532697		11.3036	3.99245
Neurological	phecode_NS_324-1	Parkinsonism	49	141	213	301	304	269	318	401	560	918		0.000976251	0.00280921	0.0042437	0.00599697	0.00605674	0.00535942	0.00633567	0.00798932	0.0111572	0.0182898		18.7347	3.20419
Neurological	phecode_NS_324-11	Parkinson's	46	130	206	285	308	242	345	369	539	847		0.000916426	0.0025899	0.00410399	0.00567786	0.00613607	0.00482129	0.00687333	0.00735148	0.0107383	0.0168745		18.4134	3.08
Neurological	phecode_NS_324-2	Degenerative diseases of the basal ganglia (excluding parkinsonism)	2	13	20	33	29	19	18	28	35	57		3.98026e-05	0.000258717	0.000398026	0.000656743	0.000577137	0.000378125	0.000358223	0.000557247	0.000696559	0.0011344		28.5006	2.375
Neurological	phecode_NS_324-21	Progressive supranuclear ophthalmoplegia [Steele-Richardson-Olszewski]*	1	10	10	15	24	20	15	21	27	39		1.99009e-05	0.000199009	0.000199009	0.000298513	0.000477621	0.000398026	0.000298519	0.000417927	0.000537335	0.00077615		39.0008	1.77273
Neurological	phecode_NS_324-3	Abnormal involuntary movements	97	224	206	186	273	321	417	580	842	1617		0.0019481	0.00449871	0.00413721	0.00373554	0.00548281	0.00644682	0.00837484	0.0116485	0.0169103	0.0324751		16.6701	5.44444
Neurological	phecode_NS_324-31	Dystonia	15	49	42	46	56	74	109	208	283	564		0.000300391	0.000981276	0.000841093	0.000921216	0.00112148	0.00148196	0.00218288	0.0041655	0.00566748	0.0112949		37.6008	8.67692
Neurological	phecode_NS_324-314	Torticollis	3	20	16	24	14	27	54	164	221	431		6.00456e-05	0.000400304	0.000320243	0.000480365	0.000280213	0.000540411	0.00108084	0.00328256	0.00442345	0.00862673		143.67	21.0244
Neurological	phecode_NS_324-316	Blepharospasm	2	9	8	6	9	11	12	22	19	43		3.98113e-05	0.000179151	0.000159245	0.000119434	0.000179151	0.000218962	0.000238868	0.000437924	0.000378207	0.000855943		21.5	4.3
Neurological	phecode_NS_324-33	Fasciculation*	8	16	13	14	11	13	28	40	44	72		0.000159264	0.000318528	0.000258804	0.000278712	0.000218988	0.000258804	0.000557425	0.000796321	0.000875971	0.00143341		9.00018	6
Neurological	phecode_NS_324-34	Tremor	50	116	161	93	149	172	237	308	496	995		0.000997347	0.00231385	0.00321146	0.00185507	0.00297209	0.00343087	0.00472743	0.00614366	0.00989368	0.0198472		19.9	6.19938
Neurological	phecode_NS_324-341	Essential tremor*	20	52	69	63	47	88	110	131	186	413		0.00039824	0.00103542	0.00137393	0.00125446	0.000935863	0.00175226	0.00219032	0.00260847	0.00370363	0.00822365		20.65	6.11852
Neurological	phecode_NS_324-35	Myoclonus	7	17	11	15	12	18	26	23	34	82		0.000139326	0.000338362	0.000218945	0.000298561	0.000238849	0.000358273	0.000517506	0.000457793	0.000676738	0.00163213		11.7145	5.46667
Neurological	phecode_NS_325	Abnormality of gait and mobility	224	447	669	877	672	742	1091	1392	2055	4734		0.0044861	0.00895217	0.0133985	0.0175642	0.0134586	0.0148605	0.0218502	0.0278785	0.0411568	0.0948108		21.1344	6.6959
Neurological	phecode_NS_325-1	Abnormality of gait	8	7	11	13	20	18	18	31	30	91		0.000159226	0.000139323	0.000218936	0.000258743	0.000398073	0.000358266	0.000358266	0.000617014	0.00059711	0.00181123		11.3752	4.78947
Neurological	phecode_NS_325-2	Difficulty walking	13	28	49	46	82	63	84	125	179	438		0.000258799	0.000557414	0.000975474	0.000915769	0.00163246	0.00125421	0.00167227	0.0024885	0.00356354	0.00871971		33.693	6.04138
Neurological	phecode_NS_325-3	Lack of coordination	35	59	53	63	61	75	85	103	161	355		0.000699482	0.00117915	0.00105924	0.00125909	0.00121912	0.00149892	0.00169878	0.00205852	0.00321768	0.00709489		10.1431	5.22059
Neurological	phecode_NS_326	Demyelinating diseases of the central nervous system	34	32	51	75	80	86	103	104	108	307		0.000678643	0.000638723	0.00101796	0.00149701	0.00159681	0.0017166	0.00205593	0.00207589	0.00215573	0.00612787		9.02959	3.6988
Neurological	phecode_NS_326-1	Multiple sclerosis	23	26	35	68	69	85	95	94	91	305		0.000458917	0.000518776	0.000698352	0.0013568	0.00137675	0.001696	0.00189553	0.00187557	0.00181571	0.00608576		13.2611	3.96104
Neurological	phecode_NS_328	Dementias and cerebral degeneration	68	253	475	612	610	630	759	1012	1474	2932		0.00135415	0.00503823	0.00945914	0.0121874	0.0121475	0.0125458	0.0151147	0.0201529	0.0293532	0.0583878		43.1176	4.72903
Neurological	phecode_NS_328-1	Dementias	41	206	377	576	505	509	625	863	1229	2449		0.000816148	0.00410064	0.00750458	0.0114659	0.0100526	0.0101322	0.0124413	0.0171789	0.0244645	0.0487509		59.7329	4.83037
Neurological	phecode_NS_328-11	Alzheimer's disease	22	102	188	242	242	266	334	418	578	974		0.000437846	0.00203005	0.00374167	0.0048164	0.0048164	0.00529406	0.00664743	0.00831924	0.0115036	0.019385		44.2736	3.83465
Neurological	phecode_NS_328-12	Vascular dementia	7	30	69	106	101	92	114	199	277	772		0.000139309	0.000597039	0.00137322	0.00210958	0.00201007	0.00183096	0.00226879	0.00396044	0.00551277	0.0153641		110.288	8
Neurological	phecode_NS_328-13	Frontotemporal dementia [FTD]	9	13	12	29	26	22	33	31	46	60		0.000179108	0.000258712	0.000238811	0.000577126	0.000517423	0.000437828	0.000656743	0.00061694	0.000915459	0.00119408		6.6668	2.5
Neurological	phecode_NS_328-3	Cerebral degeneration	25	67	128	142	161	181	188	243	356	836		0.000497701	0.00133384	0.00254823	0.00282694	0.00320519	0.00360335	0.00374271	0.00483765	0.0070874	0.0166434		33.4407	4.88889
Neurological	phecode_NS_329	Symptoms and signs involving cognitive functions and awareness	289	588	784	821	746	864	1172	1549	2156	4575		0.00579669	0.011794	0.0157253	0.0164674	0.0149631	0.0173299	0.0235082	0.0310701	0.0432454	0.0917661		15.8308	5.68323
Neurological	phecode_NS_329-1	Memory loss	76	116	134	105	135	178	226	346	559	1490		0.00151715	0.00231565	0.00267497	0.0020961	0.00269499	0.00355339	0.00451161	0.00690715	0.0111592	0.0297447		19.6057	9.52077
Neurological	phecode_NS_329-4	Specified cognitive deficit	0	1	1	2	1	1	14	90	197	474		0	1.99322e-05	1.99322e-05	3.98645e-05	1.99322e-05	1.99326e-05	0.000279057	0.00179394	0.00392673	0.00944807		inf	474
Neurological	phecode_NS_329-41	Attention and concentration deficit	0	1	0	0	0	0	5	18	56	139		0	1.99128e-05	0	0	0	0	9.95659e-05	0.000358437	0.00111514	0.00276793		inf	#DIV/0!
Neurological	phecode_NS_329-42	Cognitive communication deficit	0	0	3	0	1	2	9	61	139	354		0	0	5.9761e-05	0	1.99203e-05	3.98406e-05	0.000179283	0.00121514	0.00276892	0.00705179		inf	236
Neurological	phecode_NS_329-5	Mild cognitive impairment	0	1	0	0	1	1	2	24	78	280		0	1.99021e-05	0	0	1.99021e-05	1.99021e-05	3.98042e-05	0.00047765	0.00155239	0.00557269		inf	280
Neurological	phecode_NS_329-6	Transient global amnesia	30	36	56	58	53	65	88	99	104	164		0.000597288	0.000716746	0.00111494	0.00115478	0.00105523	0.00129415	0.00175208	0.00197109	0.00207064	0.00326524		5.46678	2.77966
Neurological	phecode_NS_329-8	Altered mental status, unspecified	124	265	404	476	477	524	594	791	1211	2616		0.00247401	0.0052872	0.00806049	0.00949702	0.00951697	0.0104547	0.0118513	0.0157818	0.024162	0.0521947		21.0972	5.22677
Neurological	phecode_NS_330	Epilepsy, recurrent seizures, convulsions	252	314	413	479	556	573	533	678	773	1701		0.00506095	0.00630611	0.00829434	0.00961983	0.0111662	0.0115076	0.0107043	0.0136166	0.0155246	0.0341621		6.75014	3.01329
Neurological	phecode_NS_330-1	Epilepsy	124	167	228	291	381	352	342	411	479	1262		0.00248532	0.00334723	0.00456987	0.0058326	0.00763649	0.00705524	0.00685481	0.00823779	0.00960074	0.0252946		10.1776	3.44338
Neurological	phecode_NS_330-11	Generalized epilepsy	14	28	41	45	42	42	39	55	68	349		0.000278996	0.000557991	0.000817059	0.000896772	0.000836987	0.000836987	0.000777202	0.00109605	0.00135515	0.0069551		24.9291	8.30952
Neurological	phecode_NS_330-12	Partial epilepsy	17	29	29	58	48	42	50	44	64	279		0.000338645	0.000577689	0.000577689	0.00115538	0.000956175	0.00083667	0.000996036	0.000876511	0.00127493	0.00555788		16.4121	6.2
Neurological	phecode_NS_330-3	Convulsions	134	207	226	287	293	270	284	357	451	1146		0.00267497	0.00413223	0.00451152	0.00572923	0.005849	0.00538987	0.00566934	0.00712674	0.00900325	0.0228774		8.55241	4.07105
Neurological	phecode_NS_331	Headache	803	1039	930	1067	1312	1627	1959	2459	3342	6121		0.0169689	0.021956	0.0196526	0.0225481	0.0277255	0.0343822	0.0413981	0.0519642	0.070624	0.129351		7.62283	4.16536
Neurological	phecode_NS_331-1	Tension headache	30	27	24	33	43	60	109	225	418	939		0.000600396	0.000540367	0.000480327	0.000660449	0.000860585	0.00120082	0.00218148	0.00450306	0.00836569	0.0187928		31.3006	18.233
Neurological	phecode_NS_331-3	Headache syndromes, non migraine	4	9	5	14	10	15	15	26	51	137		7.96194e-05	0.000179144	9.95243e-05	0.000278668	0.000199049	0.000298573	0.000298573	0.000517526	0.00101515	0.00272697		34.25	10.96
Neurological	phecode_NS_331-4	Cluster headaches	0	1	0	0	0	2	3	15	25	83		0	1.99183e-05	0	0	0	3.98375e-05	5.97562e-05	0.000298781	0.000497968	0.00165325		inf	83
Neurological	phecode_NS_331-6	Migraine	220	370	366	364	479	523	649	789	1089	2077		0.00448239	0.00753871	0.00745721	0.00741646	0.00975958	0.0106561	0.0132233	0.0160758	0.0221883	0.0423187		9.4411	4.14571
Neurological	phecode_NS_331-61	Migraine with aura	25	39	28	22	40	49	73	120	180	390		0.000498514	0.000777683	0.000558347	0.000438701	0.000797639	0.000977108	0.00145569	0.00239292	0.00358938	0.00777698		15.6003	8.76404
Neurological	phecode_NS_333	Sleep disorders	352	474	522	613	680	896	1221	1647	2567	6186		0.00720986	0.00970874	0.0106919	0.0125558	0.0139281	0.0183528	0.0250097	0.0337355	0.0525798	0.126708		17.5742	7.85025
Neurological	phecode_NS_333-1	Sleep apnea	134	259	371	458	461	530	628	872	1248	2766		0.00268478	0.00518924	0.00743323	0.00917652	0.00923663	0.0106191	0.0125826	0.0174714	0.025005	0.0554198		20.6422	5.58224
Neurological	phecode_NS_333-11	Obstructive sleep apnea	0	1	0	0	1	1	14	58	194	660		0	1.99298e-05	0	0	1.99298e-05	1.99298e-05	0.000279018	0.00115593	0.00386639	0.0131537		inf	660
Neurological	phecode_NS_333-2	Insomnia	37	57	50	42	67	59	142	522	984	2256		0.000746284	0.00114968	0.00100849	0.000847133	0.00135138	0.00119002	0.00286412	0.0105287	0.0198471	0.0455031		60.973	35.8095
Neurological	phecode_NS_333-3	Hypersomnia	3	6	5	7	3	8	12	22	25	66		5.97395e-05	0.000119479	9.95679e-05	0.000139395	5.97407e-05	0.000159309	0.000238963	0.000438099	0.000497839	0.0013143		22.0004	12
Neurological	phecode_NS_333-4	Circadian rhythm sleep disorder	0	2	4	2	4	6	17	65	131	290		0	3.98748e-05	7.97496e-05	3.98748e-05	7.97496e-05	0.000119624	0.000338936	0.00129596	0.00261185	0.00578196		inf	58
Neurological	phecode_NS_333-5	Parasomnias	3	7	3	2	6	11	12	18	29	79		5.97181e-05	0.000139342	5.97181e-05	3.98121e-05	0.000119436	0.000218966	0.000238877	0.000358316	0.000577287	0.00157261		26.3339	9.29412
Neurological	phecode_NS_333-6	Sleep related movement disorders	0	1	1	0	2	1	12	94	172	470		0	1.99306e-05	1.99306e-05	0	3.98613e-05	1.99306e-05	0.000239168	0.00187352	0.00342814	0.00936759		inf	313.333
Neurological	phecode_NS_333-64	Restless legs syndrome	0	1	1	0	2	1	12	93	173	467		0	1.99306e-05	1.99306e-05	0	3.98613e-05	1.99306e-05	0.000239168	0.00185355	0.00344807	0.0093078		inf	311.333
Neurological	phecode_NS_334	Disorders of facial and cranial nerves	125	227	211	218	241	278	375	421	514	965		0.002502	0.00454373	0.00422346	0.00436358	0.00482396	0.00556456	0.00750616	0.00842691	0.0102884	0.0193158		7.72015	3.71869
Neurological	phecode_NS_334-1	Trigeminal nerve disorders [CN5]	30	64	57	44	58	92	140	149	225	447		0.000598492	0.00127678	0.00113713	0.000877788	0.00115708	0.00183537	0.00279296	0.00297251	0.00448878	0.00891771		14.9003	5.96
Neurological	phecode_NS_334-11	Trigeminal neuralgia	27	51	52	47	51	77	113	119	187	369		0.000538224	0.00101665	0.00103658	0.000936908	0.00101665	0.00153493	0.00225257	0.00237217	0.0037277	0.00735573		13.6667	5.76562
Neurological	phecode_NS_334-12	Atypical face pain	6	3	1	1	4	0	14	17	39	72		0.000119489	5.97443e-05	1.99148e-05	1.99148e-05	7.96591e-05	0	0.000278807	0.000338551	0.000776691	0.00143389		12.0002	36
Neurological	phecode_NS_334-2	Facial nerve disorders and weakness	62	113	103	84	130	126	174	176	235	378		0.00123728	0.00225504	0.00205548	0.00167631	0.00259429	0.00251452	0.00347243	0.00351234	0.00468978	0.00754356		6.0969	2.95312
Neurological	phecode_NS_334-21	Bell's palsy	60	85	86	70	97	134	140	160	184	323		0.00119694	0.00169566	0.00171561	0.00139643	0.00193505	0.00267316	0.00279285	0.00319183	0.0036706	0.0064435		5.38333	2.79654
Neurological	phecode_NS_334-4	Disorders of oculomotor nerves	26	29	45	37	42	45	40	52	59	138		0.00051765	0.000577379	0.000895932	0.000736656	0.000836204	0.000895932	0.000796384	0.0010353	0.00117467	0.00274753		5.30769	3.17241
Neurological	phecode_NS_334-41	Third [oculomotor] nerve palsy	7	12	18	12	18	17	19	11	19	55		0.000139326	0.000238844	0.000358273	0.000238849	0.000358273	0.000338369	0.000378177	0.000218945	0.000378177	0.00109472		7.8573	3.14286
Neurological	phecode_NS_334-42	Fourth [trochlear] nerve palsy	5	6	10	8	8	12	7	13	11	25		9.95124e-05	0.000119415	0.000199025	0.00015922	0.000159223	0.000238834	0.00013932	0.000258737	0.000218932	0.000497572		5.0001	2.5
Neurological	phecode_NS_334-44	Sixth [abducent] nerve palsy	11	14	15	22	14	22	13	36	34	70		0.000218953	0.000278668	0.000298573	0.000437907	0.000278668	0.000437907	0.000258763	0.000716589	0.000676779	0.00139337		6.36376	3.88889
Neurological	phecode_NS_335	Nerve root and plexus disorders	244	413	500	458	476	621	727	926	1173	2469		0.00488166	0.00826281	0.0100034	0.00916312	0.00952324	0.0124242	0.0145449	0.0185263	0.023468	0.0493978		10.1191	4.50137
Neurological	phecode_NS_335-1	Nerve plexus lesions	4	9	7	6	11	9	16	15	20	44		7.96242e-05	0.000179154	0.000139342	0.000119436	0.000218966	0.000179154	0.000318503	0.000298597	0.000398129	0.000875883		11.0002	4.4
Neurological	phecode_NS_335-2	Nerve root lesions	1	6	6	4	11	5	22	17	28	60		1.99049e-05	0.000119429	0.000119429	7.96194e-05	0.000218953	9.95243e-05	0.000437907	0.000338389	0.000557347	0.00119432		60.0012	7.5
Neurological	phecode_NS_336	Mononeuropathies	562	740	843	811	987	1141	1429	1739	2333	3920		0.0115065	0.0151509	0.0172597	0.0166046	0.020208	0.023361	0.0292576	0.0356053	0.0477672	0.0802604		6.97523	3.68421
Neurological	phecode_NS_336-4	Mononeuritis of upper limb	471	623	650	665	789	931	1115	1281	1803	2988		0.00960088	0.0126993	0.0132496	0.0135557	0.0160833	0.0189779	0.0227287	0.0261125	0.0367532	0.0609087		6.34408	3.47442
Neurological	phecode_NS_336-41	Carpal tunnel syndrome	422	547	584	614	684	819	1010	1181	1565	2663		0.00858491	0.0111278	0.0118805	0.0124908	0.0139149	0.0166616	0.0205472	0.024026	0.0318381	0.0541756		6.31055	3.54358
Neurological	phecode_NS_336-5	Mononeuritis of lower limb	74	97	132	114	182	213	247	374	546	958		0.00147852	0.00193806	0.00263736	0.00227772	0.00363636	0.00425574	0.00493506	0.00747253	0.0109093	0.0191412		12.9462	4.85063
Neurological	phecode_NS_336-51	Lesion of sciatic nerve	4	7	5	7	7	6	15	20	24	64		7.96115e-05	0.00013932	9.95144e-05	0.00013932	0.00013932	0.00011942	0.000298549	0.000398065	0.000477678	0.00127381		16.0003	9.84615
Neurological	phecode_NS_336-52	Meralgia paresthetica	4	8	6	6	14	17	23	98	123	218		7.96765e-05	0.000159353	0.000119515	0.000119515	0.000278868	0.000338632	0.000458149	0.00195211	0.0024501	0.00434246		54.5011	14.0645
Neurological	phecode_NS_337	Polyneuropathies	122	217	287	270	298	381	439	517	792	2198		0.00243547	0.00433194	0.00572934	0.00538997	0.00594893	0.00760585	0.00876387	0.010321	0.0158109	0.0438793		18.0168	6.47423
Neurological	phecode_NS_337-2	Inflammatory polyneuropathy	25	27	28	23	33	35	42	41	55	81		0.00049782	0.000537645	0.000557558	0.000457994	0.000657122	0.000696961	0.000836353	0.00081644	0.00109522	0.00161297		3.24006	2.38235
Neurological	phecode_NS_337-21	Guillain-Barre syndrome [Acute infective polyneuritis]	8	18	18	27	22	22	22	29	31	44		0.000159264	0.000358344	0.000358344	0.000537517	0.000437977	0.000437977	0.000437977	0.000577344	0.000617161	0.000875971		5.50011	2
Neurological	phecode_NS_337-3	Toxic polyneuropathy	17	22	23	52	35	37	28	24	42	94		0.000338342	0.000437855	0.000457757	0.00103493	0.000696587	0.000736392	0.000557269	0.000477659	0.000835904	0.00187087		5.52952	2.61111
Neurological	phecode_NS_338	Myasthenia gravis and other myoneural disorders	9	13	18	27	32	24	22	42	60	91		0.000179154	0.000258779	0.000358309	0.000537463	0.000636993	0.000477745	0.000437933	0.000836054	0.00119436	0.00181149		10.1113	3.25
Neurological	phecode_NS_338-1	Myasthenia gravis	7	11	15	24	22	21	18	33	57	78		0.000139337	0.000218958	0.000298585	0.000477736	0.000437924	0.000418019	0.000358302	0.000656886	0.00113462	0.00155264		11.1431	3.62791
Neurological	phecode_NS_340	Myopathies	11	11	25	29	22	31	23	42	64	129		0.000218971	0.000218971	0.000497661	0.000577287	0.000437942	0.0006171	0.000457848	0.00083607	0.00127401	0.00256793		11.7273	4.86792
Neurological	phecode_NS_341	Cerebral palsy and other paralytic syndromes	86	158	237	289	312	251	319	420	576	1408		0.00171626	0.00315313	0.00472969	0.00576743	0.00622643	0.00500908	0.00636612	0.00838173	0.0114949	0.0280987		16.3721	5.00178
Neurological	phecode_NS_341-1	Cerebral palsy	3	3	5	13	9	8	11	15	23	40		5.97205e-05	5.97205e-05	9.95342e-05	0.000258789	0.000179162	0.000159255	0.00021898	0.000298608	0.000457866	0.000796289		13.3336	4.70588
Neurological	phecode_NS_341-2	Hemiplegia and hemiparesis	61	113	204	258	271	225	250	332	462	1287		0.00121667	0.00225387	0.00406893	0.005146	0.0054053	0.00448779	0.00498644	0.00662199	0.00921494	0.0256702		21.0988	5.18952
Neurological	phecode_NS_341-6	Cauda equina syndrome	21	27	25	32	27	26	43	42	69	125		0.00041801	0.000537452	0.000497641	0.000636981	0.000537452	0.000517547	0.000855943	0.000836037	0.00137349	0.00248821		5.9525	4.71698
Neurological	phecode_NS_342	Plegia and unspecified paralysis	26	31	63	45	41	61	64	70	103	291		0.000518114	0.000617751	0.00125543	0.000896754	0.000817042	0.0012156	0.00127538	0.00139495	0.00205257	0.00579901		11.1925	5.70588
Neurological	phecode_NS_342-1	Paraplegia/Diplegia	11	18	21	26	21	25	22	36	36	147		0.000218993	0.000358352	0.000418085	0.000517629	0.000418085	0.00049772	0.000437994	0.000716717	0.000716717	0.0029266		13.3639	6.3913
Neurological	phecode_NS_342-2	Quadriplegia	3	4	11	13	14	17	12	12	20	56		5.97098e-05	7.96131e-05	0.000218936	0.000258743	0.000278646	0.000338356	0.000238839	0.000238839	0.000398065	0.00111458		18.6667	3.6129
Neurological	phecode_NS_342-4	Monoplegia	9	13	13	13	18	17	21	31	39	106		0.000179197	0.00025884	0.000258846	0.000258846	0.000358402	0.00033849	0.000418135	0.000617247	0.000776537	0.00211059		11.778	6.05714
Neurological	phecode_NS_343	Disorders of autonomic nervous system	23	43	42	42	58	72	77	119	178	437		0.000458642	0.000857462	0.000837538	0.000837538	0.0011566	0.00143578	0.00153549	0.00237302	0.00354956	0.00871438		19.0004	6.72308
Neurological	phecode_NS_343-1	Peripheral autonomic neuropathy	1	7	7	9	6	6	9	14	21	34		1.99033e-05	0.000139323	0.000139323	0.000179129	0.00011942	0.000119422	0.000179133	0.000278651	0.000417977	0.000676725		34.0007	5.66667
Neurological	phecode_NS_343-3	Complex regional pain syndrome	4	7	5	5	14	18	29	45	84	170		7.97146e-05	0.000139501	9.96433e-05	9.96433e-05	0.000279001	0.000358716	0.000577931	0.000896789	0.00167404	0.00338794		42.5008	10.625
Neurological	phecode_NS_343-5	Horner's syndrome*	11	11	8	12	11	13	13	22	15	31		0.000218958	0.000218958	0.000159245	0.000238868	0.000218962	0.000258773	0.000258773	0.000437924	0.000298585	0.000617075		2.81824	2.58333
Neurological	phecode_NS_344	Disorders of the circulation of the cerebrospinal fluid	75	83	100	100	84	119	116	148	193	260		0.0014939	0.00165325	0.00199187	0.00199187	0.00167317	0.00237038	0.00231062	0.00294803	0.00384439	0.00517897		3.46674	2.56158
Neurological	phecode_NS_344-1	Hydrocephalus	44	66	85	75	59	92	70	125	137	214		0.000876075	0.00131411	0.00169242	0.00149331	0.00117474	0.00183179	0.00139376	0.00248885	0.00272778	0.004261		4.86373	2.83444
Neurological	phecode_NS_344-12	Obstructive hydrocephalus	10	15	10	11	17	7	9	20	21	34		0.000199021	0.000298531	0.000199021	0.000218923	0.000338335	0.000139317	0.000179122	0.00039805	0.000417952	0.000676684		3.40007	2.83333
Neurological	phecode_NS_344-13	(Idiopathic) normal pressure hydrocephalus	2	6	11	20	15	13	22	24	32	53		3.98026e-05	0.000119408	0.000218914	0.000398026	0.000298519	0.000258717	0.000437828	0.000477631	0.000636841	0.00105477		26.5	3.78571
Neurological	phecode_NS_344-2	Benign intracranial hypertension	11	15	5	8	5	9	12	16	12	31		0.000218953	0.000298573	9.95243e-05	0.000159239	9.95243e-05	0.000179144	0.000238858	0.000318484	0.000238863	0.000617063		2.81824	4.42857
Neurological	phecode_NS_344-3	Cerebrospinal fluid leak	12	21	14	19	27	16	14	24	26	52		0.000238863	0.00041801	0.000278674	0.0003782	0.000537442	0.000318484	0.000278679	0.000477736	0.000517547	0.00103509		4.33342	2.4186
Neurological	phecode_NS_345	Encephalopathy	10	14	23	29	34	31	32	34	48	166		0.000199021	0.000278629	0.000457757	0.000577172	0.000676684	0.000616977	0.000636879	0.000676684	0.000955319	0.00330381		16.6003	5.10769
Neurological	phecode_NS_346	Brain damage and brain death	52	78	102	92	108	83	123	124	174	265		0.00103524	0.00155289	0.0020307	0.00183161	0.00215015	0.00165243	0.00244878	0.00246869	0.00346413	0.00527584		5.09626	2.77487
Neurological	phecode_NS_346-3	Anoxic brain damage	13	18	21	16	35	35	30	45	68	143		0.000258722	0.00035823	0.000417935	0.000318427	0.000696559	0.000696559	0.000597051	0.000895594	0.00135334	0.002846		11.0002	4.08571
Neurological	phecode_NS_346-5	Compression of brain	4	14	16	23	15	17	13	21	25	30		7.96067e-05	0.000278624	0.000318427	0.000457739	0.000298525	0.000338329	0.000258722	0.000417935	0.000497542	0.000597062		7.50015	1.875
Neurological	phecode_NS_346-6	Cerebral edema	27	29	42	63	47	35	52	75	76	94		0.000537346	0.000577149	0.000835871	0.00125381	0.000935379	0.000696573	0.00103491	0.00149266	0.00151256	0.0018708		3.48155	2.29268
Neurological	phecode_NS_347	Other disorders of the brain and CNS	59	103	147	149	182	111	158	200	259	503		0.00117504	0.00205134	0.00292765	0.00296748	0.0036247	0.00221067	0.00314672	0.00398319	0.00515833	0.0100179		8.52559	3.43345
Neurological	phecode_NS_347-1	Cerebral cysts	18	25	27	13	17	20	19	34	47	74		0.000358309	0.000497651	0.000537463	0.000258779	0.000338403	0.000398129	0.000378222	0.000676819	0.000935603	0.00147308		4.11119	4
Neurological	phecode_NS_347-2	Disorders of meninges	3	9	10	13	9	13	9	14	21	45		5.97062e-05	0.000179119	0.000199021	0.000258727	0.000179119	0.000258727	0.000179119	0.000278629	0.000417944	0.000895594		15	4.09091
Neurological	phecode_NS_348	Other diseases of spinal cord	91	164	174	184	223	217	293	371	497	947		0.00181655	0.00327378	0.0034734	0.00367302	0.00445154	0.00433177	0.00584889	0.00740593	0.00992115	0.0189041		10.4066	4.30455
Neurological	phecode_NS_348-2	Myelopathies	67	123	133	159	151	160	199	268	396	741		0.00133655	0.00245367	0.00265321	0.00317188	0.00301229	0.00319183	0.00396984	0.00534631	0.00789978	0.0147822		11.0599	4.76527
Neurological	phecode_NS_348-21	Vascular myelopathies	3	5	6	6	9	12	19	16	27	65		5.97086e-05	9.95144e-05	0.000119417	0.000119417	0.000179126	0.000238834	0.000378155	0.000318446	0.000537378	0.00129369		21.6667	6.19048
Neurological	phecode_NS_348-4	Spinal cord compression*	11	23	44	38	43	45	42	81	86	182		0.000218962	0.00045783	0.000875848	0.000756415	0.00085596	0.000895772	0.000836054	0.00161239	0.00171192	0.0036229		16.5458	4.13636
Neurological	phecode_NS_349	Disorder of nervous system	94	119	106	107	98	153	196	261	368	714		0.00187771	0.0023771	0.00211742	0.00213739	0.00195761	0.00305627	0.00391522	0.00521364	0.00735103	0.0142629		7.5959	5.68924
Neurological	phecode_NS_349-1	Abnormal findings on diagnostic test of central nervous system	84	97	99	98	112	90	131	150	237	398		0.00167387	0.00193293	0.00197278	0.00195289	0.00223188	0.00179347	0.0026105	0.00298912	0.00472281	0.00793113		4.73819	3.94059
Neurological	phecode_NS_349-13	Abnormal findings on diagnostic imaging of skull and head	12	47	28	41	37	29	44	74	133	263		0.000238972	0.000935975	0.000557602	0.000816489	0.000736846	0.000577528	0.00087625	0.00147369	0.00264866	0.00523758		21.9171	7.9697
Neurological	phecode_NS_349-15	Intracranial space-occupying lesion found on diagnostic imaging of central nervous system*	13	24	34	27	24	27	25	33	25	60		0.000258737	0.000477669	0.000676711	0.000537388	0.000477678	0.000537388	0.000497582	0.000656808	0.000497582	0.0011942		4.61548	2.35294
Neurological	phecode_NS_349-2	Abnormal results of function studies of peripheral nervous system	1	1	1	2	0	1	5	47	100	208		1.99199e-05	1.99199e-05	1.99199e-05	3.98398e-05	0	1.99199e-05	9.95996e-05	0.000936236	0.00199199	0.00414334		208	416
Neurological	phecode_NS_350	Other symptoms involving nervous system	207	416	676	709	787	783	1091	1520	2168	5008		0.00413851	0.00831701	0.0135151	0.0141749	0.0157343	0.0156544	0.0218121	0.0303891	0.0433453	0.100126		24.1937	6.37962
Neurological	phecode_NS_350-3	Abnormal reflex	1	4	4	2	1	3	9	9	26	62		1.99124e-05	7.96495e-05	7.96495e-05	3.98248e-05	1.99124e-05	5.97372e-05	0.000179215	0.000179215	0.000517732	0.00123459		62.0012	31
Neurological	phecode_NS_350-5	Repeated falls*	152	354	632	673	758	758	1051	1449	2097	4896		0.00302897	0.00705432	0.0125944	0.0134115	0.0151053	0.0151053	0.0209442	0.0288755	0.0417887	0.0975668		32.2112	6.4591
Neurological	phecode_NS_351	Disturbances of skin sensation	226	309	298	282	363	498	713	1095	1634	4001		0.00458427	0.00626788	0.00604475	0.0057202	0.00736323	0.0101016	0.0144628	0.0222114	0.0331447	0.0811595		17.7039	9.29384
Neurological	phecode_NS_351-1	Anesthesia of skin*	1	7	3	4	2	7	26	184	340	704		1.99996e-05	0.000139997	5.99988e-05	7.99984e-05	4e-05	0.00014	0.00052	0.00368	0.0068	0.01408		704.014	156.444
Neurological	phecode_NS_351-2	Hypoesthesia of skin*	3	3	2	3	1	4	12	13	31	402		5.97538e-05	5.97538e-05	3.98359e-05	5.97538e-05	1.99183e-05	7.96733e-05	0.00023902	0.000258938	0.000617468	0.00800717		134.003	160.8
Neurological	phecode_NS_351-3	Paresthesia of skin*	139	139	191	154	209	281	397	609	856	1592		0.00279122	0.00279122	0.00383542	0.00309243	0.00419696	0.0056428	0.00797221	0.0122294	0.0171894	0.0319692		11.4535	6.49796
Neurological	phecode_NS_351-4	Hyperesthesia*	0	2	5	3	0	0	3	13	25	74		0	3.98097e-05	9.95243e-05	5.97146e-05	0	0	5.97158e-05	0.000258768	0.000497631	0.00147299		inf	#DIV/0!
Neurological	phecode_NS_352	Disturbances of sensation of smell and taste	13	16	21	18	21	30	41	138	202	326		0.000259109	0.000318903	0.00041856	0.000358766	0.00041856	0.000597943	0.000817189	0.00275054	0.00402623	0.00649778		25.0774	12.7843
Neurological	phecode_NS_352-1	Anosmia and Parosmia*	6	10	9	5	9	14	20	58	107	137		0.00011951	0.000199183	0.000179265	9.95917e-05	0.000179265	0.000278857	0.000398367	0.00115526	0.00213126	0.00272887		22.8338	11.913
Neurological	phecode_NS_352-2	Parageusia*	1	5	4	3	8	6	9	68	82	180		1.99132e-05	9.95679e-05	7.96543e-05	5.97407e-05	0.000159309	0.000119481	0.000179222	0.00135412	0.00163291	0.00358444		180.004	25.7143
Neurological	phecode_NS_354	Dizziness and giddiness	445	696	722	610	852	1135	1466	2135	3242	5809		0.00913027	0.0142801	0.0148139	0.0125159	0.0174812	0.0232878	0.0300792	0.0438057	0.0665189	0.119188		13.0542	5.84701
Neurological	phecode_NS_355	Coma and other alteration of consciousness	67	115	136	147	110	143	154	239	322	910		0.0013377	0.00229605	0.00271533	0.00293495	0.00219622	0.00285509	0.00307471	0.00477179	0.00642894	0.0181691		13.5824	7.19368
Neurological	phecode_NS_355-1	Coma	31	42	63	76	46	49	69	68	113	255		0.000617456	0.000836553	0.00125483	0.00151376	0.000916225	0.000975979	0.00137434	0.00135442	0.00225077	0.00507918		8.22597	5.36842
Neurological	phecode_NS_355-2	Alteration of consciousness	34	73	81	67	70	86	110	142	235	662		0.00067825	0.00145624	0.00161583	0.00133655	0.00139643	0.00171561	0.00219438	0.00283275	0.004688	0.0132062		19.471	8.48718
Neurological	phecode_NS_356	Speech disturbance	107	199	285	296	306	302	351	470	612	1278		0.00213385	0.00396857	0.00568363	0.005903	0.00610243	0.00602265	0.00699984	0.00937301	0.0122049	0.0254866		11.9439	4.20395
Neurological	phecode_NS_356-1	Dysarthria	14	37	54	41	59	49	69	91	110	255		0.000278701	0.000736568	0.00107499	0.000816197	0.00117453	0.000975474	0.00137363	0.00181159	0.00218984	0.00507645		18.2146	4.72222
Neurological	phecode_NS_356-2	Aphasia and dysphasia	57	84	136	148	153	126	185	212	264	558		0.00113523	0.00167297	0.00270862	0.00294762	0.00304726	0.00250951	0.0036846	0.00422235	0.00525802	0.0111135		9.78967	4
Pregnancy	phecode_PP_900-1	Spontaneous abortion	0	1	1	6	9	7	10	7	16	78		0	3.7652e-05	3.7652e-05	0.000225912	0.000338868	0.000263564	0.00037652	0.000263564	0.000602432	0.00293686		inf	9.75
Pregnancy	phecode_PP_901	Abnormal products of conception	4	4	7	10	6	12	24	30	34	78		0.000148198	0.000148198	0.000259355	0.000370508	0.000222305	0.000444609	0.000889218	0.00111152	0.00125973	0.00288996		19.5007	8.66667
Pregnancy	phecode_PP_901-3	Missed abortion	3	2	7	11	2	11	24	29	36	67		0.000110771	7.38471e-05	0.000258465	0.000406174	7.38498e-05	0.000406174	0.000886197	0.00107082	0.0013293	0.00247397		22.3342	10.3077
Pregnancy	phecode_PP_932	Known or suspected fetal abnormality affecting management of mother	0	2	3	3	20	13	16	5	22	96		0	7.46603e-05	0.00011199	0.00011199	0.000746631	0.00048531	0.000597305	0.000186658	0.000821294	0.00358383		inf	5.81818
Pregnancy	phecode_PP_938	Other conditions or status of the mother complicating pregnancy, childbirth, or the puerperium	2	1	8	9	0	4	6	23	36	62		7.40796e-05	3.70398e-05	0.000296318	0.000333358	0	0.000148159	0.000222247	0.000851947	0.00133348	0.00229655		31.0011	31
Pregnancy	phecode_PP_940	Malposition and malpresentation of fetus	3	3	4	6	7	7	15	27	26	57		0.000110673	0.000110673	0.000147563	0.000221345	0.000258236	0.000258236	0.000553363	0.000996053	0.000959197	0.00210286		19.0007	8.14286
Respiratory	phecode_RE_460	Respiratory infection	972	1285	1438	1415	1410	2039	2827	5398	9617	15908		0.0222543	0.0294205	0.0329235	0.0323977	0.0322832	0.0466847	0.0647266	0.123592	0.22019	0.364227		16.3666	9.2247
Respiratory	phecode_RE_460-1	Acute upper respiratory infection	304	373	354	290	395	434	574	2349	6932	11257		0.00667457	0.00818952	0.00777236	0.00636719	0.00867255	0.00952883	0.0126029	0.0515754	0.152201	0.247162		37.0304	27.158
Respiratory	phecode_RE_460-2	Acute lower respiratory infection	632	1116	1206	1024	1456	2001	3003	4626	6997	12408		0.0135164	0.0238676	0.0257924	0.0219	0.0311391	0.0427948	0.0642243	0.0989349	0.149643	0.265372		19.6333	7.17848
Respiratory	phecode_RE_460-3	Pulmonary tuberculosis	2	4	12	2	6	3	13	16	19	62		3.98748e-05	7.97496e-05	0.000239249	3.98748e-05	0.000119624	5.98134e-05	0.000259191	0.000319005	0.000378818	0.00123614		31.0006	13.7778
Respiratory	phecode_RE_462	Sinusitis	157	218	237	221	291	342	503	1401	2561	4664		0.00325301	0.00451692	0.00491059	0.00457908	0.00602946	0.00708617	0.0104221	0.0290284	0.0530634	0.0966392		29.7076	14.7362
Respiratory	phecode_RE_462-1	Acute sinusitis	13	22	20	25	24	43	45	469	988	2090		0.000265284	0.000448943	0.00040813	0.000510162	0.000489756	0.000877479	0.000918292	0.00957084	0.020162	0.0426504		160.773	62.3881
Respiratory	phecode_RE_462-2	Chronic sinusitis	155	198	219	204	307	315	525	1205	2172	4291		0.00314785	0.00402112	0.0044476	0.00414297	0.0062349	0.00639737	0.0106623	0.0244725	0.0441114	0.0871464		27.6844	13.7974
Respiratory	phecode_RE_463	Rhinitis and nasal congestion	216	451	541	397	524	578	725	1487	2468	4842		0.00448691	0.00936851	0.0112383	0.00824695	0.0108851	0.0120069	0.0150606	0.0308897	0.0512682	0.100584		22.4171	8.78766
Respiratory	phecode_RE_463-1	Chronic rhinitis	42	81	88	82	107	132	195	494	801	1577		0.000844425	0.00162853	0.00176927	0.00164864	0.00215127	0.00265391	0.00392054	0.00993204	0.0161044	0.0317061		37.5476	13.1967
Respiratory	phecode_RE_463-2	Allergic rhinitis	143	327	382	337	331	430	459	850	1338	3025		0.00293315	0.00670728	0.00783542	0.0069124	0.00678933	0.00882015	0.009415	0.0174352	0.027445	0.0620487		21.1543	7.95007
Respiratory	phecode_RE_463-21	Seasonal allergic rhinitis	124	330	389	342	323	427	449	622	928	2294		0.00251272	0.00668707	0.00788263	0.00693023	0.00654522	0.00865266	0.00909846	0.0126041	0.0188052	0.0464862		18.5004	6.11733
Respiratory	phecode_RE_463-23	Allergic rhinitis, due to animal hair and dander	0	3	0	0	1	1	5	12	29	120		0	5.97419e-05	0	0	1.99144e-05	1.99144e-05	9.95718e-05	0.000238972	0.000577517	0.00238972		inf	120
Respiratory	phecode_RE_463-3	Vasomotor rhinitis*	0	2	0	1	2	3	10	23	40	72		0	3.98613e-05	0	1.99306e-05	3.98621e-05	5.97931e-05	0.00019931	0.000458414	0.000797242	0.00143503		inf	28.8
Respiratory	phecode_RE_463-4	Nasal congestion*	2	5	5	2	6	7	31	333	604	1215		3.99529e-05	9.98821e-05	9.98821e-05	3.99529e-05	0.000119859	0.000139835	0.000619269	0.00665215	0.0120658	0.0242714		607.5	186.923
Respiratory	phecode_RE_463-5	Postnasal drip	0	0	1	0	3	1	17	145	247	589		0	0	1.99414e-05	0	5.98241e-05	1.99414e-05	0.000339003	0.0028915	0.00492552	0.0117455		inf	294.5
Respiratory	phecode_RE_464	Nasopharyngitis	29	35	46	34	52	63	95	351	650	1254		0.000583583	0.000704325	0.000925684	0.000684201	0.00104643	0.00126781	0.00191178	0.00706351	0.0130806	0.0252355		43.2422	21.8087
Respiratory	phecode_RE_464-1	Acute nasopharyngitis	29	35	41	35	50	64	90	352	653	1249		0.000583571	0.00070431	0.000825049	0.00070431	0.00100616	0.00128788	0.00181108	0.00708335	0.0131404	0.0251338		43.069	21.9123
Respiratory	phecode_RE_465	Pharyngitis	136	139	116	141	130	185	289	1122	2070	3979		0.00281364	0.0028757	0.00239987	0.00291714	0.00268956	0.00382745	0.0059791	0.023213	0.0428261	0.0823213		29.258	25.2635
Respiratory	phecode_RE_465-1	Acute Pharyngitis	124	136	96	140	116	174	280	1116	2039	3943		0.00256347	0.00281154	0.00198462	0.00289424	0.00239808	0.0035972	0.00578859	0.0230717	0.0421534	0.0815158		31.799	27.1931
Respiratory	phecode_RE_465-11	Streptococcal tonsillitis/pharyngitis	2	2	1	1	1	3	4	20	30	46		3.9824e-05	3.9824e-05	1.9912e-05	1.9912e-05	1.9912e-05	5.9736e-05	7.96495e-05	0.000398248	0.000597372	0.00091597		23.0005	23
Respiratory	phecode_RE_465-2	Chronic Pharyngitis	21	23	15	21	15	46	75	754	1240	2719		0.000424817	0.000465276	0.000303441	0.000424817	0.000303441	0.000930552	0.00151721	0.015253	0.0250845	0.0550049		129.479	89.1475
Respiratory	phecode_RE_466	Tonsillitis and adenoiditis	84	113	110	130	115	160	193	310	429	901		0.0016992	0.00228583	0.00222514	0.00262972	0.00232633	0.00323664	0.0039042	0.00627099	0.00867824	0.0182263		10.7264	6.55273
Respiratory	phecode_RE_466-1	Acute tonsillitis and adenoiditis	25	38	40	41	46	57	84	188	292	617		0.000504246	0.000766454	0.000806793	0.000826963	0.000927812	0.00114968	0.00169427	0.00379193	0.00588959	0.0124448		24.68	11.9806
Respiratory	phecode_RE_466-3	Peritonsillar abscess	19	23	18	24	32	23	39	34	41	60		0.000378539	0.000458231	0.000358616	0.000478154	0.000637539	0.000458231	0.000777016	0.000677399	0.000816863	0.00119541		3.15796	2.18182
Respiratory	phecode_RE_466-4	Hypertrophy of tonsils and adenoids	17	19	16	22	24	37	53	54	85	172		0.000338558	0.000378388	0.000318643	0.000438134	0.000477964	0.000736861	0.00105552	0.00107544	0.00169282	0.00342548		10.1178	5.63934
Respiratory	phecode_RE_467	Laryngitis and tracheitis	35	29	27	29	32	44	78	268	500	1151		0.000706457	0.00058535	0.000544981	0.00058535	0.000645904	0.000888117	0.00157439	0.00540944	0.0100922	0.0232328		32.8864	30.2895
Respiratory	phecode_RE_467-1	Acute laryngitis and tracheitis	20	19	23	17	16	31	56	239	480	1112		0.000403445	0.000383273	0.000463962	0.000342929	0.000322763	0.000625353	0.00112967	0.00482127	0.00968289	0.022432		55.6011	47.3191
Respiratory	phecode_RE_467-2	Chronic laryngitis and laryngotracheitis	5	3	4	6	6	4	11	19	16	44		9.95659e-05	5.97395e-05	7.96527e-05	0.000119479	0.000119479	7.96527e-05	0.000219045	0.00037835	0.000318611	0.00087618		8.8	8.8
Respiratory	phecode_RE_468	Pneumonia	707	1232	1696	1897	1885	1981	2379	3003	4230	8904		0.01425	0.0248317	0.0341839	0.0382352	0.0379933	0.0399282	0.0479502	0.0605285	0.0852599	0.179469		12.5943	4.60631
Respiratory	phecode_RE_468-1	Viral pneumonia	89	160	234	244	225	213	280	330	529	972		0.0017733	0.00318795	0.00466238	0.00486162	0.00448305	0.00424396	0.00557891	0.00657515	0.0105402	0.0193672		10.9216	4.43836
Respiratory	phecode_RE_468-2	Bacterial pneumonia	67	81	129	106	139	115	152	158	272	699		0.00133602	0.00161519	0.00257233	0.0021137	0.0027718	0.00229321	0.00303103	0.00315067	0.00542395	0.0139387		10.433	5.50394
Respiratory	phecode_RE_468-21	Pneumonia due to Streptococcus pneumoniae	17	29	34	37	40	31	27	43	70	160		0.000338605	0.00057762	0.00067721	0.000736964	0.000796718	0.000617468	0.000537795	0.000856488	0.00139428	0.00318693		9.41195	4.50704
Respiratory	phecode_RE_468-22	Pneumonia due to Pseudomonas	2	5	8	10	9	14	13	19	29	133		3.98026e-05	9.95084e-05	0.000159213	0.000199017	0.000179115	0.000278624	0.000258722	0.000378132	0.000577149	0.00264692		66.5013	11.5652
Respiratory	phecode_RE_468-5	Pneumonia due to fungus	12	28	22	32	28	26	23	32	75	251		0.000238854	0.000557325	0.000437898	0.000636943	0.000557325	0.000517516	0.000457803	0.000636943	0.00149286	0.00499612		20.9171	9.2963
Respiratory	phecode_RE_468-8	Bronchopneumonia	38	53	66	117	117	144	127	202	319	788		0.000756821	0.00105557	0.00131448	0.00233021	0.00233021	0.00286795	0.00252938	0.0040231	0.00635344	0.0156944		20.7373	6.03831
Respiratory	phecode_RE_468-9	Lobar pneumonia*	377	658	865	1071	962	1112	1258	1629	2354	5376		0.00753699	0.0131547	0.0172931	0.0214114	0.0192327	0.0222316	0.0251504	0.0325676	0.0470621	0.107479		14.2602	5.18419
Respiratory	phecode_RE_469	Bronchitis	69	153	124	117	146	192	432	1241	2223	4601		0.00144937	0.00321381	0.00260466	0.00245762	0.00306678	0.00403302	0.0090743	0.0260676	0.0466958	0.0966475		66.6826	27.2249
Respiratory	phecode_RE_469-1	Acute bronchitis	21	35	22	27	27	55	83	376	692	1313		0.000426638	0.000711064	0.000446955	0.000548535	0.000548535	0.00111739	0.00168624	0.00763886	0.0140588	0.0266751		62.5238	32.0244
Respiratory	phecode_RE_469-2	Chronic bronchitis	6	14	28	25	32	47	52	95	140	956		0.000119562	0.000278979	0.000557958	0.000498177	0.000637679	0.000936591	0.00103623	0.00189311	0.00278984	0.0190507		159.337	24.2025
Respiratory	phecode_RE_470	Acute bronchiolitis	10	8	9	8	7	7	14	6	19	38		0.000199053	0.000159242	0.000179151	0.000159245	0.00013934	0.00013934	0.000278679	0.000119434	0.000378207	0.000756415		3.80008	5.42857
Respiratory	phecode_RE_471	Other disorders of nose and nasal sinuses	337	463	381	435	569	636	795	1148	1752	3262		0.00691963	0.0095068	0.00782309	0.00893187	0.0116833	0.0130593	0.0163241	0.0235724	0.0359746	0.0669801		9.67972	5.41411
Respiratory	phecode_RE_471-1	Cyst and mucocele of nose and nasal sinus*	10	9	12	13	8	14	16	11	26	30		0.000199037	0.000179133	0.000238844	0.000258748	0.000159229	0.000278657	0.000318465	0.000218945	0.000517506	0.000597122		3.00006	2.72727
Respiratory	phecode_RE_471-2	Deviated nasal septum	87	136	160	170	149	194	264	276	321	513		0.00174706	0.00273103	0.00321298	0.00341379	0.00299209	0.00389574	0.00530142	0.00554239	0.00644604	0.0103018		5.89667	2.99125
Respiratory	phecode_RE_471-3	Hypertrophy of nasal turbinates	23	42	78	61	57	91	78	109	116	244		0.000459247	0.000838625	0.00155745	0.001218	0.00113816	0.00181706	0.00155748	0.00217647	0.00231625	0.00487211		10.6089	3.2973
Respiratory	phecode_RE_471-5	Nasal polyps	86	134	185	182	165	194	259	295	302	681		0.00172393	0.00268612	0.00370853	0.00364839	0.00330761	0.00388894	0.00519194	0.0059136	0.00605392	0.0136514		7.91876	3.79387
Respiratory	phecode_RE_472	Diseases of vocal cords and larynx, not elsewhere classified	72	103	169	136	173	176	199	218	323	553		0.0014371	0.00205585	0.00337325	0.00271457	0.00345309	0.00351297	0.00397206	0.0043513	0.00644711	0.0110379		7.68071	3.16905
Respiratory	phecode_RE_472-1	Paralysis of vocal cords and larynx	15	26	31	44	32	36	32	60	58	145		0.000298591	0.000517557	0.000617087	0.000875866	0.000637006	0.000716632	0.000637006	0.00119439	0.00115457	0.00288643		9.66686	4.26471
Respiratory	phecode_RE_472-2	Polyp of vocal cord and larynx	4	11	14	26	6	11	22	22	39	60		7.96416e-05	0.000219014	0.000278746	0.00051767	0.000119462	0.000219014	0.000438029	0.000438029	0.000776521	0.00119465		15.0003	7.05882
Respiratory	phecode_RE_472-3	Edema of larynx	3	6	19	10	8	19	13	12	39	75		5.97253e-05	0.000119451	0.00037826	0.000199084	0.000159267	0.00037826	0.000258809	0.000238901	0.000776428	0.00149313		25	5.55556
Respiratory	phecode_RE_472-4	Laryngeal spasm	4	12	13	7	5	3	14	18	26	32		7.96147e-05	0.000238844	0.000258748	0.000139326	9.95183e-05	5.9711e-05	0.000278657	0.000358273	0.000517506	0.00063693		8.00016	8
Respiratory	phecode_RE_472-6	Nodules of vocal cords*	5	3	7	5	6	11	9	12	17	27		9.95421e-05	5.97253e-05	0.000139359	9.95421e-05	0.000119451	0.000218993	0.000179176	0.000238901	0.000338443	0.000537527		5.4	3.17647
Respiratory	phecode_RE_474	COPD	120	392	733	1128	1232	1151	1656	2194	3241	8226		0.00241182	0.00787861	0.0147325	0.0226715	0.0247618	0.0231338	0.0332838	0.044097	0.0651405	0.165333		68.5514	6.9039
Respiratory	phecode_RE_474-1	Emphysema	27	67	138	242	279	259	309	453	617	2134		0.000538052	0.00133517	0.00275004	0.00482254	0.00555987	0.00516132	0.00615771	0.00902732	0.0122955	0.0425261		79.037	7.93309
Respiratory	phecode_RE_474-13	Centrilobular emphysema*	5	6	8	13	31	28	19	37	49	141		9.95064e-05	0.000119408	0.00015921	0.000258717	0.00061694	0.000557236	0.000378125	0.000736348	0.000975163	0.00280608		28.2	4.77966
Respiratory	phecode_RE_475	Asthma	506	1015	1862	2333	2684	2649	2706	3160	3697	6295		0.0106468	0.0213567	0.0391786	0.0490889	0.0564744	0.0557391	0.0569385	0.0664913	0.0777906	0.132457		12.441	2.36077
Respiratory	phecode_RE_475-5	Exercise induced bronchospasm	0	0	0	0	0	0	2	8	24	92		0	0	0	0	0	0	3.98605e-05	0.000159442	0.000478335	0.00183362		inf	#DIV/0!
Respiratory	phecode_RE_476	Bronchiectasis	76	171	229	321	300	318	435	498	760	2063		0.00151603	0.00341106	0.00456803	0.00640322	0.00598432	0.00634338	0.00867744	0.00993417	0.0151606	0.041153		27.1453	6.67638
Respiratory	phecode_RE_477	Inhalation lung injury	21	27	29	64	60	47	73	119	176	466		0.000418168	0.000537645	0.000577471	0.00127442	0.00119479	0.000935919	0.00145366	0.00236967	0.00350472	0.00927954		22.1909	8.71028
Respiratory	phecode_RE_477-1	Pneumoconiosis	2	7	10	26	37	27	36	58	102	343		3.98129e-05	0.000139345	0.000199064	0.000517567	0.000736538	0.000537474	0.000716632	0.00115457	0.00203046	0.00682804		171.503	10.7188
Respiratory	phecode_RE_477-2	Hypersensitivity pneumonitis	11	12	21	11	12	9	19	30	46	73		0.000218945	0.000238849	0.000417985	0.000218945	0.000238849	0.000179137	0.000378177	0.000597122	0.000915587	0.001453		6.63636	6.95238
Respiratory	phecode_RE_478	Aspiration pneumonia	42	90	147	233	201	230	255	347	489	1221		0.000836004	0.00179144	0.00292601	0.00463783	0.00400088	0.00457812	0.00507574	0.00690698	0.00973347	0.0243038		29.0714	5.66589
Respiratory	phecode_RE_479	Pulmonary insufficiency and acute respiratory distress syndrome	221	407	621	858	734	826	928	1157	1695	3578		0.00440731	0.00811662	0.0123843	0.0171107	0.0146381	0.0164729	0.0185071	0.023074	0.0338033	0.0713559		16.1904	4.58718
Respiratory	phecode_RE_479-1	Acute respiratory distress syndrome [ARDS]*	10	15	18	34	16	21	21	35	62	123		0.000199033	0.000298549	0.000358259	0.000676711	0.000318452	0.000417977	0.000417977	0.000696628	0.00123403	0.00244815		12.3002	6.64865
Respiratory	phecode_RE_479-3	Respiratory failure	33	86	132	203	210	175	199	282	459	1542		0.000657227	0.00171277	0.00262891	0.00404294	0.00418235	0.00348529	0.00396335	0.00561641	0.00914161	0.030711		46.7282	8.01039
Respiratory	phecode_RE_479-31	Acute respiratory failure	6	7	14	30	28	31	22	41	61	238		0.000119424	0.000139328	0.000278662	0.000597134	0.000557325	0.000617038	0.000437898	0.000816083	0.00121417	0.00473726		39.6675	8.0678
Respiratory	phecode_RE_479-32	Chronic respiratory failure	2	4	7	16	11	10	11	21	33	207		3.98057e-05	7.96115e-05	0.00013932	0.000318452	0.000218936	0.000199033	0.000218936	0.000417969	0.000656808	0.00411998		103.502	19.7143
Respiratory	phecode_RE_479-6	Pulmonary collapse [Atelectasis]	175	331	489	600	595	679	727	903	1261	2211		0.00348703	0.00659546	0.00974375	0.0119555	0.0118559	0.0135299	0.0144864	0.0179934	0.025127	0.044057		12.6345	3.47096
Respiratory	phecode_RE_480	Pulmonary edema	25	32	43	68	75	65	82	91	133	507		0.0004978	0.000637184	0.000856233	0.00135404	0.00149343	0.00129431	0.00163282	0.00181203	0.00264835	0.0100956		20.2804	7.24286
Respiratory	phecode_RE_481	Interstitial pulmonary diseases	58	132	177	239	211	225	306	417	612	1327		0.00115522	0.00262912	0.0035254	0.00476029	0.0042026	0.00448145	0.00609489	0.00830578	0.0121898	0.0264311		22.8798	6.08716
Respiratory	phecode_RE_481-1	Pulmonary eosinophilia	6	7	9	13	8	13	19	19	19	83		0.000119415	0.000139317	0.000179122	0.000258732	0.00015922	0.000258732	0.000378147	0.000378155	0.000378155	0.00165194		13.8336	7.90476
Respiratory	phecode_RE_481-4	Pulmonary fibrosis	0	0	0	0	0	1	6	17	52	177		0	0	0	0	0	1.99049e-05	0.000119429	0.000338383	0.00103505	0.00352316		inf	354
Respiratory	phecode_RE_482	Suppurative and necrotic conditions of the lower respiratory tract	17	33	39	57	71	68	53	60	107	233		0.000338497	0.000657083	0.000776552	0.00113496	0.00141372	0.00135399	0.00105531	0.0011947	0.00213054	0.00463949		13.7062	3.35252
Respiratory	phecode_RE_482-1	Abscess of lung and mediastinum	5	6	6	5	21	19	17	17	18	61		9.95144e-05	0.000119417	0.000119417	9.95144e-05	0.000417969	0.000378162	0.000338356	0.000338356	0.000358259	0.0012141		12.2002	3.05
Respiratory	phecode_RE_482-2	Pyothorax (empyema)	14	26	45	50	46	47	45	46	93	175		0.000278735	0.00051765	0.000895932	0.000995481	0.000915842	0.000935752	0.00089595	0.00091586	0.00185163	0.00348425		12.5002	3.76344
Respiratory	phecode_RE_483	Pleural effusion	351	585	897	1083	1092	1095	1284	1647	2112	4248		0.00701131	0.0116855	0.0179178	0.0216332	0.021813	0.0218729	0.0256482	0.0328999	0.0421885	0.0848565		12.1028	3.88477
Respiratory	phecode_RE_484	Pneumothorax and air leak	54	88	113	145	148	144	156	183	245	480		0.00107668	0.0017546	0.00225306	0.0028911	0.00295097	0.00287121	0.00311048	0.00364883	0.00488505	0.00957071		8.88907	3.28767
Respiratory	phecode_RE_484-1	Spontaneous pneumothorax	4	8	10	19	20	23	23	25	39	83		7.96527e-05	0.000159305	0.000199132	0.000378358	0.000398272	0.000458012	0.000458012	0.000497839	0.000776629	0.00165283		20.7504	3.86047
Respiratory	phecode_RE_484-4	Interstitial emphysema [Pneumomediastinum]	3	4	7	11	15	8	6	12	26	34		5.97051e-05	7.96067e-05	0.000139312	0.000218919	0.000298525	0.000159213	0.00011941	0.00023882	0.000517444	0.000676671		11.3336	2.95652
Respiratory	phecode_RE_486	Other respiratory disorders	260	441	413	509	503	645	1170	2157	3625	9080		0.00537534	0.00911741	0.00853853	0.0105233	0.0103992	0.013335	0.024189	0.0445947	0.0749447	0.187724		34.9231	15.8188
Respiratory	phecode_RE_487	Hemorrhage from respiratory passages	222	358	424	366	480	577	668	975	1303	2551		0.00447599	0.00721803	0.00854873	0.00737933	0.00967781	0.0116335	0.0134683	0.0196581	0.0262712	0.0514335		11.491	4.82687
Respiratory	phecode_RE_487-1	Epistaxis	135	241	236	268	267	362	445	620	886	1617		0.00270981	0.00483751	0.00473715	0.00537947	0.0053594	0.00726645	0.00893251	0.0124453	0.0177847	0.0324581		11.978	5.14149
Respiratory	phecode_RE_487-3	Hemoptysis	83	131	142	137	171	215	280	306	461	1133		0.0016593	0.0026189	0.00283881	0.0027389	0.00341863	0.00429828	0.00559776	0.00611755	0.00921631	0.0226509		13.6509	5.87047
Respiratory	phecode_RE_488	Abnormalities of breathing	635	1014	956	1153	1218	1688	2149	3010	4527	9866		0.0131978	0.0210749	0.0198695	0.0239644	0.0253154	0.0350841	0.0446657	0.0625611	0.094091	0.205059		15.5373	6.79009
Respiratory	phecode_RE_488-1	Dyspnea [Shortness of breath]	513	830	944	808	984	1313	1737	2306	3634	8502		0.0104538	0.0169136	0.0192366	0.0164653	0.0200518	0.0267561	0.0353962	0.0469912	0.0740529	0.173256		16.5734	7.4027
Respiratory	phecode_RE_488-11	Orthopnea	0	0	0	0	0	0	1	8	15	94		0	0	0	0	0	0	1.99033e-05	0.000159226	0.000298549	0.00187091		inf	#DIV/0!
Respiratory	phecode_RE_488-2	Hyperventilation	9	13	17	7	16	21	21	17	59	89		0.000179311	0.000259005	0.000338699	0.000139464	0.000318776	0.000418393	0.000418393	0.000338699	0.00117549	0.00177323		9.88909	4.81081
Respiratory	phecode_RE_488-5	Stridor	5	14	20	13	13	13	16	25	29	66		9.95282e-05	0.000278679	0.000398113	0.000258773	0.000258773	0.000258773	0.00031849	0.000497651	0.000577275	0.0013138		13.2003	5.07692
Respiratory	phecode_RE_488-6	Wheezing	19	33	53	27	47	79	150	259	546	2028		0.000381956	0.00066341	0.00106548	0.00054279	0.000944857	0.00158816	0.0030155	0.00520676	0.0109764	0.0407696		106.739	32.1905
Respiratory	phecode_RE_488-8	Obesity hypoventilation syndrome [OHS]	0	3	1	9	12	11	8	15	20	165		0	5.97051e-05	1.99017e-05	0.000179115	0.00023882	0.000218919	0.000159213	0.000298525	0.000398034	0.00328378		inf	14.3478
Respiratory	phecode_RE_488-9	Snoring*	0	1	2	0	1	2	8	141	271	498		0	1.99788e-05	3.99576e-05	0	1.99788e-05	3.99584e-05	0.000159834	0.00281707	0.00541437	0.00994965		inf	332
Respiratory	phecode_RE_489	Disorders of diaphragm	5	11	28	29	34	23	48	55	79	148		9.95302e-05	0.000218966	0.000557369	0.000577275	0.000676805	0.000457839	0.00095549	0.00109483	0.00157258	0.00294615		29.6006	5.19298
Respiratory	phecode_RE_489-1	Hiccough	0	7	3	22	24	18	27	28	62	99		0	0.000139331	5.97134e-05	0.000437898	0.000477707	0.00035828	0.000537431	0.000557336	0.0012341	0.00197058		inf	4.71429
Respiratory	phecode_RE_491	Pleurisy	74	121	193	217	159	223	277	402	557	1189		0.00147755	0.00241599	0.0038536	0.00433281	0.00317473	0.00445261	0.00553082	0.00802668	0.0111215	0.0237411		16.0679	6.22513
Respiratory	phecode_RE_494	Voice disturbance	54	79	83	79	105	139	203	297	504	1027		0.00108141	0.00158206	0.00166216	0.00158209	0.00210278	0.00278367	0.00406537	0.00594785	0.0100933	0.0205671		19.0189	8.41803
Respiratory	phecode_RE_494-1	Dysphonia	46	69	83	71	86	129	175	279	455	960		0.000920737	0.00138113	0.00166136	0.00142117	0.00172141	0.00258212	0.00350287	0.00558458	0.00910747	0.0192158		20.87	8.93023
Respiratory	phecode_RE_495	Abnormal findings on diagnostic imaging of lung	197	306	394	442	500	454	576	660	948	2018		0.00393685	0.00611511	0.0078737	0.00883293	0.00999221	0.00907292	0.011511	0.0131897	0.0189452	0.0403285		10.2439	4.23061
Respiratory	phecode_RE_495-1	Solitary pulmonary nodule	0	0	0	0	0	1	2	9	34	87		0	0	0	0	0	1.99013e-05	3.98026e-05	0.000179112	0.000676644	0.00173141		inf	174
Respiratory	phecode_RE_496	Abnormal results of pulmonary function studies	9	5	7	11	12	14	53	220	479	1796		0.000179802	9.98901e-05	0.000139846	0.000219758	0.000239736	0.000279692	0.00105886	0.00439525	0.00956966	0.0358812		199.56	138.154
Respiratory	phecode_RE_497	Respiratory arrest	9	11	19	15	16	11	20	35	42	137		0.000179129	0.000218936	0.000378162	0.000298549	0.000318452	0.000218936	0.000398073	0.000696628	0.000835954	0.0027268		15.2225	10.1481
Respiratory	phecode_RE_498	Asphyxia and hypoxemia	24	29	43	52	47	52	66	96	137	304		0.000477736	0.000577264	0.000855943	0.00103509	0.000935584	0.00103511	0.0013138	0.00191098	0.00272713	0.00605144		12.6669	6.14141
Respiratory	phecode_RE_498-2	Cyanosis	1	5	7	8	4	5	10	14	14	35		1.99033e-05	9.95164e-05	0.000139326	0.000159229	7.96147e-05	9.95183e-05	0.000199037	0.000278651	0.000278651	0.000696628		35.0007	7.77778
Respiratory	phecode_RE_499	Other symptoms and disorders of the respiratory system	354	573	535	540	590	726	1169	3410	7038	12340		0.00762126	0.0123361	0.011518	0.0116257	0.0127021	0.01563	0.0251679	0.0734154	0.151524	0.265673		34.8595	18.7538
Respiratory	phecode_RE_499-1	Cough	305	513	496	500	493	677	1052	3241	6631	11758		0.006505	0.0109412	0.0105786	0.0106639	0.0105149	0.0144393	0.0224374	0.0691251	0.141428	0.250778		38.5516	20.0991
Respiratory	phecode_RE_499-12	Chronic cough*	3	1	4	3	2	5	36	403	751	1435		5.99341e-05	1.9978e-05	7.99121e-05	5.99341e-05	3.99568e-05	9.98921e-05	0.000719223	0.0080513	0.0150038	0.028669		478.343	410
Respiratory	phecode_RE_499-2	Abnormal sputum	17	30	24	17	26	39	126	560	1124	3158		0.000341057	0.000601866	0.000481493	0.000341057	0.000521617	0.000782426	0.00252784	0.0112348	0.0225504	0.0633577		185.768	97.1692
Respiratory	phecode_RE_499-3	Bronchospasm	0	0	0	0	1	0	4	25	41	130		0	0	0	0	1.99414e-05	0	7.97655e-05	0.000498544	0.000817613	0.00259243		inf	260
Respiratory	phecode_RE_499-4	Throat pain	48	29	38	33	46	71	121	540	952	1815		0.000967761	0.000584689	0.00076616	0.000665349	0.000927457	0.00143151	0.00243961	0.0108875	0.0191943	0.0365942		37.8133	31.0256
Sense organs	phecode_SO_360	Inflammation of eyelids	124	233	254	223	213	292	395	1116	1785	3046		0.00251659	0.00472876	0.00515495	0.00452581	0.00432285	0.00592617	0.00801656	0.0226493	0.0362267	0.0618201		24.565	12.0634
Sense organs	phecode_SO_360-1	Hordeolum	16	25	29	26	15	29	57	386	599	924		0.000320327	0.000500511	0.000580592	0.000520531	0.000300306	0.000580592	0.00114116	0.00772788	0.0119925	0.0184992		57.7512	42
Sense organs	phecode_SO_360-2	Chalazion	43	105	106	110	111	95	146	323	570	719		0.000862086	0.00210509	0.00212514	0.00220534	0.00222543	0.00190465	0.00292714	0.0064758	0.0114279	0.0144152		16.7213	6.98058
Sense organs	phecode_SO_360-4	Blepharitis	63	115	121	81	114	154	228	584	997	1946		0.00126437	0.00230803	0.00242845	0.00162566	0.00228796	0.00309076	0.00457592	0.0117208	0.0200096	0.0390559		30.8895	14.5224
Sense organs	phecode_SO_361	Disorders of eyelid function	165	250	279	369	341	414	488	581	753	1237		0.00329716	0.0049957	0.00557521	0.00737366	0.00681414	0.00827289	0.00975181	0.0116102	0.0150474	0.0247192		7.49712	3.27682
Sense organs	phecode_SO_361-1	Entropion and trichiasis of eyelid	24	55	66	101	68	110	118	168	216	319		0.000477992	0.0010954	0.00131448	0.00201155	0.00135431	0.0021908	0.00235013	0.00334595	0.00430193	0.00635332		13.2917	3.58427
Sense organs	phecode_SO_361-3	Ptosis of eyelid	70	125	140	130	141	173	200	255	326	579		0.00139598	0.00249282	0.00279196	0.00259253	0.00281196	0.00345013	0.00398859	0.00508546	0.00650141	0.011547		8.27159	3.6879
Sense organs	phecode_SO_361-4	Blepharochalasis	32	49	68	55	71	89	89	116	170	236		0.000637323	0.000975901	0.00135431	0.0010954	0.00141406	0.00177256	0.00177256	0.00231034	0.00338585	0.00470035		7.37515	2.95
Sense organs	phecode_SO_361-9	Ectropion of eyelid	15	42	53	59	75	80	75	99	156	302		0.00029865	0.00083622	0.00105523	0.00117469	0.00149328	0.00159283	0.00149328	0.00197113	0.00310602	0.00601294		20.1337	3.89677
Sense organs	phecode_SO_362	Other disorders of the eyelids	134	227	213	204	271	288	387	440	545	857		0.00268693	0.00455174	0.00427102	0.00409055	0.00543402	0.0057749	0.00776002	0.00882276	0.0109282	0.0171847		6.39565	3.06619
Sense organs	phecode_SO_362-1	Xanthelasma of eyelid	3	7	6	8	4	6	17	31	36	78		5.97633e-05	0.000139448	0.000119527	0.000159369	7.96844e-05	0.000119527	0.000338659	0.000617554	0.00071716	0.00155388		26.0005	15.6
Sense organs	phecode_SO_362-5	Cysts of eyelid	1	1	0	1	0	0	4	98	117	163		1.99255e-05	1.99255e-05	0	1.99255e-05	0	0	7.97035e-05	0.00195274	0.00233133	0.00324792		163.003	#DIV/0!
Sense organs	phecode_SO_363	Disorders of lacrimal system	154	307	299	269	366	435	602	860	1490	3694		0.00309984	0.00617955	0.00601852	0.00541465	0.00736715	0.00875604	0.0121176	0.0173108	0.0299926	0.0743574		23.9875	9.22347
Sense organs	phecode_SO_363-2	Dry eye syndrome [Tear film insufficiency]	1	6	6	4	8	16	36	427	1116	2991		2.00361e-05	0.000120216	0.000120216	8.01459e-05	0.000160292	0.000320583	0.000721313	0.00855557	0.0223607	0.0599291		2991.06	249.25
Sense organs	phecode_SO_363-5	Epiphora	61	101	79	93	104	154	186	220	279	557		0.00121744	0.00201577	0.00157669	0.00185614	0.00207568	0.00307361	0.00371228	0.00439087	0.00556842	0.0111169		9.13133	4.31783
Sense organs	phecode_SO_363-6	Inflammation of lacrimal passages	10	14	15	17	15	17	16	28	47	73		0.000199088	0.000278729	0.000298638	0.000338457	0.000298638	0.000338457	0.000318547	0.000557458	0.000935733	0.00145337		7.30015	4.5625
Sense organs	phecode_SO_363-7	Stenosis and insufficiency of lacrimal passages	56	64	72	81	125	125	145	157	238	338		0.00111629	0.00127576	0.00143524	0.00161464	0.00249173	0.00249173	0.00289046	0.00312967	0.00474434	0.00673777		6.03583	2.704
Sense organs	phecode_SO_365	Disorders of the orbit	18	24	15	23	21	27	34	43	64	104		0.000358459	0.000477945	0.000298721	0.00045804	0.00041821	0.000537699	0.000677102	0.000856335	0.00127454	0.00207114		5.77789	4.33333
Sense organs	phecode_SO_365-3	Exophthalmos [Proptosis]	9	12	10	10	13	11	16	23	29	56		0.000179162	0.000238882	0.000199068	0.000199068	0.000258789	0.000218975	0.000318516	0.000457866	0.00057731	0.00111481		6.22235	4.66667
Sense organs	phecode_SO_366	Disorders of conjunctiva	43	74	76	82	92	92	146	203	238	416		0.000858523	0.00147746	0.00151739	0.00163718	0.00183684	0.00183684	0.00291499	0.00405303	0.00475183	0.00830588		9.67461	4.52174
Sense organs	phecode_SO_366-1	Pterygium of eye	27	22	27	26	22	31	36	47	63	99		0.000537827	0.00043823	0.000537827	0.000517908	0.00043823	0.000617505	0.000717117	0.000936236	0.00125496	0.00197207		3.66674	3.73585
Sense organs	phecode_SO_366-2	Conjunctival degenerations and deposits	0	0	0	1	0	0	2	28	36	69		0	0	0	1.99092e-05	0	0	3.98192e-05	0.000557469	0.000716746	0.00137376		inf	#DIV/0!
Sense organs	phecode_SO_366-21	Pinguecula	0	0	0	1	0	0	2	27	32	60		0	0	0	1.99084e-05	0	0	3.98168e-05	0.000537527	0.000637069	0.00119451		inf	#DIV/0!
Sense organs	phecode_SO_366-4	Vascular abnormalities of conjunctiva	11	28	28	31	31	37	64	88	124	193		0.000219189	0.000557947	0.000557947	0.000617727	0.000617727	0.000737287	0.00127531	0.00175355	0.00247091	0.00384585		17.5458	5.67647
Sense organs	phecode_SO_366-42	Conjunctival hyperemia	0	1	0	0	1	1	3	39	61	123		0	1.99167e-05	0	0	1.99167e-05	1.99167e-05	5.97502e-05	0.000776753	0.00121495	0.00244981		inf	123
Sense organs	phecode_SO_367	Inflammation of the eye	112	161	163	183	182	258	344	955	1503	2641		0.00229961	0.00330568	0.00334682	0.00375747	0.00373694	0.00529741	0.00706322	0.0196086	0.0308605	0.0542266		23.5808	12.0045
Sense organs	phecode_SO_367-1	Conjunctivitis	46	66	60	55	62	78	122	616	1079	1984		0.000938105	0.00134598	0.00122362	0.00112165	0.00126443	0.00159073	0.00248807	0.0125627	0.0220051	0.0404617		43.1313	28.3429
Sense organs	phecode_SO_367-12	Allergic conjunctivitis	5	8	9	3	8	4	13	95	193	445		9.98901e-05	0.000159824	0.000179806	5.99353e-05	0.000159827	7.99137e-05	0.00025972	0.00189795	0.00385584	0.0088904		89.0018	74.1667
Sense organs	phecode_SO_367-13	Blepharoconjunctivitis	1	1	0	2	0	3	8	52	99	192		1.99199e-05	1.99199e-05	0	3.98406e-05	0	5.9761e-05	0.000159363	0.00103586	0.00197211	0.0038247		192.004	128
Sense organs	phecode_SO_367-2	Keratitis	13	27	39	34	24	41	65	112	151	265		0.000259248	0.000538439	0.00077776	0.000678047	0.000478622	0.000817645	0.00129627	0.00223357	0.00301133	0.00528478		20.385	8.15385
Sense organs	phecode_SO_367-21	Corneal ulcer	8	16	19	14	20	23	21	13	27	78		0.000159248	0.000318497	0.000378215	0.000278685	0.000398121	0.000457839	0.000418035	0.000258784	0.000537474	0.0015527		9.75019	3.62791
Sense organs	phecode_SO_367-3	Keratoconjunctivitis	3	3	1	3	2	6	6	16	28	53		5.97336e-05	5.97336e-05	1.99112e-05	5.97336e-05	3.98232e-05	0.00011947	0.00011947	0.000318585	0.000557525	0.00105531		17.667	13.25
Sense organs	phecode_SO_367-4	Inflammation of orbit	9	11	13	14	15	24	29	23	37	67		0.000179179	0.000218997	0.000258815	0.000278723	0.000298632	0.000477812	0.000577356	0.000457903	0.000736641	0.00133392		7.44459	3.4359
Sense organs	phecode_SO_367-5	Uveitis	24	51	54	52	59	80	108	140	154	315		0.00047909	0.00101807	0.00107795	0.00103803	0.00117779	0.001597	0.00215595	0.00279475	0.00307422	0.00628818		13.1253	4.53237
Sense organs	phecode_SO_367-52	Iridocyclitis	24	51	53	53	63	76	103	143	155	314		0.00047908	0.00101805	0.00105797	0.00105797	0.00125759	0.00151712	0.00205609	0.00285458	0.00309412	0.00626809		13.0836	4.51799
Sense organs	phecode_SO_367-6	Episcleritis	2	4	4	4	4	3	13	56	104	157		3.98573e-05	7.97146e-05	7.97146e-05	7.97146e-05	7.97146e-05	5.9786e-05	0.000259073	0.00111603	0.00207262	0.00312886		78.5016	44.8571
Sense organs	phecode_SO_369	Disorders of the cornea	87	179	254	263	272	270	308	389	510	715		0.00173514	0.00357	0.00506582	0.00524531	0.00542481	0.00538492	0.0061428	0.00775828	0.0101717	0.0142604		8.21855	2.63838
Sense organs	phecode_SO_369-1	Corneal scars and opacities	15	19	30	41	37	26	41	57	58	108		0.00029862	0.000378252	0.000597253	0.000816245	0.000736612	0.000517619	0.000816245	0.00113478	0.00115469	0.00215011		7.20014	3.42857
Sense organs	phecode_SO_369-2	Corneal edema	8	14	10	14	15	13	23	25	37	77		0.000159226	0.000278646	0.000199037	0.000278651	0.000298555	0.000258748	0.000457784	0.000497592	0.000736436	0.00153258		9.62519	5.5
Sense organs	phecode_SO_369-4	Corneal degenerations	51	94	209	116	171	158	208	283	293	405		0.00101561	0.00187191	0.00416202	0.00231007	0.00340536	0.00314647	0.00414219	0.00563577	0.00583491	0.00806532		7.94133	2.46201
Sense organs	phecode_SO_369-6	Corneal deformities	9	13	5	9	13	8	15	14	11	28		0.000179183	0.00025882	9.95461e-05	0.000179183	0.00025882	0.000159274	0.000298638	0.000278735	0.000219006	0.000557469		3.11117	2.66667
Sense organs	phecode_SO_369-62	Keratoconus	9	6	8	7	8	11	8	14	11	21		0.000179179	0.000119453	0.000159271	0.000139364	0.000159274	0.000219001	0.000159274	0.000278729	0.000219001	0.000418093		2.33338	2.21053
Sense organs	phecode_SO_370	Disorders of iris and ciliary body	18	40	81	79	69	67	87	124	169	329		0.000358387	0.000796416	0.00161277	0.00157295	0.00137385	0.00133402	0.00173224	0.00246894	0.00336493	0.00655065		18.2781	4.83824
Sense organs	phecode_SO_370-3	Vascular disorders of iris and ciliary body	2	5	9	9	4	6	7	18	31	66		3.98081e-05	9.95203e-05	0.000179137	0.000179137	7.96162e-05	0.000119424	0.000139331	0.00035828	0.000617038	0.00131369		33.0007	13.2
Sense organs	phecode_SO_370-4	Adhesions and disruptions of iris and ciliary body	1	11	16	23	24	16	14	17	42	68		1.99033e-05	0.000218936	0.000318452	0.000457775	0.000477678	0.000318452	0.000278646	0.000338362	0.000835954	0.00135345		68.0014	3.4
Sense organs	phecode_SO_371	Cataract	989	2291	3606	4181	4224	4284	5419	6616	8102	11731		0.0200804	0.0465159	0.0732153	0.08489	0.085763	0.086983	0.110028	0.134332	0.164504	0.238188		11.8617	2.75764
Sense organs	phecode_SO_371-3	Nuclear cataract	226	552	1076	1560	1392	1621	1979	2351	3111	4386		0.00450918	0.0110136	0.0214685	0.0311253	0.0277733	0.0323424	0.0394852	0.0469074	0.062071	0.0875117		19.4075	2.91138
Sense organs	phecode_SO_372	Disorders of lens (excluding cataracts)	21	27	60	35	40	41	60	72	88	271		0.000418168	0.000537645	0.00119477	0.000696947	0.000796511	0.000816424	0.00119477	0.00143372	0.00175236	0.00539647		12.905	6.69136
Sense organs	phecode_SO_372-1	Aphakia	6	4	13	15	11	18	13	18	22	74		0.000119432	7.9621e-05	0.000258768	0.000298579	0.000218958	0.000358295	0.000258768	0.000358295	0.000437916	0.00147299		12.3333	5.10345
Sense organs	phecode_SO_373	Disorders of choroid	14	39	67	50	35	60	42	53	76	216		0.000278757	0.000776537	0.00133405	0.00099556	0.000696892	0.00119467	0.00083627	0.00105529	0.00151325	0.00430082		15.4286	4.54737
Sense organs	phecode_SO_373-1	Chorioretinal scars	9	18	22	38	15	21	12	25	38	113		0.000179147	0.000358295	0.000437924	0.000756415	0.000298585	0.000418019	0.000238868	0.000497641	0.000756415	0.00224934		12.5558	6.27778
Sense organs	phecode_SO_374	Disorders of the retina	544	956	1357	1265	1410	1325	1740	2133	2688	6522		0.0110081	0.0193452	0.0274596	0.025598	0.0285321	0.0268121	0.0352098	0.0431624	0.0543942	0.131979		11.9892	4.76929
Sense organs	phecode_SO_374-1	Retinal detachments and breaks	236	286	334	397	346	384	371	391	475	664		0.00472132	0.0057216	0.00668187	0.00794222	0.00692208	0.0076823	0.00742223	0.00782235	0.00950285	0.013284		2.81362	1.81918
Sense organs	phecode_SO_374-11	Serous retinal detachment	56	68	95	110	81	94	131	170	197	337		0.00111747	0.00135696	0.00189575	0.00219508	0.00161638	0.0018758	0.00261414	0.0033924	0.00393119	0.00672494		6.01798	3.85143
Sense organs	phecode_SO_374-12	Traction detachment of retina	3	8	10	9	12	20	10	15	20	38		5.97074e-05	0.00015922	0.000199025	0.000179122	0.00023883	0.00039805	0.000199025	0.000298543	0.000398057	0.000756309		12.6669	2.375
Sense organs	phecode_SO_374-2	Retinoschisis and retinal cysts	8	14	16	14	11	13	25	38	47	62		0.000159252	0.00027869	0.000318503	0.00027869	0.000218971	0.000258784	0.000497671	0.00075646	0.000935621	0.00123422		7.75015	5.16667
Sense organs	phecode_SO_374-3	Retinal vasculopathy	15	30	39	42	33	42	57	70	122	405		0.000298823	0.000597645	0.000776939	0.000836703	0.00065741	0.000836703	0.00113553	0.00139451	0.00243042	0.00806837		27.0005	10.8
Sense organs	phecode_SO_374-4	Retinopathy	3	16	14	12	10	15	35	158	370	3297		6.00036e-05	0.000320026	0.000280022	0.000240019	0.000200016	0.000300024	0.000700056	0.00316025	0.00740059	0.0659453		1099.02	263.76
Sense organs	phecode_SO_374-42	Diabetic retinopathy	0	8	3	0	3	9	25	132	330	3214		0	0.000159907	5.99652e-05	0	5.99664e-05	0.000179899	0.00049972	0.00263852	0.00659631	0.064244		inf	535.667
Sense organs	phecode_SO_374-5	Macular degeneration	146	384	619	615	680	726	916	1115	1520	2233		0.00291318	0.00766207	0.0123511	0.0122713	0.0135683	0.0144861	0.0182772	0.0222479	0.030329	0.0445557		15.2945	3.17639
Sense organs	phecode_SO_374-51	Age-related macular degeneration	0	0	0	0	0	0	0	11	34	86		0	0	0	0	0	0	0	0.00021894	0.000676725	0.00171175		inf	#DIV/0!
Sense organs	phecode_SO_374-511	Nonexuadative (dry) age-related macular degeneration	0	0	0	0	0	0	0	8	28	74		0	0	0	0	0	0	0	0.000159226	0.000557292	0.00147284		inf	#DIV/0!
Sense organs	phecode_SO_374-6	Peripheral retinal degeneration	13	43	33	29	18	18	30	30	35	40		0.000258846	0.000856181	0.000657069	0.000577425	0.000358402	0.000358402	0.000597336	0.000597336	0.000696906	0.000796464		3.07698	2.22222
Sense organs	phecode_SO_374-7	Non-degenerative maculopathy	0	0	0	0	1	0	10	60	161	338		0	0	0	0	1.991e-05	0	0.0001991	0.00119462	0.00320557	0.00672972		inf	676
Sense organs	phecode_SO_374-71	Puckering of macula	0	0	0	0	1	0	5	36	73	178		0	0	0	0	1.99045e-05	0	9.95243e-05	0.000716575	0.00145305	0.00354306		inf	356
Sense organs	phecode_SO_374-74	Macular cyst, hole, or pseudohole	0	0	0	0	0	0	7	35	91	171		0	0	0	0	0	0	0.000139345	0.000696725	0.00181149	0.003404		inf	#DIV/0!
Sense organs	phecode_SO_374-8	Retinal edema	0	0	0	0	0	1	5	24	49	168		0	0	0	0	0	1.9908e-05	9.95401e-05	0.000477793	0.000975493	0.00334455		inf	336
Sense organs	phecode_SO_374-9	Retinal occlusions	29	80	114	116	104	135	198	258	335	539		0.000578104	0.00159477	0.00227255	0.00231242	0.0020732	0.00269117	0.00394713	0.00514323	0.00667823	0.010745		18.5866	4.51046
Sense organs	phecode_SO_374-91	Transient retinal arterial occlusion [Amaurosis fugax]	2	18	11	21	16	34	31	47	78	122		3.98168e-05	0.000358352	0.000218993	0.000418077	0.000318535	0.000676886	0.000617161	0.000935714	0.00155289	0.00242888		61.0012	4.88
Sense organs	phecode_SO_375	Abnormal intraocular pressure	318	715	918	1026	1012	1194	1301	1550	1899	2793		0.00638362	0.0143531	0.0184282	0.0205962	0.0203156	0.0239692	0.0261172	0.0311158	0.0381218	0.0560686		8.7832	2.53218
Sense organs	phecode_SO_375-1	Glaucoma	233	470	713	777	867	854	1055	1239	1496	2502		0.00466457	0.00940922	0.014274	0.0155556	0.0173574	0.0170971	0.0211211	0.0248048	0.0299499	0.0500901		10.7384	2.90761
Sense organs	phecode_SO_375-11	Open angle glaucoma	64	146	209	288	280	252	340	390	417	1200		0.00127569	0.00291016	0.00416592	0.0057406	0.00558114	0.00502302	0.00677709	0.00777372	0.00831191	0.0239192		18.75	4.51128
Sense organs	phecode_SO_375-113	Low-tension glaucoma	0	0	0	1	0	0	1	30	37	82		0	0	0	1.99037e-05	0	0	1.99037e-05	0.00059711	0.00073645	0.00163213		inf	#DIV/0!
Sense organs	phecode_SO_375-12	Angle-Closure Glaucoma	53	86	104	125	131	113	146	185	236	394		0.00105542	0.00171257	0.00207101	0.00248925	0.00260873	0.00225028	0.00290744	0.00368408	0.0046997	0.0078461		7.43411	3.22951
Sense organs	phecode_SO_375-6	Ocular hypertension	0	3	2	9	0	2	24	292	411	750		0	5.9854e-05	3.99026e-05	0.000179562	0	3.99026e-05	0.000478832	0.00582579	0.00819999	0.0149635		inf	750
Sense organs	phecode_SO_376	Disorders of vitreous body	91	361	240	263	204	344	369	637	1203	2088		0.00182365	0.00723447	0.00480962	0.00527065	0.00408826	0.00689393	0.00739494	0.0127658	0.0241087	0.0418445		22.9455	7.62044
Sense organs	phecode_SO_376-1	Vitreous degeneration	2	3	4	0	7	4	33	416	827	1450		3.99664e-05	5.99496e-05	7.99329e-05	0	0.000139885	7.99345e-05	0.000659459	0.00831318	0.0165264	0.0289762		725.014	263.636
Sense organs	phecode_SO_376-2	Vitreous opacities	88	358	243	246	209	336	369	641	1187	2076		0.00176314	0.00717277	0.00486867	0.00492877	0.00418754	0.00673212	0.00739331	0.0128431	0.0237828	0.0415949		23.5914	7.61835
Sense organs	phecode_SO_376-21	Crystalline deposits in vitreous body	32	141	97	79	63	114	130	158	351	544		0.00063857	0.0028137	0.00193566	0.0015765	0.00125721	0.00227495	0.00259424	0.003153	0.00700445	0.0108559		17.0003	6.14689
Sense organs	phecode_SO_377	Hemorrhage of the eye	68	145	124	117	137	139	243	569	861	1488		0.00136248	0.00290529	0.00248452	0.00234427	0.002745	0.00278507	0.00486896	0.011401	0.0172517	0.0298149		21.8828	10.7826
Sense organs	phecode_SO_377-2	Conjunctival hemorrhage	17	50	45	36	43	46	105	459	678	1161		0.000339986	0.00099996	0.000899964	0.000719971	0.000859966	0.000919963	0.00209992	0.00917963	0.0135597	0.0232195		68.2955	26.0899
Sense organs	phecode_SO_377-4	Retinal hemorrhage	12	28	11	20	11	16	36	43	86	138		0.000238968	0.000557591	0.000219054	0.000398279	0.000219054	0.00031863	0.000716917	0.000856318	0.00171264	0.00274818		11.5002	10.2222
Sense organs	phecode_SO_377-5	Vitreous hemorrhage	34	44	61	77	61	64	63	54	106	264		0.00067725	0.000876442	0.00121507	0.00153377	0.00121507	0.00127482	0.00125493	0.00107565	0.00211147	0.00525875		7.76486	4.224
Sense organs	phecode_SO_379	Infection of the eye	20	22	26	34	31	37	79	150	178	293		0.000398684	0.000438553	0.00051829	0.000677777	0.000617973	0.000737581	0.00157483	0.00299019	0.00354836	0.00584084		14.6503	8.61765
Sense organs	phecode_SO_379-2	Eye infection, viral	19	18	26	24	26	34	67	142	174	257		0.00037866	0.00035873	0.000518166	0.000478307	0.000518166	0.000677601	0.00133527	0.00282998	0.00346779	0.00512197		13.5266	8.56667
Sense organs	phecode_SO_380	Disorders of optic nerve and visual pathways	50	79	98	80	64	85	102	148	187	297		0.00099683	0.00157502	0.00195383	0.00159496	0.00127597	0.00169464	0.00203357	0.00295068	0.00372822	0.00592129		5.94012	3.98658
Sense organs	phecode_SO_380-1	Optic neuropathy	15	18	19	25	30	27	35	32	64	113		0.000298757	0.000358509	0.000378426	0.000497929	0.000597514	0.000537763	0.0006971	0.000637349	0.00127472	0.00225068		7.53348	3.96491
Sense organs	phecode_SO_380-11	Optic neuritis	10	9	8	7	12	12	20	15	21	56		0.00019914	0.000179226	0.000159312	0.000139398	0.000238968	0.000238968	0.000398279	0.00029871	0.000418193	0.0011152		5.60011	4.66667
Sense organs	phecode_SO_380-2	Disorders of optic disc	31	68	51	28	31	49	47	75	139	181		0.000617419	0.00135434	0.00101575	0.000557669	0.000617419	0.000975921	0.000936087	0.00149376	0.00276843	0.00360493		5.83871	4.525
Sense organs	phecode_SO_380-3	Optic atrophy	4	13	20	7	20	8	7	16	20	44		7.9621e-05	0.000258768	0.000398105	0.000139337	0.000398105	0.000159242	0.000139337	0.000318484	0.000398105	0.000875831		11	3.14286
Sense organs	phecode_SO_381	Strabismus	90	113	118	150	146	128	194	168	249	404		0.00179835	0.00225792	0.00235783	0.0029973	0.00291737	0.0025577	0.00387651	0.00335698	0.00497552	0.00807273		4.48898	2.94891
Sense organs	phecode_SO_381-1	Paralytic strabismus [Neurogenic strabismus]	26	53	53	66	58	89	62	79	99	202		0.000517712	0.00105534	0.00105534	0.00131419	0.0011549	0.00177217	0.00123454	0.00157305	0.00197129	0.0040223		7.76939	2.7483
Sense organs	phecode_SO_381-11	Ophthalmoplegia	3	10	14	14	27	27	20	29	34	47		5.97062e-05	0.000199021	0.000278629	0.000278629	0.000537367	0.000537367	0.00039805	0.000577172	0.000676684	0.000935416		15.667	1.74074
Sense organs	phecode_SO_381-3	Esotropia	15	17	21	25	14	21	10	22	34	50		0.000298882	0.000338733	0.000418435	0.000498137	0.000278957	0.000418435	0.000199255	0.000438361	0.00067748	0.000996294		3.3334	2.85714
Sense organs	phecode_SO_381-4	Exotropia	21	29	24	14	31	23	33	38	60	91		0.000418318	0.000577678	0.000478078	0.000278879	0.000617518	0.000458158	0.000657357	0.000756957	0.0011952	0.00181271		4.33333	3.37037
Sense organs	phecode_SO_381-5	Vertical strabismus	3	1	11	7	7	7	17	17	19	21		5.97086e-05	1.99029e-05	0.000218932	0.00013932	0.00013932	0.00013932	0.000338349	0.000338349	0.000378162	0.000417969		7.00014	3
Sense organs	phecode_SO_381-6	Duane's syndrome [Duane anomaly]	17	14	29	27	24	20	35	29	65	78		0.000338774	0.00027899	0.000577908	0.000538052	0.000478269	0.000398565	0.000697489	0.000577919	0.00129534	0.0015544		4.58833	3.54545
Sense organs	phecode_SO_381-8	Heterophoria	4	12	13	10	5	11	14	20	23	42		7.96178e-05	0.000238854	0.000258758	0.000199045	9.95243e-05	0.000218953	0.000278668	0.000398097	0.000457812	0.000836004		10.5002	5.25
Sense organs	phecode_SO_383	Irregular eye movements	19	41	44	45	37	45	68	93	98	170		0.00037832	0.000816375	0.00087611	0.00089604	0.000736744	0.00089604	0.00135402	0.00185181	0.00195137	0.00338504		8.94755	4.14634
Sense organs	phecode_SO_383-1	Nystagmus	1	1	0	0	1	0	4	30	42	82		1.99076e-05	1.99076e-05	0	0	1.99076e-05	0	7.96321e-05	0.000597241	0.000836137	0.00163246		82.0016	164
Sense organs	phecode_SO_384	Anomalies of pupillary function	14	28	24	19	25	34	50	52	55	142		0.000278746	0.000557491	0.00047785	0.000378298	0.00049777	0.000676967	0.00099554	0.00103536	0.00109509	0.00282733		10.1431	4.81356
Sense organs	phecode_SO_385	Abnormal results of function studies of eye	0	0	0	0	0	1	1	16	33	85		0	0	0	0	0	1.99013e-05	1.99013e-05	0.000318421	0.000656756	0.00169164		inf	170
Sense organs	phecode_SO_386	Visual disturbances	272	469	492	483	485	665	817	1007	1331	2248		0.00547196	0.0094351	0.0098978	0.00971675	0.00975698	0.0133781	0.016436	0.0202583	0.0267764	0.0452241		8.26471	3.90957
Sense organs	phecode_SO_386-1	Amblyopia	49	88	135	144	121	139	187	207	277	396		0.000976232	0.00175323	0.00268962	0.00286893	0.00241069	0.00276937	0.00372569	0.00412416	0.00551881	0.0078897		8.08179	3.04615
Sense organs	phecode_SO_386-2	Diplopia	70	80	111	92	103	145	143	197	241	446		0.00139581	0.00159521	0.00221336	0.0018345	0.00205384	0.00289133	0.00285145	0.00392822	0.00480568	0.0088935		6.37156	3.59677
Sense organs	phecode_SO_386-4	Visual field defects	49	67	83	83	80	70	113	125	173	331		0.000976562	0.0013353	0.00165418	0.00165418	0.00159439	0.00139512	0.00225212	0.00249128	0.00344793	0.00659691		6.75524	4.41333
Sense organs	phecode_SO_386-41	Scotoma	0	0	0	0	0	0	2	31	62	104		0	0	0	0	0	0	3.98295e-05	0.000617358	0.00123474	0.00207118		inf	#DIV/0!
Sense organs	phecode_SO_386-9	Visual distortions and subjective visual disturbances	1	0	1	0	0	0	3	29	56	137		1.99132e-05	0	1.99136e-05	0	0	0	5.97407e-05	0.000577494	0.00111516	0.00272816		137.003	#DIV/0!
Sense organs	phecode_SO_387	Disorders of refraction and accommodation	289	513	732	812	824	816	1006	1219	1430	1729		0.00577746	0.0102555	0.0146336	0.0162329	0.0164728	0.0163128	0.0201112	0.0243693	0.0285874	0.0345648		5.9827	2.10854
Sense organs	phecode_SO_387-1	Hypermetropia	18	31	79	57	59	50	69	104	114	168		0.000358416	0.000617272	0.00157305	0.00113498	0.00117481	0.000995599	0.00137393	0.00207085	0.00227001	0.00334528		9.33352	3.08257
Sense organs	phecode_SO_387-2	Myopia	157	214	298	347	389	341	356	450	488	656		0.00313411	0.00427197	0.00594882	0.00692698	0.0077654	0.0068072	0.00710664	0.00898311	0.00974169	0.0130956		4.17843	1.79726
Sense organs	phecode_SO_387-21	Progressive high (degenerative) myopia	19	20	43	31	74	48	28	23	25	71		0.00037823	0.000398137	0.000855994	0.000617112	0.00147314	0.000955547	0.000557403	0.000457866	0.000497681	0.00141341		3.73692	1.16393
Sense organs	phecode_SO_387-3	Astigmatism	120	249	474	411	332	404	547	593	744	831		0.00238987	0.00495897	0.00943997	0.00818546	0.0066121	0.00804605	0.010894	0.0118102	0.0148175	0.0165502		6.92514	2.25815
Sense organs	phecode_SO_387-4	Presbyopia	4	31	21	7	7	9	9	18	18	18		7.96115e-05	0.000616989	0.00041796	0.00013932	0.00013932	0.000179129	0.000179129	0.000358259	0.000358259	0.000358259		4.50009	2.25
Sense organs	phecode_SO_388	Blindness and low vision	46	100	142	171	155	163	239	327	559	1157		0.000917285	0.0019941	0.00283162	0.00340991	0.00309085	0.00325038	0.00476589	0.0065207	0.0111472	0.0230722		25.1527	7.27673
Sense organs	phecode_SO_389	Other disorders of eye	56	117	62	90	98	112	228	1178	2037	3595		0.00113928	0.00238027	0.00126134	0.00183098	0.00199373	0.00227855	0.00463848	0.0239655	0.0414412	0.073139		64.1977	34.2381
Sense organs	phecode_SO_389-1	Ocular pain	18	13	13	20	29	53	86	127	178	422		0.000359074	0.000259331	0.000259331	0.000398971	0.000578507	0.00105727	0.00171557	0.00253346	0.00355084	0.00841828		23.4444	10.2927
Sense organs	phecode_SO_390	Disorders of external ear	143	240	203	228	176	216	393	2618	4939	7338		0.00300622	0.00504541	0.00426757	0.00479314	0.00369997	0.00454087	0.00826186	0.0550382	0.103832	0.154267		51.3158	37.4388
Sense organs	phecode_SO_390-1	Otitis externa	55	122	98	68	80	104	210	1430	2366	4061		0.00112592	0.00249749	0.00200618	0.00139204	0.0016377	0.00212901	0.00429896	0.0292745	0.048436	0.0831354		73.8379	44.1413
Sense organs	phecode_SO_390-4	Impacted cerumen	57	77	87	64	72	59	177	1838	3226	4737		0.00116971	0.00158014	0.00178535	0.00131336	0.00147753	0.00121075	0.00363226	0.037718	0.0662015	0.0972111		83.107	72.3206
Sense organs	phecode_SO_390-6	Perichondritis and chondritis of pinna	19	28	33	38	37	35	84	92	104	262		0.000378426	0.00055768	0.000657266	0.000756851	0.000736934	0.0006971	0.00167304	0.00183238	0.00207138	0.00521829		13.7895	7.27778
Sense organs	phecode_SO_391	Disorders of the middle ear	166	230	233	261	242	327	459	1557	2588	4116		0.00341108	0.00472619	0.00478793	0.00536331	0.00497288	0.00671955	0.00943202	0.0319949	0.053181	0.08458		24.7957	14.4675
Sense organs	phecode_SO_391-1	Otitis media	87	142	105	131	105	193	292	836	1357	2458		0.00176686	0.00288383	0.00213241	0.00266044	0.00213246	0.00391966	0.00593026	0.0169784	0.0275595	0.0499198		28.2534	16.4966
Sense organs	phecode_SO_391-2	Eustachian tube disorders	23	23	21	23	26	34	80	617	1006	1774		0.000462284	0.000462284	0.000422085	0.000462284	0.000522582	0.000683376	0.00160798	0.0124015	0.0202203	0.0356569		77.132	59.1333
Sense organs	phecode_SO_391-21	Eustachian salpingitis	0	0	1	1	1	0	11	56	115	202		0	0	1.99406e-05	1.99406e-05	1.9941e-05	0	0.000219351	0.00111669	0.00229321	0.00402808		inf	404
Sense organs	phecode_SO_391-22	Obstruction of Eustachian tube	0	3	2	2	2	4	4	21	45	72		0	5.97764e-05	3.9851e-05	3.9851e-05	3.9851e-05	7.97019e-05	7.97019e-05	0.000418435	0.000896647	0.00143463		inf	24
Sense organs	phecode_SO_391-4	Tympanosclerosis	3	9	9	6	3	6	5	7	13	41		5.97193e-05	0.000179158	0.000179158	0.000119439	5.97193e-05	0.000119439	9.95322e-05	0.000139345	0.000258784	0.00081618		13.6669	9.11111
Sense organs	phecode_SO_391-6	Cholesteatoma of middle ear	14	29	27	23	38	28	47	27	61	133		0.000278918	0.000577758	0.000537913	0.000458222	0.000757063	0.000557847	0.000936386	0.000537924	0.00121531	0.00264977		9.50019	4.0303
Sense organs	phecode_SO_391-7	Perforation of tympanic membrane	34	52	65	47	74	79	77	137	167	366		0.000679239	0.00103884	0.00129855	0.000938948	0.00147834	0.00157823	0.00153828	0.00273693	0.00333626	0.00731181		10.7647	4.78431
Sense organs	phecode_SO_391-8	Otosclerosis	12	11	21	17	25	21	15	27	26	41		0.000239072	0.00021915	0.000418377	0.000338686	0.000498067	0.000418377	0.00029884	0.000537913	0.000518001	0.000816847		3.41673	1.78261
Sense organs	phecode_SO_392	Otalgia and effusion of ear	62	61	61	75	46	67	164	719	1200	2520		0.00125618	0.00123592	0.00123594	0.0015196	0.000932023	0.00135751	0.00332286	0.0145679	0.0243136	0.0510587		40.646	44.6018
Sense organs	phecode_SO_392-1	Otalgia [ear pain]	43	50	42	60	28	60	127	643	1125	2365		0.000869653	0.00101122	0.000849429	0.00121347	0.000566286	0.00121349	0.00256856	0.0130046	0.022753	0.0478319		55.0011	53.75
Sense organs	phecode_SO_392-2	Otorrhea	13	17	21	12	10	20	42	96	136	347		0.000259315	0.000339105	0.000418894	0.000239373	0.000199477	0.000398955	0.000837805	0.00191498	0.00271289	0.00692186		26.6928	23.1333
Sense organs	phecode_SO_393	Mastoiditis and related conditions	9	6	5	12	7	11	8	13	33	67		0.000179179	0.000119453	9.95441e-05	0.000238906	0.000139362	0.000218997	0.000159271	0.000258815	0.000656991	0.00133389		7.44444	7.44444
Sense organs	phecode_SO_394	Disorders of vestibular function	111	218	179	214	246	321	463	719	1123	2264		0.00222677	0.00437329	0.00359092	0.00429305	0.004935	0.00643958	0.00928842	0.0144241	0.0225289	0.045419		20.3968	7.98589
Sense organs	phecode_SO_394-1	Meniere's disease	31	61	87	59	71	91	89	123	158	307		0.000618109	0.00121628	0.00173469	0.0011764	0.00141567	0.00181445	0.00177457	0.0024525	0.00315036	0.00612127		9.90323	3.79012
Sense organs	phecode_SO_394-2	Vertigo	83	127	125	124	145	202	298	587	984	1930		0.00166003	0.00254005	0.0025001	0.0024801	0.00290012	0.00404016	0.00596024	0.0117405	0.0196808	0.0386015		23.2535	11.1239
Sense organs	phecode_SO_394-21	Paroxysmal vertigo	66	106	106	95	119	162	243	496	841	1693		0.00131834	0.00211733	0.00211733	0.00189761	0.002377	0.00323592	0.00485388	0.00990752	0.0167992	0.0338181		25.652	12.0498
Sense organs	phecode_SO_394-22	Vestibular neuronitis	15	24	19	26	26	45	52	96	153	293		0.0002989	0.00047824	0.000378607	0.000518093	0.000518093	0.000896718	0.00103621	0.001913	0.00304884	0.00583863		19.5337	8.25352
Sense organs	phecode_SO_394-4	Abnormal vestibular function study	1	0	0	0	0	1	3	24	38	69		1.99124e-05	0	0	0	0	1.99124e-05	5.97372e-05	0.000477897	0.000756686	0.00137398		69.0014	138
Sense organs	phecode_SO_395	Other diseases of inner ear	81	107	97	91	113	159	211	606	1099	1921		0.00162916	0.00215209	0.00195096	0.00183029	0.00227277	0.00319797	0.00424385	0.0121885	0.0221047	0.0386379		23.7165	14.125
Sense organs	phecode_SO_395-1	Labyrinthitis	76	110	91	81	99	158	187	605	1028	1826		0.00152663	0.00220959	0.00182793	0.00162706	0.00198863	0.00317377	0.0037563	0.0121527	0.0206496	0.0366799		24.0268	14.2101
Sense organs	phecode_SO_396	Hearing impairment	247	803	841	1004	1048	1401	1837	2287	3142	5069		0.00504432	0.0163991	0.0171752	0.020504	0.0214026	0.0286117	0.0375158	0.0467059	0.064167	0.103521		20.5223	4.13965
Sense organs	phecode_SO_396-1	Conductive hearing loss	21	37	31	37	47	47	57	76	98	209		0.000418568	0.000737493	0.000617899	0.000737493	0.000936815	0.000936815	0.00113614	0.00151485	0.00195336	0.00416584		9.95258	4.44681
Sense organs	phecode_SO_396-2	Sensorineural hearing loss	69	165	187	172	213	301	375	502	658	1112		0.00137992	0.0032998	0.00373978	0.00343979	0.00425974	0.00601964	0.0074997	0.0100396	0.0131595	0.0222391		16.1163	4.32685
Sense organs	phecode_SO_396-3	Mixed conductive and sensorineural hearing loss	6	9	25	12	21	29	36	35	53	123		0.000119434	0.000179151	0.000497641	0.000238868	0.000418019	0.000577264	0.000716603	0.000696698	0.001055	0.00244844		20.5004	4.92
Sense organs	phecode_SO_396-8	Bilateral hearing loss	25	93	70	70	103	114	141	191	293	427		0.000498226	0.0018534	0.00139503	0.00139503	0.00205269	0.00227191	0.00281	0.00380645	0.00583933	0.00850988		17.0803	3.93548
Sense organs	phecode_SO_396-9	Unilateral hearing loss	19	36	34	30	33	35	45	46	97	132		0.000378411	0.000716989	0.000677169	0.000597502	0.000657253	0.000697086	0.000896254	0.00091617	0.00193192	0.00262901		6.94751	3.88235
Sense organs	phecode_SO_397	Other hearing abnormality	64	115	128	103	155	194	342	866	1413	2180		0.00129254	0.00232253	0.00258513	0.00208022	0.00313043	0.00391808	0.00690714	0.01749	0.0285374	0.044028		34.0632	12.4928
Sense organs	phecode_SO_397-1	Tinnitus	60	92	111	114	169	181	317	630	1033	1601		0.00120705	0.00185081	0.00223304	0.00229339	0.00339986	0.00364126	0.00637724	0.012674	0.0207814	0.0322081		26.6833	9.14857
Sense organs	phecode_SO_398	Other disorders of ear	11	14	18	16	14	17	68	461	671	1225		0.000220702	0.000280893	0.000361148	0.000321021	0.000280893	0.000341085	0.00136437	0.0092496	0.0134631	0.0245787		111.366	79.0323
Sense organs	phecode_SO_399	Abnormal auditory function study	1	0	0	0	0	1	8	48	104	199		1.99183e-05	0	0	0	0	1.99183e-05	0.000159347	0.00095608	0.00207151	0.00396383		199.004	398
Symptoms	phecode_SS_800	Chest pain	1704	2338	2384	1979	2776	3168	3777	4478	5691	8849		0.0369247	0.0506631	0.0516599	0.0428847	0.0601556	0.0686502	0.0818471	0.0970377	0.123323	0.191757		5.19319	2.97746
Symptoms	phecode_SS_800-1	Chest pain on breathing	10	23	34	35	41	49	89	239	448	928		0.000200084	0.000460193	0.000680286	0.000700294	0.000820345	0.000980412	0.00178078	0.0047821	0.00896394	0.0185682		92.8019	20.6222
Symptoms	phecode_SS_800-11	Pleurodynia*	3	4	5	0	5	10	22	228	411	851		6.00096e-05	8.00128e-05	0.000100016	0	0.000100016	0.000200032	0.00044007	0.00456082	0.00822148	0.0170231		283.672	113.467
Symptoms	phecode_SS_800-2	Precordial pain	241	412	473	441	505	590	691	867	1147	2439		0.00481634	0.00823391	0.009453	0.00881348	0.0100925	0.0117913	0.0138098	0.0173272	0.022923	0.0487439		10.1205	4.45479
Symptoms	phecode_SS_805	Fever	478	624	688	624	602	766	874	1024	1357	2220		0.00958704	0.0125155	0.0137992	0.0125155	0.0120743	0.0153636	0.0175298	0.0205383	0.0272173	0.0445265		4.64444	3.24561
Symptoms	phecode_SS_807	Malaise and fatigue	344	591	636	552	704	865	1288	2023	3207	6158		0.00712142	0.0122348	0.0131663	0.0114274	0.0145741	0.017907	0.0266645	0.0418806	0.066392	0.127484		17.9015	7.84959
Symptoms	phecode_SS_807-1	Chronic fatigue syndrome	29	83	59	68	66	124	199	564	1187	2659		0.000587211	0.00168064	0.00119467	0.00137691	0.00133641	0.00251083	0.00402956	0.0114205	0.0240356	0.0538423		91.6915	27.9895
Symptoms	phecode_SS_807-11	Postviral fatigue syndrome*	15	28	50	50	79	61	88	109	164	355		0.000299341	0.000558771	0.000997805	0.000997805	0.00157653	0.00121732	0.00175614	0.00217521	0.0032728	0.00708441		23.6667	5.07143
Symptoms	phecode_SS_807-2	Weakness	7	11	6	3	4	9	31	52	121	318		0.000139573	0.000219329	0.000119634	5.9817e-05	7.97559e-05	0.000179451	0.000618109	0.00103683	0.00241262	0.0063406		45.4286	48.9231
Symptoms	phecode_SS_807-21	Muscle weakness (generalized)	6	6	4	5	5	11	25	41	102	248		0.000119512	0.000119512	7.96749e-05	9.95937e-05	9.95937e-05	0.000219106	0.000497978	0.000816684	0.00203175	0.00493994		41.3342	31
Symptoms	phecode_SS_808	Syncope and collapse	684	1062	1083	1130	1137	1429	1702	2010	2639	4242		0.0138543	0.0215106	0.021936	0.0228879	0.0230297	0.0289441	0.0344737	0.0407122	0.0534524	0.0859209		6.20175	3.30631
Symptoms	phecode_SS_809	Pain	498	642	533	744	963	1156	1846	3636	5923	10535		0.0106256	0.013698	0.0113724	0.0158744	0.0205471	0.024665	0.0393872	0.0775796	0.126376	0.224785		21.1551	9.94337
Symptoms	phecode_SS_809-1	Acute pain	0	0	0	0	0	1	2	25	34	80		0	0	0	0	0	1.991e-05	3.982e-05	0.00049775	0.00067694	0.0015928		inf	160
Symptoms	phecode_SS_809-3	Pain in limb	418	612	402	607	834	962	1569	3184	5186	9133		0.00879241	0.0128731	0.00845586	0.0127679	0.0175428	0.0202352	0.0330031	0.0669738	0.109085	0.192112		21.8497	10.1704
Symptoms	phecode_SS_809-31	Pain in arm*	298	400	329	426	598	733	967	1277	1785	3366		0.00601546	0.00807445	0.00664123	0.00859929	0.0120713	0.0147964	0.01952	0.0257777	0.0360329	0.0679478		11.2955	5.05785
Symptoms	phecode_SS_809-32	Pain in leg*	5	7	4	1	4	6	36	540	918	2235		0.0001006	0.000140839	8.04797e-05	2.01199e-05	8.04797e-05	0.000120719	0.000724317	0.010865	0.0184705	0.0449689		447.009	447
Symptoms	phecode_SS_809-33	Pain in hand and fingers*	20	22	19	22	19	61	104	630	1121	2190		0.000402034	0.000442238	0.000381933	0.000442238	0.000381933	0.0012262	0.00209058	0.0126641	0.022534	0.0440236		109.502	54.75
Symptoms	phecode_SS_809-34	Pain in foot and toes*	48	84	71	73	64	133	270	1536	2867	4979		0.000980753	0.00171632	0.0014507	0.00149156	0.00130767	0.0027175	0.00551673	0.0313841	0.0585795	0.101735		103.731	50.5482
Symptoms	phecode_SS_810	Shock	21	47	68	96	112	87	97	141	190	460		0.000417944	0.000935398	0.00135334	0.0019106	0.00222903	0.00173148	0.0019305	0.00280625	0.00378147	0.00915514		21.9052	4.62312
Symptoms	phecode_SS_810-2	Cardiogenic shock	4	12	15	27	28	18	26	37	44	142		7.96052e-05	0.000238815	0.000298519	0.000537335	0.000557236	0.000358223	0.000517434	0.000736362	0.000875674	0.00282604		35.5007	6.17391
Symptoms	phecode_SS_811	Hypothermia, not associated with low environmental temperature	15	18	18	22	31	27	26	28	52	143		0.000298519	0.000358223	0.000358223	0.000437828	0.00061694	0.000537335	0.000517434	0.000557236	0.00103489	0.00284594		9.53352	4.93103
Symptoms	phecode_SS_812	Edema	208	464	562	550	489	739	911	1338	1828	4128		0.00419719	0.00936296	0.0113405	0.0110983	0.00986743	0.0149121	0.0183829	0.0269998	0.0368876	0.0832997		19.8466	6.72313
Symptoms	phecode_SS_812-1	Generalized edema*	2	10	12	16	10	17	16	27	27	59		3.98034e-05	0.000199021	0.000238825	0.000318433	0.000199021	0.000338335	0.000318433	0.000537356	0.000537356	0.00117422		29.5006	4.37037
Symptoms	phecode_SS_812-2	Angioneurotic edema	14	21	38	23	26	52	48	85	99	177		0.000278996	0.000418493	0.000757274	0.00045835	0.000518135	0.00103629	0.000956575	0.00169394	0.00197294	0.00352737		12.6431	4.53846
Symptoms	phecode_SS_814	Jaundice	55	88	106	114	123	118	123	169	223	381		0.00109647	0.00175435	0.0021132	0.00227268	0.0024521	0.00235247	0.00245215	0.00336922	0.00444577	0.00759569		6.92741	3.16183
Symptoms	phecode_SS_815	Symptoms and signs concerning food and fluid intake	65	98	114	103	125	194	435	1094	829	1083		0.00129482	0.00195219	0.00227092	0.00205179	0.00249004	0.00386454	0.00866551	0.0217933	0.0165143	0.0215741		16.6619	6.78997
Symptoms	phecode_SS_817	Motion sickness	0	1	0	1	1	0	3	18	46	117		0	1.99112e-05	0	1.99116e-05	1.99116e-05	0	5.97348e-05	0.000358409	0.000915933	0.00232966		inf	234
Symptoms	phecode_SS_819	General symptoms and other findings	1957	3775	4504	3492	4005	5111	6105	7735	10048	16881		0.0431105	0.0831589	0.099218	0.0769265	0.0882275	0.112592	0.134489	0.170397	0.221351	0.371877		8.62615	3.7036
Symptoms	phecode_SS_820	Elevated erythrocyte sedimentation rate	2	10	6	4	6	4	14	21	33	104		3.98335e-05	0.000199167	0.0001195	7.9667e-05	0.0001195	7.9667e-05	0.00027884	0.00041826	0.000657266	0.00207138		52.001	20.8
Symptoms	phecode_SS_821	Abnormality of red blood cells	6	7	11	4	7	16	17	57	84	142		0.00011961	0.000139545	0.000219285	7.974e-05	0.000139545	0.00031896	0.000338895	0.0011363	0.00167457	0.00283083		23.6671	12.3478
Symptoms	phecode_SS_823	Abnormal serum enzyme levels	44	66	56	63	62	107	173	538	883	1269		0.00088968	0.00133452	0.00113232	0.00127386	0.00125364	0.00216358	0.00349813	0.0108786	0.0178546	0.0256597		28.8415	15.0178
Symptoms	phecode_SS_823-1	Nonspecific elevation of levels of transaminase or lactic acid dehydrogenase [LDH]	19	20	20	19	33	21	24	26	34	46		0.000378192	0.000398097	0.000398097	0.000378192	0.000656873	0.00041801	0.000477726	0.000517537	0.000676779	0.000915642		2.4211	1.7037
Symptoms	phecode_SS_823-2	Abnormal levels of other serum enzymes	28	46	42	41	39	66	132	529	862	1240		0.000566125	0.000930063	0.000849205	0.000828986	0.000788548	0.00133447	0.00266893	0.0106959	0.0174289	0.0250718		44.2866	23.619
Symptoms	phecode_SS_824	Other abnormalities of plasma proteins*	49	34	38	58	61	87	115	213	254	481		0.000976971	0.000677899	0.000757651	0.00115642	0.00121623	0.00173462	0.00229289	0.00424692	0.0050644	0.00959046		9.81652	6.5
Symptoms	phecode_SS_826	Other abnormal immunological findings in serum	17	26	21	22	20	18	48	119	148	267		0.000342459	0.000523761	0.000423037	0.000443182	0.000402893	0.000362603	0.000966943	0.00239721	0.00298147	0.00537873		15.7062	14.0526
Symptoms	phecode_SS_826-3	Raised antibody titer*	3	7	7	0	3	4	7	63	99	198		6.03124e-05	0.000140729	0.000140732	0	6.03136e-05	8.04182e-05	0.000140732	0.00126659	0.00199035	0.0039807		66.0013	56.5714
Symptoms	phecode_SS_826-4	Other and unspecified nonspecific immunological findings	16	14	16	17	21	11	36	52	58	91		0.000321453	0.000281271	0.000321459	0.000341551	0.000421915	0.000221003	0.000723284	0.00104474	0.00116529	0.0018283		5.68761	5.6875
Symptoms	phecode_SS_827	Toxicology findings	5	5	5	8	6	13	50	169	218	543		9.96056e-05	9.96056e-05	9.96056e-05	0.000159369	0.000119527	0.000258974	0.000996056	0.00336667	0.0043428	0.0108174		108.602	57.1579
Symptoms	phecode_SS_827-1	Finding of alcohol in blood	1	1	3	8	3	4	33	155	213	493		1.99167e-05	1.99167e-05	5.97502e-05	0.000159334	5.97502e-05	7.9667e-05	0.000657253	0.00308716	0.00424235	0.00981915		493.01	140.857
Symptoms	phecode_SS_829	Abnormal findings on examination of blood	387	816	1137	1037	1289	1162	1552	2011	2698	4585		0.00783972	0.0165306	0.0230334	0.0210076	0.0261127	0.0235399	0.0314406	0.040739	0.0546563	0.0928833		11.8478	3.74133
Symptoms	phecode_SS_829-2	Abnormal level of blood mineral*	26	46	52	41	46	73	86	157	244	514		0.00051829	0.000916974	0.00103658	0.000817303	0.000916974	0.0014552	0.00171434	0.00312973	0.00486405	0.0102464		19.7696	8.63866
Symptoms	phecode_SS_830	Proteinuria	76	107	115	88	92	135	314	2392	4497	9331		0.00153862	0.00216621	0.00232817	0.00178159	0.00186257	0.00273313	0.00635705	0.0484269	0.0910434	0.18891		122.779	82.2115
Symptoms	phecode_SS_831	Glycosuria	3	5	9	6	10	7	56	301	557	2330		6.01022e-05	0.00010017	0.000180307	0.000120204	0.000200341	0.000140241	0.00112193	0.00603037	0.0111592	0.0466803		776.682	274.118
Symptoms	phecode_SS_832	Other abnormal findings in urine	96	159	124	115	118	206	342	2062	4592	9873		0.00194789	0.0032262	0.00251603	0.00233341	0.00239429	0.00417986	0.00693937	0.0418391	0.0931743	0.200333		102.846	60.9444
Symptoms	phecode_SS_832-5	Acetonuria	5	9	12	10	7	17	32	367	517	1241		9.96254e-05	0.000179329	0.000239106	0.000199255	0.000139478	0.000338733	0.000637615	0.00731265	0.0103015	0.0247275		248.205	103.417
Symptoms	phecode_SS_832-6	Pyuria*	0	0	0	1	0	0	10	62	175	495		0	0	0	1.9941e-05	0	0	0.000199414	0.00123637	0.00348974	0.00987098		inf	#DIV/0!
Symptoms	phecode_SS_834	Abnormal cytological findings in specimens from genital organs	3	7	14	37	26	23	27	44	116	2031		6.35001e-05	0.000148167	0.000296334	0.000783168	0.000550346	0.000486845	0.000571513	0.000931355	0.00245539	0.0429905		677.014	82.898
Symptoms	phecode_SS_835	Cytology and pathology findings	55	61	81	65	47	90	154	498	907	1971		0.00112089	0.00124317	0.0016508	0.00132472	0.000957874	0.00183423	0.00313857	0.0101494	0.0184849	0.0401696		35.8371	28.7737
Symptoms	phecode_SS_840	Allergy	1673	3606	4395	4427	4411	5391	6294	7210	8819	13178		0.0362176	0.0780638	0.0951443	0.0958391	0.0954927	0.116709	0.136257	0.156088	0.190921	0.285287		7.87704	2.68884
Symptoms	phecode_SS_840-1	Food allergy	14	16	18	13	13	31	61	80	128	262		0.000279096	0.000318967	0.000358837	0.00025916	0.00025916	0.000617998	0.00121606	0.00159483	0.00255173	0.00522318		18.7147	11.9091
Symptoms	phecode_SS_840-2	Allergy to insects	44	72	75	59	56	87	136	552	842	1536		0.000883357	0.00144549	0.00150572	0.0011845	0.00112427	0.00174664	0.00273038	0.0110821	0.0169046	0.0308378		34.9098	21.4825
Symptoms	phecode_SS_840-4	Latex allergy	0	0	0	1	0	3	4	17	28	76		0	0	0	1.99041e-05	0	5.97122e-05	7.96162e-05	0.000338369	0.000557325	0.00151274		inf	50.6667
Symptoms	phecode_SS_840-6	Drug and medical agent allergy	1239	2522	3530	3819	3711	4248	4929	5960	7528	11348		0.0256251	0.0521602	0.0730078	0.0789849	0.0767513	0.0878575	0.101942	0.123265	0.155698	0.234705		9.15919	2.85161
Symptoms	phecode_SS_840-61	Allergy to other anti-infective agents	835	1687	2273	2818	2426	2716	3150	3762	4528	6887		0.0169684	0.0342823	0.0461907	0.0572659	0.0492999	0.0551932	0.064014	0.076451	0.0920176	0.139957		8.24807	2.67872
Symptoms	phecode_SS_840-611	Penicillin allergy	707	1428	1999	2170	2108	2241	2514	3029	3541	5133		0.0143158	0.0289151	0.0404771	0.0439396	0.0426842	0.0453782	0.0509061	0.0613344	0.0717019	0.103938		7.2604	2.36054
Symptoms	phecode_SS_840-612	Allergy to antibiotic agent (excluding penicillin)	120	333	546	618	522	637	806	1066	1513	3025		0.00239645	0.00665029	0.0109041	0.012342	0.0104248	0.0127214	0.0160965	0.0212889	0.0302159	0.0604118		25.2088	5.22002
Symptoms	phecode_SS_840-613	Allergy to sulfonamides	13	29	73	73	79	74	124	124	208	473		0.000258985	0.000577735	0.00145433	0.00145433	0.00157386	0.00147425	0.00247037	0.00247037	0.00414384	0.00942325		36.3853	6.18301
Symptoms	phecode_SS_840-62	Allergy to anesthetic agent	12	28	29	34	32	35	53	57	93	179		0.000238882	0.000557391	0.000577298	0.000676832	0.000637019	0.000696739	0.00105506	0.00113469	0.00185134	0.00356332		14.9167	5.34328
Symptoms	phecode_SS_840-63	Allergy to narcotic agent	50	132	194	301	214	340	388	560	817	1712		0.00099558	0.00262833	0.00386285	0.00599351	0.00426117	0.00677008	0.00772585	0.0111507	0.0162681	0.0340893		34.2407	6.18051
Symptoms	phecode_SS_840-64	Allergy to analgesic agent	172	376	452	600	633	734	947	1269	1716	3240		0.00343608	0.00751144	0.00902971	0.0119863	0.0126456	0.0146633	0.0189184	0.0253511	0.0342809	0.0647262		18.8372	4.74031
Symptoms	phecode_SS_840-65	Allergy to serum and vaccine	9	23	40	26	35	40	66	55	103	139		0.000179183	0.000457912	0.000796369	0.00051764	0.000696822	0.000796369	0.00131401	0.00109501	0.00205069	0.00276744		15.4448	3.70667
Symptoms	phecode_SS_840-8	Allergies related to other diseases/symptoms	174	417	476	382	420	547	630	1067	1565	3379		0.00358941	0.00860219	0.00981949	0.00788035	0.00866426	0.0112842	0.0129964	0.0220113	0.0322847	0.069706		19.4199	6.98862
Symptoms	phecode_SS_840-9	Anaphylactic reaction	23	41	35	24	38	41	59	65	93	154		0.000458131	0.000816668	0.000697156	0.00047805	0.000756912	0.000816668	0.00117521	0.00129474	0.00185248	0.00306755		6.69579	3.89873
Symptoms	phecode_SS_844	Wheelchair dependence	16	25	54	66	74	72	71	123	181	923		0.000318522	0.000497691	0.00107501	0.0013139	0.00147316	0.00143335	0.00141347	0.00244869	0.00360335	0.0183751		57.6886	12.6438
Symptoms	phecode_SS_847	Transplated organ	86	101	95	122	114	122	105	117	173	642		0.00171424	0.00201328	0.00189368	0.00243188	0.00227241	0.00243188	0.00209301	0.00233221	0.00344848	0.0127973		7.46527	5.44068
Symptoms	phecode_SS_847-2	Kidney transplant	6	11	6	11	13	14	22	19	30	240		0.000119481	0.000219049	0.000119481	0.000219049	0.000258876	0.00027879	0.000438099	0.000378358	0.000597419	0.00477935		40.0008	17.7778
Symptoms	phecode_SS_847-7	Bone marrow transplant	9	10	9	11	14	14	17	14	9	45		0.000179115	0.000199021	0.000179119	0.000218923	0.000278629	0.000278629	0.000338335	0.000278629	0.000179119	0.000895594		5.0001	3.21429
Symptoms	phecode_SS_848	Nonspecific abnormal findings of other body structures	52	83	61	42	61	79	126	381	790	1534		0.00104451	0.0016672	0.00122529	0.000843645	0.00122529	0.00158686	0.00253093	0.00765306	0.0158689	0.0308137		29.5006	21.9143
Symptoms	phecode_SS_849	Lack of expected normal physiological development in childhood	4	12	7	13	9	11	6	12	20	39		7.96194e-05	0.000238858	0.000139334	0.000258768	0.000179147	0.000218958	0.000119432	0.000238863	0.000398105	0.000776305		9.75019	3.9
