# Supplementary material for: Medical history predicts phenome-wide disease onset and enables the rapid response to emerging health threats
Source: Nat Commun. 2025 Jan 10;16:585. doi: 10.1038/s41467-025-55879-x (PMC11724087; doi:10.1038/s41467-025-55879-x)
Supplement: Supplementary file 7 — Supplementary Data 5 [file 41467_2025_55879_MOESM7_ESM.xlsx]

## Sheet: ST5 - Discriminative Performanc
		In order to account for multiple testing and control the family-wise error rate, we implemented the Bonferroni correction method. As such, the statistical significance threshold for each individual test was set at an alpha level of 0.05, adjusted for the number of tests conducted. Therefore, only p-values that met this stringent corrected threshold were considered statistically significant.	Baseline: Age+Sex				Baseline: ASCVD				Baseline: Age+Sex+Comorbidities
Category	Code	Name	Age+Sex	Age+Sex +MedicalHistory	Difference	Sign (Bonf.)	ASCVD	ASCVD +MedicalHistory	Difference	Sign (Bonf.)	Age+Sex+Comorbidities	Age+Sex+Comorbidities +MedicalHistory	Difference	Sign (Bonf.)
Death	OMOP_4306655	All-Cause Death	0.701 (0.697, 0.705)	0.755 (0.751, 0.759)	0.054 (0.051, 0.058)	+	0.731 (0.728, 0.735)	0.763 (0.76, 0.767)	0.032 (0.029, 0.035)	+	0.736 (0.733, 0.741)	0.755 (0.752, 0.759)	0.019 (0.016, 0.022)	+
Blood/Immune	phecode_BI_160	Deficiency anemias	0.585 (0.579, 0.59)	0.686 (0.681, 0.693)	0.102 (0.096, 0.107)	+	0.639 (0.633, 0.645)	0.694 (0.689, 0.699)	0.055 (0.05, 0.06)	+	0.631 (0.625, 0.637)	0.686 (0.681, 0.692)	0.055 (0.05, 0.06)	+
Blood/Immune	phecode_BI_160-1	Iron deficiency anemia	0.582 (0.576, 0.588)	0.682 (0.675, 0.688)	0.1 (0.094, 0.106)	+	0.637 (0.631, 0.643)	0.69 (0.683, 0.697)	0.053 (0.049, 0.058)	+	0.629 (0.622, 0.637)	0.682 (0.675, 0.688)	0.053 (0.047, 0.059)	+
Blood/Immune	phecode_BI_160-11	Iron deficiency anemia secondary to blood loss	0.427 (0.39, 0.467)	0.686 (0.658, 0.713)	0.259 (0.211, 0.307)	+	0.616 (0.587, 0.652)	0.699 (0.67, 0.729)	0.082 (0.052, 0.117)	+	0.513 (0.475, 0.555)	0.679 (0.652, 0.706)	0.166 (0.119, 0.203)	+
Blood/Immune	phecode_BI_160-2	Megaloblastic anemia	0.61 (0.594, 0.626)	0.752 (0.738, 0.768)	0.142 (0.125, 0.162)	+	0.677 (0.661, 0.693)	0.755 (0.741, 0.771)	0.079 (0.061, 0.096)	+	0.661 (0.644, 0.678)	0.749 (0.734, 0.764)	0.088 (0.072, 0.104)	+
Blood/Immune	phecode_BI_160-21	Vitamin B12 deficiency anemia due to intrinsic factor deficiency [Pernicious anemia]	0.616 (0.597, 0.635)	0.77 (0.749, 0.79)	0.154 (0.129, 0.178)	+	0.68 (0.66, 0.703)	0.772 (0.75, 0.792)	0.093 (0.073, 0.113)	+	0.663 (0.641, 0.684)	0.768 (0.748, 0.788)	0.105 (0.085, 0.127)	+
Blood/Immune	phecode_BI_160-22	Folate-deficiency anemia	0.664 (0.632, 0.696)	0.742 (0.707, 0.773)	0.078 (0.045, 0.109)	+	0.731 (0.691, 0.76)	0.757 (0.724, 0.785)	0.025 (0, 0.053)	ns	0.702 (0.671, 0.738)	0.735 (0.702, 0.767)	0.032 (0.007, 0.06)	+
Blood/Immune	phecode_BI_161	Hemolytic anemias (not specified as genetic)	0.644 (0.591, 0.691)	0.698 (0.634, 0.76)	0.053 (0.004, 0.106)	+	0.668 (0.617, 0.73)	0.699 (0.628, 0.754)	0.03 (-0.016, 0.078)	ns	0.67 (0.618, 0.731)	0.679 (0.624, 0.741)	0.009 (-0.034, 0.058)	ns
Blood/Immune	phecode_BI_161-2	Extrinsic (acquired) hemolytic anemias	0.644 (0.598, 0.686)	0.696 (0.639, 0.745)	0.053 (0.01, 0.102)	+	0.669 (0.619, 0.714)	0.697 (0.641, 0.751)	0.029 (-0.016, 0.073)	ns	0.669 (0.627, 0.715)	0.677 (0.626, 0.731)	0.008 (-0.037, 0.056)	ns
Blood/Immune	phecode_BI_161-21	Autoimmune hemolytic anemias [AIHA]	0.671 (0.613, 0.73)	0.712 (0.642, 0.77)	0.041 (-0.014, 0.098)	ns	0.699 (0.641, 0.752)	0.717 (0.646, 0.771)	0.018 (-0.029, 0.068)	ns	0.685 (0.62, 0.763)	0.69 (0.614, 0.762)	0.004 (-0.052, 0.056)	ns
Blood/Immune	phecode_BI_162	Aplastic anemia	0.666 (0.648, 0.687)	0.717 (0.693, 0.745)	0.051 (0.032, 0.075)	+	0.695 (0.677, 0.716)	0.718 (0.694, 0.748)	0.023 (0, 0.043)	ns	0.713 (0.689, 0.733)	0.723 (0.7, 0.75)	0.01 (-0.009, 0.028)	ns
Blood/Immune	phecode_BI_164	Anemia	0.603 (0.6, 0.607)	0.676 (0.672, 0.681)	0.072 (0.069, 0.077)	+	0.644 (0.64, 0.647)	0.683 (0.679, 0.687)	0.039 (0.036, 0.042)	+	0.64 (0.636, 0.643)	0.675 (0.671, 0.68)	0.036 (0.032, 0.039)	+
Blood/Immune	phecode_BI_164-1	Microcytic anemia	0.582 (0.575, 0.588)	0.682 (0.675, 0.687)	0.1 (0.093, 0.105)	+	0.637 (0.631, 0.644)	0.69 (0.684, 0.696)	0.053 (0.048, 0.058)	+	0.629 (0.624, 0.635)	0.682 (0.675, 0.688)	0.053 (0.048, 0.058)	+
Blood/Immune	phecode_BI_164-2	Macrocytic anemia	0.609 (0.591, 0.624)	0.754 (0.74, 0.769)	0.144 (0.127, 0.164)	+	0.675 (0.663, 0.693)	0.757 (0.744, 0.773)	0.081 (0.063, 0.096)	+	0.661 (0.644, 0.679)	0.75 (0.736, 0.766)	0.088 (0.072, 0.106)	+
Blood/Immune	phecode_BI_164-3	Acute posthemorrhagic anemia	0.565 (0.509, 0.623)	0.638 (0.578, 0.691)	0.07 (0.004, 0.128)	+	0.593 (0.535, 0.662)	0.633 (0.571, 0.695)	0.04 (-0.022, 0.104)	ns	0.586 (0.531, 0.641)	0.613 (0.556, 0.672)	0.027 (-0.032, 0.076)	ns
Blood/Immune	phecode_BI_164-6	Anemia secondary to chronic diseases and conditions	0.645 (0.627, 0.665)	0.761 (0.741, 0.781)	0.116 (0.094, 0.135)	+	0.708 (0.684, 0.728)	0.765 (0.745, 0.785)	0.057 (0.044, 0.073)	+	0.729 (0.709, 0.75)	0.761 (0.742, 0.782)	0.032 (0.012, 0.046)	+
Blood/Immune	phecode_BI_168	Coagulation defects, purpura and other hemorrhagic conditions	0.576 (0.56, 0.59)	0.739 (0.725, 0.752)	0.163 (0.148, 0.179)	+	0.599 (0.584, 0.617)	0.737 (0.724, 0.751)	0.138 (0.121, 0.157)	+	0.63 (0.616, 0.645)	0.736 (0.723, 0.75)	0.106 (0.087, 0.121)	+
Blood/Immune	phecode_BI_168-1	Hypo-coagulability	0.598 (0.579, 0.625)	0.726 (0.7, 0.752)	0.128 (0.103, 0.158)	+	0.609 (0.586, 0.634)	0.718 (0.689, 0.746)	0.109 (0.083, 0.137)	+	0.63 (0.602, 0.656)	0.723 (0.696, 0.748)	0.094 (0.07, 0.12)	+
Blood/Immune	phecode_BI_168-18	Other nonthrombocytopenic purpura	0.633 (0.584, 0.696)	0.822 (0.784, 0.863)	0.188 (0.144, 0.233)	+	0.636 (0.587, 0.719)	0.813 (0.776, 0.855)	0.176 (0.128, 0.225)	+	0.647 (0.591, 0.727)	0.797 (0.752, 0.845)	0.149 (0.1, 0.194)	+
Blood/Immune	phecode_BI_168-2	Hyper-coagulability	0.466 (0.44, 0.492)	0.406 (0.373, 0.44)	-0.06 (-0.1, -0.019)	-	0.577 (0.547, 0.604)	0.713 (0.678, 0.746)	0.135 (0.097, 0.173)	+	0.581 (0.549, 0.612)	0.739 (0.706, 0.769)	0.158 (0.118, 0.193)	+
Blood/Immune	phecode_BI_168-21	Primary thrombophilia	0.473 (0.437, 0.509)	0.567 (0.517, 0.619)	0.093 (0.024, 0.154)	+	0.559 (0.519, 0.592)	0.678 (0.641, 0.725)	0.119 (0.075, 0.174)	+	0.562 (0.515, 0.608)	0.748 (0.708, 0.783)	0.186 (0.135, 0.236)	+
Blood/Immune	phecode_BI_168-3	Spontaneous ecchymoses	0.568 (0.539, 0.595)	0.787 (0.758, 0.81)	0.218 (0.182, 0.253)	+	0.578 (0.548, 0.607)	0.785 (0.758, 0.809)	0.206 (0.173, 0.241)	+	0.617 (0.584, 0.652)	0.784 (0.755, 0.807)	0.166 (0.118, 0.201)	+
Blood/Immune	phecode_BI_168-4	Abnormal coagulation profile	0.69 (0.645, 0.729)	0.939 (0.926, 0.953)	0.25 (0.211, 0.288)	+	0.703 (0.654, 0.745)	0.922 (0.902, 0.949)	0.219 (0.175, 0.264)	+	0.728 (0.675, 0.779)	0.923 (0.905, 0.949)	0.196 (0.15, 0.239)	+
Blood/Immune	phecode_BI_169	Platelet defects	0.641 (0.627, 0.655)	0.693 (0.68, 0.707)	0.053 (0.039, 0.064)	+	0.665 (0.65, 0.678)	0.696 (0.682, 0.71)	0.031 (0.02, 0.042)	+	0.672 (0.658, 0.685)	0.688 (0.676, 0.702)	0.016 (0.005, 0.026)	+
Blood/Immune	phecode_BI_169-1	Thrombocytopenia	0.642 (0.63, 0.657)	0.693 (0.681, 0.71)	0.052 (0.04, 0.062)	+	0.666 (0.654, 0.681)	0.697 (0.685, 0.714)	0.031 (0.02, 0.042)	+	0.673 (0.66, 0.687)	0.689 (0.678, 0.705)	0.016 (0.004, 0.026)	+
Blood/Immune	phecode_BI_169-11	Immune thrombocytopenic purpura [ITP]	0.621 (0.593, 0.66)	0.71 (0.679, 0.746)	0.089 (0.054, 0.123)	+	0.649 (0.617, 0.68)	0.714 (0.682, 0.755)	0.065 (0.034, 0.096)	+	0.644 (0.614, 0.688)	0.696 (0.662, 0.738)	0.052 (0.006, 0.084)	+
Blood/Immune	phecode_BI_169-14	Secondary thrombocytopenia	0.633 (0.579, 0.681)	0.674 (0.631, 0.722)	0.042 (-0.014, 0.101)	ns	0.68 (0.635, 0.734)	0.685 (0.642, 0.735)	0.006 (-0.048, 0.063)	ns	0.668 (0.61, 0.72)	0.659 (0.613, 0.706)	-0.008 (-0.064, 0.039)	ns
Blood/Immune	phecode_BI_170	Decreased white blood cell count	0.593 (0.584, 0.604)	0.632 (0.622, 0.645)	0.039 (0.028, 0.049)	+	0.606 (0.598, 0.616)	0.637 (0.627, 0.649)	0.031 (0.02, 0.039)	+	0.632 (0.622, 0.645)	0.628 (0.618, 0.64)	-0.003 (-0.013, 0.005)	ns
Blood/Immune	phecode_BI_170-1	Neutropenia	0.593 (0.584, 0.602)	0.632 (0.623, 0.641)	0.039 (0.03, 0.051)	+	0.606 (0.598, 0.616)	0.637 (0.627, 0.645)	0.031 (0.022, 0.041)	+	0.632 (0.622, 0.64)	0.628 (0.619, 0.637)	-0.004 (-0.012, 0.004)	ns
Blood/Immune	phecode_BI_171	Elevated white blood cell count [Leukocytosis]	0.573 (0.525, 0.613)	0.755 (0.712, 0.791)	0.183 (0.112, 0.234)	+	0.605 (0.562, 0.648)	0.754 (0.71, 0.789)	0.148 (0.094, 0.193)	+	0.613 (0.57, 0.661)	0.752 (0.716, 0.786)	0.139 (0.085, 0.18)	+
Blood/Immune	phecode_BI_171-7	Eosinophilia	0.551 (0.491, 0.608)	0.661 (0.603, 0.722)	0.109 (0.022, 0.199)	+	0.584 (0.53, 0.653)	0.664 (0.611, 0.727)	0.078 (0.009, 0.144)	+	0.56 (0.484, 0.622)	0.626 (0.56, 0.687)	0.066 (0.012, 0.135)	+
Blood/Immune	phecode_BI_172	Other disorders of white blood cells	0.604 (0.574, 0.633)	0.673 (0.642, 0.702)	0.068 (0.04, 0.094)	+	0.632 (0.604, 0.659)	0.677 (0.646, 0.707)	0.045 (0.019, 0.07)	+	0.627 (0.594, 0.659)	0.665 (0.636, 0.692)	0.037 (0.009, 0.061)	+
Blood/Immune	phecode_BI_174	Diseases of spleen	0.619 (0.602, 0.635)	0.711 (0.693, 0.728)	0.093 (0.071, 0.112)	+	0.659 (0.642, 0.679)	0.684 (0.663, 0.706)	0.026 (0.007, 0.048)	+	0.674 (0.656, 0.694)	0.704 (0.686, 0.722)	0.031 (0.013, 0.052)	+
Blood/Immune	phecode_BI_174-1	Hyposplenism*	0.58 (0.548, 0.621)	0.729 (0.694, 0.764)	0.15 (0.115, 0.191)	+	0.586 (0.549, 0.625)	0.724 (0.688, 0.764)	0.139 (0.105, 0.179)	+	0.644 (0.611, 0.679)	0.721 (0.687, 0.754)	0.077 (0.047, 0.116)	+
Blood/Immune	phecode_BI_174-2	Splenomegaly	0.645 (0.623, 0.672)	0.728 (0.706, 0.76)	0.083 (0.058, 0.111)	+	0.719 (0.695, 0.741)	0.73 (0.704, 0.758)	0.01 (-0.015, 0.04)	ns	0.703 (0.683, 0.729)	0.72 (0.699, 0.752)	0.018 (-0.004, 0.045)	ns
Blood/Immune	phecode_BI_174-7	Infarction of spleen*	0.619 (0.565, 0.682)	0.672 (0.608, 0.746)	0.054 (-0.009, 0.118)	ns	0.652 (0.581, 0.712)	0.673 (0.613, 0.735)	0.022 (-0.025, 0.068)	ns	0.623 (0.558, 0.692)	0.634 (0.558, 0.706)	0.013 (-0.059, 0.082)	ns
Blood/Immune	phecode_BI_175	Polycythemias	0.646 (0.623, 0.67)	0.693 (0.668, 0.723)	0.048 (0.022, 0.076)	+	0.705 (0.682, 0.733)	0.726 (0.701, 0.756)	0.02 (0, 0.044)	ns	0.664 (0.634, 0.692)	0.689 (0.663, 0.719)	0.025 (0, 0.052)	ns
Blood/Immune	phecode_BI_175-2	Secondary polycythemia	0.649 (0.618, 0.679)	0.728 (0.699, 0.756)	0.078 (0.047, 0.114)	+	0.707 (0.679, 0.736)	0.764 (0.737, 0.791)	0.057 (0.033, 0.086)	+	0.669 (0.641, 0.7)	0.73 (0.701, 0.757)	0.061 (0.031, 0.089)	+
Blood/Immune	phecode_BI_176	Other diseases of blood and blood-forming organs	0.561 (0.529, 0.585)	0.72 (0.699, 0.745)	0.16 (0.128, 0.197)	+	0.616 (0.588, 0.647)	0.722 (0.701, 0.745)	0.105 (0.077, 0.137)	+	0.588 (0.556, 0.618)	0.712 (0.689, 0.737)	0.124 (0.091, 0.167)	+
Blood/Immune	phecode_BI_177	Abnormality of the lymph nodes	0.554 (0.545, 0.563)	0.68 (0.673, 0.688)	0.126 (0.116, 0.135)	+	0.6 (0.591, 0.608)	0.686 (0.679, 0.695)	0.087 (0.079, 0.094)	+	0.603 (0.593, 0.613)	0.679 (0.671, 0.687)	0.076 (0.067, 0.085)	+
Blood/Immune	phecode_BI_177-1	Lymphadenitis	0.454 (0.402, 0.489)	0.691 (0.655, 0.727)	0.238 (0.195, 0.292)	+	0.541 (0.508, 0.576)	0.689 (0.657, 0.724)	0.147 (0.1, 0.19)	+	0.542 (0.504, 0.58)	0.688 (0.651, 0.725)	0.146 (0.109, 0.197)	+
Blood/Immune	phecode_BI_177-13	Acute lymphadenitis	0.491 (0.413, 0.561)	0.664 (0.599, 0.727)	0.172 (0.07, 0.257)	+	0.595 (0.512, 0.674)	0.67 (0.595, 0.739)	0.075 (0.014, 0.126)	+	0.506 (0.426, 0.593)	0.641 (0.564, 0.706)	0.135 (0.061, 0.226)	+
Blood/Immune	phecode_BI_177-2	Enlargement of lymph nodes [Lymphadenopathy]	0.551 (0.541, 0.561)	0.674 (0.665, 0.683)	0.123 (0.111, 0.136)	+	0.596 (0.586, 0.609)	0.681 (0.671, 0.69)	0.086 (0.072, 0.094)	+	0.588 (0.578, 0.6)	0.673 (0.663, 0.682)	0.085 (0.071, 0.096)	+
Blood/Immune	phecode_BI_177-3	Lymphangitis	0.462 (0.415, 0.512)	0.658 (0.606, 0.705)	0.196 (0.126, 0.254)	+	0.572 (0.517, 0.624)	0.671 (0.623, 0.712)	0.1 (0.045, 0.149)	+	0.573 (0.505, 0.645)	0.653 (0.601, 0.701)	0.081 (0.021, 0.126)	+
Blood/Immune	phecode_BI_177-4	Lymphedema	0.639 (0.623, 0.657)	0.76 (0.743, 0.778)	0.122 (0.102, 0.138)	+	0.669 (0.653, 0.686)	0.761 (0.742, 0.78)	0.092 (0.075, 0.108)	+	0.703 (0.684, 0.723)	0.76 (0.744, 0.777)	0.058 (0.042, 0.073)	+
Blood/Immune	phecode_BI_179	Immunodeficiencies	0.502 (0.476, 0.529)	0.748 (0.722, 0.78)	0.247 (0.206, 0.288)	+	0.554 (0.519, 0.584)	0.75 (0.723, 0.783)	0.195 (0.157, 0.235)	+	0.608 (0.572, 0.638)	0.742 (0.713, 0.776)	0.135 (0.096, 0.182)	+
Blood/Immune	phecode_BI_179-1	Hypogammaglobulinemia NOS	0.61 (0.568, 0.652)	0.782 (0.734, 0.83)	0.172 (0.119, 0.233)	+	0.643 (0.59, 0.69)	0.684 (0.623, 0.758)	0.042 (-0.022, 0.113)	ns	0.724 (0.674, 0.775)	0.773 (0.727, 0.83)	0.048 (0.005, 0.093)	+
Blood/Immune	phecode_BI_179-9	Immunodeficiency NOS	0.34 (0.286, 0.381)	0.845 (0.815, 0.883)	0.505 (0.446, 0.58)	+	0.496 (0.438, 0.545)	0.843 (0.811, 0.885)	0.347 (0.291, 0.406)	+	0.558 (0.498, 0.633)	0.843 (0.81, 0.881)	0.285 (0.209, 0.346)	+
Blood/Immune	phecode_BI_180	Other disorders involving the immune mechanism	0.646 (0.629, 0.666)	0.727 (0.71, 0.747)	0.082 (0.063, 0.097)	+	0.659 (0.643, 0.68)	0.729 (0.712, 0.747)	0.07 (0.052, 0.086)	+	0.678 (0.659, 0.695)	0.724 (0.706, 0.744)	0.047 (0.027, 0.063)	+
Blood/Immune	phecode_BI_180-3	Paraproteinemias	0.697 (0.672, 0.723)	0.742 (0.721, 0.762)	0.045 (0.021, 0.064)	+	0.713 (0.694, 0.738)	0.747 (0.727, 0.767)	0.033 (0.011, 0.049)	+	0.711 (0.687, 0.733)	0.738 (0.717, 0.759)	0.027 (0.007, 0.044)	+
Blood/Immune	phecode_BI_180-31	Monoclonal gammopathy	0.697 (0.674, 0.717)	0.746 (0.727, 0.768)	0.049 (0.024, 0.067)	+	0.712 (0.688, 0.731)	0.75 (0.73, 0.772)	0.038 (0.016, 0.055)	+	0.709 (0.689, 0.73)	0.744 (0.724, 0.766)	0.035 (0.013, 0.052)	+
Blood/Immune	phecode_BI_180-33	Macroglobulinemia [Waldenstrom macroglobulinemia]	0.722 (0.661, 0.791)	0.748 (0.698, 0.812)	0.025 (-0.045, 0.075)	ns	0.767 (0.69, 0.823)	0.784 (0.739, 0.836)	0.018 (-0.041, 0.059)	ns	0.733 (0.681, 0.794)	0.713 (0.653, 0.791)	-0.02 (-0.068, 0.019)	ns
Blood/Immune	phecode_BI_181	Autoimmune disease	0.566 (0.561, 0.571)	0.668 (0.663, 0.673)	0.101 (0.095, 0.107)	+	0.618 (0.614, 0.622)	0.676 (0.672, 0.681)	0.059 (0.054, 0.064)	+	0.599 (0.594, 0.604)	0.667 (0.663, 0.673)	0.068 (0.062, 0.074)	+
Neoplasms	phecode_CA_100	Malignant neoplasm of the head and neck	0.632 (0.614, 0.648)	0.667 (0.65, 0.685)	0.035 (0.021, 0.048)	+	0.676 (0.661, 0.692)	0.683 (0.665, 0.702)	0.007 (-0.005, 0.017)	ns	0.651 (0.637, 0.669)	0.664 (0.647, 0.682)	0.013 (-0.001, 0.027)	ns
Neoplasms	phecode_CA_100-1	Malignant neoplasm of the oral cavity	0.615 (0.577, 0.643)	0.656 (0.621, 0.691)	0.042 (0.014, 0.07)	+	0.662 (0.626, 0.694)	0.671 (0.641, 0.704)	0.009 (-0.013, 0.031)	ns	0.635 (0.602, 0.665)	0.653 (0.619, 0.686)	0.018 (-0.01, 0.042)	ns
Neoplasms	phecode_CA_100-12	Malignant neoplasm of the tongue	0.611 (0.576, 0.652)	0.645 (0.603, 0.681)	0.033 (-0.002, 0.066)	ns	0.649 (0.616, 0.689)	0.655 (0.618, 0.697)	0.006 (-0.024, 0.036)	ns	0.625 (0.591, 0.67)	0.61 (0.57, 0.651)	-0.015 (-0.051, 0.018)	ns
Neoplasms	phecode_CA_100-2	Malignant neoplasm of the oropharynx	0.582 (0.54, 0.621)	0.694 (0.656, 0.73)	0.112 (0.081, 0.15)	+	0.724 (0.693, 0.754)	0.721 (0.687, 0.756)	-0.003 (-0.027, 0.018)	ns	0.632 (0.589, 0.667)	0.627 (0.585, 0.675)	-0.004 (-0.04, 0.03)	ns
Neoplasms	phecode_CA_100-6	Malignant neoplasm of the larynx	0.776 (0.749, 0.808)	0.828 (0.803, 0.866)	0.052 (0.026, 0.074)	+	0.847 (0.822, 0.884)	0.854 (0.826, 0.883)	0.007 (-0.006, 0.02)	ns	0.791 (0.763, 0.835)	0.821 (0.795, 0.863)	0.03 (0.008, 0.051)	+
Neoplasms	phecode_CA_100-7	Malignant neoplasm of the pharynx	0.689 (0.608, 0.753)	0.795 (0.725, 0.881)	0.106 (0.015, 0.183)	+	0.778 (0.719, 0.842)	0.813 (0.753, 0.887)	0.035 (-0.028, 0.083)	ns	0.701 (0.59, 0.779)	0.756 (0.661, 0.832)	0.054 (-0.025, 0.13)	ns
Neoplasms	phecode_CA_100-9	Malignant neoplasm of the salivary glands	0.499 (0.442, 0.564)	0.552 (0.482, 0.637)	0.053 (-0.021, 0.139)	ns	0.53 (0.466, 0.595)	0.557 (0.492, 0.63)	0.026 (-0.039, 0.087)	ns	0.549 (0.485, 0.616)	0.551 (0.492, 0.624)	0.003 (-0.063, 0.066)	ns
Neoplasms	phecode_CA_101	Malignant neoplasm of the digestive organs	0.67 (0.664, 0.675)	0.678 (0.672, 0.683)	0.008 (0.004, 0.012)	+	0.677 (0.67, 0.683)	0.682 (0.676, 0.687)	0.004 (0.001, 0.008)	+	0.678 (0.672, 0.685)	0.677 (0.671, 0.683)	-0.001 (-0.005, 0.002)	ns
Neoplasms	phecode_CA_101-1	Malignant neoplasm of the esophagus	0.739 (0.725, 0.755)	0.751 (0.735, 0.767)	0.013 (0.002, 0.026)	+	0.761 (0.747, 0.775)	0.766 (0.751, 0.783)	0.005 (-0.002, 0.015)	ns	0.751 (0.737, 0.769)	0.748 (0.733, 0.764)	-0.003 (-0.013, 0.006)	ns
Neoplasms	phecode_CA_101-2	Malignant neoplasm of stomach	0.707 (0.69, 0.725)	0.707 (0.688, 0.726)	0.001 (-0.01, 0.011)	ns	0.718 (0.7, 0.734)	0.713 (0.696, 0.731)	-0.005 (-0.014, 0.004)	ns	0.716 (0.696, 0.734)	0.706 (0.686, 0.723)	-0.01 (-0.02, 0)	ns
Neoplasms	phecode_CA_101-21	Malignant neoplasm of cardia	0.757 (0.736, 0.782)	0.752 (0.729, 0.777)	-0.005 (-0.017, 0.008)	ns	0.773 (0.753, 0.799)	0.762 (0.741, 0.785)	-0.011 (-0.022, 0.003)	ns	0.765 (0.744, 0.788)	0.752 (0.729, 0.776)	-0.013 (-0.024, 0)	ns
Neoplasms	phecode_CA_101-3	Malignant neoplasm of the small intestine	0.653 (0.618, 0.689)	0.669 (0.632, 0.699)	0.016 (-0.013, 0.048)	ns	0.659 (0.623, 0.697)	0.667 (0.627, 0.695)	0.008 (-0.02, 0.037)	ns	0.669 (0.635, 0.707)	0.661 (0.626, 0.69)	-0.008 (-0.034, 0.016)	ns
Neoplasms	phecode_CA_101-4	Malignant neoplasm of the lower GI tract	0.664 (0.657, 0.673)	0.66 (0.653, 0.669)	-0.004 (-0.007, -0.001)	-	0.667 (0.661, 0.676)	0.663 (0.655, 0.672)	-0.004 (-0.008, -0.001)	-	0.665 (0.658, 0.674)	0.659 (0.651, 0.668)	-0.006 (-0.009, -0.003)	-
Neoplasms	phecode_CA_101-41	Colorectal cancer	0.667 (0.659, 0.674)	0.663 (0.656, 0.671)	-0.003 (-0.007, 0)	ns	0.67 (0.663, 0.678)	0.666 (0.659, 0.674)	-0.004 (-0.007, -0.001)	-	0.668 (0.661, 0.675)	0.662 (0.655, 0.67)	-0.006 (-0.009, -0.002)	-
Neoplasms	phecode_CA_101-411	Malignant neoplasm of colon	0.672 (0.663, 0.682)	0.668 (0.658, 0.679)	-0.004 (-0.008, 0)	ns	0.675 (0.666, 0.686)	0.671 (0.66, 0.682)	-0.005 (-0.008, -0.001)	-	0.673 (0.664, 0.683)	0.666 (0.656, 0.677)	-0.007 (-0.011, -0.003)	-
Neoplasms	phecode_CA_101-412	Malignant neoplasm of appendix	0.555 (0.497, 0.612)	0.507 (0.454, 0.568)	-0.049 (-0.105, 0.002)	ns	0.539 (0.492, 0.598)	0.498 (0.446, 0.551)	-0.043 (-0.093, 0.007)	ns	0.545 (0.491, 0.605)	0.508 (0.455, 0.564)	-0.037 (-0.093, 0.018)	ns
Neoplasms	phecode_CA_101-42	Malignant neoplasm of anus	0.608 (0.567, 0.656)	0.641 (0.593, 0.687)	0.034 (-0.005, 0.082)	ns	0.645 (0.603, 0.693)	0.655 (0.604, 0.702)	0.01 (-0.022, 0.052)	ns	0.628 (0.587, 0.671)	0.647 (0.601, 0.693)	0.021 (-0.02, 0.06)	ns
Neoplasms	phecode_CA_101-6	Malignant neoplasm of the liver and intrahepatic bile ducts	0.695 (0.674, 0.716)	0.742 (0.72, 0.763)	0.048 (0.027, 0.068)	+	0.727 (0.705, 0.749)	0.747 (0.725, 0.769)	0.02 (0.003, 0.035)	+	0.73 (0.705, 0.754)	0.738 (0.717, 0.758)	0.007 (-0.012, 0.024)	ns
Neoplasms	phecode_CA_101-61	Malignant neoplasm of the liver	0.733 (0.699, 0.771)	0.823 (0.788, 0.857)	0.09 (0.062, 0.123)	+	0.781 (0.752, 0.809)	0.825 (0.789, 0.863)	0.045 (0.018, 0.068)	+	0.795 (0.757, 0.826)	0.818 (0.781, 0.853)	0.022 (-0.009, 0.055)	ns
Neoplasms	phecode_CA_101-62	Malignant neoplasm of the intrahepatic bile ducts	0.685 (0.656, 0.716)	0.692 (0.665, 0.73)	0.006 (-0.02, 0.031)	ns	0.699 (0.67, 0.729)	0.693 (0.665, 0.731)	-0.006 (-0.03, 0.014)	ns	0.688 (0.656, 0.727)	0.679 (0.645, 0.721)	-0.009 (-0.036, 0.022)	ns
Neoplasms	phecode_CA_101-7	Malignant neoplasm of the gallbladder and extrahepatic bile ducts	0.669 (0.64, 0.698)	0.66 (0.627, 0.693)	-0.009 (-0.041, 0.022)	ns	0.672 (0.645, 0.707)	0.651 (0.619, 0.682)	-0.021 (-0.053, 0.004)	ns	0.677 (0.651, 0.709)	0.645 (0.612, 0.679)	-0.033 (-0.06, -0.004)	-
Neoplasms	phecode_CA_101-71	Malignant neoplasm of the gallbladder	0.693 (0.638, 0.748)	0.695 (0.647, 0.754)	0.001 (-0.042, 0.049)	ns	0.693 (0.641, 0.764)	0.683 (0.632, 0.744)	-0.011 (-0.047, 0.035)	ns	0.69 (0.636, 0.748)	0.676 (0.623, 0.733)	-0.013 (-0.057, 0.034)	ns
Neoplasms	phecode_CA_101-8	Malignant neoplasm of the pancreas	0.685 (0.666, 0.7)	0.686 (0.669, 0.7)	0.002 (-0.009, 0.01)	ns	0.696 (0.679, 0.712)	0.692 (0.677, 0.706)	-0.004 (-0.014, 0.004)	ns	0.689 (0.672, 0.704)	0.682 (0.664, 0.696)	-0.008 (-0.019, 0.002)	ns
Neoplasms	phecode_CA_102	Malignant neoplasm of the thoracic and respiratory organs	0.685 (0.677, 0.693)	0.754 (0.745, 0.763)	0.07 (0.061, 0.077)	+	0.783 (0.774, 0.79)	0.801 (0.793, 0.809)	0.018 (0.014, 0.022)	+	0.717 (0.709, 0.725)	0.754 (0.744, 0.763)	0.036 (0.03, 0.043)	+
Neoplasms	phecode_CA_102-1	Malignant neoplasm of the of bronchus and lung	0.69 (0.681, 0.698)	0.755 (0.747, 0.765)	0.065 (0.057, 0.073)	+	0.802 (0.795, 0.813)	0.814 (0.807, 0.824)	0.012 (0.008, 0.015)	+	0.716 (0.707, 0.725)	0.754 (0.746, 0.764)	0.039 (0.032, 0.046)	+
Neoplasms	phecode_CA_102-3	Malignant neoplasm of the trachea	0.69 (0.645, 0.73)	0.762 (0.711, 0.808)	0.071 (0.036, 0.105)	+	0.728 (0.687, 0.778)	0.763 (0.723, 0.819)	0.035 (0.003, 0.061)	+	0.715 (0.675, 0.765)	0.746 (0.688, 0.793)	0.031 (-0.006, 0.061)	ns
Neoplasms	phecode_CA_102-5	Malignant neoplasm of the heart, mediastinum, thymus, and pleura	0.648 (0.588, 0.699)	0.688 (0.633, 0.747)	0.039 (-0.037, 0.1)	ns	0.638 (0.581, 0.693)	0.68 (0.621, 0.74)	0.041 (-0.036, 0.089)	ns	0.66 (0.601, 0.732)	0.66 (0.588, 0.722)	0 (-0.046, 0.041)	ns
Neoplasms	phecode_CA_103	Malignant neoplasm of the skin	0.665 (0.661, 0.669)	0.676 (0.672, 0.68)	0.011 (0.009, 0.013)	+	0.676 (0.672, 0.68)	0.686 (0.682, 0.69)	0.01 (0.008, 0.012)	+	0.668 (0.664, 0.672)	0.677 (0.673, 0.681)	0.009 (0.007, 0.011)	+
Neoplasms	phecode_CA_103-1	Melanomas of skin	0.607 (0.594, 0.62)	0.614 (0.603, 0.627)	0.008 (0, 0.016)	ns	0.622 (0.609, 0.634)	0.629 (0.618, 0.642)	0.007 (0, 0.015)	ns	0.609 (0.595, 0.623)	0.615 (0.603, 0.628)	0.006 (-0.001, 0.013)	ns
Neoplasms	phecode_CA_103-2	Keratinocyte carcinoma	0.647 (0.632, 0.664)	0.898 (0.892, 0.903)	0.251 (0.238, 0.264)	+	0.66 (0.645, 0.676)	0.9 (0.894, 0.905)	0.24 (0.226, 0.252)	+	0.661 (0.645, 0.678)	0.896 (0.891, 0.902)	0.235 (0.222, 0.25)	+
Neoplasms	phecode_CA_103-21	Basal cell carcinoma	0.633 (0.618, 0.649)	0.894 (0.888, 0.9)	0.261 (0.247, 0.276)	+	0.649 (0.634, 0.665)	0.896 (0.889, 0.902)	0.247 (0.234, 0.263)	+	0.645 (0.631, 0.661)	0.893 (0.886, 0.898)	0.248 (0.234, 0.261)	+
Neoplasms	phecode_CA_103-22	Squamous cell carcinoma of the skin	0.716 (0.689, 0.75)	0.919 (0.909, 0.93)	0.203 (0.177, 0.229)	+	0.722 (0.697, 0.753)	0.921 (0.911, 0.932)	0.199 (0.174, 0.22)	+	0.732 (0.703, 0.769)	0.91 (0.897, 0.928)	0.177 (0.151, 0.203)	+
Neoplasms	phecode_CA_103-3	Carcinoma in situ of skin	0.713 (0.701, 0.728)	0.778 (0.766, 0.791)	0.065 (0.054, 0.078)	+	0.721 (0.709, 0.734)	0.783 (0.77, 0.796)	0.061 (0.051, 0.072)	+	0.727 (0.714, 0.742)	0.777 (0.765, 0.79)	0.05 (0.039, 0.061)	+
Neoplasms	phecode_CA_104	Malignant sarcoma-related cancers	0.593 (0.576, 0.611)	0.618 (0.599, 0.635)	0.024 (0.005, 0.041)	+	0.595 (0.578, 0.614)	0.618 (0.599, 0.634)	0.022 (0.001, 0.037)	+	0.612 (0.589, 0.629)	0.611 (0.593, 0.628)	-0.001 (-0.017, 0.014)	ns
Neoplasms	phecode_CA_104-1	Malignant neoplam of the bone and/or cartilage	0.584 (0.545, 0.621)	0.622 (0.579, 0.666)	0.038 (-0.008, 0.083)	ns	0.601 (0.554, 0.64)	0.627 (0.587, 0.676)	0.027 (-0.013, 0.07)	ns	0.601 (0.556, 0.648)	0.609 (0.57, 0.659)	0.008 (-0.027, 0.044)	ns
Neoplasms	phecode_CA_104-2	Malignant neoplasm of retroperitoneum and peritoneum	0.73 (0.698, 0.765)	0.717 (0.68, 0.757)	-0.014 (-0.035, 0.007)	ns	0.733 (0.705, 0.766)	0.717 (0.684, 0.757)	-0.016 (-0.037, 0.005)	ns	0.73 (0.696, 0.764)	0.706 (0.669, 0.741)	-0.024 (-0.044, -0.007)	-
Neoplasms	phecode_CA_104-3	Malignant neoplasm of connective and soft tissue	0.578 (0.546, 0.603)	0.618 (0.592, 0.644)	0.04 (0.017, 0.068)	+	0.576 (0.545, 0.606)	0.616 (0.59, 0.64)	0.04 (0.019, 0.07)	+	0.602 (0.579, 0.626)	0.606 (0.581, 0.633)	0.004 (-0.018, 0.03)	ns
Neoplasms	phecode_CA_105	Malignant neoplasm of the breast	0.757 (0.754, 0.761)	0.755 (0.751, 0.759)	-0.003 (-0.005, -0.001)	-	0.759 (0.755, 0.762)	0.756 (0.752, 0.76)	-0.003 (-0.005, -0.001)	-	0.758 (0.755, 0.761)	0.755 (0.751, 0.759)	-0.003 (-0.005, -0.001)	-
Neoplasms	phecode_CA_105-1	Malignant neoplasm of the breast, female	0.449 (0.436, 0.465)	0.775 (0.764, 0.787)	0.326 (0.305, 0.343)	+	0.457 (0.443, 0.474)	0.775 (0.764, 0.786)	0.317 (0.296, 0.334)	+	0.473 (0.457, 0.489)	0.775 (0.763, 0.787)	0.302 (0.281, 0.321)	+
Neoplasms	phecode_CA_106	Gynecological malignant neoplasms	0.587 (0.575, 0.598)	0.585 (0.574, 0.6)	-0.002 (-0.015, 0.009)	ns	0.602 (0.588, 0.615)	0.593 (0.581, 0.608)	-0.009 (-0.02, 0.001)	ns	0.592 (0.58, 0.605)	0.58 (0.57, 0.595)	-0.012 (-0.022, 0.001)	ns
Neoplasms	phecode_CA_106-1	Malignant neoplasm of external female genital organs and cervix	0.44 (0.408, 0.474)	0.543 (0.51, 0.58)	0.103 (0.056, 0.148)	+	0.549 (0.511, 0.586)	0.553 (0.518, 0.587)	0.004 (-0.039, 0.046)	ns	0.493 (0.456, 0.53)	0.539 (0.504, 0.575)	0.047 (0.008, 0.092)	+
Neoplasms	phecode_CA_106-11	Malignant neoplasm of the vulva	0.604 (0.56, 0.656)	0.618 (0.568, 0.67)	0.014 (-0.063, 0.07)	ns	0.651 (0.614, 0.697)	0.632 (0.585, 0.683)	-0.02 (-0.076, 0.032)	ns	0.611 (0.555, 0.659)	0.608 (0.558, 0.66)	-0.002 (-0.068, 0.047)	ns
Neoplasms	phecode_CA_106-13	Malignant neoplasm of the cervix	0.579 (0.542, 0.615)	0.565 (0.519, 0.611)	-0.014 (-0.063, 0.037)	ns	0.591 (0.548, 0.631)	0.577 (0.528, 0.624)	-0.014 (-0.056, 0.026)	ns	0.605 (0.554, 0.644)	0.56 (0.508, 0.606)	-0.046 (-0.095, 0.006)	ns
Neoplasms	phecode_CA_106-2	Malignant neoplasm of the uterus	0.605 (0.589, 0.622)	0.62 (0.598, 0.637)	0.016 (-0.001, 0.033)	ns	0.645 (0.628, 0.664)	0.642 (0.623, 0.66)	-0.002 (-0.015, 0.016)	ns	0.615 (0.598, 0.632)	0.617 (0.596, 0.632)	0.002 (-0.014, 0.021)	ns
Neoplasms	phecode_CA_106-21	Malignant neoplasm of endometrium	0.609 (0.592, 0.625)	0.626 (0.609, 0.642)	0.017 (0, 0.033)	ns	0.651 (0.635, 0.669)	0.649 (0.633, 0.666)	-0.001 (-0.015, 0.012)	ns	0.618 (0.6, 0.634)	0.621 (0.605, 0.639)	0.003 (-0.012, 0.019)	ns
Neoplasms	phecode_CA_106-3	Malignant neoplasm of the ovary	0.607 (0.588, 0.626)	0.592 (0.573, 0.611)	-0.015 (-0.031, 0.002)	ns	0.605 (0.586, 0.623)	0.591 (0.573, 0.61)	-0.015 (-0.029, 0.003)	ns	0.603 (0.582, 0.621)	0.579 (0.559, 0.602)	-0.023 (-0.039, -0.007)	-
Neoplasms	phecode_CA_106-4	Malignant neoplasm of the fallopian tube and uterine adnexa	0.608 (0.541, 0.677)	0.593 (0.536, 0.646)	-0.014 (-0.084, 0.036)	ns	0.598 (0.514, 0.675)	0.583 (0.518, 0.64)	-0.014 (-0.082, 0.036)	ns	0.6 (0.53, 0.672)	0.575 (0.508, 0.634)	-0.025 (-0.078, 0.018)	ns
Neoplasms	phecode_CA_107	Malignant neoplasm of male genitalia	0.682 (0.676, 0.688)	0.686 (0.68, 0.692)	0.004 (0.003, 0.006)	+	0.687 (0.681, 0.693)	0.691 (0.685, 0.697)	0.004 (0.002, 0.006)	+	0.684 (0.677, 0.69)	0.688 (0.682, 0.694)	0.005 (0.003, 0.007)	+
Neoplasms	phecode_CA_107-1	Malignant neoplasm of the penis	0.642 (0.598, 0.682)	0.713 (0.656, 0.759)	0.072 (0.026, 0.11)	+	0.639 (0.585, 0.686)	0.705 (0.64, 0.759)	0.066 (0.021, 0.111)	+	0.641 (0.584, 0.687)	0.693 (0.627, 0.746)	0.052 (0.015, 0.09)	+
Neoplasms	phecode_CA_107-2	Malignant neoplasm of the prostate	0.686 (0.681, 0.692)	0.69 (0.685, 0.696)	0.004 (0.002, 0.006)	+	0.692 (0.687, 0.698)	0.696 (0.69, 0.702)	0.003 (0.001, 0.006)	+	0.688 (0.682, 0.694)	0.693 (0.687, 0.699)	0.004 (0.003, 0.006)	+
Neoplasms	phecode_CA_107-3	Malignant neoplasm of the testis	0.61 (0.532, 0.682)	0.567 (0.492, 0.64)	-0.043 (-0.08, 0)	ns	0.594 (0.517, 0.663)	0.554 (0.481, 0.632)	-0.039 (-0.068, -0.004)	-	0.622 (0.542, 0.706)	0.589 (0.494, 0.675)	-0.034 (-0.063, -0.002)	-
Neoplasms	phecode_CA_108	Malignant neoplasm of the urinary tract	0.73 (0.721, 0.738)	0.738 (0.728, 0.745)	0.007 (0.003, 0.011)	+	0.742 (0.733, 0.75)	0.744 (0.735, 0.752)	0.002 (-0.001, 0.006)	ns	0.737 (0.727, 0.746)	0.738 (0.728, 0.745)	0.001 (-0.003, 0.004)	ns
Neoplasms	phecode_CA_108-4	Malignant neoplasm of the kidney	0.686 (0.672, 0.7)	0.7 (0.684, 0.717)	0.014 (0.003, 0.026)	+	0.71 (0.694, 0.724)	0.713 (0.697, 0.727)	0.003 (-0.006, 0.012)	ns	0.694 (0.677, 0.708)	0.696 (0.681, 0.713)	0.002 (-0.008, 0.013)	ns
Neoplasms	phecode_CA_108-41	Malignant neoplasm of kidney, except pelvis	0.686 (0.672, 0.706)	0.699 (0.678, 0.714)	0.013 (0.002, 0.026)	+	0.709 (0.693, 0.725)	0.711 (0.691, 0.725)	0.002 (-0.008, 0.014)	ns	0.694 (0.679, 0.714)	0.695 (0.674, 0.71)	0.001 (-0.011, 0.011)	ns
Neoplasms	phecode_CA_108-42	Malignant neoplasm of renal pelvis	0.754 (0.702, 0.8)	0.765 (0.718, 0.814)	0.011 (-0.021, 0.051)	ns	0.78 (0.727, 0.82)	0.777 (0.724, 0.829)	-0.003 (-0.027, 0.028)	ns	0.754 (0.697, 0.806)	0.751 (0.696, 0.797)	-0.003 (-0.03, 0.028)	ns
Neoplasms	phecode_CA_108-5	Malignant neoplasm of the bladder	0.754 (0.743, 0.766)	0.756 (0.745, 0.767)	0.002 (-0.003, 0.006)	ns	0.768 (0.757, 0.78)	0.766 (0.756, 0.776)	-0.002 (-0.006, 0.002)	ns	0.757 (0.747, 0.77)	0.755 (0.744, 0.766)	-0.002 (-0.006, 0.001)	ns
Neoplasms	phecode_CA_108-7	Malignant neoplasm of ureter	0.765 (0.721, 0.814)	0.775 (0.741, 0.812)	0.01 (-0.02, 0.043)	ns	0.769 (0.721, 0.812)	0.783 (0.753, 0.822)	0.014 (-0.015, 0.043)	ns	0.78 (0.732, 0.825)	0.766 (0.727, 0.804)	-0.014 (-0.041, 0.014)	ns
Neoplasms	phecode_CA_109	Malignant neoplasm of the eye, brain and other parts of central nervous system	0.611 (0.596, 0.628)	0.611 (0.593, 0.629)	0 (-0.016, 0.018)	ns	0.611 (0.595, 0.628)	0.613 (0.594, 0.63)	0.002 (-0.014, 0.02)	ns	0.622 (0.605, 0.638)	0.61 (0.591, 0.631)	-0.013 (-0.027, 0.005)	ns
Neoplasms	phecode_CA_109-1	Malignant neoplasm of eye	0.595 (0.544, 0.647)	0.57 (0.506, 0.628)	-0.026 (-0.091, 0.036)	ns	0.589 (0.545, 0.655)	0.567 (0.508, 0.63)	-0.023 (-0.075, 0.032)	ns	0.608 (0.558, 0.665)	0.572 (0.508, 0.627)	-0.036 (-0.097, 0.027)	ns
Neoplasms	phecode_CA_109-16	Malignant neoplasm of choroid	0.587 (0.519, 0.652)	0.577 (0.496, 0.666)	-0.01 (-0.085, 0.071)	ns	0.63 (0.554, 0.688)	0.618 (0.533, 0.675)	-0.011 (-0.074, 0.056)	ns	0.581 (0.508, 0.668)	0.577 (0.468, 0.655)	-0.004 (-0.079, 0.08)	ns
Neoplasms	phecode_CA_109-3	Malignant neoplasm of brain	0.616 (0.593, 0.639)	0.61 (0.589, 0.633)	-0.007 (-0.026, 0.012)	ns	0.616 (0.594, 0.638)	0.612 (0.59, 0.636)	-0.004 (-0.022, 0.014)	ns	0.62 (0.601, 0.645)	0.605 (0.585, 0.629)	-0.014 (-0.03, 0.003)	ns
Neoplasms	phecode_CA_110	Malignant neoplasm of the endocrine glands	0.554 (0.525, 0.584)	0.617 (0.587, 0.653)	0.064 (0.03, 0.1)	+	0.589 (0.563, 0.621)	0.612 (0.586, 0.647)	0.023 (-0.009, 0.056)	ns	0.577 (0.55, 0.605)	0.611 (0.581, 0.649)	0.034 (0.003, 0.068)	+
Neoplasms	phecode_CA_110-1	Malignant neoplasm of the thyroid	0.575 (0.542, 0.611)	0.626 (0.588, 0.66)	0.051 (0.014, 0.08)	+	0.622 (0.589, 0.651)	0.627 (0.595, 0.663)	0.006 (-0.022, 0.04)	ns	0.572 (0.537, 0.604)	0.619 (0.581, 0.653)	0.047 (0.014, 0.081)	+
Neoplasms	phecode_CA_110-4	Malignant neoplasm of the pituitary gland and craniopharyngeal duct	0.53 (0.452, 0.617)	0.592 (0.508, 0.683)	0.065 (-0.045, 0.182)	ns	0.567 (0.502, 0.648)	0.668 (0.592, 0.761)	0.1 (0.022, 0.168)	+	0.509 (0.434, 0.588)	0.641 (0.56, 0.741)	0.131 (0.036, 0.219)	+
Neoplasms	phecode_CA_112	Malignant neoplasm of other and ill-defined sites	0.662 (0.658, 0.666)	0.702 (0.698, 0.707)	0.04 (0.037, 0.043)	+	0.666 (0.662, 0.669)	0.703 (0.699, 0.708)	0.037 (0.034, 0.04)	+	0.695 (0.691, 0.699)	0.71 (0.706, 0.715)	0.015 (0.013, 0.017)	+
Neoplasms	phecode_CA_112-1	Mesothelioma*	0.809 (0.786, 0.833)	0.81 (0.785, 0.832)	0 (-0.008, 0.008)	ns	0.814 (0.791, 0.84)	0.813 (0.788, 0.837)	-0.002 (-0.01, 0.006)	ns	0.808 (0.785, 0.834)	0.807 (0.783, 0.833)	-0.001 (-0.009, 0.008)	ns
Neoplasms	phecode_CA_114	Neuroendocrine tumors	0.589 (0.564, 0.617)	0.714 (0.686, 0.744)	0.125 (0.092, 0.158)	+	0.678 (0.65, 0.713)	0.728 (0.701, 0.762)	0.051 (0.026, 0.074)	+	0.649 (0.619, 0.677)	0.704 (0.67, 0.729)	0.055 (0.022, 0.088)	+
Neoplasms	phecode_CA_114-6	Pheochromocytoma	0.579 (0.546, 0.617)	0.738 (0.702, 0.771)	0.158 (0.115, 0.196)	+	0.702 (0.669, 0.732)	0.755 (0.727, 0.79)	0.053 (0.022, 0.083)	+	0.645 (0.606, 0.686)	0.73 (0.696, 0.765)	0.086 (0.049, 0.122)	+
Neoplasms	phecode_CA_116	Secondary malignant neoplasm	0.642 (0.637, 0.647)	0.666 (0.66, 0.67)	0.024 (0.02, 0.028)	+	0.661 (0.657, 0.665)	0.676 (0.67, 0.68)	0.015 (0.011, 0.018)	+	0.669 (0.664, 0.674)	0.667 (0.661, 0.672)	-0.002 (-0.005, 0.001)	ns
Neoplasms	phecode_CA_120	Hemo onc - by cell of origin	0.656 (0.648, 0.664)	0.648 (0.64, 0.659)	-0.008 (-0.015, 0)	ns	0.668 (0.659, 0.676)	0.654 (0.646, 0.664)	-0.013 (-0.021, -0.006)	-	0.659 (0.651, 0.667)	0.644 (0.635, 0.653)	-0.015 (-0.022, -0.008)	-
Neoplasms	phecode_CA_120-1	Myeloid	0.663 (0.65, 0.677)	0.669 (0.657, 0.681)	0.007 (-0.005, 0.017)	ns	0.68 (0.668, 0.693)	0.677 (0.665, 0.689)	-0.003 (-0.015, 0.007)	ns	0.671 (0.658, 0.684)	0.659 (0.646, 0.671)	-0.013 (-0.027, -0.002)	-
Neoplasms	phecode_CA_120-11	Plasma cell	0.679 (0.61, 0.731)	0.682 (0.624, 0.734)	0.002 (-0.062, 0.053)	ns	0.691 (0.627, 0.738)	0.677 (0.614, 0.737)	-0.014 (-0.062, 0.033)	ns	0.656 (0.597, 0.711)	0.652 (0.576, 0.719)	-0.005 (-0.066, 0.041)	ns
Neoplasms	phecode_CA_120-12	Monocyte	0.738 (0.686, 0.795)	0.741 (0.677, 0.799)	0.003 (-0.035, 0.038)	ns	0.772 (0.716, 0.833)	0.762 (0.703, 0.819)	-0.01 (-0.05, 0.022)	ns	0.705 (0.641, 0.775)	0.694 (0.613, 0.776)	-0.011 (-0.045, 0.023)	ns
Neoplasms	phecode_CA_120-13	Erythroid	0.646 (0.612, 0.68)	0.568 (0.507, 0.617)	-0.079 (-0.126, -0.019)	-	0.715 (0.683, 0.748)	0.726 (0.684, 0.761)	0.011 (-0.025, 0.042)	ns	0.655 (0.619, 0.687)	0.692 (0.647, 0.734)	0.037 (-0.001, 0.071)	ns
Neoplasms	phecode_CA_120-2	Lymphoid	0.663 (0.65, 0.673)	0.657 (0.643, 0.669)	-0.006 (-0.015, 0.004)	ns	0.674 (0.66, 0.684)	0.665 (0.651, 0.676)	-0.009 (-0.018, -0.001)	-	0.671 (0.657, 0.682)	0.653 (0.64, 0.667)	-0.017 (-0.025, -0.007)	-
Neoplasms	phecode_CA_120-21	Mature B-cell	0.668 (0.656, 0.68)	0.663 (0.651, 0.675)	-0.005 (-0.015, 0.005)	ns	0.679 (0.667, 0.692)	0.637 (0.624, 0.651)	-0.042 (-0.054, -0.03)	-	0.676 (0.665, 0.688)	0.658 (0.645, 0.67)	-0.018 (-0.027, -0.009)	-
Neoplasms	phecode_CA_120-22	Mature T-Cell	0.641 (0.593, 0.694)	0.651 (0.612, 0.715)	0.01 (-0.031, 0.048)	ns	0.634 (0.581, 0.685)	0.644 (0.602, 0.704)	0.011 (-0.034, 0.045)	ns	0.647 (0.601, 0.706)	0.633 (0.586, 0.692)	-0.015 (-0.058, 0.022)	ns
Neoplasms	phecode_CA_121	Leukemia	0.678 (0.663, 0.695)	0.696 (0.682, 0.711)	0.018 (0.006, 0.031)	+	0.691 (0.677, 0.71)	0.696 (0.682, 0.711)	0.004 (-0.007, 0.015)	ns	0.689 (0.673, 0.706)	0.688 (0.674, 0.703)	0 (-0.015, 0.011)	ns
Neoplasms	phecode_CA_121-1	Acute leukemia	0.665 (0.636, 0.696)	0.68 (0.652, 0.711)	0.015 (-0.016, 0.038)	ns	0.682 (0.652, 0.711)	0.69 (0.661, 0.717)	0.008 (-0.017, 0.033)	ns	0.68 (0.651, 0.705)	0.666 (0.641, 0.692)	-0.014 (-0.039, 0.012)	ns
Neoplasms	phecode_CA_121-11	Acute lymphoid leukemia	0.566 (0.5, 0.637)	0.622 (0.548, 0.705)	0.056 (-0.055, 0.172)	ns	0.514 (0.433, 0.599)	0.568 (0.492, 0.648)	0.056 (-0.04, 0.16)	ns	0.584 (0.507, 0.659)	0.59 (0.506, 0.671)	0.005 (-0.072, 0.078)	ns
Neoplasms	phecode_CA_121-12	Acute myeloid leukemia	0.671 (0.647, 0.697)	0.678 (0.649, 0.705)	0.006 (-0.022, 0.029)	ns	0.687 (0.659, 0.717)	0.686 (0.659, 0.714)	-0.001 (-0.025, 0.022)	ns	0.68 (0.651, 0.707)	0.663 (0.638, 0.693)	-0.017 (-0.043, 0.014)	ns
Neoplasms	phecode_CA_121-2	Chronic leukemia	0.695 (0.681, 0.715)	0.712 (0.693, 0.732)	0.017 (-0.001, 0.031)	ns	0.708 (0.69, 0.727)	0.706 (0.687, 0.728)	-0.002 (-0.021, 0.016)	ns	0.703 (0.684, 0.725)	0.702 (0.683, 0.724)	-0.001 (-0.015, 0.014)	ns
Neoplasms	phecode_CA_121-21	Chronic lymphoid leukemia	0.71 (0.691, 0.741)	0.73 (0.705, 0.753)	0.02 (0.002, 0.038)	+	0.718 (0.7, 0.746)	0.732 (0.708, 0.755)	0.013 (-0.006, 0.032)	ns	0.721 (0.7, 0.746)	0.717 (0.691, 0.742)	-0.003 (-0.025, 0.013)	ns
Neoplasms	phecode_CA_121-22	Chronic myloid leukemia	0.645 (0.581, 0.715)	0.697 (0.65, 0.75)	0.052 (0.009, 0.097)	+	0.673 (0.605, 0.743)	0.704 (0.659, 0.76)	0.032 (-0.016, 0.082)	ns	0.665 (0.606, 0.722)	0.671 (0.623, 0.737)	0.007 (-0.032, 0.045)	ns
Neoplasms	phecode_CA_121-23	Chronic myelomonocytic (monocytic) leukemia	0.742 (0.676, 0.798)	0.746 (0.683, 0.811)	0.004 (-0.038, 0.043)	ns	0.78 (0.727, 0.845)	0.762 (0.704, 0.837)	-0.017 (-0.051, 0.016)	ns	0.69 (0.626, 0.779)	0.68 (0.594, 0.772)	-0.01 (-0.051, 0.035)	ns
Neoplasms	phecode_CA_122	Lymphoma	0.651 (0.639, 0.663)	0.648 (0.636, 0.663)	-0.003 (-0.014, 0.008)	ns	0.665 (0.65, 0.676)	0.657 (0.642, 0.669)	-0.008 (-0.018, 0.001)	ns	0.656 (0.643, 0.668)	0.64 (0.626, 0.656)	-0.016 (-0.027, -0.006)	-
Neoplasms	phecode_CA_122-1	Hodgkin lymphoma	0.586 (0.541, 0.626)	0.66 (0.616, 0.708)	0.074 (0.017, 0.12)	+	0.6 (0.55, 0.646)	0.672 (0.618, 0.723)	0.072 (0.025, 0.119)	+	0.614 (0.547, 0.664)	0.64 (0.592, 0.693)	0.026 (-0.023, 0.072)	ns
Neoplasms	phecode_CA_122-2	Non-Hodgkin lymphoma	0.656 (0.642, 0.669)	0.655 (0.641, 0.668)	0 (-0.013, 0.008)	ns	0.668 (0.654, 0.682)	0.663 (0.649, 0.675)	-0.006 (-0.017, 0.002)	ns	0.665 (0.65, 0.68)	0.647 (0.632, 0.661)	-0.018 (-0.03, -0.008)	-
Neoplasms	phecode_CA_122-21	Follicular lymphoma	0.616 (0.58, 0.645)	0.616 (0.587, 0.653)	0.001 (-0.025, 0.024)	ns	0.623 (0.592, 0.65)	0.623 (0.598, 0.661)	0 (-0.023, 0.025)	ns	0.638 (0.611, 0.671)	0.614 (0.584, 0.651)	-0.025 (-0.052, 0.001)	ns
Neoplasms	phecode_CA_122-22	Diffuse large B-cell lymphoma*	0.677 (0.658, 0.697)	0.687 (0.663, 0.71)	0.01 (-0.01, 0.027)	ns	0.687 (0.665, 0.704)	0.693 (0.67, 0.716)	0.007 (-0.012, 0.025)	ns	0.703 (0.684, 0.723)	0.675 (0.653, 0.698)	-0.028 (-0.044, -0.01)	-
Neoplasms	phecode_CA_122-24	T-cell lymphoma	0.653 (0.586, 0.72)	0.628 (0.571, 0.692)	-0.026 (-0.076, 0.03)	ns	0.637 (0.565, 0.701)	0.616 (0.559, 0.687)	-0.02 (-0.066, 0.029)	ns	0.678 (0.601, 0.739)	0.627 (0.567, 0.691)	-0.051 (-0.103, 0.008)	ns
Neoplasms	phecode_CA_123	Multiple myeloma and malignant plasma cell neoplasms	0.676 (0.657, 0.7)	0.67 (0.65, 0.69)	-0.007 (-0.02, 0.007)	ns	0.683 (0.665, 0.705)	0.672 (0.653, 0.693)	-0.011 (-0.024, 0.003)	ns	0.675 (0.657, 0.697)	0.652 (0.63, 0.674)	-0.023 (-0.04, -0.007)	-
Neoplasms	phecode_CA_123-1	Multiple myeloma	0.678 (0.66, 0.696)	0.672 (0.648, 0.695)	-0.006 (-0.021, 0.009)	ns	0.687 (0.665, 0.706)	0.676 (0.652, 0.698)	-0.01 (-0.025, 0.008)	ns	0.678 (0.66, 0.698)	0.656 (0.632, 0.68)	-0.022 (-0.039, -0.007)	-
Neoplasms	phecode_CA_124	Myeloproliferative disorder	0.656 (0.638, 0.673)	0.68 (0.663, 0.697)	0.023 (0.008, 0.038)	+	0.682 (0.666, 0.697)	0.691 (0.675, 0.709)	0.009 (-0.006, 0.023)	ns	0.67 (0.652, 0.684)	0.673 (0.657, 0.691)	0.003 (-0.012, 0.02)	ns
Neoplasms	phecode_CA_124-3	Polycythemia vera	0.645 (0.605, 0.684)	0.574 (0.529, 0.629)	-0.071 (-0.14, -0.014)	-	0.712 (0.68, 0.742)	0.724 (0.686, 0.758)	0.011 (-0.024, 0.042)	ns	0.651 (0.609, 0.683)	0.691 (0.654, 0.728)	0.039 (-0.005, 0.087)	ns
Neoplasms	phecode_CA_124-5	Essential thrombocythemia	0.615 (0.576, 0.648)	0.682 (0.645, 0.714)	0.067 (0.033, 0.098)	+	0.633 (0.595, 0.659)	0.664 (0.622, 0.697)	0.031 (-0.008, 0.068)	ns	0.634 (0.599, 0.668)	0.676 (0.639, 0.703)	0.041 (0.003, 0.075)	+
Neoplasms	phecode_CA_124-6	Myelodysplastic syndrome	0.732 (0.708, 0.756)	0.753 (0.729, 0.776)	0.021 (-0.002, 0.04)	ns	0.752 (0.728, 0.776)	0.757 (0.732, 0.779)	0.005 (-0.014, 0.026)	ns	0.745 (0.72, 0.77)	0.746 (0.723, 0.771)	0.001 (-0.019, 0.026)	ns
Neoplasms	phecode_CA_124-7	Chronic myeloproliferative disease*	0.679 (0.638, 0.715)	0.688 (0.637, 0.739)	0.009 (-0.05, 0.065)	ns	0.731 (0.69, 0.774)	0.714 (0.659, 0.76)	-0.018 (-0.066, 0.035)	ns	0.679 (0.632, 0.718)	0.728 (0.676, 0.776)	0.049 (0.005, 0.09)	+
Neoplasms	phecode_CA_124-8	Myelofibrosis	0.707 (0.661, 0.772)	0.495 (0.415, 0.585)	-0.213 (-0.308, -0.115)	-	0.752 (0.683, 0.816)	0.68 (0.612, 0.754)	-0.072 (-0.156, 0.018)	ns	0.699 (0.647, 0.755)	0.78 (0.724, 0.841)	0.08 (0.023, 0.13)	+
Neoplasms	phecode_CA_125	Other malignant neoplasms of lymphoid, hematopoietic and related tissue	0.61 (0.56, 0.659)	0.675 (0.61, 0.737)	0.065 (0.013, 0.112)	+	0.649 (0.592, 0.717)	0.682 (0.612, 0.747)	0.032 (-0.011, 0.078)	ns	0.627 (0.573, 0.674)	0.649 (0.571, 0.708)	0.022 (-0.026, 0.071)	ns
Neoplasms	phecode_CA_130	Cancer (solid tumor, excluding BCC)	0.64 (0.637, 0.642)	0.648 (0.645, 0.651)	0.008 (0.007, 0.01)	+	0.646 (0.643, 0.649)	0.651 (0.648, 0.654)	0.006 (0.004, 0.007)	+	0.642 (0.639, 0.645)	0.648 (0.645, 0.651)	0.006 (0.004, 0.007)	+
Neoplasms	phecode_CA_132	Sequelae of cancer	0.726 (0.719, 0.735)	0.798 (0.79, 0.807)	0.072 (0.063, 0.079)	+	0.73 (0.722, 0.738)	0.799 (0.791, 0.808)	0.07 (0.061, 0.076)	+	0.799 (0.791, 0.808)	0.804 (0.796, 0.812)	0.005 (0.001, 0.009)	+
Neoplasms	phecode_CA_135	Benign neoplasm of the head and neck	0.577 (0.563, 0.592)	0.646 (0.635, 0.657)	0.07 (0.057, 0.081)	+	0.597 (0.585, 0.608)	0.652 (0.64, 0.662)	0.055 (0.044, 0.067)	+	0.582 (0.569, 0.596)	0.644 (0.633, 0.656)	0.063 (0.048, 0.074)	+
Neoplasms	phecode_CA_135-1	Benign neoplasm of the oral cavity	0.489 (0.468, 0.514)	0.593 (0.565, 0.615)	0.104 (0.07, 0.131)	+	0.565 (0.537, 0.59)	0.613 (0.587, 0.635)	0.048 (0.022, 0.073)	+	0.499 (0.471, 0.522)	0.586 (0.559, 0.607)	0.087 (0.048, 0.117)	+
Neoplasms	phecode_CA_135-12	Benign neoplasm of the tongue	0.267 (0.197, 0.341)	0.498 (0.421, 0.583)	0.232 (0.135, 0.313)	+	0.386 (0.307, 0.474)	0.486 (0.418, 0.568)	0.1 (0.006, 0.179)	+	0.327 (0.258, 0.393)	0.459 (0.381, 0.529)	0.133 (0.058, 0.223)	+
Neoplasms	phecode_CA_135-16	Benign neoplasm of the salivary glands	0.504 (0.472, 0.54)	0.564 (0.527, 0.602)	0.059 (0.015, 0.103)	+	0.593 (0.558, 0.626)	0.598 (0.558, 0.638)	0.005 (-0.028, 0.034)	ns	0.501 (0.463, 0.535)	0.553 (0.514, 0.59)	0.051 (0, 0.093)	ns
Neoplasms	phecode_CA_135-5	Benign neoplasm of the paranasal sinus and nasal cavity	0.602 (0.588, 0.618)	0.672 (0.658, 0.687)	0.07 (0.056, 0.084)	+	0.616 (0.6, 0.629)	0.675 (0.662, 0.69)	0.059 (0.047, 0.073)	+	0.607 (0.59, 0.622)	0.671 (0.658, 0.685)	0.064 (0.05, 0.075)	+
Neoplasms	phecode_CA_135-6	Benign neoplasm of vocal cord or larynx	0.578 (0.529, 0.638)	0.683 (0.633, 0.731)	0.106 (0.038, 0.182)	+	0.652 (0.613, 0.694)	0.69 (0.644, 0.731)	0.037 (-0.01, 0.08)	ns	0.571 (0.529, 0.619)	0.672 (0.621, 0.724)	0.102 (0.042, 0.16)	+
Neoplasms	phecode_CA_136	Benign neoplasm of the digestive organs	0.596 (0.593, 0.599)	0.637 (0.634, 0.64)	0.041 (0.038, 0.044)	+	0.61 (0.607, 0.613)	0.641 (0.638, 0.645)	0.031 (0.028, 0.034)	+	0.61 (0.606, 0.613)	0.638 (0.635, 0.641)	0.028 (0.025, 0.031)	+
Neoplasms	phecode_CA_136-1	Benign neoplasm of the esophagus	0.584 (0.498, 0.664)	0.636 (0.569, 0.697)	0.053 (-0.045, 0.152)	ns	0.599 (0.516, 0.681)	0.648 (0.586, 0.711)	0.048 (-0.034, 0.124)	ns	0.557 (0.476, 0.623)	0.618 (0.541, 0.692)	0.062 (-0.017, 0.14)	ns
Neoplasms	phecode_CA_136-2	Benign neoplasm of stomach	0.623 (0.616, 0.629)	0.715 (0.708, 0.721)	0.092 (0.084, 0.101)	+	0.644 (0.638, 0.651)	0.72 (0.714, 0.727)	0.076 (0.068, 0.083)	+	0.655 (0.648, 0.662)	0.716 (0.709, 0.722)	0.061 (0.053, 0.068)	+
Neoplasms	phecode_CA_136-3	Benign neoplasm of the small intestine	0.64 (0.578, 0.68)	0.722 (0.664, 0.769)	0.082 (0.029, 0.147)	+	0.635 (0.587, 0.686)	0.711 (0.653, 0.761)	0.076 (0.024, 0.132)	+	0.667 (0.624, 0.718)	0.704 (0.641, 0.749)	0.037 (-0.01, 0.088)	ns
Neoplasms	phecode_CA_136-4	Benign neoplasm of colon, rectum, anus and anal canal	0.601 (0.596, 0.604)	0.631 (0.626, 0.635)	0.03 (0.027, 0.034)	+	0.617 (0.612, 0.621)	0.637 (0.633, 0.641)	0.02 (0.018, 0.023)	+	0.61 (0.606, 0.614)	0.631 (0.627, 0.635)	0.021 (0.018, 0.023)	+
Neoplasms	phecode_CA_136-41	Benign neoplasm of the colon	0.614 (0.61, 0.618)	0.642 (0.638, 0.646)	0.028 (0.025, 0.031)	+	0.63 (0.626, 0.635)	0.648 (0.644, 0.653)	0.018 (0.016, 0.021)	+	0.625 (0.621, 0.629)	0.642 (0.639, 0.647)	0.017 (0.014, 0.02)	+
Neoplasms	phecode_CA_136-42	Benign neoplasm of rectum and anus	0.595 (0.589, 0.601)	0.632 (0.625, 0.638)	0.037 (0.032, 0.042)	+	0.622 (0.616, 0.628)	0.644 (0.639, 0.651)	0.022 (0.018, 0.025)	+	0.604 (0.598, 0.611)	0.632 (0.625, 0.638)	0.028 (0.024, 0.032)	+
Neoplasms	phecode_CA_136-6	Benign neoplasm of the liver and intrahepatic bile ducts	0.596 (0.544, 0.648)	0.624 (0.568, 0.679)	0.027 (-0.05, 0.098)	ns	0.6 (0.541, 0.652)	0.615 (0.556, 0.672)	0.013 (-0.062, 0.082)	ns	0.623 (0.57, 0.685)	0.607 (0.542, 0.665)	-0.018 (-0.082, 0.038)	ns
Neoplasms	phecode_CA_136-8	Benign neoplasm of the pancreas	0.647 (0.573, 0.724)	0.633 (0.56, 0.726)	-0.015 (-0.096, 0.078)	ns	0.636 (0.566, 0.723)	0.603 (0.518, 0.705)	-0.032 (-0.104, 0.045)	ns	0.654 (0.576, 0.742)	0.618 (0.539, 0.714)	-0.036 (-0.114, 0.041)	ns
Neoplasms	phecode_CA_137	Benign neoplasm of the thoracic and respiratory organs	0.605 (0.551, 0.656)	0.605 (0.551, 0.654)	0 (-0.054, 0.056)	ns	0.596 (0.54, 0.647)	0.599 (0.535, 0.645)	0.002 (-0.047, 0.053)	ns	0.606 (0.552, 0.664)	0.584 (0.523, 0.641)	-0.022 (-0.066, 0.021)	ns
Neoplasms	phecode_CA_137-5	Benign neoplasm of the heart, mediastinum, thymus, and pleura	0.578 (0.503, 0.644)	0.532 (0.456, 0.604)	-0.045 (-0.126, 0.031)	ns	0.558 (0.484, 0.638)	0.526 (0.458, 0.602)	-0.031 (-0.12, 0.04)	ns	0.58 (0.504, 0.652)	0.525 (0.453, 0.595)	-0.055 (-0.122, 0.013)	ns
Neoplasms	phecode_CA_138	Benign neoplasm of the skin	0.457 (0.45, 0.464)	0.698 (0.692, 0.706)	0.242 (0.232, 0.252)	+	0.473 (0.467, 0.48)	0.7 (0.694, 0.708)	0.227 (0.218, 0.239)	+	0.477 (0.47, 0.484)	0.698 (0.692, 0.707)	0.221 (0.212, 0.232)	+
Neoplasms	phecode_CA_138-1	Nevus, non-neoplastic	0.556 (0.534, 0.575)	0.716 (0.692, 0.736)	0.16 (0.129, 0.186)	+	0.57 (0.547, 0.591)	0.72 (0.698, 0.741)	0.15 (0.122, 0.175)	+	0.598 (0.574, 0.628)	0.72 (0.697, 0.739)	0.122 (0.092, 0.146)	+
Neoplasms	phecode_CA_138-2	Melanocytic nevi*	0.469 (0.462, 0.48)	0.731 (0.723, 0.74)	0.262 (0.25, 0.273)	+	0.505 (0.497, 0.518)	0.735 (0.728, 0.744)	0.23 (0.217, 0.241)	+	0.506 (0.497, 0.515)	0.731 (0.723, 0.74)	0.225 (0.215, 0.236)	+
Neoplasms	phecode_CA_139	Benign sarcoma-related cancers	0.528 (0.52, 0.537)	0.602 (0.593, 0.609)	0.073 (0.062, 0.085)	+	0.537 (0.529, 0.546)	0.603 (0.594, 0.611)	0.066 (0.057, 0.076)	+	0.537 (0.528, 0.546)	0.602 (0.593, 0.609)	0.065 (0.056, 0.074)	+
Neoplasms	phecode_CA_139-1	Benign neoplams of the bone and/or cartilage	0.438 (0.393, 0.495)	0.608 (0.568, 0.657)	0.17 (0.101, 0.233)	+	0.5 (0.459, 0.543)	0.598 (0.557, 0.645)	0.097 (0.044, 0.155)	+	0.502 (0.446, 0.553)	0.599 (0.565, 0.65)	0.097 (0.043, 0.165)	+
Neoplasms	phecode_CA_139-3	Benign neoplasm of other connective and soft tissue	0.504 (0.472, 0.534)	0.613 (0.58, 0.645)	0.109 (0.068, 0.157)	+	0.537 (0.507, 0.564)	0.612 (0.578, 0.644)	0.075 (0.042, 0.117)	+	0.509 (0.478, 0.539)	0.608 (0.576, 0.641)	0.099 (0.065, 0.133)	+
Neoplasms	phecode_CA_139-4	Benign neoplasm of peripheral nerves*	0.395 (0.358, 0.432)	0.612 (0.576, 0.642)	0.217 (0.166, 0.277)	+	0.49 (0.459, 0.53)	0.61 (0.575, 0.646)	0.119 (0.07, 0.165)	+	0.477 (0.436, 0.521)	0.6 (0.564, 0.639)	0.122 (0.082, 0.165)	+
Neoplasms	phecode_CA_139-5	Lipoma	0.549 (0.54, 0.558)	0.601 (0.591, 0.611)	0.052 (0.042, 0.061)	+	0.566 (0.556, 0.577)	0.604 (0.595, 0.615)	0.038 (0.03, 0.046)	+	0.552 (0.541, 0.563)	0.599 (0.591, 0.61)	0.047 (0.038, 0.055)	+
Neoplasms	phecode_CA_139-52	Lipoma of intrathoracic organs	0.541 (0.51, 0.567)	0.67 (0.642, 0.703)	0.129 (0.085, 0.162)	+	0.554 (0.518, 0.584)	0.669 (0.635, 0.7)	0.115 (0.079, 0.147)	+	0.562 (0.532, 0.599)	0.665 (0.637, 0.698)	0.104 (0.072, 0.133)	+
Neoplasms	phecode_CA_139-53	Lipoma of skin subcutaneous tissue	0.519 (0.503, 0.533)	0.591 (0.577, 0.605)	0.073 (0.056, 0.089)	+	0.541 (0.529, 0.555)	0.599 (0.584, 0.611)	0.057 (0.042, 0.071)	+	0.525 (0.509, 0.537)	0.59 (0.574, 0.603)	0.066 (0.051, 0.081)	+
Neoplasms	phecode_CA_139-54	Testicular limpoma	0.587 (0.567, 0.611)	0.598 (0.578, 0.62)	0.01 (-0.008, 0.029)	ns	0.597 (0.572, 0.618)	0.608 (0.587, 0.63)	0.011 (-0.006, 0.03)	ns	0.59 (0.57, 0.612)	0.604 (0.583, 0.627)	0.013 (-0.006, 0.033)	ns
Neoplasms	phecode_CA_139-6	Hemangioma and lymphangioma	0.542 (0.528, 0.559)	0.635 (0.621, 0.649)	0.093 (0.075, 0.111)	+	0.543 (0.529, 0.559)	0.634 (0.619, 0.649)	0.091 (0.074, 0.109)	+	0.554 (0.538, 0.57)	0.633 (0.62, 0.646)	0.08 (0.061, 0.094)	+
Neoplasms	phecode_CA_139-61	Hemangioma	0.539 (0.522, 0.557)	0.637 (0.624, 0.66)	0.099 (0.079, 0.119)	+	0.541 (0.527, 0.56)	0.636 (0.62, 0.658)	0.095 (0.076, 0.111)	+	0.552 (0.536, 0.569)	0.636 (0.621, 0.658)	0.084 (0.066, 0.098)	+
Neoplasms	phecode_CA_140	Benign neoplasm of the breast	0.778 (0.766, 0.793)	0.782 (0.766, 0.795)	0.003 (-0.006, 0.014)	ns	0.784 (0.769, 0.798)	0.785 (0.77, 0.798)	0.002 (-0.008, 0.011)	ns	0.781 (0.768, 0.796)	0.782 (0.764, 0.795)	0.001 (-0.009, 0.01)	ns
Neoplasms	phecode_CA_142	Lump or mass in breast or nonspecific abnormal breast exam	0.682 (0.675, 0.69)	0.893 (0.887, 0.897)	0.21 (0.204, 0.219)	+	0.692 (0.684, 0.698)	0.893 (0.888, 0.898)	0.201 (0.195, 0.209)	+	0.719 (0.712, 0.726)	0.893 (0.887, 0.898)	0.174 (0.167, 0.182)	+
Neoplasms	phecode_CA_142-1	Lump or mass in breast	0.704 (0.694, 0.715)	0.866 (0.859, 0.876)	0.162 (0.154, 0.171)	+	0.713 (0.703, 0.724)	0.867 (0.86, 0.876)	0.154 (0.147, 0.163)	+	0.732 (0.723, 0.742)	0.867 (0.86, 0.876)	0.135 (0.126, 0.143)	+
Neoplasms	phecode_CA_144	Gynecological benign neoplasms	0.602 (0.596, 0.608)	0.604 (0.598, 0.612)	0.003 (-0.002, 0.008)	ns	0.618 (0.612, 0.626)	0.619 (0.613, 0.625)	0 (-0.004, 0.005)	ns	0.602 (0.596, 0.609)	0.604 (0.597, 0.612)	0.002 (-0.003, 0.007)	ns
Neoplasms	phecode_CA_144-1	Benign neoplasms of external female genital organs and cervix	0.617 (0.603, 0.631)	0.634 (0.614, 0.648)	0.016 (0, 0.032)	ns	0.627 (0.613, 0.642)	0.64 (0.62, 0.654)	0.014 (-0.002, 0.027)	ns	0.617 (0.603, 0.632)	0.633 (0.613, 0.648)	0.017 (0.001, 0.031)	+
Neoplasms	phecode_CA_144-11	Benign neoplasms of the vulva	0.565 (0.505, 0.641)	0.606 (0.533, 0.683)	0.04 (-0.07, 0.126)	ns	0.603 (0.528, 0.674)	0.633 (0.575, 0.697)	0.031 (-0.07, 0.106)	ns	0.548 (0.474, 0.619)	0.58 (0.49, 0.665)	0.029 (-0.05, 0.108)	ns
Neoplasms	phecode_CA_144-12	Benign neoplasms of the vagina	0.409 (0.339, 0.468)	0.64 (0.578, 0.704)	0.231 (0.151, 0.311)	+	0.496 (0.429, 0.556)	0.642 (0.581, 0.711)	0.147 (0.06, 0.22)	+	0.425 (0.338, 0.495)	0.629 (0.564, 0.695)	0.205 (0.133, 0.296)	+
Neoplasms	phecode_CA_144-13	Benign neoplasms of the cervix	0.627 (0.61, 0.642)	0.644 (0.627, 0.662)	0.017 (0.003, 0.033)	+	0.635 (0.618, 0.652)	0.649 (0.633, 0.666)	0.014 (0.001, 0.03)	+	0.625 (0.61, 0.641)	0.643 (0.627, 0.661)	0.017 (0.003, 0.034)	+
Neoplasms	phecode_CA_144-2	Benign neoplasms of the uterus	0.61 (0.603, 0.619)	0.614 (0.607, 0.622)	0.004 (-0.001, 0.01)	ns	0.63 (0.624, 0.639)	0.631 (0.623, 0.639)	0.001 (-0.004, 0.006)	ns	0.611 (0.603, 0.62)	0.613 (0.606, 0.621)	0.003 (-0.003, 0.008)	ns
Neoplasms	phecode_CA_144-21	Leiomyoma of uterus	0.653 (0.644, 0.662)	0.656 (0.647, 0.666)	0.003 (-0.005, 0.009)	ns	0.672 (0.664, 0.681)	0.673 (0.665, 0.684)	0.002 (-0.005, 0.006)	ns	0.654 (0.645, 0.662)	0.656 (0.648, 0.666)	0.003 (-0.005, 0.008)	ns
Neoplasms	phecode_CA_144-3	Benign neoplasms of the ovary	0.485 (0.465, 0.513)	0.519 (0.497, 0.541)	0.034 (0.002, 0.059)	+	0.522 (0.504, 0.543)	0.529 (0.511, 0.549)	0.007 (-0.016, 0.029)	ns	0.482 (0.462, 0.506)	0.519 (0.496, 0.541)	0.037 (0.007, 0.062)	+
Neoplasms	phecode_CA_146	Benign neoplasm of male genital organs	0.615 (0.604, 0.626)	0.877 (0.869, 0.883)	0.262 (0.25, 0.272)	+	0.62 (0.61, 0.631)	0.877 (0.87, 0.883)	0.257 (0.245, 0.266)	+	0.637 (0.624, 0.648)	0.878 (0.871, 0.884)	0.241 (0.229, 0.253)	+
Neoplasms	phecode_CA_146-2	Benign neoplasm of the prostate	0.618 (0.607, 0.627)	0.882 (0.877, 0.888)	0.265 (0.255, 0.275)	+	0.623 (0.61, 0.634)	0.882 (0.877, 0.888)	0.259 (0.248, 0.27)	+	0.64 (0.628, 0.651)	0.883 (0.878, 0.889)	0.244 (0.234, 0.256)	+
Neoplasms	phecode_CA_147	Benign neoplasm of kidney and urinary organs	0.689 (0.652, 0.726)	0.707 (0.667, 0.748)	0.019 (-0.013, 0.048)	ns	0.693 (0.65, 0.728)	0.704 (0.664, 0.741)	0.012 (-0.017, 0.041)	ns	0.693 (0.659, 0.727)	0.699 (0.66, 0.736)	0.006 (-0.021, 0.032)	ns
Neoplasms	phecode_CA_147-1	Benign neoplasm of the kidney	0.637 (0.575, 0.697)	0.646 (0.583, 0.718)	0.009 (-0.045, 0.07)	ns	0.662 (0.613, 0.725)	0.658 (0.598, 0.722)	-0.006 (-0.05, 0.038)	ns	0.631 (0.564, 0.699)	0.627 (0.555, 0.704)	-0.005 (-0.053, 0.042)	ns
Neoplasms	phecode_CA_147-3	Benign neoplasm of bladder	0.716 (0.67, 0.776)	0.746 (0.69, 0.818)	0.029 (-0.023, 0.082)	ns	0.729 (0.678, 0.791)	0.742 (0.685, 0.806)	0.014 (-0.032, 0.054)	ns	0.707 (0.652, 0.772)	0.72 (0.65, 0.787)	0.014 (-0.037, 0.055)	ns
Neoplasms	phecode_CA_148	Benign neoplasm of the eye, brain and other parts of central nervous system	0.6 (0.583, 0.621)	0.64 (0.62, 0.656)	0.039 (0.019, 0.056)	+	0.611 (0.592, 0.63)	0.643 (0.621, 0.66)	0.031 (0.012, 0.046)	+	0.606 (0.589, 0.626)	0.636 (0.616, 0.652)	0.03 (0.014, 0.044)	+
Neoplasms	phecode_CA_148-1	Benign neoplasm of eye	0.562 (0.525, 0.606)	0.71 (0.671, 0.74)	0.148 (0.11, 0.195)	+	0.585 (0.551, 0.63)	0.719 (0.68, 0.748)	0.135 (0.095, 0.174)	+	0.564 (0.529, 0.603)	0.7 (0.663, 0.735)	0.137 (0.1, 0.178)	+
Neoplasms	phecode_CA_148-16	Benign neoplasm of choroid	0.551 (0.511, 0.601)	0.758 (0.73, 0.794)	0.207 (0.155, 0.248)	+	0.574 (0.534, 0.625)	0.762 (0.731, 0.795)	0.188 (0.134, 0.228)	+	0.556 (0.518, 0.61)	0.748 (0.72, 0.785)	0.192 (0.132, 0.238)	+
Neoplasms	phecode_CA_148-2	Benign neoplasm of meninges (Meningioma)	0.636 (0.612, 0.66)	0.659 (0.633, 0.688)	0.023 (0.001, 0.043)	+	0.648 (0.621, 0.675)	0.661 (0.637, 0.686)	0.014 (-0.007, 0.032)	ns	0.643 (0.616, 0.672)	0.654 (0.629, 0.685)	0.011 (-0.008, 0.035)	ns
Neoplasms	phecode_CA_148-5	Benign neoplasm of cranial nerve	0.56 (0.509, 0.611)	0.587 (0.534, 0.633)	0.027 (-0.03, 0.07)	ns	0.549 (0.505, 0.6)	0.581 (0.534, 0.627)	0.033 (-0.027, 0.074)	ns	0.529 (0.48, 0.587)	0.565 (0.502, 0.611)	0.035 (-0.023, 0.077)	ns
Neoplasms	phecode_CA_149	Benign neoplasm of the endocrine glands	0.595 (0.571, 0.616)	0.639 (0.62, 0.659)	0.044 (0.018, 0.064)	+	0.618 (0.601, 0.637)	0.643 (0.625, 0.665)	0.025 (0.004, 0.042)	+	0.597 (0.574, 0.617)	0.637 (0.618, 0.657)	0.04 (0.015, 0.061)	+
Neoplasms	phecode_CA_149-1	Benign neoplasm of the thyroid	0.547 (0.505, 0.585)	0.634 (0.592, 0.682)	0.087 (0.046, 0.127)	+	0.622 (0.584, 0.658)	0.626 (0.583, 0.672)	0.004 (-0.03, 0.05)	ns	0.584 (0.543, 0.622)	0.636 (0.595, 0.682)	0.053 (0.009, 0.102)	+
Neoplasms	phecode_CA_149-3	Benign neoplasm of the parathyroid gland	0.668 (0.641, 0.693)	0.681 (0.653, 0.707)	0.013 (-0.009, 0.035)	ns	0.681 (0.655, 0.706)	0.681 (0.652, 0.707)	0.001 (-0.021, 0.022)	ns	0.667 (0.641, 0.692)	0.677 (0.648, 0.704)	0.011 (-0.011, 0.034)	ns
Neoplasms	phecode_CA_149-4	Benign neoplasm of the pituitary gland and craniopharyngeal duct	0.551 (0.51, 0.593)	0.644 (0.596, 0.683)	0.093 (0.047, 0.137)	+	0.624 (0.589, 0.655)	0.672 (0.632, 0.713)	0.048 (0.005, 0.088)	+	0.57 (0.53, 0.607)	0.64 (0.591, 0.681)	0.071 (0.028, 0.11)	+
Neoplasms	phecode_CA_153	Benign neoplasm of other or unspecified sites	0.478 (0.435, 0.524)	0.568 (0.519, 0.614)	0.09 (0.042, 0.138)	+	0.474 (0.425, 0.52)	0.556 (0.505, 0.603)	0.083 (0.035, 0.123)	+	0.489 (0.441, 0.532)	0.567 (0.52, 0.618)	0.08 (0.033, 0.133)	+
Congenital	phecode_CM_750	Congenital malformations of nervous system	0.519 (0.479, 0.562)	0.652 (0.612, 0.693)	0.133 (0.085, 0.178)	+	0.57 (0.524, 0.602)	0.666 (0.624, 0.706)	0.096 (0.042, 0.137)	+	0.526 (0.484, 0.575)	0.638 (0.598, 0.679)	0.112 (0.067, 0.158)	+
Congenital	phecode_CM_750-1	Congenital malformations of brain	0.522 (0.443, 0.578)	0.628 (0.553, 0.699)	0.104 (0.04, 0.184)	+	0.59 (0.52, 0.655)	0.649 (0.588, 0.719)	0.057 (-0.005, 0.143)	ns	0.52 (0.445, 0.59)	0.601 (0.526, 0.669)	0.08 (0.011, 0.157)	+
Congenital	phecode_CM_750-2	Neural tube defects and congenital disorders of the spinal cord	0.509 (0.454, 0.569)	0.696 (0.646, 0.755)	0.188 (0.125, 0.253)	+	0.573 (0.517, 0.625)	0.71 (0.659, 0.769)	0.137 (0.081, 0.209)	+	0.502 (0.449, 0.55)	0.676 (0.62, 0.733)	0.174 (0.117, 0.245)	+
Congenital	phecode_CM_750-21	Spina bifida	0.511 (0.453, 0.57)	0.71 (0.645, 0.773)	0.199 (0.114, 0.276)	+	0.589 (0.53, 0.639)	0.663 (0.586, 0.751)	0.074 (-0.004, 0.151)	ns	0.509 (0.448, 0.575)	0.689 (0.62, 0.765)	0.179 (0.104, 0.254)	+
Congenital	phecode_CM_751	Congenital anomalies of eye	0.466 (0.426, 0.509)	0.727 (0.692, 0.768)	0.261 (0.197, 0.307)	+	0.48 (0.435, 0.52)	0.717 (0.68, 0.759)	0.238 (0.191, 0.279)	+	0.472 (0.428, 0.516)	0.719 (0.681, 0.755)	0.247 (0.189, 0.306)	+
Congenital	phecode_CM_751-2	Congenital malformations of anterior segment of eye	0.446 (0.394, 0.501)	0.677 (0.603, 0.742)	0.231 (0.159, 0.312)	+	0.483 (0.429, 0.538)	0.67 (0.596, 0.743)	0.187 (0.102, 0.277)	+	0.459 (0.405, 0.525)	0.649 (0.576, 0.723)	0.191 (0.113, 0.267)	+
Congenital	phecode_CM_751-21	Congenital lens anomalies	0.511 (0.437, 0.586)	0.578 (0.484, 0.683)	0.065 (-0.043, 0.188)	ns	0.508 (0.419, 0.592)	0.562 (0.472, 0.651)	0.055 (-0.045, 0.142)	ns	0.51 (0.435, 0.586)	0.567 (0.478, 0.666)	0.058 (-0.052, 0.164)	ns
Congenital	phecode_CM_751-3	Congenital malformations of posterior segment of eye	0.469 (0.4, 0.535)	0.805 (0.755, 0.851)	0.335 (0.267, 0.408)	+	0.461 (0.39, 0.516)	0.788 (0.739, 0.847)	0.327 (0.249, 0.403)	+	0.516 (0.423, 0.578)	0.801 (0.743, 0.854)	0.285 (0.217, 0.373)	+
Congenital	phecode_CM_754	Congenital malformations of tongue, mouth and pharynx	0.657 (0.617, 0.69)	0.682 (0.646, 0.723)	0.025 (-0.009, 0.06)	ns	0.652 (0.614, 0.689)	0.678 (0.641, 0.718)	0.026 (-0.007, 0.055)	ns	0.66 (0.623, 0.697)	0.683 (0.645, 0.721)	0.023 (-0.016, 0.055)	ns
Congenital	phecode_CM_754-7	Congenital anomalies of pharynx	0.69 (0.643, 0.738)	0.701 (0.663, 0.743)	0.011 (-0.023, 0.05)	ns	0.695 (0.657, 0.745)	0.705 (0.667, 0.752)	0.01 (-0.022, 0.048)	ns	0.687 (0.638, 0.738)	0.694 (0.655, 0.741)	0.007 (-0.027, 0.042)	ns
Congenital	phecode_CM_754-71	Congenital pharyngeal pouch [Diverticulum of pharynx]	0.695 (0.661, 0.732)	0.707 (0.663, 0.747)	0.013 (-0.025, 0.054)	ns	0.694 (0.66, 0.739)	0.707 (0.665, 0.75)	0.013 (-0.024, 0.047)	ns	0.693 (0.654, 0.735)	0.7 (0.655, 0.742)	0.009 (-0.037, 0.046)	ns
Congenital	phecode_CM_757	Congenital anomalies of upper GI tract	0.635 (0.599, 0.673)	0.688 (0.643, 0.742)	0.053 (0.009, 0.088)	+	0.642 (0.605, 0.689)	0.691 (0.646, 0.744)	0.049 (0.009, 0.088)	+	0.667 (0.635, 0.704)	0.683 (0.641, 0.74)	0.015 (-0.021, 0.052)	ns
Congenital	phecode_CM_757-1	Congenital malformations of esophagus	0.653 (0.597, 0.719)	0.719 (0.658, 0.769)	0.067 (0.003, 0.119)	+	0.649 (0.576, 0.712)	0.711 (0.652, 0.765)	0.062 (-0.008, 0.12)	ns	0.685 (0.636, 0.746)	0.715 (0.662, 0.767)	0.029 (-0.027, 0.077)	ns
Congenital	phecode_CM_757-2	Congenital malformation of stomach	0.591 (0.519, 0.653)	0.64 (0.573, 0.716)	0.048 (-0.029, 0.13)	ns	0.57 (0.508, 0.643)	0.626 (0.557, 0.705)	0.054 (-0.02, 0.13)	ns	0.605 (0.528, 0.683)	0.612 (0.541, 0.682)	0.006 (-0.065, 0.077)	ns
Congenital	phecode_CM_758	Congenital malformations of digestive system	0.577 (0.546, 0.609)	0.665 (0.633, 0.698)	0.087 (0.055, 0.123)	+	0.574 (0.542, 0.613)	0.653 (0.621, 0.686)	0.079 (0.041, 0.116)	+	0.603 (0.565, 0.634)	0.64 (0.599, 0.677)	0.036 (-0.001, 0.083)	ns
Congenital	phecode_CM_758-1	Congenital malformations of intestine	0.574 (0.535, 0.626)	0.62 (0.577, 0.663)	0.046 (0.004, 0.095)	+	0.566 (0.521, 0.62)	0.609 (0.564, 0.662)	0.043 (-0.003, 0.093)	ns	0.591 (0.551, 0.651)	0.608 (0.562, 0.646)	0.017 (-0.026, 0.064)	ns
Congenital	phecode_CM_758-2	Congenital malformations of gallbladder, bile ducts and liver	0.575 (0.502, 0.637)	0.687 (0.614, 0.775)	0.111 (0.038, 0.196)	+	0.587 (0.524, 0.661)	0.694 (0.624, 0.767)	0.107 (0.029, 0.177)	+	0.606 (0.534, 0.688)	0.694 (0.622, 0.781)	0.09 (0.007, 0.174)	+
Congenital	phecode_CM_758-22	Cystic liver disease	0.578 (0.503, 0.647)	0.346 (0.262, 0.422)	-0.232 (-0.366, -0.117)	-	0.609 (0.527, 0.692)	0.711 (0.639, 0.795)	0.103 (0.012, 0.188)	+	0.595 (0.499, 0.684)	0.732 (0.662, 0.813)	0.139 (0.05, 0.216)	+
Congenital	phecode_CM_760	Congenital anomalies of genital organs	0.505 (0.471, 0.544)	0.579 (0.546, 0.617)	0.074 (0.019, 0.115)	+	0.543 (0.503, 0.577)	0.58 (0.55, 0.621)	0.036 (0.003, 0.072)	+	0.506 (0.469, 0.544)	0.571 (0.538, 0.609)	0.066 (0.01, 0.109)	+
Congenital	phecode_CM_760-1	Congenital malformations of female genitalia	0.603 (0.563, 0.642)	0.596 (0.554, 0.643)	-0.007 (-0.059, 0.031)	ns	0.62 (0.565, 0.658)	0.615 (0.574, 0.657)	-0.005 (-0.05, 0.026)	ns	0.6 (0.559, 0.641)	0.597 (0.556, 0.64)	-0.003 (-0.053, 0.037)	ns
Congenital	phecode_CM_760-13	Congenital anomalies of uterus and cervix	0.635 (0.571, 0.711)	0.618 (0.56, 0.687)	-0.016 (-0.083, 0.047)	ns	0.623 (0.554, 0.691)	0.617 (0.562, 0.683)	-0.005 (-0.064, 0.053)	ns	0.624 (0.566, 0.699)	0.609 (0.549, 0.683)	-0.014 (-0.082, 0.043)	ns
Congenital	phecode_CM_760-2	Congenital congenital malformations of male genital organs	0.576 (0.527, 0.628)	0.608 (0.561, 0.661)	0.032 (-0.024, 0.092)	ns	0.557 (0.511, 0.61)	0.59 (0.534, 0.65)	0.032 (-0.022, 0.1)	ns	0.564 (0.518, 0.616)	0.607 (0.566, 0.662)	0.043 (-0.021, 0.101)	ns
Congenital	phecode_CM_760-22	Congenital malformations of penis	0.635 (0.564, 0.692)	0.659 (0.597, 0.71)	0.024 (-0.057, 0.091)	ns	0.616 (0.544, 0.671)	0.638 (0.58, 0.695)	0.022 (-0.059, 0.091)	ns	0.631 (0.568, 0.702)	0.66 (0.597, 0.712)	0.028 (-0.053, 0.091)	ns
Congenital	phecode_CM_760-221	Hypospadias	0.649 (0.583, 0.708)	0.663 (0.601, 0.725)	0.013 (-0.057, 0.094)	ns	0.626 (0.562, 0.687)	0.642 (0.574, 0.702)	0.013 (-0.054, 0.097)	ns	0.644 (0.58, 0.708)	0.662 (0.599, 0.734)	0.016 (-0.054, 0.097)	ns
Congenital	phecode_CM_761	Congenital malformations of the urinary system	0.586 (0.561, 0.61)	0.674 (0.655, 0.696)	0.088 (0.061, 0.117)	+	0.621 (0.601, 0.644)	0.676 (0.658, 0.698)	0.055 (0.028, 0.078)	+	0.604 (0.58, 0.626)	0.66 (0.639, 0.681)	0.056 (0.031, 0.084)	+
Congenital	phecode_CM_761-1	Congenital malformation of kidney	0.593 (0.572, 0.615)	0.679 (0.656, 0.701)	0.085 (0.061, 0.115)	+	0.629 (0.606, 0.656)	0.681 (0.658, 0.702)	0.051 (0.03, 0.074)	+	0.612 (0.591, 0.636)	0.664 (0.643, 0.688)	0.052 (0.028, 0.082)	+
Congenital	phecode_CM_761-11	Renal hypoplasia/aplasia	0.546 (0.492, 0.601)	0.648 (0.588, 0.699)	0.102 (0.033, 0.178)	+	0.554 (0.494, 0.611)	0.611 (0.533, 0.677)	0.057 (-0.017, 0.124)	ns	0.567 (0.503, 0.625)	0.611 (0.557, 0.673)	0.044 (-0.025, 0.111)	ns
Congenital	phecode_CM_761-111	Renal agenesis*	0.546 (0.476, 0.609)	0.652 (0.593, 0.712)	0.106 (0.036, 0.172)	+	0.553 (0.49, 0.629)	0.623 (0.563, 0.692)	0.069 (0, 0.138)	ns	0.563 (0.495, 0.631)	0.63 (0.565, 0.682)	0.065 (-0.008, 0.128)	ns
Congenital	phecode_CM_761-13	Cystic kidney disease	0.609 (0.574, 0.64)	0.714 (0.673, 0.74)	0.105 (0.073, 0.135)	+	0.653 (0.623, 0.685)	0.725 (0.69, 0.751)	0.072 (0.043, 0.102)	+	0.629 (0.595, 0.656)	0.676 (0.631, 0.708)	0.047 (0.013, 0.085)	+
Congenital	phecode_CM_761-16	Accessory kidney*	0.55 (0.505, 0.62)	0.657 (0.601, 0.729)	0.108 (0.031, 0.169)	+	0.608 (0.563, 0.665)	0.657 (0.603, 0.714)	0.049 (-0.017, 0.124)	ns	0.559 (0.517, 0.619)	0.643 (0.581, 0.712)	0.083 (0.021, 0.139)	+
Congenital	phecode_CM_762	Congenital malformations of respiratory system	0.571 (0.468, 0.646)	0.651 (0.575, 0.723)	0.079 (-0.002, 0.17)	ns	0.564 (0.463, 0.637)	0.635 (0.551, 0.732)	0.071 (-0.01, 0.16)	ns	0.563 (0.456, 0.651)	0.602 (0.521, 0.691)	0.04 (-0.037, 0.127)	ns
Congenital	phecode_CM_763	Congenital anomalies of the heart	0.562 (0.542, 0.585)	0.624 (0.602, 0.643)	0.061 (0.034, 0.082)	+	0.576 (0.557, 0.595)	0.627 (0.604, 0.646)	0.051 (0.026, 0.074)	+	0.579 (0.56, 0.6)	0.621 (0.601, 0.643)	0.042 (0.02, 0.066)	+
Congenital	phecode_CM_763-1	Congenital malformations of great arteries	0.478 (0.421, 0.551)	0.672 (0.609, 0.751)	0.194 (0.118, 0.281)	+	0.55 (0.485, 0.612)	0.677 (0.611, 0.747)	0.126 (0.059, 0.203)	+	0.484 (0.404, 0.556)	0.642 (0.573, 0.718)	0.158 (0.093, 0.239)	+
Congenital	phecode_CM_763-2	Congenital malformations of heart valves	0.61 (0.578, 0.649)	0.637 (0.601, 0.666)	0.027 (-0.008, 0.063)	ns	0.615 (0.583, 0.659)	0.65 (0.617, 0.679)	0.035 (0.001, 0.071)	+	0.618 (0.588, 0.657)	0.635 (0.603, 0.67)	0.017 (-0.014, 0.053)	ns
Congenital	phecode_CM_763-23	Congenital malformation of aortic and mitral valves	0.624 (0.585, 0.655)	0.644 (0.613, 0.679)	0.02 (-0.014, 0.056)	ns	0.628 (0.588, 0.658)	0.656 (0.625, 0.693)	0.028 (-0.003, 0.061)	ns	0.637 (0.601, 0.672)	0.648 (0.616, 0.683)	0.011 (-0.022, 0.045)	ns
Congenital	phecode_CM_763-232	Congenital insufficiency of aortic valve	0.62 (0.588, 0.662)	0.636 (0.594, 0.667)	0.016 (-0.021, 0.051)	ns	0.623 (0.587, 0.669)	0.646 (0.607, 0.679)	0.024 (-0.013, 0.056)	ns	0.63 (0.596, 0.665)	0.64 (0.6, 0.671)	0.01 (-0.022, 0.05)	ns
Congenital	phecode_CM_763-3	Congenital malformations of cardiac chambers and connections	0.511 (0.479, 0.535)	0.612 (0.584, 0.646)	0.101 (0.066, 0.139)	+	0.566 (0.538, 0.594)	0.623 (0.591, 0.662)	0.057 (0.026, 0.094)	+	0.536 (0.506, 0.565)	0.615 (0.584, 0.647)	0.079 (0.047, 0.118)	+
Congenital	phecode_CM_763-31	Ventricular septal defect	0.56 (0.487, 0.636)	0.7 (0.625, 0.774)	0.142 (0.051, 0.223)	+	0.61 (0.501, 0.691)	0.642 (0.558, 0.734)	0.031 (-0.084, 0.131)	ns	0.53 (0.449, 0.616)	0.625 (0.531, 0.706)	0.094 (0.006, 0.173)	+
Congenital	phecode_CM_763-32	Atrial septal defect	0.473 (0.442, 0.509)	0.561 (0.525, 0.603)	0.089 (0.039, 0.129)	+	0.545 (0.517, 0.582)	0.611 (0.577, 0.646)	0.066 (0.021, 0.102)	+	0.492 (0.456, 0.528)	0.592 (0.56, 0.632)	0.101 (0.056, 0.143)	+
Congenital	phecode_CM_764	Congenital malformations of circulatory system (other than heart)	0.505 (0.467, 0.55)	0.607 (0.571, 0.651)	0.103 (0.035, 0.164)	+	0.541 (0.505, 0.59)	0.609 (0.573, 0.654)	0.068 (0.025, 0.115)	+	0.52 (0.477, 0.562)	0.586 (0.547, 0.634)	0.066 (0.001, 0.115)	+
Congenital	phecode_CM_764-5	Congenital arteriovenous malformation*	0.464 (0.411, 0.526)	0.595 (0.545, 0.65)	0.131 (0.064, 0.197)	+	0.544 (0.492, 0.609)	0.594 (0.538, 0.648)	0.049 (-0.012, 0.111)	ns	0.479 (0.422, 0.544)	0.557 (0.503, 0.615)	0.077 (0.004, 0.156)	+
Congenital	phecode_CM_765	Congenital deformities of hip	0.696 (0.644, 0.772)	0.713 (0.651, 0.786)	0.017 (-0.039, 0.066)	ns	0.665 (0.612, 0.726)	0.687 (0.621, 0.753)	0.021 (-0.033, 0.068)	ns	0.66 (0.595, 0.754)	0.675 (0.597, 0.759)	0.014 (-0.043, 0.063)	ns
Congenital	phecode_CM_766	Congenital deformities of feet	0.539 (0.499, 0.579)	0.703 (0.671, 0.745)	0.164 (0.117, 0.221)	+	0.556 (0.521, 0.602)	0.703 (0.667, 0.738)	0.147 (0.099, 0.194)	+	0.554 (0.517, 0.591)	0.695 (0.66, 0.736)	0.142 (0.092, 0.182)	+
Congenital	phecode_CM_766-1	Congenital talipes varus	0.453 (0.38, 0.536)	0.701 (0.626, 0.771)	0.248 (0.149, 0.371)	+	0.494 (0.429, 0.584)	0.71 (0.639, 0.781)	0.216 (0.085, 0.322)	+	0.475 (0.404, 0.548)	0.678 (0.607, 0.76)	0.202 (0.104, 0.301)	+
Congenital	phecode_CM_767	Congenital anomalies of limbs	0.472 (0.425, 0.526)	0.646 (0.581, 0.709)	0.174 (0.079, 0.258)	+	0.492 (0.428, 0.551)	0.634 (0.569, 0.717)	0.143 (0.065, 0.22)	+	0.516 (0.459, 0.572)	0.626 (0.565, 0.688)	0.109 (0.036, 0.188)	+
Congenital	phecode_CM_768	Congenital deformities of chest and bony thorax	0.49 (0.396, 0.57)	0.617 (0.505, 0.711)	0.129 (0.025, 0.245)	+	0.562 (0.478, 0.636)	0.652 (0.534, 0.745)	0.09 (-0.024, 0.192)	ns	0.495 (0.405, 0.597)	0.601 (0.499, 0.705)	0.107 (0.005, 0.229)	+
Congenital	phecode_CM_769	Congenital malformations of spine	0.551 (0.47, 0.639)	0.705 (0.638, 0.779)	0.154 (0.06, 0.262)	+	0.488 (0.412, 0.567)	0.683 (0.619, 0.765)	0.197 (0.101, 0.311)	+	0.587 (0.512, 0.683)	0.699 (0.647, 0.775)	0.113 (0.031, 0.207)	+
Congenital	phecode_CM_770	Other congenital malformations of musculoskeletal system	0.418 (0.36, 0.466)	0.699 (0.637, 0.747)	0.28 (0.174, 0.353)	+	0.523 (0.458, 0.578)	0.697 (0.636, 0.748)	0.174 (0.113, 0.234)	+	0.497 (0.437, 0.561)	0.691 (0.637, 0.743)	0.194 (0.118, 0.259)	+
Congenital	phecode_CM_770-5	Congenital osteodystrophies	0.475 (0.404, 0.546)	0.682 (0.6, 0.762)	0.207 (0.091, 0.285)	+	0.56 (0.494, 0.633)	0.677 (0.58, 0.76)	0.116 (0.049, 0.189)	+	0.567 (0.491, 0.638)	0.661 (0.573, 0.764)	0.093 (0.008, 0.19)	+
Congenital	phecode_CM_771	Congenital malformations of integument	0.486 (0.458, 0.53)	0.755 (0.729, 0.786)	0.269 (0.212, 0.319)	+	0.513 (0.48, 0.556)	0.753 (0.725, 0.785)	0.24 (0.189, 0.295)	+	0.503 (0.468, 0.544)	0.743 (0.713, 0.777)	0.24 (0.191, 0.284)	+
Congenital	phecode_CM_771-1	Congenital malformation of the skin	0.511 (0.47, 0.548)	0.732 (0.697, 0.767)	0.221 (0.178, 0.274)	+	0.517 (0.474, 0.555)	0.729 (0.694, 0.765)	0.212 (0.164, 0.272)	+	0.524 (0.486, 0.566)	0.726 (0.686, 0.763)	0.203 (0.157, 0.252)	+
Congenital	phecode_CM_771-3	Congenital anomalies of nails	0.353 (0.295, 0.409)	0.874 (0.849, 0.899)	0.521 (0.456, 0.583)	+	0.391 (0.319, 0.466)	0.843 (0.804, 0.883)	0.452 (0.388, 0.528)	+	0.333 (0.257, 0.405)	0.808 (0.756, 0.869)	0.475 (0.393, 0.572)	+
Congenital	phecode_CM_772	Congenital disorder of endocrine glands	0.545 (0.476, 0.594)	0.614 (0.541, 0.677)	0.069 (-0.008, 0.146)	ns	0.568 (0.504, 0.623)	0.618 (0.544, 0.69)	0.051 (-0.011, 0.122)	ns	0.541 (0.476, 0.597)	0.602 (0.524, 0.669)	0.061 (-0.007, 0.136)	ns
Congenital	phecode_CM_772-1	Congenital malformations of endocrine glands	0.491 (0.408, 0.573)	0.542 (0.472, 0.617)	0.053 (-0.038, 0.144)	ns	0.501 (0.415, 0.577)	0.551 (0.474, 0.624)	0.053 (-0.034, 0.163)	ns	0.486 (0.407, 0.576)	0.526 (0.461, 0.59)	0.041 (-0.037, 0.119)	ns
Congenital	phecode_CM_778	Other congenital malformations, NEC	0.417 (0.391, 0.445)	0.699 (0.672, 0.731)	0.282 (0.244, 0.322)	+	0.557 (0.525, 0.592)	0.689 (0.66, 0.723)	0.132 (0.088, 0.168)	+	0.511 (0.475, 0.548)	0.694 (0.666, 0.725)	0.182 (0.133, 0.223)	+
Cardiovascular	phecode_CV_400	Rheumatic fever and chronic rheumatic heart diseases	0.709 (0.703, 0.717)	0.762 (0.755, 0.77)	0.053 (0.046, 0.059)	+	0.723 (0.717, 0.732)	0.763 (0.756, 0.771)	0.04 (0.034, 0.046)	+	0.728 (0.721, 0.738)	0.761 (0.754, 0.769)	0.033 (0.027, 0.04)	+
Cardiovascular	phecode_CV_400-2	Rheumatic heart disease	0.709 (0.701, 0.717)	0.762 (0.754, 0.77)	0.053 (0.045, 0.059)	+	0.724 (0.716, 0.731)	0.764 (0.756, 0.772)	0.04 (0.034, 0.045)	+	0.729 (0.722, 0.738)	0.762 (0.754, 0.77)	0.032 (0.026, 0.039)	+
Cardiovascular	phecode_CV_401	Hypertension	0.657 (0.655, 0.659)	0.689 (0.687, 0.692)	0.033 (0.031, 0.034)	+	0.739 (0.737, 0.74)	0.755 (0.753, 0.756)	0.016 (0.015, 0.017)	+	0.666 (0.664, 0.668)	0.69 (0.687, 0.692)	0.024 (0.023, 0.025)	+
Cardiovascular	phecode_CV_401-1	Essential hypertension	0.656 (0.654, 0.658)	0.689 (0.687, 0.692)	0.033 (0.031, 0.034)	+	0.739 (0.737, 0.741)	0.755 (0.753, 0.757)	0.016 (0.015, 0.017)	+	0.666 (0.664, 0.668)	0.69 (0.688, 0.692)	0.024 (0.022, 0.025)	+
Cardiovascular	phecode_CV_401-2	Hypertensive heart disease	0.711 (0.682, 0.737)	0.795 (0.774, 0.819)	0.084 (0.061, 0.112)	+	0.776 (0.751, 0.799)	0.818 (0.801, 0.841)	0.042 (0.024, 0.064)	+	0.728 (0.701, 0.753)	0.793 (0.772, 0.816)	0.065 (0.04, 0.09)	+
Cardiovascular	phecode_CV_401-6	Secondary hypertension	0.577 (0.55, 0.599)	0.856 (0.844, 0.871)	0.28 (0.256, 0.305)	+	0.74 (0.717, 0.758)	0.891 (0.879, 0.904)	0.151 (0.134, 0.168)	+	0.604 (0.578, 0.632)	0.853 (0.841, 0.866)	0.249 (0.22, 0.276)	+
Cardiovascular	phecode_CV_402	Elevated blood pressure reading without diagnosis of hypertension	0.5 (0.492, 0.508)	0.799 (0.793, 0.805)	0.299 (0.29, 0.308)	+	0.684 (0.677, 0.693)	0.84 (0.834, 0.846)	0.156 (0.149, 0.163)	+	0.525 (0.517, 0.535)	0.799 (0.793, 0.805)	0.274 (0.265, 0.282)	+
Cardiovascular	phecode_CV_403	Angina pectoris	0.685 (0.679, 0.69)	0.75 (0.746, 0.755)	0.065 (0.06, 0.07)	+	0.719 (0.713, 0.723)	0.762 (0.757, 0.766)	0.043 (0.039, 0.047)	+	0.709 (0.703, 0.714)	0.75 (0.746, 0.755)	0.041 (0.037, 0.045)	+
Cardiovascular	phecode_CV_403-1	Coronary artery spasm [Coronary vasospasm]*	0.578 (0.534, 0.639)	0.74 (0.683, 0.785)	0.162 (0.078, 0.216)	+	0.601 (0.551, 0.653)	0.723 (0.666, 0.774)	0.122 (0.064, 0.176)	+	0.606 (0.561, 0.659)	0.727 (0.67, 0.771)	0.119 (0.047, 0.175)	+
Cardiovascular	phecode_CV_404	Ischemic heart disease	0.701 (0.697, 0.704)	0.739 (0.735, 0.742)	0.038 (0.035, 0.041)	+	0.731 (0.728, 0.734)	0.753 (0.749, 0.756)	0.022 (0.02, 0.025)	+	0.716 (0.712, 0.719)	0.739 (0.735, 0.742)	0.023 (0.02, 0.025)	+
Cardiovascular	phecode_CV_404-1	Myocardial infarction [Heart attack]	0.713 (0.709, 0.718)	0.763 (0.757, 0.768)	0.05 (0.045, 0.055)	+	0.751 (0.746, 0.756)	0.781 (0.775, 0.785)	0.03 (0.026, 0.033)	+	0.733 (0.729, 0.738)	0.763 (0.757, 0.768)	0.03 (0.027, 0.033)	+
Cardiovascular	phecode_CV_404-11	Acute myocardial infarction	0.702 (0.695, 0.707)	0.729 (0.722, 0.735)	0.028 (0.023, 0.033)	+	0.748 (0.743, 0.754)	0.761 (0.755, 0.766)	0.013 (0.009, 0.016)	+	0.717 (0.71, 0.723)	0.729 (0.723, 0.735)	0.013 (0.009, 0.016)	+
Cardiovascular	phecode_CV_404-2	Coronary atherosclerosis [Atherosclerotic heart disease]	0.71 (0.706, 0.714)	0.739 (0.735, 0.742)	0.028 (0.025, 0.031)	+	0.741 (0.737, 0.745)	0.757 (0.753, 0.761)	0.016 (0.014, 0.018)	+	0.724 (0.72, 0.728)	0.739 (0.735, 0.742)	0.015 (0.013, 0.017)	+
Cardiovascular	phecode_CV_406	Pulmonary heart disease	0.705 (0.69, 0.72)	0.799 (0.787, 0.812)	0.094 (0.079, 0.107)	+	0.747 (0.732, 0.762)	0.804 (0.791, 0.817)	0.057 (0.043, 0.069)	+	0.76 (0.746, 0.775)	0.798 (0.784, 0.811)	0.037 (0.022, 0.052)	+
Cardiovascular	phecode_CV_406-1	Pulmonary hypertension	0.709 (0.694, 0.723)	0.8 (0.789, 0.816)	0.091 (0.077, 0.105)	+	0.745 (0.729, 0.76)	0.804 (0.792, 0.82)	0.059 (0.045, 0.072)	+	0.758 (0.743, 0.772)	0.799 (0.787, 0.815)	0.041 (0.028, 0.056)	+
Cardiovascular	phecode_CV_406-11	Primary pulmonary hypertension	0.698 (0.67, 0.723)	0.804 (0.78, 0.837)	0.107 (0.075, 0.133)	+	0.737 (0.707, 0.764)	0.803 (0.777, 0.838)	0.066 (0.035, 0.092)	+	0.757 (0.735, 0.784)	0.8 (0.775, 0.831)	0.043 (0.018, 0.071)	+
Cardiovascular	phecode_CV_406-2	Acute pulmonary heart disease	0.679 (0.612, 0.751)	0.709 (0.628, 0.797)	0.031 (-0.042, 0.105)	ns	0.709 (0.657, 0.78)	0.702 (0.618, 0.79)	-0.007 (-0.094, 0.06)	ns	0.69 (0.633, 0.769)	0.684 (0.616, 0.769)	-0.006 (-0.079, 0.054)	ns
Cardiovascular	phecode_CV_410	Inflammation of the heart [Carditis]	0.644 (0.626, 0.658)	0.711 (0.695, 0.73)	0.067 (0.052, 0.084)	+	0.663 (0.644, 0.679)	0.713 (0.695, 0.732)	0.05 (0.036, 0.065)	+	0.674 (0.653, 0.69)	0.711 (0.695, 0.729)	0.037 (0.023, 0.05)	+
Cardiovascular	phecode_CV_410-1	Pericarditis	0.634 (0.598, 0.666)	0.68 (0.643, 0.721)	0.047 (0.002, 0.09)	+	0.654 (0.62, 0.691)	0.679 (0.643, 0.717)	0.025 (-0.018, 0.059)	ns	0.641 (0.606, 0.677)	0.673 (0.631, 0.711)	0.032 (-0.002, 0.072)	ns
Cardiovascular	phecode_CV_410-2	Endocarditis	0.669 (0.653, 0.691)	0.745 (0.724, 0.764)	0.076 (0.057, 0.094)	+	0.686 (0.671, 0.705)	0.745 (0.725, 0.763)	0.058 (0.041, 0.075)	+	0.698 (0.683, 0.718)	0.743 (0.723, 0.763)	0.045 (0.028, 0.062)	+
Cardiovascular	phecode_CV_410-3	Myocarditis	0.55 (0.503, 0.592)	0.62 (0.566, 0.678)	0.07 (0.012, 0.128)	+	0.594 (0.528, 0.638)	0.632 (0.583, 0.68)	0.038 (-0.01, 0.083)	ns	0.552 (0.497, 0.602)	0.596 (0.545, 0.657)	0.044 (-0.006, 0.108)	ns
Cardiovascular	phecode_CV_411	Other diseases of pericardium	0.628 (0.614, 0.644)	0.683 (0.667, 0.704)	0.055 (0.041, 0.068)	+	0.653 (0.637, 0.671)	0.689 (0.672, 0.71)	0.036 (0.023, 0.049)	+	0.652 (0.636, 0.668)	0.681 (0.665, 0.702)	0.029 (0.017, 0.041)	+
Cardiovascular	phecode_CV_411-1	Hemopericardium NEC	0.684 (0.635, 0.735)	0.687 (0.637, 0.736)	0.003 (-0.038, 0.04)	ns	0.715 (0.669, 0.769)	0.716 (0.667, 0.764)	0.001 (-0.026, 0.028)	ns	0.683 (0.637, 0.731)	0.681 (0.64, 0.727)	-0.001 (-0.041, 0.035)	ns
Cardiovascular	phecode_CV_411-2	Pericardial effusion (noninflammatory)*	0.639 (0.623, 0.656)	0.704 (0.685, 0.721)	0.066 (0.047, 0.084)	+	0.669 (0.655, 0.688)	0.711 (0.691, 0.729)	0.042 (0.028, 0.061)	+	0.67 (0.656, 0.689)	0.702 (0.682, 0.718)	0.031 (0.016, 0.046)	+
Cardiovascular	phecode_CV_413	Heart valve disorders	0.706 (0.7, 0.713)	0.743 (0.738, 0.748)	0.036 (0.032, 0.04)	+	0.72 (0.714, 0.727)	0.745 (0.741, 0.752)	0.025 (0.021, 0.029)	+	0.723 (0.717, 0.728)	0.742 (0.737, 0.747)	0.019 (0.015, 0.022)	+
Cardiovascular	phecode_CV_413-1	Mitral valve disorders	0.699 (0.692, 0.707)	0.742 (0.735, 0.751)	0.043 (0.036, 0.048)	+	0.713 (0.706, 0.72)	0.744 (0.737, 0.752)	0.031 (0.026, 0.037)	+	0.718 (0.71, 0.725)	0.741 (0.734, 0.75)	0.024 (0.019, 0.028)	+
Cardiovascular	phecode_CV_413-11	Mitral valve insufficiency	0.69 (0.68, 0.699)	0.736 (0.726, 0.746)	0.046 (0.035, 0.053)	+	0.702 (0.692, 0.711)	0.737 (0.728, 0.748)	0.035 (0.027, 0.041)	+	0.71 (0.702, 0.72)	0.735 (0.726, 0.745)	0.025 (0.018, 0.031)	+
Cardiovascular	phecode_CV_413-12	Mitral valve prolapse*	0.65 (0.623, 0.679)	0.686 (0.66, 0.715)	0.036 (0.015, 0.056)	+	0.665 (0.632, 0.691)	0.69 (0.666, 0.717)	0.026 (0.005, 0.047)	+	0.644 (0.62, 0.672)	0.683 (0.658, 0.717)	0.039 (0.017, 0.058)	+
Cardiovascular	phecode_CV_413-13	Mitral valve stenosis	0.713 (0.66, 0.755)	0.819 (0.777, 0.866)	0.107 (0.064, 0.149)	+	0.738 (0.694, 0.775)	0.814 (0.771, 0.858)	0.076 (0.038, 0.112)	+	0.752 (0.708, 0.79)	0.815 (0.769, 0.859)	0.062 (0.026, 0.095)	+
Cardiovascular	phecode_CV_413-2	Aortic valve disorders	0.732 (0.726, 0.74)	0.763 (0.756, 0.771)	0.031 (0.026, 0.037)	+	0.747 (0.741, 0.754)	0.768 (0.761, 0.775)	0.02 (0.016, 0.025)	+	0.747 (0.741, 0.753)	0.762 (0.755, 0.77)	0.015 (0.011, 0.022)	+
Cardiovascular	phecode_CV_413-21	Aortic stenosis	0.748 (0.739, 0.758)	0.78 (0.772, 0.79)	0.032 (0.024, 0.038)	+	0.769 (0.759, 0.779)	0.787 (0.78, 0.796)	0.017 (0.012, 0.023)	+	0.767 (0.758, 0.776)	0.779 (0.771, 0.789)	0.013 (0.008, 0.02)	+
Cardiovascular	phecode_CV_413-22	Aortic insufficiency	0.692 (0.675, 0.704)	0.73 (0.717, 0.742)	0.038 (0.026, 0.051)	+	0.701 (0.683, 0.713)	0.733 (0.72, 0.746)	0.032 (0.018, 0.043)	+	0.702 (0.686, 0.714)	0.728 (0.715, 0.74)	0.025 (0.013, 0.036)	+
Cardiovascular	phecode_CV_413-3	Tricuspid valve disorders	0.704 (0.692, 0.714)	0.761 (0.75, 0.77)	0.057 (0.048, 0.065)	+	0.72 (0.708, 0.731)	0.762 (0.751, 0.772)	0.042 (0.034, 0.05)	+	0.727 (0.717, 0.738)	0.76 (0.75, 0.77)	0.033 (0.025, 0.04)	+
Cardiovascular	phecode_CV_413-32	Tricuspid value insufficiency*	0.685 (0.667, 0.704)	0.757 (0.742, 0.776)	0.072 (0.054, 0.087)	+	0.7 (0.683, 0.719)	0.758 (0.741, 0.777)	0.057 (0.041, 0.074)	+	0.714 (0.697, 0.732)	0.755 (0.739, 0.774)	0.041 (0.025, 0.054)	+
Cardiovascular	phecode_CV_413-4	Pulmonary valve disorders	0.66 (0.619, 0.696)	0.727 (0.695, 0.765)	0.067 (0.03, 0.102)	+	0.673 (0.638, 0.708)	0.723 (0.694, 0.757)	0.05 (0.017, 0.083)	+	0.678 (0.639, 0.712)	0.723 (0.69, 0.763)	0.045 (0.005, 0.076)	+
Cardiovascular	phecode_CV_413-42	Pulmonary valve insufficiency*	0.67 (0.635, 0.708)	0.731 (0.697, 0.763)	0.062 (0.027, 0.094)	+	0.683 (0.652, 0.719)	0.728 (0.696, 0.763)	0.045 (0.014, 0.082)	+	0.689 (0.655, 0.722)	0.727 (0.693, 0.759)	0.039 (0.005, 0.079)	+
Cardiovascular	phecode_CV_413-6	Heart valve replaced	0.724 (0.711, 0.735)	0.813 (0.802, 0.825)	0.089 (0.077, 0.102)	+	0.74 (0.73, 0.752)	0.814 (0.803, 0.826)	0.074 (0.063, 0.086)	+	0.747 (0.732, 0.759)	0.814 (0.802, 0.825)	0.066 (0.055, 0.077)	+
Cardiovascular	phecode_CV_414	Cardiomyopathy	0.659 (0.647, 0.672)	0.732 (0.718, 0.745)	0.073 (0.061, 0.087)	+	0.688 (0.676, 0.7)	0.735 (0.722, 0.747)	0.046 (0.036, 0.058)	+	0.701 (0.687, 0.715)	0.733 (0.72, 0.746)	0.032 (0.019, 0.043)	+
Cardiovascular	phecode_CV_414-1	Hypertrophic cardiomyopathy	0.623 (0.593, 0.657)	0.698 (0.663, 0.738)	0.074 (0.038, 0.111)	+	0.656 (0.623, 0.69)	0.711 (0.678, 0.756)	0.055 (0.028, 0.082)	+	0.629 (0.597, 0.664)	0.693 (0.659, 0.735)	0.064 (0.03, 0.097)	+
Cardiovascular	phecode_CV_414-11	Hypertrophic obstructive cardiomyopathy	0.629 (0.587, 0.67)	0.736 (0.685, 0.786)	0.106 (0.059, 0.155)	+	0.662 (0.606, 0.709)	0.75 (0.706, 0.8)	0.088 (0.032, 0.136)	+	0.635 (0.591, 0.671)	0.723 (0.67, 0.771)	0.088 (0.037, 0.145)	+
Cardiovascular	phecode_CV_414-2	Dilated cardiomyopathy*	0.668 (0.645, 0.691)	0.737 (0.71, 0.759)	0.069 (0.049, 0.088)	+	0.693 (0.673, 0.717)	0.739 (0.711, 0.762)	0.045 (0.024, 0.064)	+	0.706 (0.681, 0.73)	0.737 (0.712, 0.759)	0.032 (0.017, 0.048)	+
Cardiovascular	phecode_CV_414-5	Ischemic cardiomyopathy*	0.802 (0.776, 0.826)	0.897 (0.879, 0.917)	0.096 (0.072, 0.12)	+	0.862 (0.843, 0.88)	0.9 (0.882, 0.919)	0.038 (0.025, 0.053)	+	0.882 (0.864, 0.902)	0.897 (0.881, 0.916)	0.015 (0, 0.029)	ns
Cardiovascular	phecode_CV_416	Cardiac arrhythmia and conduction disorders	0.706 (0.702, 0.709)	0.728 (0.725, 0.731)	0.022 (0.02, 0.024)	+	0.717 (0.713, 0.72)	0.731 (0.728, 0.735)	0.015 (0.013, 0.017)	+	0.716 (0.713, 0.719)	0.728 (0.725, 0.731)	0.012 (0.01, 0.014)	+
Cardiovascular	phecode_CV_416-1	Paroxysmal tachycardia	0.621 (0.61, 0.63)	0.678 (0.667, 0.691)	0.057 (0.046, 0.067)	+	0.636 (0.624, 0.646)	0.678 (0.667, 0.692)	0.042 (0.031, 0.052)	+	0.644 (0.634, 0.654)	0.678 (0.667, 0.69)	0.034 (0.022, 0.042)	+
Cardiovascular	phecode_CV_416-11	Supraventricular tachycardia	0.601 (0.587, 0.618)	0.665 (0.652, 0.678)	0.064 (0.049, 0.077)	+	0.617 (0.603, 0.629)	0.665 (0.653, 0.678)	0.049 (0.036, 0.063)	+	0.623 (0.609, 0.638)	0.664 (0.651, 0.677)	0.042 (0.03, 0.054)	+
Cardiovascular	phecode_CV_416-12	Ventricular tachycardia	0.701 (0.682, 0.719)	0.75 (0.73, 0.768)	0.049 (0.033, 0.07)	+	0.718 (0.701, 0.737)	0.75 (0.731, 0.77)	0.033 (0.017, 0.048)	+	0.731 (0.712, 0.75)	0.748 (0.726, 0.768)	0.018 (0.002, 0.031)	+
Cardiovascular	phecode_CV_416-2	Atrial fibrillation and flutter	0.733 (0.729, 0.737)	0.756 (0.751, 0.76)	0.023 (0.02, 0.025)	+	0.745 (0.74, 0.748)	0.759 (0.755, 0.763)	0.015 (0.012, 0.017)	+	0.742 (0.739, 0.747)	0.756 (0.751, 0.759)	0.013 (0.011, 0.015)	+
Cardiovascular	phecode_CV_416-21	Atrial fibrillation	0.715 (0.707, 0.721)	0.783 (0.777, 0.79)	0.069 (0.061, 0.076)	+	0.727 (0.721, 0.733)	0.785 (0.779, 0.792)	0.058 (0.053, 0.064)	+	0.731 (0.725, 0.739)	0.783 (0.777, 0.79)	0.052 (0.046, 0.058)	+
Cardiovascular	phecode_CV_416-211	Paroxysmal atrial fibrillation*	0.692 (0.684, 0.7)	0.756 (0.746, 0.763)	0.063 (0.056, 0.072)	+	0.704 (0.695, 0.712)	0.757 (0.747, 0.765)	0.053 (0.045, 0.06)	+	0.706 (0.698, 0.715)	0.755 (0.745, 0.763)	0.049 (0.042, 0.056)	+
Cardiovascular	phecode_CV_416-212	Persistent atrial fibrillation*	0.699 (0.677, 0.72)	0.766 (0.745, 0.787)	0.067 (0.051, 0.085)	+	0.71 (0.687, 0.731)	0.768 (0.749, 0.789)	0.058 (0.042, 0.076)	+	0.711 (0.689, 0.731)	0.766 (0.745, 0.787)	0.054 (0.039, 0.073)	+
Cardiovascular	phecode_CV_416-213	Chronic atrial fibrillation*	0.769 (0.743, 0.792)	0.846 (0.813, 0.868)	0.077 (0.044, 0.105)	+	0.786 (0.758, 0.808)	0.846 (0.816, 0.869)	0.06 (0.024, 0.086)	+	0.794 (0.767, 0.825)	0.843 (0.81, 0.866)	0.048 (0.018, 0.075)	+
Cardiovascular	phecode_CV_416-22	Atrial flutter	0.732 (0.713, 0.751)	0.848 (0.83, 0.864)	0.116 (0.098, 0.134)	+	0.738 (0.72, 0.76)	0.849 (0.832, 0.865)	0.11 (0.092, 0.129)	+	0.751 (0.732, 0.771)	0.847 (0.83, 0.863)	0.096 (0.076, 0.112)	+
Cardiovascular	phecode_CV_416-221	Typical atrial flutter*	0.704 (0.649, 0.761)	0.735 (0.682, 0.785)	0.031 (-0.005, 0.067)	ns	0.703 (0.638, 0.76)	0.739 (0.679, 0.789)	0.037 (0.001, 0.077)	+	0.693 (0.627, 0.763)	0.722 (0.655, 0.778)	0.027 (-0.005, 0.067)	ns
Cardiovascular	phecode_CV_416-3	Ventricular fibrillation and flutter	0.721 (0.696, 0.749)	0.755 (0.726, 0.781)	0.033 (0.014, 0.055)	+	0.734 (0.709, 0.761)	0.759 (0.734, 0.784)	0.025 (0.006, 0.047)	+	0.742 (0.715, 0.768)	0.752 (0.722, 0.779)	0.01 (-0.008, 0.032)	ns
Cardiovascular	phecode_CV_416-4	Heart block	0.721 (0.715, 0.727)	0.756 (0.75, 0.762)	0.034 (0.03, 0.038)	+	0.737 (0.732, 0.742)	0.759 (0.753, 0.764)	0.022 (0.018, 0.025)	+	0.739 (0.734, 0.745)	0.756 (0.75, 0.762)	0.017 (0.013, 0.02)	+
Cardiovascular	phecode_CV_416-41	Atrioventricular block	0.747 (0.739, 0.756)	0.779 (0.77, 0.787)	0.032 (0.027, 0.037)	+	0.762 (0.753, 0.77)	0.781 (0.773, 0.788)	0.02 (0.015, 0.024)	+	0.762 (0.754, 0.769)	0.779 (0.77, 0.786)	0.017 (0.013, 0.023)	+
Cardiovascular	phecode_CV_416-411	Atrioventricular block, first degree	0.758 (0.747, 0.771)	0.789 (0.778, 0.801)	0.031 (0.024, 0.039)	+	0.774 (0.764, 0.785)	0.792 (0.78, 0.803)	0.018 (0.012, 0.024)	+	0.773 (0.762, 0.783)	0.789 (0.777, 0.8)	0.016 (0.01, 0.023)	+
Cardiovascular	phecode_CV_416-412	Atrioventricular block, second degree	0.722 (0.704, 0.743)	0.746 (0.726, 0.765)	0.024 (0.01, 0.039)	+	0.729 (0.71, 0.75)	0.746 (0.727, 0.765)	0.017 (0.006, 0.033)	+	0.733 (0.712, 0.754)	0.745 (0.724, 0.762)	0.011 (0, 0.024)	ns
Cardiovascular	phecode_CV_416-413	Atrioventricular block, complete	0.75 (0.733, 0.765)	0.787 (0.77, 0.802)	0.037 (0.025, 0.049)	+	0.764 (0.746, 0.78)	0.789 (0.772, 0.803)	0.025 (0.013, 0.035)	+	0.766 (0.75, 0.781)	0.785 (0.767, 0.801)	0.019 (0.008, 0.03)	+
Cardiovascular	phecode_CV_416-42	Left bundle branch block	0.709 (0.699, 0.722)	0.756 (0.745, 0.767)	0.047 (0.039, 0.056)	+	0.735 (0.724, 0.747)	0.762 (0.752, 0.773)	0.028 (0.02, 0.035)	+	0.737 (0.728, 0.749)	0.757 (0.746, 0.768)	0.019 (0.014, 0.028)	+
Cardiovascular	phecode_CV_416-43	Right bundle branch block	0.72 (0.709, 0.731)	0.753 (0.743, 0.763)	0.033 (0.026, 0.039)	+	0.731 (0.721, 0.742)	0.754 (0.745, 0.765)	0.024 (0.018, 0.029)	+	0.736 (0.727, 0.747)	0.753 (0.743, 0.763)	0.017 (0.012, 0.023)	+
Cardiovascular	phecode_CV_416-5	Premature depolarization [Premature beats]	0.607 (0.594, 0.62)	0.705 (0.692, 0.72)	0.099 (0.084, 0.113)	+	0.612 (0.598, 0.625)	0.705 (0.691, 0.72)	0.094 (0.077, 0.107)	+	0.624 (0.61, 0.637)	0.704 (0.69, 0.719)	0.08 (0.069, 0.096)	+
Cardiovascular	phecode_CV_416-51	Atrial premature depolarization [Supraventricular premature beats]	0.634 (0.599, 0.67)	0.717 (0.68, 0.746)	0.084 (0.055, 0.114)	+	0.63 (0.591, 0.668)	0.714 (0.675, 0.742)	0.083 (0.05, 0.113)	+	0.641 (0.604, 0.683)	0.705 (0.667, 0.735)	0.064 (0.039, 0.093)	+
Cardiovascular	phecode_CV_416-52	Ventricular premature depolarization*	0.619 (0.602, 0.637)	0.706 (0.69, 0.725)	0.087 (0.072, 0.107)	+	0.624 (0.608, 0.642)	0.705 (0.688, 0.724)	0.08 (0.064, 0.103)	+	0.64 (0.624, 0.658)	0.705 (0.689, 0.723)	0.064 (0.049, 0.084)	+
Cardiovascular	phecode_CV_416-7	Sinoatrial node dysfunction	0.721 (0.702, 0.746)	0.782 (0.758, 0.805)	0.061 (0.039, 0.082)	+	0.727 (0.709, 0.75)	0.783 (0.759, 0.807)	0.056 (0.034, 0.078)	+	0.731 (0.711, 0.761)	0.778 (0.753, 0.801)	0.046 (0.026, 0.068)	+
Cardiovascular	phecode_CV_416-71	Sick sinus syndrome*	0.721 (0.7, 0.741)	0.782 (0.762, 0.802)	0.061 (0.04, 0.083)	+	0.727 (0.708, 0.748)	0.783 (0.766, 0.804)	0.056 (0.034, 0.076)	+	0.732 (0.712, 0.752)	0.778 (0.759, 0.8)	0.047 (0.028, 0.064)	+
Cardiovascular	phecode_CV_416-8	Pre-excitation syndrome [Anomalous atrioventricular excitation]	0.511 (0.446, 0.593)	0.594 (0.532, 0.657)	0.083 (-0.008, 0.152)	ns	0.521 (0.463, 0.576)	0.591 (0.521, 0.658)	0.069 (-0.023, 0.13)	ns	0.505 (0.445, 0.574)	0.583 (0.513, 0.649)	0.078 (-0.007, 0.154)	ns
Cardiovascular	phecode_CV_417	Abnormalities of heart beat	0.591 (0.586, 0.595)	0.718 (0.713, 0.724)	0.128 (0.123, 0.132)	+	0.606 (0.601, 0.611)	0.719 (0.714, 0.725)	0.113 (0.107, 0.117)	+	0.619 (0.614, 0.624)	0.718 (0.713, 0.724)	0.1 (0.095, 0.104)	+
Cardiovascular	phecode_CV_417-1	Palpitations	0.556 (0.549, 0.563)	0.735 (0.728, 0.741)	0.179 (0.17, 0.187)	+	0.567 (0.56, 0.575)	0.735 (0.728, 0.741)	0.168 (0.159, 0.176)	+	0.571 (0.563, 0.578)	0.735 (0.728, 0.741)	0.164 (0.154, 0.171)	+
Cardiovascular	phecode_CV_417-2	Tachycardia	0.582 (0.571, 0.592)	0.676 (0.665, 0.685)	0.093 (0.084, 0.106)	+	0.623 (0.611, 0.633)	0.68 (0.67, 0.69)	0.057 (0.048, 0.066)	+	0.633 (0.624, 0.642)	0.675 (0.665, 0.684)	0.042 (0.03, 0.051)	+
Cardiovascular	phecode_CV_417-3	Bradycardia	0.684 (0.675, 0.692)	0.722 (0.714, 0.731)	0.038 (0.033, 0.044)	+	0.694 (0.685, 0.702)	0.722 (0.714, 0.731)	0.028 (0.023, 0.034)	+	0.698 (0.69, 0.707)	0.722 (0.714, 0.73)	0.023 (0.019, 0.028)	+
Cardiovascular	phecode_CV_418	Abnormal results of cardiovascular function studies	0.644 (0.636, 0.653)	0.821 (0.814, 0.828)	0.176 (0.164, 0.185)	+	0.665 (0.657, 0.675)	0.822 (0.816, 0.829)	0.157 (0.148, 0.166)	+	0.678 (0.669, 0.687)	0.821 (0.814, 0.828)	0.143 (0.13, 0.152)	+
Cardiovascular	phecode_CV_418-1	Abnormal electrocardiogram [ECG] [EKG]	0.659 (0.645, 0.673)	0.905 (0.899, 0.91)	0.246 (0.236, 0.256)	+	0.676 (0.663, 0.688)	0.906 (0.901, 0.911)	0.23 (0.219, 0.241)	+	0.688 (0.677, 0.701)	0.905 (0.899, 0.909)	0.217 (0.205, 0.227)	+
Cardiovascular	phecode_CV_418-2	Abnormal findings on diagnostic imaging of heart and coronary circulation*	0.685 (0.674, 0.698)	0.832 (0.823, 0.844)	0.147 (0.134, 0.161)	+	0.71 (0.695, 0.723)	0.832 (0.822, 0.843)	0.122 (0.109, 0.136)	+	0.732 (0.718, 0.747)	0.831 (0.821, 0.843)	0.1 (0.085, 0.111)	+
Cardiovascular	phecode_CV_419	Presence of cardiac device	0.745 (0.736, 0.755)	0.821 (0.812, 0.83)	0.076 (0.069, 0.082)	+	0.764 (0.753, 0.775)	0.821 (0.812, 0.83)	0.057 (0.051, 0.064)	+	0.776 (0.766, 0.787)	0.821 (0.812, 0.829)	0.045 (0.037, 0.051)	+
Cardiovascular	phecode_CV_420	Cardiac arrest	0.708 (0.695, 0.72)	0.755 (0.742, 0.769)	0.047 (0.034, 0.058)	+	0.742 (0.729, 0.756)	0.762 (0.751, 0.776)	0.02 (0.01, 0.028)	+	0.744 (0.731, 0.756)	0.753 (0.741, 0.767)	0.008 (-0.001, 0.019)	ns
Cardiovascular	phecode_CV_423	Abnormal cardiac sounds	0.625 (0.61, 0.646)	0.696 (0.681, 0.708)	0.071 (0.057, 0.082)	+	0.648 (0.631, 0.668)	0.702 (0.688, 0.713)	0.053 (0.043, 0.065)	+	0.651 (0.636, 0.671)	0.695 (0.681, 0.708)	0.044 (0.035, 0.054)	+
Cardiovascular	phecode_CV_423-1	Cardiac murmurs	0.63 (0.613, 0.644)	0.691 (0.677, 0.709)	0.061 (0.049, 0.078)	+	0.653 (0.638, 0.666)	0.698 (0.684, 0.716)	0.045 (0.031, 0.059)	+	0.654 (0.64, 0.669)	0.691 (0.676, 0.708)	0.036 (0.024, 0.052)	+
Cardiovascular	phecode_CV_424	Heart failure	0.729 (0.723, 0.734)	0.801 (0.795, 0.807)	0.073 (0.068, 0.077)	+	0.766 (0.762, 0.772)	0.808 (0.802, 0.813)	0.042 (0.037, 0.046)	+	0.767 (0.762, 0.773)	0.786 (0.78, 0.792)	0.019 (0.013, 0.023)	+
Cardiovascular	phecode_CV_424-1	Left heart failure	0.725 (0.717, 0.731)	0.791 (0.783, 0.799)	0.066 (0.059, 0.074)	+	0.758 (0.75, 0.765)	0.797 (0.79, 0.805)	0.039 (0.033, 0.045)	+	0.765 (0.758, 0.773)	0.791 (0.783, 0.799)	0.025 (0.02, 0.031)	+
Cardiovascular	phecode_CV_424-2	Systolic heart failure	0.702 (0.672, 0.731)	0.934 (0.924, 0.943)	0.232 (0.206, 0.256)	+	0.742 (0.712, 0.773)	0.933 (0.923, 0.944)	0.191 (0.167, 0.213)	+	0.78 (0.742, 0.812)	0.934 (0.924, 0.943)	0.154 (0.129, 0.185)	+
Cardiovascular	phecode_CV_424-3	Diastolic heart failure	0.72 (0.675, 0.758)	0.933 (0.919, 0.948)	0.213 (0.176, 0.257)	+	0.759 (0.72, 0.797)	0.934 (0.92, 0.947)	0.174 (0.144, 0.213)	+	0.782 (0.74, 0.827)	0.917 (0.896, 0.945)	0.136 (0.106, 0.168)	+
Cardiovascular	phecode_CV_425	Cardiomegaly	0.685 (0.678, 0.693)	0.751 (0.743, 0.759)	0.065 (0.058, 0.072)	+	0.721 (0.715, 0.729)	0.762 (0.753, 0.77)	0.041 (0.034, 0.048)	+	0.719 (0.711, 0.728)	0.75 (0.741, 0.758)	0.031 (0.023, 0.037)	+
Cardiovascular	phecode_CV_426	Complications and ill-defined descriptions of heart disease	0.708 (0.7, 0.716)	0.773 (0.765, 0.78)	0.065 (0.057, 0.071)	+	0.735 (0.727, 0.744)	0.778 (0.77, 0.787)	0.043 (0.037, 0.05)	+	0.749 (0.74, 0.756)	0.773 (0.765, 0.78)	0.024 (0.016, 0.03)	+
Cardiovascular	phecode_CV_430	Nontraumatic Intracranial hemorrhage	0.656 (0.642, 0.668)	0.682 (0.67, 0.695)	0.026 (0.015, 0.039)	+	0.674 (0.66, 0.689)	0.689 (0.677, 0.701)	0.015 (0.005, 0.026)	+	0.67 (0.658, 0.683)	0.681 (0.669, 0.693)	0.01 (0.001, 0.023)	+
Cardiovascular	phecode_CV_430-1	Nontraumatic subarachnoid hemorrhage	0.576 (0.555, 0.6)	0.603 (0.579, 0.631)	0.027 (0.002, 0.049)	+	0.609 (0.583, 0.627)	0.621 (0.599, 0.644)	0.011 (-0.01, 0.033)	ns	0.582 (0.559, 0.607)	0.599 (0.575, 0.625)	0.018 (-0.005, 0.039)	ns
Cardiovascular	phecode_CV_430-2	Nontraumatic intracerebral hemorrhage	0.687 (0.671, 0.706)	0.72 (0.704, 0.735)	0.032 (0.017, 0.045)	+	0.706 (0.689, 0.725)	0.727 (0.711, 0.742)	0.021 (0.009, 0.034)	+	0.708 (0.691, 0.724)	0.718 (0.702, 0.733)	0.011 (-0.001, 0.023)	ns
Cardiovascular	phecode_CV_430-3	Nontraumatic subdural hemorrhage	0.733 (0.71, 0.755)	0.757 (0.733, 0.781)	0.024 (0, 0.043)	ns	0.74 (0.719, 0.763)	0.755 (0.732, 0.778)	0.015 (-0.003, 0.034)	ns	0.741 (0.717, 0.765)	0.748 (0.723, 0.775)	0.008 (-0.012, 0.028)	ns
Cardiovascular	phecode_CV_431	Stroke and transient cerebral ischemic attacks	0.686 (0.68, 0.692)	0.72 (0.714, 0.726)	0.034 (0.03, 0.039)	+	0.708 (0.703, 0.714)	0.728 (0.722, 0.734)	0.02 (0.016, 0.025)	+	0.705 (0.699, 0.71)	0.72 (0.714, 0.725)	0.015 (0.011, 0.019)	+
Cardiovascular	phecode_CV_431-1	Stroke	0.685 (0.678, 0.692)	0.717 (0.711, 0.726)	0.031 (0.026, 0.037)	+	0.712 (0.705, 0.719)	0.727 (0.72, 0.735)	0.015 (0.011, 0.02)	+	0.704 (0.697, 0.71)	0.716 (0.71, 0.725)	0.013 (0.007, 0.017)	+
Cardiovascular	phecode_CV_431-11	Cerebral infarction [Ischemic stroke]	0.704 (0.696, 0.712)	0.739 (0.732, 0.748)	0.035 (0.03, 0.04)	+	0.731 (0.723, 0.739)	0.749 (0.741, 0.758)	0.018 (0.013, 0.022)	+	0.725 (0.718, 0.732)	0.739 (0.732, 0.748)	0.013 (0.009, 0.018)	+
Cardiovascular	phecode_CV_431-12	Hemorrhagic stroke	0.637 (0.624, 0.655)	0.663 (0.649, 0.679)	0.026 (0.012, 0.038)	+	0.66 (0.648, 0.678)	0.674 (0.658, 0.688)	0.013 (0, 0.026)	ns	0.653 (0.637, 0.67)	0.661 (0.647, 0.678)	0.009 (-0.003, 0.023)	ns
Cardiovascular	phecode_CV_431-15	Lacunar syndrome*	0.649 (0.61, 0.694)	0.846 (0.821, 0.885)	0.197 (0.154, 0.24)	+	0.708 (0.667, 0.749)	0.852 (0.825, 0.895)	0.144 (0.102, 0.182)	+	0.704 (0.666, 0.745)	0.838 (0.81, 0.875)	0.134 (0.091, 0.17)	+
Cardiovascular	phecode_CV_431-2	Transient cerebral ischemic attack [TIA]	0.688 (0.678, 0.699)	0.748 (0.739, 0.757)	0.061 (0.05, 0.07)	+	0.702 (0.693, 0.712)	0.751 (0.741, 0.76)	0.049 (0.04, 0.057)	+	0.719 (0.709, 0.73)	0.75 (0.74, 0.759)	0.032 (0.024, 0.039)	+
Cardiovascular	phecode_CV_433	Other cerebrovascular disease	0.728 (0.721, 0.735)	0.774 (0.767, 0.78)	0.046 (0.04, 0.052)	+	0.756 (0.749, 0.764)	0.781 (0.775, 0.788)	0.025 (0.022, 0.03)	+	0.758 (0.75, 0.766)	0.775 (0.768, 0.781)	0.017 (0.013, 0.023)	+
Cardiovascular	phecode_CV_433-1	Occlusion and stenosis of cerebral arteries	0.705 (0.688, 0.722)	0.744 (0.724, 0.761)	0.04 (0.028, 0.056)	+	0.735 (0.716, 0.752)	0.755 (0.739, 0.773)	0.02 (0.01, 0.034)	+	0.733 (0.715, 0.75)	0.744 (0.724, 0.762)	0.011 (0.001, 0.021)	+
Cardiovascular	phecode_CV_433-2	Occlusion and stenosis of precerebral arteries	0.74 (0.724, 0.752)	0.781 (0.769, 0.794)	0.041 (0.03, 0.055)	+	0.786 (0.774, 0.799)	0.802 (0.79, 0.814)	0.016 (0.008, 0.024)	+	0.759 (0.744, 0.773)	0.78 (0.768, 0.793)	0.022 (0.01, 0.032)	+
Cardiovascular	phecode_CV_433-21	Carotid artery stenosis	0.741 (0.726, 0.756)	0.783 (0.771, 0.796)	0.042 (0.03, 0.051)	+	0.789 (0.774, 0.802)	0.805 (0.791, 0.818)	0.016 (0.007, 0.024)	+	0.763 (0.75, 0.779)	0.782 (0.77, 0.795)	0.019 (0.009, 0.028)	+
Cardiovascular	phecode_CV_433-3	Cerebrovascular insufficiency	0.687 (0.623, 0.742)	0.778 (0.732, 0.826)	0.09 (0.048, 0.142)	+	0.701 (0.655, 0.759)	0.767 (0.713, 0.813)	0.064 (0.019, 0.109)	+	0.679 (0.626, 0.739)	0.75 (0.693, 0.802)	0.071 (0.03, 0.116)	+
Cardiovascular	phecode_CV_433-32	Vertebro-basilar artery syndrome	0.739 (0.682, 0.792)	0.792 (0.74, 0.854)	0.053 (0.005, 0.101)	+	0.735 (0.678, 0.804)	0.776 (0.719, 0.852)	0.041 (-0.004, 0.092)	ns	0.704 (0.633, 0.785)	0.746 (0.683, 0.812)	0.043 (-0.001, 0.089)	ns
Cardiovascular	phecode_CV_436	Atherosclerosis [ASCVD]	0.71 (0.705, 0.714)	0.737 (0.732, 0.741)	0.027 (0.024, 0.03)	+	0.742 (0.738, 0.747)	0.756 (0.752, 0.76)	0.014 (0.012, 0.016)	+	0.724 (0.72, 0.728)	0.737 (0.732, 0.741)	0.014 (0.011, 0.016)	+
Cardiovascular	phecode_CV_436-2	Atherosclerosis of the extremities	0.746 (0.711, 0.779)	0.845 (0.806, 0.875)	0.099 (0.069, 0.129)	+	0.86 (0.833, 0.887)	0.885 (0.857, 0.908)	0.026 (0.007, 0.044)	+	0.807 (0.774, 0.835)	0.839 (0.796, 0.87)	0.032 (0.009, 0.053)	+
Cardiovascular	phecode_CV_436-3	Atherosclerosis of aorta	0.738 (0.701, 0.774)	0.839 (0.804, 0.876)	0.102 (0.058, 0.144)	+	0.808 (0.77, 0.858)	0.855 (0.826, 0.898)	0.046 (0.012, 0.076)	+	0.764 (0.724, 0.805)	0.816 (0.774, 0.856)	0.051 (0.017, 0.086)	+
Cardiovascular	phecode_CV_436-5	Cerebral atherosclerosis	0.706 (0.678, 0.731)	0.74 (0.711, 0.772)	0.034 (0.014, 0.054)	+	0.735 (0.713, 0.763)	0.749 (0.723, 0.78)	0.014 (-0.004, 0.034)	ns	0.726 (0.7, 0.748)	0.735 (0.706, 0.772)	0.009 (-0.008, 0.034)	ns
Cardiovascular	phecode_CV_438	Aneurysm or ectasia	0.728 (0.717, 0.736)	0.753 (0.743, 0.762)	0.025 (0.019, 0.032)	+	0.751 (0.742, 0.76)	0.765 (0.756, 0.773)	0.014 (0.01, 0.019)	+	0.741 (0.732, 0.749)	0.752 (0.742, 0.761)	0.011 (0.005, 0.017)	+
Cardiovascular	phecode_CV_438-1	Aortic aneurysm and ectasia	0.795 (0.786, 0.803)	0.817 (0.808, 0.827)	0.022 (0.016, 0.028)	+	0.818 (0.808, 0.825)	0.829 (0.82, 0.839)	0.012 (0.006, 0.016)	+	0.805 (0.796, 0.813)	0.816 (0.807, 0.826)	0.011 (0.005, 0.017)	+
Cardiovascular	phecode_CV_438-11	Abdominal aortic aneurysm	0.834 (0.826, 0.844)	0.86 (0.851, 0.869)	0.026 (0.019, 0.033)	+	0.869 (0.86, 0.878)	0.88 (0.871, 0.887)	0.011 (0.006, 0.015)	+	0.847 (0.839, 0.856)	0.86 (0.85, 0.869)	0.013 (0.007, 0.019)	+
Cardiovascular	phecode_CV_438-12	Thoracic aneurysm	0.698 (0.674, 0.721)	0.728 (0.703, 0.751)	0.029 (0.01, 0.049)	+	0.707 (0.684, 0.731)	0.73 (0.705, 0.753)	0.022 (0.003, 0.042)	+	0.707 (0.683, 0.728)	0.729 (0.704, 0.752)	0.022 (0.001, 0.041)	+
Cardiovascular	phecode_CV_438-14	Ruptured aortic aneurysm	0.845 (0.822, 0.872)	0.852 (0.826, 0.881)	0.007 (-0.014, 0.03)	ns	0.881 (0.855, 0.904)	0.878 (0.853, 0.903)	-0.003 (-0.015, 0.008)	ns	0.844 (0.815, 0.874)	0.842 (0.816, 0.877)	-0.002 (-0.022, 0.017)	ns
Cardiovascular	phecode_CV_438-2	Aneurysm of iliac or artery of lower extremity	0.781 (0.752, 0.811)	0.812 (0.787, 0.84)	0.032 (0.012, 0.051)	+	0.797 (0.773, 0.824)	0.812 (0.786, 0.839)	0.015 (0, 0.031)	ns	0.792 (0.761, 0.826)	0.807 (0.778, 0.838)	0.015 (-0.001, 0.032)	ns
Cardiovascular	phecode_CV_438-3	Aneurysm of carotid artery	0.476 (0.419, 0.53)	0.581 (0.519, 0.653)	0.104 (0.011, 0.166)	+	0.553 (0.487, 0.609)	0.588 (0.537, 0.664)	0.035 (-0.034, 0.092)	ns	0.483 (0.414, 0.547)	0.569 (0.51, 0.636)	0.086 (0.015, 0.149)	+
Cardiovascular	phecode_CV_438-4	Arterial dissection	0.663 (0.63, 0.693)	0.687 (0.653, 0.726)	0.024 (-0.006, 0.055)	ns	0.696 (0.664, 0.726)	0.708 (0.675, 0.746)	0.012 (-0.013, 0.043)	ns	0.669 (0.64, 0.702)	0.679 (0.647, 0.719)	0.01 (-0.019, 0.043)	ns
Cardiovascular	phecode_CV_438-41	Aortic dissection	0.686 (0.647, 0.721)	0.709 (0.671, 0.743)	0.023 (-0.01, 0.052)	ns	0.726 (0.693, 0.759)	0.734 (0.689, 0.769)	0.008 (-0.023, 0.037)	ns	0.681 (0.644, 0.722)	0.698 (0.66, 0.735)	0.017 (-0.014, 0.045)	ns
Cardiovascular	phecode_CV_438-43	Coronary artery dissection	0.613 (0.553, 0.673)	0.644 (0.587, 0.715)	0.03 (-0.033, 0.094)	ns	0.668 (0.622, 0.717)	0.685 (0.627, 0.741)	0.016 (-0.034, 0.068)	ns	0.644 (0.588, 0.695)	0.642 (0.584, 0.715)	-0.004 (-0.069, 0.059)	ns
Cardiovascular	phecode_CV_438-6	Cerebral aneurysm	0.592 (0.557, 0.622)	0.676 (0.642, 0.704)	0.084 (0.042, 0.113)	+	0.665 (0.634, 0.698)	0.702 (0.67, 0.733)	0.038 (0.008, 0.064)	+	0.628 (0.587, 0.655)	0.669 (0.638, 0.698)	0.041 (0.006, 0.072)	+
Cardiovascular	phecode_CV_438-7	Aneurysm of heart	0.652 (0.596, 0.741)	0.696 (0.621, 0.764)	0.044 (-0.023, 0.113)	ns	0.66 (0.587, 0.751)	0.691 (0.613, 0.76)	0.03 (-0.029, 0.09)	ns	0.653 (0.594, 0.756)	0.672 (0.599, 0.74)	0.019 (-0.052, 0.075)	ns
Cardiovascular	phecode_CV_439	Hemorrhoids	0.468 (0.462, 0.473)	0.684 (0.679, 0.689)	0.216 (0.209, 0.225)	+	0.504 (0.498, 0.51)	0.686 (0.681, 0.691)	0.182 (0.174, 0.189)	+	0.491 (0.484, 0.498)	0.684 (0.679, 0.689)	0.193 (0.186, 0.202)	+
Cardiovascular	phecode_CV_440	Embolism and thrombosis	0.631 (0.625, 0.637)	0.678 (0.672, 0.683)	0.047 (0.043, 0.052)	+	0.646 (0.638, 0.651)	0.681 (0.674, 0.686)	0.035 (0.031, 0.039)	+	0.651 (0.644, 0.656)	0.677 (0.671, 0.683)	0.026 (0.022, 0.03)	+
Cardiovascular	phecode_CV_440-1	Venous thromboembolism	0.598 (0.59, 0.605)	0.68 (0.673, 0.688)	0.083 (0.075, 0.09)	+	0.606 (0.599, 0.614)	0.681 (0.673, 0.689)	0.075 (0.067, 0.082)	+	0.621 (0.613, 0.628)	0.68 (0.672, 0.688)	0.059 (0.051, 0.065)	+
Cardiovascular	phecode_CV_440-11	Deep vein thrombosis [DVT]	0.576 (0.552, 0.601)	0.877 (0.866, 0.885)	0.301 (0.281, 0.323)	+	0.576 (0.552, 0.599)	0.877 (0.866, 0.886)	0.301 (0.284, 0.323)	+	0.609 (0.583, 0.635)	0.877 (0.867, 0.885)	0.268 (0.248, 0.29)	+
Cardiovascular	phecode_CV_440-12	Portal vein thrombosis	0.636 (0.6, 0.683)	0.699 (0.66, 0.739)	0.063 (0.022, 0.11)	+	0.664 (0.626, 0.708)	0.701 (0.66, 0.742)	0.037 (-0.002, 0.072)	ns	0.681 (0.646, 0.726)	0.687 (0.645, 0.735)	0.006 (-0.029, 0.045)	ns
Cardiovascular	phecode_CV_440-13	Phlebitis and thrombophlebitis	0.607 (0.6, 0.616)	0.681 (0.674, 0.689)	0.074 (0.066, 0.082)	+	0.615 (0.607, 0.624)	0.682 (0.674, 0.691)	0.067 (0.058, 0.075)	+	0.627 (0.618, 0.636)	0.681 (0.673, 0.689)	0.054 (0.047, 0.061)	+
Cardiovascular	phecode_CV_440-2	Arterial embolism and thrombosis	0.701 (0.688, 0.714)	0.764 (0.751, 0.777)	0.063 (0.05, 0.072)	+	0.749 (0.739, 0.761)	0.779 (0.766, 0.794)	0.031 (0.024, 0.037)	+	0.737 (0.722, 0.75)	0.762 (0.749, 0.775)	0.025 (0.018, 0.034)	+
Cardiovascular	phecode_CV_440-21	Embolism of cerebral or precerebral arteries	0.721 (0.691, 0.765)	0.732 (0.7, 0.771)	0.012 (-0.018, 0.043)	ns	0.733 (0.704, 0.77)	0.738 (0.703, 0.778)	0.005 (-0.026, 0.035)	ns	0.724 (0.69, 0.764)	0.723 (0.691, 0.761)	0 (-0.038, 0.03)	ns
Cardiovascular	phecode_CV_440-22	Thrombosis of cerebral or precerebral arteries	0.686 (0.658, 0.715)	0.707 (0.679, 0.744)	0.021 (0.004, 0.046)	+	0.698 (0.672, 0.729)	0.711 (0.684, 0.746)	0.012 (-0.004, 0.031)	ns	0.694 (0.662, 0.726)	0.703 (0.674, 0.738)	0.009 (-0.008, 0.029)	ns
Cardiovascular	phecode_CV_440-3	Pulmonary embolism	0.638 (0.629, 0.646)	0.669 (0.661, 0.677)	0.031 (0.024, 0.037)	+	0.65 (0.641, 0.658)	0.673 (0.664, 0.681)	0.023 (0.017, 0.03)	+	0.652 (0.642, 0.661)	0.668 (0.66, 0.676)	0.017 (0.011, 0.023)	+
Cardiovascular	phecode_CV_441	Arteriovenous malformation	0.525 (0.48, 0.584)	0.623 (0.568, 0.667)	0.097 (0.041, 0.15)	+	0.593 (0.553, 0.636)	0.632 (0.578, 0.684)	0.039 (-0.008, 0.077)	ns	0.572 (0.514, 0.62)	0.605 (0.555, 0.646)	0.033 (-0.029, 0.08)	ns
Cardiovascular	phecode_CV_441-1	Arteriovenous fistula	0.602 (0.538, 0.669)	0.627 (0.548, 0.714)	0.025 (-0.073, 0.138)	ns	0.666 (0.58, 0.744)	0.332 (0.246, 0.42)	-0.334 (-0.449, -0.216)	-	0.688 (0.612, 0.76)	0.699 (0.617, 0.771)	0.01 (-0.064, 0.088)	ns
Cardiovascular	phecode_CV_441-5	Arteriovenous malformation of precerebral or cerebral vessels*	0.41 (0.311, 0.485)	0.562 (0.454, 0.649)	0.151 (0.053, 0.238)	+	0.499 (0.403, 0.582)	0.558 (0.449, 0.652)	0.059 (-0.023, 0.134)	ns	0.434 (0.347, 0.535)	0.567 (0.448, 0.652)	0.132 (0.027, 0.232)	+
Cardiovascular	phecode_CV_442	Disease of capillaries	0.623 (0.576, 0.688)	0.7 (0.655, 0.761)	0.078 (0.032, 0.123)	+	0.653 (0.597, 0.718)	0.702 (0.654, 0.765)	0.049 (0.009, 0.092)	+	0.624 (0.568, 0.702)	0.677 (0.623, 0.745)	0.054 (0.004, 0.104)	+
Cardiovascular	phecode_CV_443	Other disorders of arteries and arterioles	0.695 (0.684, 0.705)	0.83 (0.822, 0.839)	0.135 (0.125, 0.146)	+	0.756 (0.747, 0.765)	0.844 (0.836, 0.853)	0.088 (0.079, 0.098)	+	0.74 (0.729, 0.751)	0.83 (0.822, 0.839)	0.09 (0.079, 0.101)	+
Cardiovascular	phecode_CV_443-1	Stricture of artery [Arterial stenosis]	0.717 (0.697, 0.738)	0.815 (0.794, 0.83)	0.098 (0.078, 0.114)	+	0.827 (0.81, 0.843)	0.853 (0.837, 0.868)	0.026 (0.015, 0.04)	+	0.765 (0.746, 0.784)	0.749 (0.724, 0.776)	-0.016 (-0.038, 0.01)	ns
Cardiovascular	phecode_CV_444	Venous insufficiency	0.577 (0.571, 0.583)	0.666 (0.659, 0.673)	0.088 (0.081, 0.096)	+	0.593 (0.586, 0.601)	0.668 (0.663, 0.676)	0.075 (0.067, 0.081)	+	0.596 (0.59, 0.602)	0.666 (0.659, 0.673)	0.07 (0.063, 0.077)	+
Cardiovascular	phecode_CV_444-1	Varicose veins	0.574 (0.568, 0.582)	0.663 (0.655, 0.67)	0.089 (0.081, 0.096)	+	0.59 (0.583, 0.598)	0.666 (0.659, 0.672)	0.076 (0.07, 0.084)	+	0.592 (0.585, 0.6)	0.664 (0.656, 0.671)	0.071 (0.064, 0.078)	+
Cardiovascular	phecode_CV_444-11	Varicose veins of lower extremities	0.578 (0.571, 0.586)	0.664 (0.656, 0.673)	0.086 (0.078, 0.095)	+	0.59 (0.582, 0.598)	0.666 (0.659, 0.676)	0.076 (0.069, 0.084)	+	0.59 (0.583, 0.599)	0.664 (0.657, 0.674)	0.074 (0.067, 0.082)	+
Cardiovascular	phecode_CV_444-12	Gastric varices*	0.575 (0.521, 0.639)	0.746 (0.697, 0.807)	0.172 (0.096, 0.25)	+	0.699 (0.646, 0.76)	0.746 (0.698, 0.809)	0.047 (-0.011, 0.104)	ns	0.627 (0.572, 0.701)	0.716 (0.665, 0.788)	0.09 (0.014, 0.149)	+
Cardiovascular	phecode_CV_444-13	Esophageal varices	0.64 (0.617, 0.662)	0.77 (0.744, 0.792)	0.13 (0.105, 0.155)	+	0.704 (0.679, 0.728)	0.772 (0.744, 0.795)	0.068 (0.045, 0.09)	+	0.718 (0.692, 0.745)	0.76 (0.733, 0.782)	0.042 (0.006, 0.071)	+
Cardiovascular	phecode_CV_444-15	Scrotal varices [Varicocele]	0.507 (0.474, 0.539)	0.743 (0.706, 0.777)	0.236 (0.174, 0.282)	+	0.525 (0.483, 0.56)	0.747 (0.712, 0.775)	0.222 (0.156, 0.272)	+	0.539 (0.504, 0.572)	0.742 (0.707, 0.778)	0.204 (0.16, 0.247)	+
Cardiovascular	phecode_CV_444-5	Venous insufficiency (chronic) (peripheral)	0.648 (0.633, 0.663)	0.845 (0.832, 0.856)	0.197 (0.181, 0.212)	+	0.666 (0.65, 0.681)	0.844 (0.831, 0.855)	0.178 (0.162, 0.193)	+	0.678 (0.662, 0.695)	0.845 (0.832, 0.856)	0.167 (0.148, 0.183)	+
Cardiovascular	phecode_CV_446	Hypotension	0.67 (0.664, 0.675)	0.732 (0.726, 0.737)	0.062 (0.057, 0.068)	+	0.7 (0.695, 0.707)	0.737 (0.732, 0.742)	0.037 (0.032, 0.041)	+	0.701 (0.695, 0.707)	0.731 (0.725, 0.736)	0.03 (0.026, 0.035)	+
Cardiovascular	phecode_CV_446-2	Orthostatic hypotension	0.708 (0.7, 0.718)	0.778 (0.771, 0.786)	0.07 (0.062, 0.079)	+	0.734 (0.726, 0.743)	0.78 (0.772, 0.787)	0.045 (0.038, 0.054)	+	0.743 (0.734, 0.751)	0.777 (0.77, 0.785)	0.034 (0.028, 0.041)	+
Cardiovascular	phecode_CV_447	Nonspecific low blood-pressure reading	0.616 (0.6, 0.629)	0.687 (0.671, 0.7)	0.071 (0.058, 0.089)	+	0.651 (0.636, 0.667)	0.693 (0.68, 0.707)	0.042 (0.03, 0.056)	+	0.645 (0.632, 0.657)	0.685 (0.67, 0.698)	0.039 (0.026, 0.057)	+
Cardiovascular	phecode_CV_448	Peripheral vascular disease	0.645 (0.638, 0.653)	0.74 (0.733, 0.749)	0.095 (0.089, 0.104)	+	0.702 (0.694, 0.712)	0.751 (0.743, 0.76)	0.049 (0.043, 0.054)	+	0.685 (0.677, 0.694)	0.74 (0.732, 0.749)	0.055 (0.047, 0.062)	+
Cardiovascular	phecode_CV_448-1	Raynaud's syndrome	0.577 (0.564, 0.59)	0.693 (0.677, 0.708)	0.116 (0.101, 0.131)	+	0.6 (0.587, 0.613)	0.703 (0.689, 0.718)	0.103 (0.09, 0.117)	+	0.595 (0.581, 0.61)	0.693 (0.676, 0.707)	0.098 (0.086, 0.114)	+
Cardiovascular	phecode_CV_448-9	Peripheral vascular disease NOS [includes PAD]	0.726 (0.718, 0.736)	0.822 (0.812, 0.83)	0.095 (0.086, 0.104)	+	0.812 (0.803, 0.821)	0.844 (0.837, 0.851)	0.032 (0.027, 0.038)	+	0.605 (0.591, 0.619)	0.821 (0.811, 0.829)	0.216 (0.202, 0.232)	+
Cardiovascular	phecode_CV_449	Other disorders of the circulatory system	0.627 (0.6, 0.648)	0.722 (0.696, 0.748)	0.096 (0.066, 0.121)	+	0.676 (0.65, 0.7)	0.729 (0.7, 0.755)	0.053 (0.032, 0.075)	+	0.68 (0.655, 0.707)	0.718 (0.689, 0.746)	0.037 (0.014, 0.064)	+
Cardiovascular	phecode_CV_452	Hemorrhage, NOS	0.558 (0.529, 0.583)	0.815 (0.792, 0.834)	0.256 (0.229, 0.296)	+	0.579 (0.555, 0.603)	0.814 (0.791, 0.833)	0.235 (0.2, 0.268)	+	0.603 (0.577, 0.631)	0.814 (0.791, 0.834)	0.211 (0.178, 0.242)	+
Dermatological	phecode_DE_660	Infection of the skin	0.492 (0.486, 0.496)	0.779 (0.775, 0.782)	0.287 (0.282, 0.293)	+	0.524 (0.519, 0.529)	0.781 (0.777, 0.784)	0.256 (0.251, 0.262)	+	0.533 (0.529, 0.537)	0.779 (0.775, 0.782)	0.246 (0.241, 0.251)	+
Dermatological	phecode_DE_660-1	Fungal infection of the skin	0.451 (0.443, 0.459)	0.874 (0.871, 0.877)	0.423 (0.414, 0.43)	+	0.476 (0.467, 0.484)	0.874 (0.871, 0.877)	0.398 (0.39, 0.406)	+	0.493 (0.485, 0.502)	0.873 (0.871, 0.877)	0.381 (0.371, 0.388)	+
Dermatological	phecode_DE_660-11	Candidiasis of skin and nails	0.441 (0.418, 0.462)	0.875 (0.864, 0.886)	0.434 (0.412, 0.461)	+	0.55 (0.526, 0.577)	0.877 (0.866, 0.888)	0.328 (0.298, 0.356)	+	0.512 (0.484, 0.541)	0.873 (0.86, 0.884)	0.36 (0.329, 0.39)	+
Dermatological	phecode_DE_660-12	Dermatophytosis	0.477 (0.469, 0.487)	0.873 (0.87, 0.878)	0.396 (0.386, 0.404)	+	0.498 (0.488, 0.508)	0.874 (0.871, 0.879)	0.376 (0.365, 0.385)	+	0.512 (0.503, 0.521)	0.873 (0.87, 0.878)	0.361 (0.351, 0.37)	+
Dermatological	phecode_DE_660-121	Dermatophytosis of scalp and beard	0.601 (0.542, 0.66)	0.89 (0.869, 0.915)	0.288 (0.237, 0.351)	+	0.634 (0.584, 0.691)	0.881 (0.85, 0.915)	0.247 (0.202, 0.298)	+	0.61 (0.545, 0.667)	0.861 (0.827, 0.905)	0.252 (0.199, 0.316)	+
Dermatological	phecode_DE_660-122	Dermatophytosis of nail	0.463 (0.451, 0.477)	0.868 (0.864, 0.873)	0.405 (0.391, 0.417)	+	0.49 (0.479, 0.505)	0.869 (0.865, 0.875)	0.38 (0.364, 0.391)	+	0.491 (0.478, 0.506)	0.868 (0.863, 0.873)	0.377 (0.362, 0.391)	+
Dermatological	phecode_DE_660-123	Dermatophytosis of foot [Athelet's foot]	0.45 (0.434, 0.467)	0.862 (0.855, 0.872)	0.413 (0.396, 0.43)	+	0.521 (0.496, 0.542)	0.863 (0.856, 0.873)	0.343 (0.322, 0.365)	+	0.507 (0.488, 0.528)	0.861 (0.854, 0.87)	0.354 (0.335, 0.373)	+
Dermatological	phecode_DE_660-124	Dermatophytosis of the body	0.431 (0.409, 0.457)	0.871 (0.862, 0.883)	0.44 (0.416, 0.462)	+	0.467 (0.44, 0.491)	0.871 (0.862, 0.882)	0.404 (0.38, 0.431)	+	0.47 (0.444, 0.496)	0.864 (0.854, 0.876)	0.394 (0.369, 0.421)	+
Dermatological	phecode_DE_660-13	Pityriasis versicolor	0.586 (0.551, 0.622)	0.881 (0.869, 0.893)	0.295 (0.261, 0.326)	+	0.585 (0.544, 0.622)	0.879 (0.868, 0.892)	0.294 (0.259, 0.33)	+	0.588 (0.553, 0.626)	0.873 (0.856, 0.887)	0.284 (0.253, 0.321)	+
Dermatological	phecode_DE_660-2	Bacterial infection of the skin	0.34 (0.321, 0.358)	0.834 (0.823, 0.849)	0.494 (0.471, 0.522)	+	0.43 (0.41, 0.452)	0.834 (0.823, 0.849)	0.404 (0.381, 0.431)	+	0.432 (0.412, 0.452)	0.833 (0.821, 0.847)	0.401 (0.376, 0.427)	+
Dermatological	phecode_DE_660-21	Impetigo	0.389 (0.369, 0.407)	0.855 (0.843, 0.864)	0.466 (0.446, 0.488)	+	0.448 (0.429, 0.47)	0.854 (0.842, 0.864)	0.406 (0.383, 0.43)	+	0.467 (0.439, 0.49)	0.853 (0.84, 0.863)	0.386 (0.362, 0.411)	+
Dermatological	phecode_DE_660-23	Cutaneous erysipeloid	0.497 (0.436, 0.548)	0.723 (0.673, 0.769)	0.226 (0.163, 0.309)	+	0.54 (0.48, 0.607)	0.731 (0.685, 0.782)	0.19 (0.129, 0.249)	+	0.507 (0.448, 0.572)	0.712 (0.664, 0.759)	0.204 (0.141, 0.285)	+
Dermatological	phecode_DE_660-4	Carbuncle and furuncle	0.362 (0.344, 0.385)	0.889 (0.882, 0.897)	0.526 (0.505, 0.545)	+	0.553 (0.533, 0.573)	0.892 (0.885, 0.899)	0.338 (0.32, 0.357)	+	0.53 (0.505, 0.553)	0.888 (0.881, 0.896)	0.358 (0.336, 0.384)	+
Dermatological	phecode_DE_660-6	Cellulitis and abscess	0.53 (0.524, 0.535)	0.729 (0.724, 0.735)	0.199 (0.192, 0.206)	+	0.573 (0.567, 0.579)	0.732 (0.726, 0.738)	0.159 (0.153, 0.165)	+	0.577 (0.57, 0.583)	0.729 (0.724, 0.735)	0.153 (0.147, 0.159)	+
Dermatological	phecode_DE_661	Viral exanthemata NOS	0.491 (0.428, 0.569)	0.811 (0.768, 0.853)	0.32 (0.242, 0.4)	+	0.45 (0.377, 0.522)	0.769 (0.709, 0.833)	0.319 (0.246, 0.404)	+	0.477 (0.399, 0.561)	0.757 (0.672, 0.825)	0.281 (0.204, 0.37)	+
Dermatological	phecode_DE_662	Rosacea	0.355 (0.342, 0.367)	0.822 (0.813, 0.83)	0.467 (0.45, 0.484)	+	0.458 (0.446, 0.469)	0.826 (0.817, 0.834)	0.368 (0.354, 0.382)	+	0.431 (0.418, 0.445)	0.822 (0.812, 0.83)	0.39 (0.372, 0.408)	+
Dermatological	phecode_DE_663	Bullous disorders	0.616 (0.579, 0.662)	0.729 (0.697, 0.764)	0.114 (0.076, 0.155)	+	0.62 (0.587, 0.664)	0.723 (0.69, 0.759)	0.103 (0.071, 0.139)	+	0.636 (0.603, 0.68)	0.722 (0.688, 0.756)	0.085 (0.049, 0.122)	+
Dermatological	phecode_DE_663-2	Pemphigoid	0.687 (0.633, 0.742)	0.741 (0.68, 0.797)	0.053 (0.009, 0.106)	+	0.692 (0.633, 0.749)	0.726 (0.661, 0.786)	0.035 (-0.017, 0.081)	ns	0.65 (0.589, 0.709)	0.725 (0.653, 0.788)	0.075 (0.014, 0.141)	+
Dermatological	phecode_DE_664	Papulosquamous disorders	0.505 (0.496, 0.513)	0.702 (0.694, 0.71)	0.198 (0.184, 0.208)	+	0.558 (0.55, 0.567)	0.706 (0.697, 0.714)	0.148 (0.138, 0.159)	+	0.533 (0.523, 0.542)	0.702 (0.695, 0.71)	0.169 (0.157, 0.182)	+
Dermatological	phecode_DE_664-1	Lichen planus, nitidus, or striatus	0.577 (0.558, 0.594)	0.772 (0.758, 0.785)	0.195 (0.173, 0.215)	+	0.602 (0.582, 0.619)	0.775 (0.761, 0.788)	0.173 (0.149, 0.191)	+	0.593 (0.573, 0.61)	0.769 (0.754, 0.783)	0.177 (0.154, 0.195)	+
Dermatological	phecode_DE_664-2	Pityriasis	0.462 (0.425, 0.496)	0.821 (0.801, 0.853)	0.359 (0.318, 0.396)	+	0.467 (0.43, 0.511)	0.815 (0.793, 0.849)	0.349 (0.311, 0.393)	+	0.499 (0.458, 0.538)	0.814 (0.79, 0.844)	0.315 (0.276, 0.354)	+
Dermatological	phecode_DE_664-4	Psoriasis	0.528 (0.517, 0.539)	0.685 (0.673, 0.696)	0.157 (0.144, 0.173)	+	0.585 (0.575, 0.597)	0.694 (0.683, 0.703)	0.108 (0.097, 0.12)	+	0.549 (0.536, 0.561)	0.684 (0.672, 0.695)	0.135 (0.121, 0.151)	+
Dermatological	phecode_DE_664-41	Psoriasis vulgaris*	0.382 (0.345, 0.427)	0.712 (0.665, 0.763)	0.331 (0.264, 0.39)	+	0.524 (0.485, 0.572)	0.703 (0.659, 0.754)	0.179 (0.131, 0.236)	+	0.423 (0.381, 0.476)	0.702 (0.651, 0.749)	0.279 (0.225, 0.332)	+
Dermatological	phecode_DE_664-42	Psoriatic arthropathy	0.418 (0.393, 0.441)	0.754 (0.735, 0.774)	0.336 (0.305, 0.366)	+	0.582 (0.549, 0.606)	0.731 (0.706, 0.755)	0.149 (0.118, 0.185)	+	0.471 (0.445, 0.499)	0.752 (0.731, 0.773)	0.281 (0.25, 0.318)	+
Dermatological	phecode_DE_666	Urticaria	0.452 (0.44, 0.463)	0.827 (0.82, 0.836)	0.376 (0.362, 0.389)	+	0.521 (0.51, 0.534)	0.829 (0.822, 0.838)	0.308 (0.295, 0.321)	+	0.503 (0.488, 0.516)	0.827 (0.82, 0.836)	0.325 (0.312, 0.339)	+
Dermatological	phecode_DE_666-1	Allergic urticaria	0.487 (0.453, 0.522)	0.784 (0.76, 0.811)	0.298 (0.255, 0.338)	+	0.568 (0.535, 0.601)	0.79 (0.766, 0.818)	0.222 (0.177, 0.26)	+	0.496 (0.456, 0.529)	0.778 (0.753, 0.805)	0.282 (0.244, 0.32)	+
Dermatological	phecode_DE_666-2	Idiopathic urticaria	0.474 (0.424, 0.523)	0.837 (0.806, 0.87)	0.364 (0.306, 0.412)	+	0.501 (0.455, 0.55)	0.824 (0.788, 0.867)	0.323 (0.271, 0.373)	+	0.54 (0.485, 0.598)	0.826 (0.794, 0.858)	0.286 (0.239, 0.34)	+
Dermatological	phecode_DE_667	Erythematous conditions	0.552 (0.536, 0.573)	0.689 (0.664, 0.707)	0.136 (0.113, 0.154)	+	0.583 (0.565, 0.604)	0.687 (0.663, 0.705)	0.104 (0.081, 0.121)	+	0.601 (0.579, 0.619)	0.687 (0.663, 0.706)	0.086 (0.062, 0.105)	+
Dermatological	phecode_DE_667-1	Erythema multiforme	0.446 (0.367, 0.529)	0.695 (0.623, 0.774)	0.251 (0.14, 0.343)	+	0.529 (0.44, 0.6)	0.703 (0.619, 0.777)	0.175 (0.089, 0.244)	+	0.476 (0.392, 0.55)	0.705 (0.638, 0.792)	0.23 (0.125, 0.321)	+
Dermatological	phecode_DE_668	Dermatitis [eczema]	0.478 (0.472, 0.485)	0.81 (0.806, 0.815)	0.332 (0.325, 0.34)	+	0.508 (0.502, 0.513)	0.811 (0.807, 0.815)	0.303 (0.295, 0.31)	+	0.519 (0.513, 0.526)	0.81 (0.806, 0.815)	0.291 (0.284, 0.298)	+
Dermatological	phecode_DE_668-1	Atopic dermatitis	0.399 (0.38, 0.417)	0.865 (0.856, 0.874)	0.466 (0.446, 0.49)	+	0.494 (0.473, 0.513)	0.867 (0.858, 0.875)	0.373 (0.356, 0.393)	+	0.444 (0.42, 0.463)	0.864 (0.854, 0.873)	0.419 (0.396, 0.443)	+
Dermatological	phecode_DE_668-2	Seborrheic dermatitis	0.44 (0.426, 0.457)	0.869 (0.863, 0.877)	0.429 (0.414, 0.446)	+	0.474 (0.458, 0.49)	0.869 (0.863, 0.877)	0.396 (0.379, 0.411)	+	0.475 (0.458, 0.492)	0.869 (0.862, 0.876)	0.394 (0.378, 0.41)	+
Dermatological	phecode_DE_668-3	Contact dermatitis	0.465 (0.451, 0.477)	0.829 (0.82, 0.838)	0.364 (0.346, 0.378)	+	0.499 (0.486, 0.512)	0.829 (0.821, 0.838)	0.331 (0.315, 0.347)	+	0.505 (0.49, 0.518)	0.829 (0.82, 0.838)	0.324 (0.307, 0.34)	+
Dermatological	phecode_DE_668-4	Dermatitis due to substances taken internally	0.568 (0.542, 0.607)	0.636 (0.612, 0.661)	0.068 (0.04, 0.101)	+	0.601 (0.571, 0.634)	0.64 (0.616, 0.668)	0.038 (0.013, 0.07)	+	0.599 (0.569, 0.64)	0.63 (0.606, 0.656)	0.031 (-0.003, 0.057)	ns
Dermatological	phecode_DE_668-5	Lichen simplex chronicus	0.524 (0.497, 0.557)	0.756 (0.722, 0.787)	0.232 (0.192, 0.274)	+	0.586 (0.555, 0.614)	0.763 (0.731, 0.795)	0.178 (0.143, 0.212)	+	0.552 (0.526, 0.583)	0.751 (0.716, 0.782)	0.199 (0.166, 0.244)	+
Dermatological	phecode_DE_668-6	Prurigo	0.377 (0.344, 0.406)	0.856 (0.84, 0.875)	0.48 (0.444, 0.523)	+	0.493 (0.461, 0.531)	0.855 (0.837, 0.877)	0.362 (0.326, 0.396)	+	0.431 (0.381, 0.468)	0.851 (0.833, 0.87)	0.421 (0.377, 0.473)	+
Dermatological	phecode_DE_669	Neutrophilic and Eosinophilic dermatoses	0.626 (0.587, 0.67)	0.727 (0.686, 0.767)	0.102 (0.061, 0.143)	+	0.685 (0.635, 0.734)	0.75 (0.713, 0.785)	0.064 (0.03, 0.106)	+	0.649 (0.604, 0.696)	0.717 (0.671, 0.757)	0.067 (0.023, 0.109)	+
Dermatological	phecode_DE_669-3	Hidradenitis suppurativa	0.7 (0.648, 0.761)	0.786 (0.739, 0.834)	0.087 (0.038, 0.132)	+	0.766 (0.706, 0.81)	0.812 (0.774, 0.856)	0.046 (0.012, 0.081)	+	0.707 (0.657, 0.761)	0.782 (0.738, 0.831)	0.075 (0.034, 0.12)	+
Dermatological	phecode_DE_670	Seborrheic keratosis	0.62 (0.609, 0.631)	0.658 (0.648, 0.669)	0.038 (0.029, 0.047)	+	0.624 (0.612, 0.636)	0.662 (0.652, 0.674)	0.038 (0.029, 0.046)	+	0.623 (0.612, 0.636)	0.658 (0.648, 0.669)	0.035 (0.027, 0.042)	+
Dermatological	phecode_DE_672	Skin changes due to solar radiation	0.585 (0.58, 0.59)	0.837 (0.833, 0.84)	0.252 (0.247, 0.257)	+	0.599 (0.594, 0.604)	0.84 (0.837, 0.842)	0.241 (0.236, 0.246)	+	0.597 (0.592, 0.603)	0.837 (0.833, 0.84)	0.24 (0.234, 0.245)	+
Dermatological	phecode_DE_672-1	Acute skin changes due to ultraviolet radiation	0.469 (0.441, 0.502)	0.815 (0.792, 0.835)	0.346 (0.306, 0.384)	+	0.498 (0.464, 0.529)	0.816 (0.793, 0.836)	0.317 (0.282, 0.349)	+	0.504 (0.472, 0.537)	0.812 (0.789, 0.834)	0.309 (0.27, 0.345)	+
Dermatological	phecode_DE_672-11	Acute dermatitis due to solar radiation	0.594 (0.529, 0.661)	0.84 (0.789, 0.893)	0.247 (0.179, 0.316)	+	0.586 (0.516, 0.652)	0.836 (0.782, 0.891)	0.251 (0.188, 0.323)	+	0.604 (0.541, 0.681)	0.829 (0.77, 0.893)	0.225 (0.161, 0.285)	+
Dermatological	phecode_DE_672-12	Sunburn	0.269 (0.22, 0.327)	0.855 (0.816, 0.892)	0.586 (0.493, 0.662)	+	0.518 (0.436, 0.591)	0.846 (0.805, 0.893)	0.328 (0.257, 0.399)	+	0.351 (0.272, 0.411)	0.853 (0.808, 0.897)	0.503 (0.406, 0.584)	+
Dermatological	phecode_DE_672-2	Skin changes due to chronic exposure to nonionizing radiation	0.587 (0.582, 0.592)	0.838 (0.835, 0.841)	0.25 (0.245, 0.256)	+	0.601 (0.597, 0.606)	0.841 (0.838, 0.844)	0.24 (0.234, 0.245)	+	0.599 (0.594, 0.605)	0.838 (0.835, 0.842)	0.239 (0.233, 0.244)	+
Dermatological	phecode_DE_672-21	Actinic keratosis	0.588 (0.583, 0.594)	0.841 (0.838, 0.845)	0.253 (0.247, 0.26)	+	0.602 (0.597, 0.607)	0.844 (0.841, 0.848)	0.243 (0.236, 0.25)	+	0.6 (0.594, 0.605)	0.841 (0.838, 0.845)	0.241 (0.235, 0.249)	+
Dermatological	phecode_DE_674	Disorders of pigmentation	0.513 (0.5, 0.528)	0.751 (0.739, 0.761)	0.237 (0.22, 0.253)	+	0.527 (0.513, 0.541)	0.752 (0.74, 0.762)	0.225 (0.207, 0.24)	+	0.533 (0.52, 0.549)	0.75 (0.738, 0.761)	0.217 (0.199, 0.233)	+
Dermatological	phecode_DE_674-1	Hypopigmentation	0.389 (0.349, 0.424)	0.739 (0.707, 0.772)	0.35 (0.304, 0.406)	+	0.477 (0.431, 0.524)	0.738 (0.708, 0.77)	0.262 (0.215, 0.316)	+	0.404 (0.357, 0.453)	0.733 (0.7, 0.765)	0.33 (0.278, 0.379)	+
Dermatological	phecode_DE_674-11	Vitiligo	0.421 (0.377, 0.467)	0.729 (0.693, 0.778)	0.309 (0.24, 0.372)	+	0.481 (0.433, 0.528)	0.726 (0.69, 0.777)	0.245 (0.183, 0.3)	+	0.417 (0.365, 0.469)	0.721 (0.681, 0.772)	0.304 (0.23, 0.365)	+
Dermatological	phecode_DE_674-2	Hypepigmentation*	0.575 (0.555, 0.597)	0.709 (0.689, 0.729)	0.134 (0.11, 0.154)	+	0.59 (0.57, 0.612)	0.712 (0.692, 0.731)	0.122 (0.102, 0.141)	+	0.586 (0.563, 0.606)	0.707 (0.688, 0.728)	0.122 (0.101, 0.142)	+
Dermatological	phecode_DE_674-22	Freckles*	0.449 (0.4, 0.511)	0.864 (0.834, 0.901)	0.415 (0.352, 0.472)	+	0.546 (0.484, 0.615)	0.851 (0.815, 0.894)	0.305 (0.233, 0.371)	+	0.456 (0.386, 0.519)	0.821 (0.763, 0.874)	0.366 (0.297, 0.429)	+
Dermatological	phecode_DE_675	Atrophic conditions of skin	0.693 (0.676, 0.707)	0.812 (0.799, 0.829)	0.119 (0.107, 0.133)	+	0.705 (0.684, 0.72)	0.811 (0.797, 0.828)	0.106 (0.092, 0.12)	+	0.708 (0.694, 0.723)	0.811 (0.798, 0.83)	0.103 (0.091, 0.116)	+
Dermatological	phecode_DE_675-1	Circumscribed scleroderma	0.696 (0.681, 0.713)	0.817 (0.803, 0.833)	0.122 (0.108, 0.138)	+	0.708 (0.692, 0.724)	0.816 (0.802, 0.833)	0.109 (0.096, 0.123)	+	0.71 (0.694, 0.726)	0.815 (0.8, 0.83)	0.105 (0.092, 0.117)	+
Dermatological	phecode_DE_676	Hypertrophic conditions of skin	0.452 (0.441, 0.462)	0.744 (0.736, 0.754)	0.292 (0.278, 0.307)	+	0.502 (0.493, 0.511)	0.746 (0.737, 0.755)	0.243 (0.229, 0.255)	+	0.491 (0.48, 0.503)	0.744 (0.735, 0.753)	0.253 (0.237, 0.268)	+
Dermatological	phecode_DE_676-1	Hypertrophic scar [Keloid scar]	0.493 (0.451, 0.545)	0.701 (0.658, 0.744)	0.207 (0.152, 0.266)	+	0.57 (0.528, 0.621)	0.72 (0.681, 0.758)	0.15 (0.097, 0.201)	+	0.544 (0.505, 0.587)	0.685 (0.644, 0.726)	0.141 (0.093, 0.189)	+
Dermatological	phecode_DE_676-2	Scar conditions and fibrosis of skin	0.55 (0.535, 0.567)	0.641 (0.628, 0.659)	0.091 (0.074, 0.112)	+	0.552 (0.537, 0.566)	0.642 (0.63, 0.66)	0.09 (0.073, 0.112)	+	0.585 (0.568, 0.6)	0.639 (0.625, 0.658)	0.054 (0.037, 0.072)	+
Dermatological	phecode_DE_677	Chilblains	0.483 (0.447, 0.523)	0.891 (0.878, 0.903)	0.409 (0.367, 0.446)	+	0.548 (0.505, 0.587)	0.891 (0.875, 0.906)	0.343 (0.302, 0.384)	+	0.512 (0.468, 0.567)	0.884 (0.867, 0.898)	0.372 (0.329, 0.409)	+
Dermatological	phecode_DE_678	Other skin and subcutaneous disorders	0.513 (0.507, 0.519)	0.785 (0.78, 0.79)	0.272 (0.264, 0.278)	+	0.523 (0.517, 0.529)	0.785 (0.78, 0.79)	0.262 (0.254, 0.269)	+	0.545 (0.538, 0.551)	0.784 (0.78, 0.79)	0.24 (0.234, 0.246)	+
Dermatological	phecode_DE_679	Skin symptoms	0.472 (0.466, 0.477)	0.831 (0.828, 0.835)	0.359 (0.352, 0.365)	+	0.507 (0.502, 0.513)	0.831 (0.828, 0.835)	0.324 (0.318, 0.331)	+	0.528 (0.521, 0.534)	0.831 (0.827, 0.835)	0.303 (0.297, 0.31)	+
Dermatological	phecode_DE_679-1	Rash and other nonspecific skin eruption	0.469 (0.463, 0.475)	0.823 (0.818, 0.828)	0.354 (0.347, 0.361)	+	0.497 (0.491, 0.504)	0.823 (0.819, 0.828)	0.326 (0.318, 0.334)	+	0.518 (0.511, 0.525)	0.823 (0.818, 0.828)	0.305 (0.297, 0.313)	+
Dermatological	phecode_DE_679-2	Pallor	0.524 (0.49, 0.575)	0.697 (0.649, 0.741)	0.174 (0.121, 0.236)	+	0.546 (0.502, 0.591)	0.692 (0.647, 0.738)	0.146 (0.103, 0.2)	+	0.569 (0.521, 0.621)	0.687 (0.644, 0.732)	0.119 (0.073, 0.173)	+
Dermatological	phecode_DE_679-3	Flushing	0.577 (0.55, 0.605)	0.843 (0.82, 0.874)	0.266 (0.235, 0.297)	+	0.613 (0.587, 0.645)	0.841 (0.819, 0.871)	0.228 (0.2, 0.256)	+	0.625 (0.595, 0.657)	0.834 (0.81, 0.868)	0.21 (0.179, 0.238)	+
Dermatological	phecode_DE_679-4	Pruritus	0.52 (0.512, 0.53)	0.851 (0.846, 0.857)	0.331 (0.321, 0.341)	+	0.565 (0.554, 0.574)	0.853 (0.848, 0.859)	0.289 (0.279, 0.299)	+	0.576 (0.566, 0.587)	0.851 (0.845, 0.857)	0.275 (0.262, 0.285)	+
Dermatological	phecode_DE_679-5	Pyoderma	0.5 (0.449, 0.547)	0.818 (0.778, 0.862)	0.317 (0.255, 0.379)	+	0.55 (0.499, 0.603)	0.812 (0.767, 0.852)	0.261 (0.194, 0.323)	+	0.554 (0.495, 0.613)	0.796 (0.748, 0.848)	0.242 (0.179, 0.314)	+
Dermatological	phecode_DE_679-6	Changes in skin texture	0.511 (0.495, 0.526)	0.877 (0.868, 0.885)	0.366 (0.35, 0.381)	+	0.555 (0.537, 0.57)	0.877 (0.868, 0.884)	0.321 (0.307, 0.341)	+	0.577 (0.558, 0.592)	0.876 (0.867, 0.884)	0.299 (0.284, 0.32)	+
Dermatological	phecode_DE_680	Epidermal thickening	0.566 (0.556, 0.576)	0.817 (0.81, 0.825)	0.251 (0.241, 0.263)	+	0.597 (0.588, 0.608)	0.818 (0.811, 0.826)	0.221 (0.211, 0.233)	+	0.611 (0.6, 0.623)	0.817 (0.81, 0.825)	0.206 (0.194, 0.217)	+
Dermatological	phecode_DE_680-1	Corns and callosities	0.533 (0.517, 0.552)	0.833 (0.823, 0.843)	0.3 (0.279, 0.317)	+	0.586 (0.568, 0.603)	0.834 (0.824, 0.844)	0.248 (0.232, 0.266)	+	0.581 (0.563, 0.599)	0.831 (0.82, 0.842)	0.25 (0.234, 0.266)	+
Dermatological	phecode_DE_680-2	Keratoderma	0.588 (0.512, 0.661)	0.701 (0.624, 0.774)	0.113 (0.012, 0.202)	+	0.604 (0.535, 0.675)	0.695 (0.616, 0.769)	0.089 (0.003, 0.161)	+	0.559 (0.449, 0.637)	0.653 (0.574, 0.742)	0.094 (0.002, 0.171)	+
Dermatological	phecode_DE_680-3	Xerosis cutis*	0.529 (0.514, 0.542)	0.896 (0.891, 0.901)	0.366 (0.354, 0.384)	+	0.579 (0.567, 0.591)	0.897 (0.892, 0.902)	0.318 (0.306, 0.332)	+	0.596 (0.581, 0.61)	0.896 (0.891, 0.901)	0.3 (0.286, 0.315)	+
Dermatological	phecode_DE_680-5	Acanthosis nigricans	0.519 (0.451, 0.596)	0.611 (0.54, 0.675)	0.093 (0.006, 0.165)	+	0.507 (0.447, 0.594)	0.593 (0.53, 0.661)	0.086 (0.013, 0.151)	+	0.523 (0.454, 0.595)	0.591 (0.528, 0.66)	0.067 (-0.003, 0.128)	ns
Dermatological	phecode_DE_681	Localized swelling, mass and lump of skin and subcutaneous tissue	0.484 (0.477, 0.491)	0.834 (0.829, 0.839)	0.35 (0.342, 0.358)	+	0.527 (0.52, 0.534)	0.835 (0.83, 0.84)	0.308 (0.3, 0.315)	+	0.548 (0.539, 0.556)	0.834 (0.828, 0.839)	0.286 (0.277, 0.298)	+
Dermatological	phecode_DE_682	Other follicular disorders	0.408 (0.4, 0.415)	0.724 (0.718, 0.73)	0.316 (0.306, 0.325)	+	0.477 (0.469, 0.484)	0.727 (0.721, 0.733)	0.25 (0.241, 0.26)	+	0.46 (0.452, 0.467)	0.724 (0.718, 0.73)	0.264 (0.255, 0.274)	+
Dermatological	phecode_DE_682-1	Cutaneous cyst	0.406 (0.398, 0.414)	0.708 (0.699, 0.716)	0.301 (0.289, 0.314)	+	0.487 (0.478, 0.497)	0.712 (0.703, 0.721)	0.225 (0.213, 0.236)	+	0.44 (0.432, 0.452)	0.707 (0.699, 0.715)	0.267 (0.254, 0.28)	+
Dermatological	phecode_DE_682-11	Sebaceous cyst [Epidermal cyst]	0.367 (0.357, 0.375)	0.782 (0.774, 0.789)	0.416 (0.402, 0.429)	+	0.456 (0.445, 0.465)	0.785 (0.777, 0.792)	0.329 (0.317, 0.342)	+	0.41 (0.398, 0.422)	0.782 (0.773, 0.789)	0.372 (0.357, 0.387)	+
Dermatological	phecode_DE_682-12	Pilar and trichodermal cyst	0.35 (0.34, 0.359)	0.736 (0.727, 0.744)	0.387 (0.371, 0.402)	+	0.464 (0.453, 0.473)	0.74 (0.732, 0.748)	0.277 (0.264, 0.29)	+	0.418 (0.408, 0.429)	0.736 (0.727, 0.744)	0.318 (0.305, 0.332)	+
Dermatological	phecode_DE_682-2	Pilonidal cyst	0.653 (0.619, 0.694)	0.735 (0.692, 0.783)	0.082 (0.048, 0.114)	+	0.691 (0.653, 0.729)	0.735 (0.698, 0.78)	0.044 (0.016, 0.071)	+	0.668 (0.631, 0.718)	0.73 (0.69, 0.782)	0.063 (0.03, 0.099)	+
Dermatological	phecode_DE_682-4	Acne	0.586 (0.551, 0.624)	0.839 (0.823, 0.858)	0.253 (0.225, 0.293)	+	0.596 (0.567, 0.629)	0.841 (0.825, 0.862)	0.245 (0.216, 0.275)	+	0.603 (0.57, 0.646)	0.834 (0.813, 0.855)	0.231 (0.194, 0.263)	+
Dermatological	phecode_DE_683	Nail disorders	0.469 (0.459, 0.478)	0.842 (0.837, 0.849)	0.373 (0.359, 0.383)	+	0.503 (0.492, 0.514)	0.842 (0.837, 0.849)	0.34 (0.326, 0.351)	+	0.516 (0.504, 0.526)	0.842 (0.837, 0.848)	0.326 (0.311, 0.337)	+
Dermatological	phecode_DE_683-1	Ingrowing nail	0.483 (0.467, 0.497)	0.839 (0.829, 0.848)	0.356 (0.338, 0.372)	+	0.56 (0.543, 0.577)	0.842 (0.832, 0.851)	0.282 (0.265, 0.3)	+	0.535 (0.518, 0.552)	0.838 (0.828, 0.848)	0.303 (0.284, 0.322)	+
Dermatological	phecode_DE_683-2	Nail dystrophy*	0.465 (0.432, 0.496)	0.854 (0.839, 0.872)	0.389 (0.352, 0.424)	+	0.492 (0.464, 0.522)	0.855 (0.841, 0.872)	0.364 (0.332, 0.402)	+	0.498 (0.457, 0.529)	0.852 (0.836, 0.87)	0.355 (0.319, 0.392)	+
Dermatological	phecode_DE_683-4	Onycholysis*	0.516 (0.467, 0.577)	0.834 (0.795, 0.886)	0.317 (0.251, 0.382)	+	0.503 (0.454, 0.556)	0.827 (0.786, 0.885)	0.323 (0.264, 0.38)	+	0.506 (0.432, 0.567)	0.804 (0.753, 0.859)	0.3 (0.235, 0.368)	+
Dermatological	phecode_DE_684	Diseases of hair and hair follicles	0.58 (0.565, 0.592)	0.864 (0.854, 0.875)	0.284 (0.271, 0.296)	+	0.65 (0.634, 0.666)	0.867 (0.857, 0.877)	0.217 (0.199, 0.233)	+	0.65 (0.635, 0.662)	0.864 (0.854, 0.875)	0.214 (0.198, 0.23)	+
Dermatological	phecode_DE_684-1	Alopecia	0.576 (0.562, 0.59)	0.862 (0.85, 0.873)	0.287 (0.27, 0.301)	+	0.64 (0.626, 0.66)	0.866 (0.853, 0.876)	0.225 (0.209, 0.24)	+	0.645 (0.629, 0.666)	0.862 (0.85, 0.872)	0.217 (0.201, 0.232)	+
Dermatological	phecode_DE_684-11	Alopecia Areata	0.567 (0.536, 0.6)	0.846 (0.82, 0.873)	0.279 (0.244, 0.326)	+	0.601 (0.567, 0.637)	0.845 (0.818, 0.875)	0.245 (0.205, 0.293)	+	0.597 (0.555, 0.629)	0.84 (0.815, 0.869)	0.243 (0.205, 0.289)	+
Dermatological	phecode_DE_684-13	Scarring hair loss*	0.611 (0.55, 0.67)	0.719 (0.645, 0.799)	0.109 (0.031, 0.198)	+	0.676 (0.614, 0.735)	0.749 (0.691, 0.817)	0.073 (0.004, 0.141)	+	0.599 (0.527, 0.667)	0.698 (0.625, 0.786)	0.098 (0.03, 0.177)	+
Dermatological	phecode_DE_684-2	Hypertrichosis and hirsutism	0.689 (0.638, 0.739)	0.887 (0.851, 0.928)	0.199 (0.153, 0.24)	+	0.75 (0.704, 0.802)	0.885 (0.843, 0.926)	0.136 (0.096, 0.169)	+	0.717 (0.667, 0.776)	0.87 (0.822, 0.919)	0.153 (0.108, 0.196)	+
Dermatological	phecode_DE_685	Disorders of sweat glands	0.372 (0.36, 0.383)	0.81 (0.798, 0.818)	0.438 (0.421, 0.454)	+	0.522 (0.51, 0.538)	0.81 (0.799, 0.818)	0.288 (0.272, 0.301)	+	0.514 (0.499, 0.528)	0.809 (0.798, 0.818)	0.296 (0.279, 0.312)	+
Dermatological	phecode_DE_685-1	Dyshidrosis	0.448 (0.423, 0.475)	0.88 (0.871, 0.893)	0.432 (0.403, 0.457)	+	0.503 (0.475, 0.534)	0.881 (0.872, 0.893)	0.378 (0.348, 0.407)	+	0.529 (0.504, 0.559)	0.878 (0.867, 0.891)	0.349 (0.319, 0.38)	+
Dermatological	phecode_DE_685-4	Prickly heat and miliaria	0.451 (0.407, 0.505)	0.83 (0.8, 0.859)	0.378 (0.325, 0.431)	+	0.492 (0.446, 0.536)	0.825 (0.791, 0.858)	0.333 (0.28, 0.386)	+	0.54 (0.495, 0.592)	0.825 (0.791, 0.858)	0.285 (0.234, 0.333)	+
Dermatological	phecode_DE_685-8	Hyperhidrosis	0.406 (0.39, 0.422)	0.793 (0.781, 0.805)	0.388 (0.366, 0.411)	+	0.541 (0.526, 0.558)	0.793 (0.781, 0.805)	0.252 (0.233, 0.27)	+	0.513 (0.494, 0.528)	0.793 (0.781, 0.804)	0.28 (0.26, 0.295)	+
Dermatological	phecode_DE_685-82	Generalized hyperhidrosis	0.407 (0.393, 0.42)	0.793 (0.782, 0.805)	0.386 (0.367, 0.405)	+	0.542 (0.528, 0.556)	0.793 (0.782, 0.806)	0.251 (0.235, 0.269)	+	0.512 (0.494, 0.528)	0.792 (0.782, 0.805)	0.281 (0.26, 0.298)	+
Dermatological	phecode_DE_686	Chronic ulcer of skin	0.689 (0.679, 0.698)	0.799 (0.792, 0.807)	0.111 (0.102, 0.122)	+	0.751 (0.743, 0.76)	0.804 (0.796, 0.811)	0.053 (0.045, 0.062)	+	0.75 (0.741, 0.759)	0.797 (0.79, 0.805)	0.047 (0.039, 0.056)	+
Dermatological	phecode_DE_686-1	Pressure ulcer	0.706 (0.695, 0.718)	0.802 (0.792, 0.813)	0.096 (0.084, 0.11)	+	0.752 (0.743, 0.762)	0.807 (0.796, 0.818)	0.055 (0.045, 0.066)	+	0.752 (0.741, 0.763)	0.765 (0.752, 0.779)	0.013 (-0.001, 0.024)	ns
Dermatological	phecode_DE_686-2	Non-pressure chronic ulcer	0.674 (0.661, 0.686)	0.819 (0.805, 0.831)	0.145 (0.134, 0.163)	+	0.768 (0.757, 0.78)	0.825 (0.811, 0.838)	0.057 (0.046, 0.066)	+	0.764 (0.752, 0.777)	0.817 (0.803, 0.829)	0.052 (0.039, 0.065)	+
Dermatological	phecode_DE_687	Vascular disorders of the skin	0.581 (0.537, 0.633)	0.694 (0.647, 0.754)	0.114 (0.049, 0.187)	+	0.612 (0.564, 0.669)	0.691 (0.641, 0.743)	0.078 (0.008, 0.145)	+	0.625 (0.574, 0.676)	0.679 (0.632, 0.728)	0.056 (-0.016, 0.113)	ns
Dermatological	phecode_DE_688	Granulomatous disorder of the skin	0.49 (0.474, 0.504)	0.654 (0.638, 0.671)	0.164 (0.142, 0.186)	+	0.558 (0.536, 0.574)	0.66 (0.645, 0.677)	0.103 (0.086, 0.12)	+	0.531 (0.514, 0.551)	0.653 (0.636, 0.669)	0.122 (0.105, 0.142)	+
Dermatological	phecode_DE_688-1	Sarcoidosis	0.474 (0.45, 0.505)	0.625 (0.6, 0.656)	0.151 (0.113, 0.187)	+	0.623 (0.593, 0.651)	0.663 (0.634, 0.697)	0.04 (0.015, 0.061)	+	0.484 (0.454, 0.511)	0.617 (0.588, 0.647)	0.133 (0.095, 0.169)	+
Dermatological	phecode_DE_688-2	Foreign body granuloma	0.414 (0.353, 0.474)	0.582 (0.526, 0.643)	0.168 (0.095, 0.241)	+	0.442 (0.38, 0.51)	0.574 (0.507, 0.633)	0.133 (0.062, 0.209)	+	0.433 (0.364, 0.512)	0.563 (0.505, 0.63)	0.13 (0.06, 0.201)	+
Dermatological	phecode_DE_688-3	Pyogenic granuloma of skin and subcutaneous tissue	0.463 (0.434, 0.497)	0.678 (0.645, 0.706)	0.215 (0.173, 0.264)	+	0.521 (0.488, 0.56)	0.684 (0.65, 0.713)	0.163 (0.127, 0.203)	+	0.49 (0.453, 0.531)	0.675 (0.641, 0.7)	0.185 (0.14, 0.23)	+
Endocrine/Metab	phecode_EM_200	Disorders of thyroid gland	0.658 (0.654, 0.663)	0.688 (0.684, 0.692)	0.03 (0.027, 0.033)	+	0.671 (0.666, 0.675)	0.694 (0.689, 0.698)	0.023 (0.02, 0.025)	+	0.662 (0.657, 0.667)	0.688 (0.684, 0.692)	0.026 (0.024, 0.029)	+
Endocrine/Metab	phecode_EM_200-1	Hypothyroidism	0.663 (0.658, 0.667)	0.704 (0.699, 0.708)	0.041 (0.037, 0.044)	+	0.676 (0.672, 0.68)	0.709 (0.704, 0.713)	0.033 (0.03, 0.036)	+	0.666 (0.661, 0.671)	0.704 (0.699, 0.708)	0.037 (0.034, 0.041)	+
Endocrine/Metab	phecode_EM_200-11	Secondary hypothyroidism	0.679 (0.664, 0.692)	0.809 (0.797, 0.823)	0.131 (0.116, 0.146)	+	0.695 (0.68, 0.709)	0.811 (0.8, 0.825)	0.116 (0.103, 0.13)	+	0.708 (0.694, 0.722)	0.81 (0.798, 0.824)	0.102 (0.085, 0.118)	+
Endocrine/Metab	phecode_EM_200-12	Hypothyroidism (not specified as secondary)	0.664 (0.659, 0.668)	0.705 (0.699, 0.709)	0.041 (0.038, 0.045)	+	0.677 (0.672, 0.682)	0.711 (0.705, 0.715)	0.034 (0.031, 0.037)	+	0.667 (0.662, 0.671)	0.705 (0.699, 0.709)	0.038 (0.035, 0.042)	+
Endocrine/Metab	phecode_EM_200-2	Goiter	0.645 (0.633, 0.654)	0.684 (0.672, 0.696)	0.04 (0.03, 0.05)	+	0.665 (0.653, 0.674)	0.691 (0.679, 0.702)	0.027 (0.017, 0.036)	+	0.653 (0.641, 0.663)	0.683 (0.671, 0.694)	0.031 (0.022, 0.04)	+
Endocrine/Metab	phecode_EM_200-21	Diffuse goiter	0.585 (0.565, 0.608)	0.707 (0.678, 0.734)	0.122 (0.102, 0.15)	+	0.67 (0.649, 0.692)	0.714 (0.686, 0.739)	0.044 (0.023, 0.065)	+	0.626 (0.603, 0.651)	0.705 (0.675, 0.731)	0.079 (0.055, 0.105)	+
Endocrine/Metab	phecode_EM_200-22	Uninodular goiter [single thyroid nodule]	0.617 (0.598, 0.638)	0.664 (0.643, 0.688)	0.047 (0.026, 0.063)	+	0.634 (0.612, 0.654)	0.671 (0.652, 0.696)	0.037 (0.022, 0.053)	+	0.626 (0.607, 0.65)	0.662 (0.641, 0.685)	0.036 (0.02, 0.051)	+
Endocrine/Metab	phecode_EM_200-23	Multinodular goiter	0.675 (0.658, 0.692)	0.71 (0.69, 0.728)	0.035 (0.021, 0.05)	+	0.696 (0.679, 0.716)	0.718 (0.698, 0.736)	0.022 (0.011, 0.033)	+	0.681 (0.663, 0.7)	0.708 (0.689, 0.726)	0.027 (0.014, 0.04)	+
Endocrine/Metab	phecode_EM_200-3	Thyrotoxicosis [hyperthyroidism]	0.646 (0.634, 0.66)	0.709 (0.695, 0.723)	0.063 (0.049, 0.076)	+	0.669 (0.655, 0.683)	0.714 (0.701, 0.73)	0.046 (0.036, 0.059)	+	0.661 (0.646, 0.673)	0.707 (0.694, 0.722)	0.046 (0.034, 0.061)	+
Endocrine/Metab	phecode_EM_200-31	Graves' disease [Toxic diffuse goiter]	0.636 (0.61, 0.664)	0.699 (0.673, 0.724)	0.063 (0.036, 0.089)	+	0.675 (0.65, 0.703)	0.681 (0.657, 0.711)	0.006 (-0.026, 0.03)	ns	0.641 (0.616, 0.666)	0.695 (0.67, 0.719)	0.055 (0.03, 0.084)	+
Endocrine/Metab	phecode_EM_200-4	Thyroiditis	0.612 (0.586, 0.644)	0.726 (0.693, 0.757)	0.115 (0.08, 0.148)	+	0.632 (0.604, 0.666)	0.719 (0.685, 0.754)	0.087 (0.05, 0.118)	+	0.631 (0.599, 0.67)	0.719 (0.689, 0.752)	0.089 (0.052, 0.12)	+
Endocrine/Metab	phecode_EM_200-41	Chronic thyroiditis	0.646 (0.617, 0.682)	0.697 (0.648, 0.74)	0.051 (0.008, 0.098)	+	0.654 (0.618, 0.686)	0.733 (0.692, 0.786)	0.079 (0.039, 0.119)	+	0.656 (0.626, 0.701)	0.746 (0.705, 0.786)	0.089 (0.05, 0.124)	+
Endocrine/Metab	phecode_EM_200-411	Hashimoto thyroiditis [Chronic lymphocytic thyroiditis]	0.647 (0.618, 0.68)	0.74 (0.697, 0.783)	0.094 (0.056, 0.133)	+	0.651 (0.623, 0.682)	0.745 (0.705, 0.785)	0.094 (0.061, 0.131)	+	0.653 (0.62, 0.698)	0.741 (0.7, 0.791)	0.089 (0.048, 0.124)	+
Endocrine/Metab	phecode_EM_200-7	Iodine-related thyroid disorders	0.586 (0.559, 0.619)	0.813 (0.791, 0.838)	0.227 (0.197, 0.267)	+	0.608 (0.578, 0.639)	0.812 (0.792, 0.844)	0.205 (0.174, 0.239)	+	0.599 (0.573, 0.63)	0.809 (0.786, 0.834)	0.209 (0.179, 0.247)	+
Endocrine/Metab	phecode_EM_200-9	Abnormal thyroid function studies	0.58 (0.553, 0.609)	0.846 (0.821, 0.867)	0.267 (0.238, 0.297)	+	0.588 (0.558, 0.622)	0.842 (0.816, 0.864)	0.255 (0.224, 0.286)	+	0.601 (0.571, 0.638)	0.841 (0.813, 0.866)	0.239 (0.207, 0.272)	+
Endocrine/Metab	phecode_EM_202	Diabetes mellitus	0.627 (0.622, 0.631)	0.72 (0.716, 0.724)	0.093 (0.089, 0.097)	+	0.742 (0.738, 0.746)	0.778 (0.775, 0.781)	0.036 (0.033, 0.038)	+	0.64 (0.637, 0.645)	0.72 (0.716, 0.724)	0.08 (0.075, 0.084)	+
Endocrine/Metab	phecode_EM_202-1	Type 1 diabetes	0.614 (0.601, 0.628)	0.822 (0.809, 0.836)	0.207 (0.19, 0.223)	+	0.823 (0.81, 0.838)	0.847 (0.837, 0.86)	0.023 (0.015, 0.034)	+	0.77 (0.755, 0.783)	0.825 (0.811, 0.839)	0.054 (0.041, 0.066)	+
Endocrine/Metab	phecode_EM_202-2	Type 2 diabetes	0.628 (0.624, 0.632)	0.725 (0.722, 0.73)	0.098 (0.093, 0.102)	+	0.75 (0.747, 0.754)	0.784 (0.781, 0.788)	0.034 (0.032, 0.037)	+	0.649 (0.644, 0.654)	0.726 (0.722, 0.73)	0.077 (0.072, 0.081)	+
Endocrine/Metab	phecode_EM_202-4	Other specified diabetes*	0.581 (0.575, 0.587)	0.941 (0.939, 0.944)	0.36 (0.354, 0.367)	+	0.827 (0.822, 0.833)	0.948 (0.946, 0.95)	0.121 (0.116, 0.125)	+	0.767 (0.759, 0.773)	0.941 (0.939, 0.944)	0.175 (0.169, 0.182)	+
Endocrine/Metab	phecode_EM_204	Abnormal glucose	0.618 (0.611, 0.626)	0.804 (0.798, 0.81)	0.186 (0.177, 0.195)	+	0.727 (0.715, 0.736)	0.812 (0.806, 0.818)	0.084 (0.076, 0.091)	+	0.709 (0.697, 0.718)	0.796 (0.789, 0.803)	0.088 (0.079, 0.096)	+
Endocrine/Metab	phecode_EM_204-1	Impaired fasting glucose	0.585 (0.569, 0.602)	0.898 (0.893, 0.903)	0.313 (0.298, 0.329)	+	0.651 (0.638, 0.663)	0.909 (0.904, 0.913)	0.258 (0.246, 0.27)	+	0.617 (0.602, 0.633)	0.901 (0.896, 0.906)	0.284 (0.27, 0.299)	+
Endocrine/Metab	phecode_EM_204-2	Impaired glucose tolerance (oral)	0.609 (0.563, 0.652)	0.898 (0.881, 0.915)	0.289 (0.245, 0.332)	+	0.685 (0.647, 0.727)	0.91 (0.895, 0.924)	0.225 (0.191, 0.263)	+	0.614 (0.57, 0.663)	0.877 (0.849, 0.907)	0.262 (0.222, 0.305)	+
Endocrine/Metab	phecode_EM_204-3	Hypoglycemia	0.642 (0.631, 0.658)	0.857 (0.846, 0.871)	0.215 (0.196, 0.229)	+	0.844 (0.832, 0.857)	0.866 (0.855, 0.879)	0.021 (0.012, 0.029)	+	0.715 (0.698, 0.734)	0.751 (0.736, 0.765)	0.036 (0.011, 0.059)	+
Endocrine/Metab	phecode_EM_204-32	Drug-induced hypoglycemia*	0.642 (0.567, 0.728)	0.891 (0.839, 0.963)	0.249 (0.177, 0.337)	+	0.848 (0.777, 0.931)	0.893 (0.843, 0.966)	0.046 (0.002, 0.089)	+	0.815 (0.732, 0.885)	0.886 (0.837, 0.966)	0.071 (0.023, 0.129)	+
Endocrine/Metab	phecode_EM_204-4	Hyperglycemia	0.575 (0.558, 0.595)	0.828 (0.814, 0.841)	0.253 (0.229, 0.275)	+	0.732 (0.713, 0.749)	0.836 (0.823, 0.847)	0.104 (0.088, 0.118)	+	0.709 (0.683, 0.731)	0.826 (0.812, 0.839)	0.118 (0.1, 0.134)	+
Endocrine/Metab	phecode_EM_204-5	Prediabetes*	0.609 (0.557, 0.67)	0.897 (0.872, 0.918)	0.288 (0.24, 0.35)	+	0.705 (0.656, 0.763)	0.911 (0.89, 0.931)	0.208 (0.153, 0.253)	+	0.601 (0.546, 0.669)	0.868 (0.831, 0.918)	0.267 (0.211, 0.331)	+
Endocrine/Metab	phecode_EM_206	Disorders of pancreatic internal secretion (excl. DM)	0.304 (0.248, 0.367)	0.791 (0.758, 0.83)	0.485 (0.394, 0.563)	+	0.323 (0.258, 0.388)	0.775 (0.733, 0.827)	0.452 (0.363, 0.532)	+	0.291 (0.22, 0.366)	0.744 (0.683, 0.805)	0.453 (0.379, 0.542)	+
Endocrine/Metab	phecode_EM_208	Disorders of parathyroid gland	0.669 (0.652, 0.685)	0.734 (0.721, 0.749)	0.066 (0.051, 0.079)	+	0.695 (0.679, 0.71)	0.736 (0.721, 0.75)	0.041 (0.028, 0.054)	+	0.708 (0.695, 0.726)	0.733 (0.718, 0.747)	0.025 (0.013, 0.04)	+
Endocrine/Metab	phecode_EM_208-1	Hypoparathyroidism	0.616 (0.58, 0.661)	0.757 (0.724, 0.793)	0.141 (0.098, 0.182)	+	0.674 (0.637, 0.711)	0.755 (0.721, 0.791)	0.082 (0.043, 0.115)	+	0.685 (0.649, 0.726)	0.748 (0.712, 0.785)	0.063 (0.024, 0.102)	+
Endocrine/Metab	phecode_EM_208-2	Hyperparathyroidism	0.679 (0.664, 0.696)	0.741 (0.724, 0.755)	0.061 (0.047, 0.079)	+	0.703 (0.685, 0.721)	0.742 (0.725, 0.757)	0.039 (0.026, 0.056)	+	0.717 (0.701, 0.733)	0.739 (0.721, 0.753)	0.021 (0.009, 0.033)	+
Endocrine/Metab	phecode_EM_208-22	Secondary hyperparathyroidism	0.602 (0.525, 0.672)	0.835 (0.786, 0.893)	0.234 (0.163, 0.331)	+	0.707 (0.647, 0.787)	0.814 (0.747, 0.876)	0.107 (0.026, 0.192)	+	0.75 (0.678, 0.841)	0.819 (0.766, 0.881)	0.069 (0.011, 0.115)	+
Endocrine/Metab	phecode_EM_209	Disorders of the pituitary gland and its hypothalamic control	0.611 (0.586, 0.635)	0.692 (0.67, 0.714)	0.081 (0.057, 0.101)	+	0.632 (0.61, 0.655)	0.688 (0.662, 0.709)	0.057 (0.028, 0.08)	+	0.629 (0.605, 0.652)	0.686 (0.662, 0.705)	0.058 (0.036, 0.077)	+
Endocrine/Metab	phecode_EM_209-1	Pituitary hyperfunction	0.646 (0.618, 0.677)	0.696 (0.665, 0.731)	0.05 (0.024, 0.076)	+	0.67 (0.64, 0.696)	0.704 (0.669, 0.737)	0.034 (0.006, 0.06)	+	0.655 (0.616, 0.683)	0.69 (0.66, 0.721)	0.036 (0.009, 0.064)	+
Endocrine/Metab	phecode_EM_209-12	Syndrome of inappropriate secretion of antidiuretic hormone	0.703 (0.673, 0.733)	0.729 (0.702, 0.761)	0.026 (-0.007, 0.062)	ns	0.726 (0.694, 0.759)	0.739 (0.709, 0.77)	0.012 (-0.014, 0.042)	ns	0.705 (0.673, 0.735)	0.718 (0.686, 0.756)	0.013 (-0.014, 0.047)	ns
Endocrine/Metab	phecode_EM_209-2	Hypopituitarism	0.625 (0.589, 0.657)	0.441 (0.39, 0.485)	-0.185 (-0.247, -0.127)	-	0.678 (0.639, 0.711)	0.769 (0.731, 0.806)	0.091 (0.053, 0.132)	+	0.641 (0.602, 0.677)	0.755 (0.72, 0.79)	0.115 (0.079, 0.156)	+
Endocrine/Metab	phecode_EM_209-23	Iatrogenic hypopituitarism*	0.472 (0.398, 0.551)	0.846 (0.779, 0.913)	0.372 (0.273, 0.484)	+	0.586 (0.507, 0.657)	0.835 (0.772, 0.914)	0.249 (0.17, 0.342)	+	0.531 (0.427, 0.641)	0.779 (0.699, 0.9)	0.249 (0.128, 0.349)	+
Endocrine/Metab	phecode_EM_209-4	Diabetes insipidus	0.501 (0.408, 0.565)	0.723 (0.664, 0.797)	0.224 (0.141, 0.314)	+	0.554 (0.482, 0.63)	0.709 (0.643, 0.779)	0.155 (0.063, 0.244)	+	0.525 (0.435, 0.588)	0.678 (0.601, 0.767)	0.154 (0.059, 0.25)	+
Endocrine/Metab	phecode_EM_211	Disorders of adrenal glands	0.56 (0.538, 0.579)	0.7 (0.678, 0.722)	0.141 (0.116, 0.164)	+	0.617 (0.59, 0.642)	0.707 (0.684, 0.729)	0.09 (0.07, 0.115)	+	0.606 (0.584, 0.629)	0.697 (0.676, 0.717)	0.091 (0.066, 0.114)	+
Endocrine/Metab	phecode_EM_211-1	Adrenal hyperfunction	0.498 (0.448, 0.541)	0.661 (0.605, 0.712)	0.163 (0.098, 0.236)	+	0.631 (0.567, 0.693)	0.696 (0.641, 0.75)	0.062 (-0.008, 0.119)	ns	0.531 (0.473, 0.579)	0.634 (0.576, 0.689)	0.103 (0.02, 0.166)	+
Endocrine/Metab	phecode_EM_211-13	Cushing's syndrome	0.595 (0.522, 0.663)	0.704 (0.624, 0.782)	0.109 (0.043, 0.184)	+	0.597 (0.512, 0.679)	0.688 (0.585, 0.773)	0.09 (0.026, 0.154)	+	0.608 (0.528, 0.688)	0.66 (0.585, 0.742)	0.052 (-0.004, 0.11)	ns
Endocrine/Metab	phecode_EM_211-2	Adrenocortical insufficiency	0.545 (0.516, 0.57)	0.728 (0.695, 0.759)	0.183 (0.147, 0.218)	+	0.601 (0.567, 0.632)	0.689 (0.653, 0.73)	0.087 (0.043, 0.134)	+	0.604 (0.574, 0.632)	0.717 (0.683, 0.752)	0.113 (0.081, 0.151)	+
Endocrine/Metab	phecode_EM_214	Disorders of ovarian function	0.648 (0.591, 0.708)	0.797 (0.749, 0.848)	0.15 (0.099, 0.21)	+	0.631 (0.571, 0.688)	0.777 (0.715, 0.832)	0.146 (0.093, 0.214)	+	0.637 (0.577, 0.7)	0.778 (0.724, 0.829)	0.141 (0.091, 0.197)	+
Endocrine/Metab	phecode_EM_214-1	Ovarian failure	0.647 (0.591, 0.732)	0.818 (0.781, 0.867)	0.171 (0.112, 0.227)	+	0.63 (0.571, 0.703)	0.795 (0.744, 0.857)	0.165 (0.106, 0.224)	+	0.637 (0.574, 0.716)	0.795 (0.742, 0.848)	0.158 (0.1, 0.22)	+
Endocrine/Metab	phecode_EM_214-11	Premature menopause	0.616 (0.545, 0.698)	0.848 (0.816, 0.893)	0.231 (0.15, 0.322)	+	0.6 (0.514, 0.674)	0.827 (0.784, 0.884)	0.226 (0.151, 0.302)	+	0.6 (0.521, 0.684)	0.813 (0.756, 0.878)	0.212 (0.127, 0.292)	+
Endocrine/Metab	phecode_EM_215	Testicular dysfunction	0.399 (0.361, 0.44)	0.719 (0.68, 0.758)	0.321 (0.267, 0.381)	+	0.6 (0.56, 0.639)	0.72 (0.684, 0.76)	0.121 (0.079, 0.167)	+	0.529 (0.481, 0.582)	0.715 (0.679, 0.75)	0.188 (0.132, 0.25)	+
Endocrine/Metab	phecode_EM_215-1	Testicular hypofunction	0.385 (0.345, 0.428)	0.724 (0.678, 0.76)	0.338 (0.268, 0.396)	+	0.6 (0.558, 0.649)	0.724 (0.679, 0.762)	0.124 (0.07, 0.175)	+	0.522 (0.475, 0.577)	0.721 (0.674, 0.759)	0.198 (0.139, 0.256)	+
Endocrine/Metab	phecode_EM_229	Other endocrine disorders, NOS	0.424 (0.373, 0.472)	0.773 (0.726, 0.836)	0.35 (0.282, 0.423)	+	0.527 (0.461, 0.603)	0.759 (0.707, 0.817)	0.233 (0.157, 0.297)	+	0.537 (0.478, 0.595)	0.762 (0.715, 0.824)	0.225 (0.164, 0.281)	+
Endocrine/Metab	phecode_EM_230	Malnutrition and underweight	0.61 (0.603, 0.617)	0.689 (0.683, 0.698)	0.079 (0.073, 0.085)	+	0.644 (0.636, 0.65)	0.696 (0.69, 0.705)	0.052 (0.046, 0.057)	+	0.64 (0.633, 0.647)	0.689 (0.683, 0.698)	0.049 (0.043, 0.054)	+
Endocrine/Metab	phecode_EM_230-1	Protein-calorie malnutrition	0.616 (0.586, 0.653)	0.746 (0.717, 0.779)	0.129 (0.094, 0.164)	+	0.694 (0.664, 0.727)	0.698 (0.661, 0.735)	0.004 (-0.042, 0.048)	ns	0.661 (0.629, 0.696)	0.741 (0.712, 0.77)	0.08 (0.048, 0.118)	+
Endocrine/Metab	phecode_EM_230-2	Abnormal weight loss and underweight	0.612 (0.605, 0.619)	0.688 (0.682, 0.694)	0.076 (0.07, 0.082)	+	0.645 (0.637, 0.653)	0.695 (0.688, 0.701)	0.05 (0.045, 0.055)	+	0.641 (0.634, 0.649)	0.688 (0.682, 0.694)	0.047 (0.042, 0.053)	+
Endocrine/Metab	phecode_EM_230-21	Abnormal weight loss	0.613 (0.606, 0.62)	0.688 (0.681, 0.695)	0.075 (0.068, 0.081)	+	0.645 (0.639, 0.652)	0.695 (0.687, 0.701)	0.049 (0.044, 0.056)	+	0.641 (0.634, 0.648)	0.688 (0.681, 0.695)	0.046 (0.041, 0.052)	+
Endocrine/Metab	phecode_EM_230-22	Underweight	0.521 (0.48, 0.587)	0.814 (0.775, 0.85)	0.293 (0.234, 0.351)	+	0.657 (0.612, 0.717)	0.814 (0.77, 0.853)	0.157 (0.114, 0.206)	+	0.567 (0.519, 0.628)	0.81 (0.769, 0.843)	0.244 (0.191, 0.297)	+
Endocrine/Metab	phecode_EM_230-3	Anorexia	0.612 (0.595, 0.627)	0.724 (0.709, 0.737)	0.112 (0.094, 0.127)	+	0.649 (0.634, 0.664)	0.726 (0.712, 0.739)	0.078 (0.061, 0.092)	+	0.654 (0.637, 0.67)	0.723 (0.706, 0.735)	0.069 (0.055, 0.083)	+
Endocrine/Metab	phecode_EM_230-4	Cachexia	0.674 (0.619, 0.74)	0.769 (0.717, 0.813)	0.093 (0.033, 0.164)	+	0.747 (0.707, 0.795)	0.788 (0.739, 0.829)	0.04 (-0.005, 0.096)	ns	0.723 (0.675, 0.803)	0.753 (0.696, 0.801)	0.03 (-0.016, 0.096)	ns
Endocrine/Metab	phecode_EM_232	Vitamin deficiencies	0.535 (0.529, 0.542)	0.75 (0.745, 0.756)	0.215 (0.206, 0.222)	+	0.652 (0.645, 0.66)	0.767 (0.761, 0.773)	0.115 (0.108, 0.121)	+	0.604 (0.596, 0.611)	0.749 (0.744, 0.755)	0.145 (0.138, 0.151)	+
Endocrine/Metab	phecode_EM_232-2	Vitamin B group deficiency	0.591 (0.578, 0.603)	0.738 (0.727, 0.748)	0.147 (0.134, 0.16)	+	0.671 (0.66, 0.682)	0.748 (0.737, 0.757)	0.076 (0.068, 0.085)	+	0.647 (0.634, 0.659)	0.736 (0.724, 0.746)	0.089 (0.078, 0.099)	+
Endocrine/Metab	phecode_EM_232-27	Vitamin B12 deficiency	0.601 (0.582, 0.62)	0.763 (0.747, 0.779)	0.162 (0.143, 0.182)	+	0.674 (0.658, 0.691)	0.767 (0.751, 0.782)	0.093 (0.074, 0.11)	+	0.655 (0.637, 0.675)	0.76 (0.745, 0.776)	0.106 (0.084, 0.124)	+
Endocrine/Metab	phecode_EM_232-29	Folate deficiency [Vitamin B9]	0.663 (0.637, 0.697)	0.742 (0.707, 0.776)	0.078 (0.051, 0.116)	+	0.731 (0.696, 0.765)	0.757 (0.724, 0.791)	0.025 (0.001, 0.051)	+	0.702 (0.671, 0.732)	0.735 (0.7, 0.768)	0.032 (0.005, 0.065)	+
Endocrine/Metab	phecode_EM_232-4	Vitamin D deficiency	0.523 (0.515, 0.533)	0.778 (0.772, 0.786)	0.255 (0.247, 0.264)	+	0.663 (0.653, 0.671)	0.798 (0.792, 0.803)	0.135 (0.127, 0.143)	+	0.595 (0.586, 0.606)	0.778 (0.771, 0.785)	0.183 (0.174, 0.192)	+
Endocrine/Metab	phecode_EM_234	Other nutritional deficiencies	0.15 (0.137, 0.164)	0.782 (0.775, 0.79)	0.632 (0.614, 0.648)	+	0.165 (0.15, 0.18)	0.775 (0.767, 0.783)	0.61 (0.595, 0.628)	+	0.163 (0.147, 0.178)	0.776 (0.769, 0.785)	0.613 (0.595, 0.633)	+
Endocrine/Metab	phecode_EM_236	Overweight and obesity	0.506 (0.502, 0.51)	0.69 (0.686, 0.694)	0.184 (0.179, 0.189)	+	0.66 (0.657, 0.664)	0.731 (0.726, 0.735)	0.07 (0.067, 0.074)	+	0.543 (0.539, 0.548)	0.69 (0.686, 0.694)	0.147 (0.141, 0.152)	+
Endocrine/Metab	phecode_EM_236-1	Obesity	0.506 (0.502, 0.511)	0.69 (0.684, 0.695)	0.184 (0.178, 0.19)	+	0.66 (0.656, 0.664)	0.731 (0.727, 0.735)	0.071 (0.067, 0.074)	+	0.543 (0.538, 0.548)	0.69 (0.684, 0.695)	0.147 (0.142, 0.153)	+
Endocrine/Metab	phecode_EM_236-11	Morbid obesity	0.346 (0.316, 0.372)	0.896 (0.876, 0.914)	0.55 (0.512, 0.579)	+	0.693 (0.659, 0.724)	0.909 (0.892, 0.925)	0.216 (0.18, 0.249)	+	0.63 (0.594, 0.67)	0.89 (0.872, 0.909)	0.26 (0.223, 0.292)	+
Endocrine/Metab	phecode_EM_237	Abnormal weight gain	0.311 (0.287, 0.336)	0.882 (0.873, 0.894)	0.572 (0.544, 0.595)	+	0.524 (0.491, 0.549)	0.881 (0.872, 0.893)	0.358 (0.331, 0.39)	+	0.509 (0.481, 0.539)	0.879 (0.869, 0.892)	0.37 (0.341, 0.397)	+
Endocrine/Metab	phecode_EM_239	Hyperlipidemia	0.662 (0.658, 0.665)	0.708 (0.705, 0.71)	0.046 (0.044, 0.049)	+	0.695 (0.692, 0.697)	0.723 (0.721, 0.726)	0.029 (0.027, 0.03)	+	0.677 (0.673, 0.679)	0.708 (0.705, 0.711)	0.032 (0.03, 0.034)	+
Endocrine/Metab	phecode_EM_239-1	Hypercholesterolemia	0.664 (0.66, 0.667)	0.712 (0.709, 0.715)	0.048 (0.046, 0.051)	+	0.696 (0.693, 0.699)	0.726 (0.723, 0.728)	0.03 (0.028, 0.032)	+	0.679 (0.676, 0.682)	0.712 (0.709, 0.715)	0.033 (0.031, 0.035)	+
Endocrine/Metab	phecode_EM_239-11	Pure hypercholesterolemia	0.664 (0.661, 0.667)	0.713 (0.71, 0.715)	0.048 (0.046, 0.051)	+	0.696 (0.694, 0.699)	0.727 (0.724, 0.73)	0.03 (0.028, 0.032)	+	0.68 (0.677, 0.683)	0.713 (0.71, 0.716)	0.033 (0.031, 0.035)	+
Endocrine/Metab	phecode_EM_239-2	Hyperglyceridemia	0.585 (0.565, 0.611)	0.739 (0.716, 0.762)	0.153 (0.124, 0.181)	+	0.708 (0.683, 0.738)	0.769 (0.744, 0.793)	0.061 (0.041, 0.078)	+	0.624 (0.599, 0.649)	0.738 (0.713, 0.761)	0.114 (0.088, 0.141)	+
Endocrine/Metab	phecode_EM_239-21	Pure hyperglyceridemia	0.596 (0.558, 0.636)	0.782 (0.741, 0.822)	0.186 (0.127, 0.237)	+	0.738 (0.69, 0.774)	0.797 (0.754, 0.832)	0.059 (0.032, 0.088)	+	0.606 (0.558, 0.651)	0.761 (0.718, 0.803)	0.155 (0.098, 0.22)	+
Endocrine/Metab	phecode_EM_239-3	Mixed hyperlipidemia	0.559 (0.529, 0.59)	0.714 (0.687, 0.745)	0.156 (0.123, 0.196)	+	0.699 (0.67, 0.732)	0.751 (0.727, 0.779)	0.052 (0.031, 0.078)	+	0.596 (0.561, 0.63)	0.717 (0.69, 0.745)	0.121 (0.089, 0.164)	+
Endocrine/Metab	phecode_EM_244	Disorders of lipoprotein metabolism and other lipidemias	0.633 (0.615, 0.651)	0.737 (0.721, 0.754)	0.104 (0.08, 0.128)	+	0.709 (0.691, 0.725)	0.745 (0.728, 0.763)	0.036 (0.019, 0.057)	+	0.684 (0.662, 0.704)	0.736 (0.718, 0.754)	0.051 (0.033, 0.071)	+
Endocrine/Metab	phecode_EM_247	Disorders of mineral metabolism and mineral deficiencies	0.587 (0.581, 0.591)	0.676 (0.67, 0.68)	0.089 (0.084, 0.095)	+	0.635 (0.63, 0.64)	0.683 (0.677, 0.687)	0.048 (0.044, 0.052)	+	0.63 (0.625, 0.635)	0.675 (0.67, 0.68)	0.045 (0.041, 0.049)	+
Endocrine/Metab	phecode_EM_247-3	Disorders of phosphorus metabolism	0.636 (0.611, 0.658)	0.695 (0.67, 0.72)	0.059 (0.035, 0.087)	+	0.657 (0.627, 0.68)	0.695 (0.67, 0.719)	0.038 (0.016, 0.065)	+	0.666 (0.641, 0.689)	0.691 (0.665, 0.716)	0.025 (-0.002, 0.055)	ns
Endocrine/Metab	phecode_EM_247-4	Disorders of magnesium metabolism	0.641 (0.625, 0.657)	0.749 (0.733, 0.769)	0.108 (0.09, 0.129)	+	0.71 (0.693, 0.724)	0.757 (0.741, 0.778)	0.047 (0.033, 0.067)	+	0.71 (0.693, 0.729)	0.747 (0.731, 0.767)	0.037 (0.021, 0.055)	+
Endocrine/Metab	phecode_EM_247-42	Hypomagnesemia*	0.653 (0.586, 0.737)	0.805 (0.736, 0.872)	0.152 (0.072, 0.225)	+	0.726 (0.625, 0.803)	0.809 (0.743, 0.873)	0.083 (-0.003, 0.162)	ns	0.773 (0.697, 0.839)	0.749 (0.666, 0.847)	-0.023 (-0.1, 0.053)	ns
Endocrine/Metab	phecode_EM_247-5	Disorders of calcium metabolism	0.627 (0.615, 0.639)	0.701 (0.687, 0.714)	0.074 (0.06, 0.086)	+	0.664 (0.651, 0.674)	0.709 (0.696, 0.721)	0.045 (0.034, 0.056)	+	0.673 (0.657, 0.686)	0.698 (0.683, 0.711)	0.025 (0.015, 0.037)	+
Endocrine/Metab	phecode_EM_247-51	Hypocalcemia	0.259 (0.209, 0.297)	0.899 (0.881, 0.921)	0.641 (0.59, 0.696)	+	0.53 (0.47, 0.597)	0.899 (0.88, 0.921)	0.37 (0.302, 0.423)	+	0.507 (0.445, 0.58)	0.876 (0.846, 0.911)	0.37 (0.292, 0.445)	+
Endocrine/Metab	phecode_EM_247-52	Hypercalcemia	0.628 (0.585, 0.671)	0.915 (0.9, 0.929)	0.287 (0.25, 0.327)	+	0.669 (0.629, 0.71)	0.914 (0.9, 0.928)	0.244 (0.209, 0.28)	+	0.685 (0.632, 0.741)	0.863 (0.836, 0.895)	0.178 (0.139, 0.225)	+
Endocrine/Metab	phecode_EM_247-7	Disorders of iron metabolism	0.574 (0.554, 0.596)	0.616 (0.591, 0.641)	0.042 (0.016, 0.07)	+	0.618 (0.594, 0.643)	0.644 (0.622, 0.67)	0.026 (0.007, 0.049)	+	0.58 (0.56, 0.604)	0.611 (0.588, 0.639)	0.031 (0.008, 0.057)	+
Endocrine/Metab	phecode_EM_247-71	Hemochromatosis	0.492 (0.435, 0.558)	0.863 (0.831, 0.899)	0.371 (0.304, 0.431)	+	0.555 (0.496, 0.624)	0.856 (0.817, 0.893)	0.3 (0.24, 0.36)	+	0.486 (0.411, 0.564)	0.835 (0.791, 0.881)	0.351 (0.261, 0.421)	+
Endocrine/Metab	phecode_EM_247-8	Mineral deficiencies	0.579 (0.572, 0.584)	0.681 (0.675, 0.686)	0.103 (0.097, 0.108)	+	0.634 (0.629, 0.64)	0.69 (0.684, 0.695)	0.055 (0.051, 0.059)	+	0.626 (0.621, 0.632)	0.681 (0.675, 0.687)	0.055 (0.05, 0.06)	+
Endocrine/Metab	phecode_EM_247-88	Iron deficiency	0.579 (0.573, 0.586)	0.681 (0.675, 0.687)	0.102 (0.096, 0.109)	+	0.635 (0.629, 0.641)	0.69 (0.685, 0.695)	0.055 (0.05, 0.06)	+	0.626 (0.621, 0.633)	0.681 (0.675, 0.687)	0.055 (0.05, 0.06)	+
Endocrine/Metab	phecode_EM_248	Disorders of plasma-protein metabolism, NEC	0.63 (0.6, 0.659)	0.707 (0.68, 0.735)	0.077 (0.055, 0.109)	+	0.67 (0.644, 0.696)	0.713 (0.686, 0.741)	0.043 (0.022, 0.07)	+	0.671 (0.646, 0.695)	0.701 (0.673, 0.729)	0.03 (0.007, 0.061)	+
Endocrine/Metab	phecode_EM_249	Amyloidosis	0.721 (0.692, 0.756)	0.721 (0.681, 0.757)	0 (-0.032, 0.025)	ns	0.721 (0.694, 0.754)	0.718 (0.679, 0.756)	-0.003 (-0.028, 0.021)	ns	0.731 (0.701, 0.762)	0.714 (0.673, 0.751)	-0.017 (-0.04, 0.008)	ns
Endocrine/Metab	phecode_EM_249-1	Cerebral amyloid angiopathy*	0.823 (0.781, 0.864)	0.789 (0.745, 0.839)	-0.035 (-0.075, -0.005)	-	0.818 (0.77, 0.858)	0.785 (0.741, 0.827)	-0.033 (-0.07, -0.004)	-	0.816 (0.769, 0.865)	0.774 (0.725, 0.825)	-0.042 (-0.072, -0.012)	-
Endocrine/Metab	phecode_EM_252	Other and unspecified disorders of metabolism	0.579 (0.563, 0.592)	0.725 (0.711, 0.738)	0.146 (0.126, 0.165)	+	0.612 (0.596, 0.627)	0.727 (0.713, 0.741)	0.115 (0.095, 0.132)	+	0.615 (0.599, 0.631)	0.724 (0.71, 0.737)	0.109 (0.09, 0.128)	+
Endocrine/Metab	phecode_EM_252-3	Disorders of bilirubin excretion	0.624 (0.598, 0.652)	0.665 (0.638, 0.693)	0.042 (0.02, 0.068)	+	0.665 (0.642, 0.69)	0.679 (0.655, 0.703)	0.015 (-0.005, 0.039)	ns	0.62 (0.595, 0.646)	0.658 (0.627, 0.684)	0.039 (0.015, 0.062)	+
Endocrine/Metab	phecode_EM_252-4	Hyperuricemia without signs of gout*	0.638 (0.611, 0.663)	0.9 (0.887, 0.919)	0.262 (0.235, 0.29)	+	0.696 (0.673, 0.722)	0.901 (0.889, 0.919)	0.205 (0.181, 0.228)	+	0.689 (0.661, 0.716)	0.893 (0.88, 0.912)	0.205 (0.179, 0.227)	+
Endocrine/Metab	phecode_EM_252-5	Disorders of carbohydrate metabolism	0.545 (0.514, 0.573)	0.691 (0.664, 0.729)	0.146 (0.108, 0.188)	+	0.571 (0.539, 0.607)	0.691 (0.662, 0.727)	0.12 (0.084, 0.159)	+	0.573 (0.533, 0.616)	0.685 (0.658, 0.724)	0.113 (0.077, 0.154)	+
Endocrine/Metab	phecode_EM_252-51	Disorders of intestinal carbohydrate absorption	0.56 (0.52, 0.594)	0.685 (0.645, 0.724)	0.125 (0.083, 0.177)	+	0.595 (0.557, 0.629)	0.683 (0.642, 0.724)	0.088 (0.047, 0.127)	+	0.573 (0.532, 0.611)	0.676 (0.639, 0.715)	0.102 (0.062, 0.141)	+
Endocrine/Metab	phecode_EM_256	Disorders of fluid, electrolyte and acid-base balance	0.656 (0.65, 0.66)	0.724 (0.719, 0.728)	0.068 (0.064, 0.072)	+	0.693 (0.688, 0.697)	0.729 (0.725, 0.734)	0.037 (0.032, 0.041)	+	0.695 (0.689, 0.7)	0.722 (0.717, 0.726)	0.027 (0.024, 0.03)	+
Endocrine/Metab	phecode_EM_256-1	Hyperosmolality and/or hypernatremia	0.644 (0.623, 0.667)	0.713 (0.691, 0.737)	0.068 (0.046, 0.096)	+	0.686 (0.666, 0.708)	0.718 (0.699, 0.742)	0.032 (0.012, 0.051)	+	0.681 (0.656, 0.709)	0.708 (0.686, 0.732)	0.028 (0.012, 0.047)	+
Endocrine/Metab	phecode_EM_256-2	Hyposmolality and/or hyponatremia	0.635 (0.626, 0.644)	0.691 (0.683, 0.7)	0.056 (0.048, 0.064)	+	0.665 (0.657, 0.674)	0.698 (0.689, 0.707)	0.033 (0.026, 0.039)	+	0.663 (0.655, 0.672)	0.689 (0.68, 0.697)	0.026 (0.019, 0.031)	+
Endocrine/Metab	phecode_EM_256-3	Mixed disorder of acid-base balance	0.66 (0.648, 0.673)	0.78 (0.769, 0.789)	0.12 (0.104, 0.131)	+	0.735 (0.723, 0.745)	0.788 (0.778, 0.799)	0.054 (0.043, 0.063)	+	0.732 (0.719, 0.744)	0.777 (0.767, 0.787)	0.045 (0.035, 0.054)	+
Endocrine/Metab	phecode_EM_256-31	Acidosis	0.661 (0.648, 0.673)	0.789 (0.778, 0.802)	0.127 (0.114, 0.143)	+	0.74 (0.729, 0.755)	0.797 (0.787, 0.81)	0.057 (0.046, 0.069)	+	0.739 (0.727, 0.751)	0.742 (0.73, 0.754)	0.003 (-0.01, 0.018)	ns
Endocrine/Metab	phecode_EM_256-32	Alkalosis	0.645 (0.605, 0.681)	0.714 (0.677, 0.752)	0.069 (0.031, 0.112)	+	0.69 (0.655, 0.72)	0.723 (0.686, 0.76)	0.033 (0.001, 0.067)	+	0.666 (0.634, 0.695)	0.7 (0.658, 0.744)	0.033 (0.004, 0.067)	+
Endocrine/Metab	phecode_EM_256-4	Hyperkalemia [Hyperpotassemia]	0.69 (0.678, 0.705)	0.803 (0.792, 0.814)	0.113 (0.101, 0.128)	+	0.748 (0.735, 0.761)	0.801 (0.791, 0.812)	0.053 (0.04, 0.064)	+	0.771 (0.761, 0.783)	0.802 (0.79, 0.813)	0.031 (0.022, 0.041)	+
Endocrine/Metab	phecode_EM_256-5	Hypokalemia [Hypopotassemia]	0.654 (0.644, 0.665)	0.726 (0.717, 0.735)	0.072 (0.062, 0.084)	+	0.686 (0.676, 0.695)	0.734 (0.725, 0.743)	0.049 (0.04, 0.058)	+	0.684 (0.672, 0.695)	0.724 (0.715, 0.733)	0.041 (0.031, 0.049)	+
Endocrine/Metab	phecode_EM_256-6	Fluid overload	0.695 (0.679, 0.713)	0.797 (0.782, 0.812)	0.101 (0.088, 0.118)	+	0.759 (0.745, 0.772)	0.804 (0.791, 0.82)	0.045 (0.031, 0.058)	+	0.768 (0.756, 0.782)	0.794 (0.78, 0.81)	0.026 (0.015, 0.04)	+
Endocrine/Metab	phecode_EM_256-7	Volume depletion	0.666 (0.658, 0.676)	0.747 (0.739, 0.754)	0.08 (0.073, 0.088)	+	0.704 (0.696, 0.713)	0.75 (0.742, 0.757)	0.046 (0.038, 0.052)	+	0.711 (0.702, 0.719)	0.745 (0.737, 0.753)	0.034 (0.027, 0.041)	+
Endocrine/Metab	phecode_EM_256-71	Dehydration	0.507 (0.446, 0.561)	0.876 (0.854, 0.902)	0.369 (0.317, 0.415)	+	0.53 (0.461, 0.59)	0.867 (0.84, 0.894)	0.337 (0.272, 0.396)	+	0.585 (0.502, 0.66)	0.835 (0.794, 0.877)	0.25 (0.179, 0.309)	+
Endocrine/Metab	phecode_EM_257	Polydipsia	0.372 (0.335, 0.409)	0.809 (0.783, 0.842)	0.438 (0.396, 0.488)	+	0.536 (0.499, 0.571)	0.805 (0.777, 0.836)	0.269 (0.218, 0.317)	+	0.548 (0.509, 0.594)	0.806 (0.779, 0.837)	0.258 (0.22, 0.3)	+
Genetic	phecode_GE_960	Chromosomal anomalies	0.408 (0.356, 0.461)	0.645 (0.577, 0.708)	0.237 (0.152, 0.312)	+	0.582 (0.52, 0.653)	0.659 (0.6, 0.721)	0.079 (0.012, 0.146)	+	0.54 (0.468, 0.621)	0.623 (0.557, 0.695)	0.085 (0.013, 0.152)	+
Genetic	phecode_GE_961	Genetic syndromes associated with neoplasms	0.406 (0.351, 0.457)	0.679 (0.633, 0.738)	0.274 (0.203, 0.368)	+	0.5 (0.446, 0.546)	0.675 (0.628, 0.731)	0.177 (0.112, 0.237)	+	0.546 (0.483, 0.603)	0.669 (0.621, 0.727)	0.124 (0.057, 0.176)	+
Genetic	phecode_GE_961-1	Phakomatoses	0.495 (0.44, 0.551)	0.661 (0.584, 0.738)	0.167 (0.086, 0.248)	+	0.527 (0.468, 0.599)	0.651 (0.573, 0.715)	0.124 (0.048, 0.192)	+	0.531 (0.469, 0.605)	0.648 (0.578, 0.714)	0.118 (0.041, 0.194)	+
Genetic	phecode_GE_964	Disorders of carbohydrate metabolism	0.364 (0.304, 0.433)	0.753 (0.716, 0.803)	0.39 (0.312, 0.457)	+	0.39 (0.334, 0.469)	0.737 (0.678, 0.795)	0.346 (0.262, 0.414)	+	0.354 (0.286, 0.425)	0.717 (0.662, 0.775)	0.365 (0.288, 0.454)	+
Genetic	phecode_GE_965	Inborn error of lipid metabolism	0.505 (0.421, 0.546)	0.829 (0.794, 0.865)	0.323 (0.283, 0.374)	+	0.684 (0.626, 0.754)	0.851 (0.818, 0.89)	0.168 (0.091, 0.213)	+	0.51 (0.44, 0.557)	0.811 (0.773, 0.853)	0.301 (0.249, 0.36)	+
Genetic	phecode_GE_965-4	Familial hypercholesterolemia*	0.527 (0.464, 0.593)	0.877 (0.85, 0.904)	0.35 (0.295, 0.408)	+	0.746 (0.689, 0.811)	0.918 (0.895, 0.938)	0.171 (0.115, 0.219)	+	0.537 (0.464, 0.605)	0.865 (0.837, 0.9)	0.329 (0.268, 0.397)	+
Genetic	phecode_GE_966	Other inborn errors of metabolism	0.62 (0.599, 0.642)	0.674 (0.646, 0.714)	0.054 (0.028, 0.078)	+	0.666 (0.641, 0.69)	0.688 (0.665, 0.723)	0.022 (0, 0.045)	ns	0.615 (0.59, 0.64)	0.666 (0.637, 0.704)	0.051 (0.026, 0.076)	+
Genetic	phecode_GE_966-4	Genetic of bilirubin excretion*	0.619 (0.597, 0.646)	0.672 (0.648, 0.698)	0.053 (0.028, 0.08)	+	0.669 (0.647, 0.692)	0.69 (0.667, 0.719)	0.021 (-0.004, 0.048)	ns	0.613 (0.592, 0.638)	0.665 (0.641, 0.694)	0.052 (0.029, 0.081)	+
Genetic	phecode_GE_966-41	Gilbert syndrome*	0.619 (0.595, 0.644)	0.672 (0.647, 0.696)	0.053 (0.028, 0.078)	+	0.668 (0.648, 0.691)	0.689 (0.667, 0.712)	0.021 (0.001, 0.042)	+	0.614 (0.592, 0.639)	0.665 (0.643, 0.691)	0.052 (0.024, 0.078)	+
Genetic	phecode_GE_967	Genetic disorders of vitamin and mineral metabolism	0.482 (0.402, 0.545)	0.868 (0.836, 0.899)	0.385 (0.312, 0.462)	+	0.56 (0.486, 0.633)	0.852 (0.814, 0.895)	0.293 (0.224, 0.369)	+	0.48 (0.409, 0.554)	0.84 (0.806, 0.883)	0.358 (0.285, 0.432)	+
Genetic	phecode_GE_967-4	Hereditary hemochromatosis	0.483 (0.421, 0.548)	0.868 (0.84, 0.899)	0.386 (0.321, 0.451)	+	0.573 (0.496, 0.642)	0.856 (0.813, 0.899)	0.284 (0.204, 0.348)	+	0.494 (0.415, 0.57)	0.836 (0.793, 0.887)	0.344 (0.27, 0.41)	+
Genetic	phecode_GE_970	Hemoglobinopathies	0.376 (0.335, 0.411)	0.648 (0.615, 0.678)	0.272 (0.229, 0.309)	+	0.752 (0.724, 0.79)	0.774 (0.745, 0.804)	0.022 (0.002, 0.042)	+	0.494 (0.464, 0.526)	0.64 (0.606, 0.672)	0.146 (0.104, 0.186)	+
Genetic	phecode_GE_970-2	Thalassemia	0.493 (0.44, 0.541)	0.638 (0.592, 0.686)	0.144 (0.082, 0.212)	+	0.77 (0.724, 0.822)	0.797 (0.756, 0.843)	0.027 (-0.011, 0.055)	ns	0.509 (0.463, 0.549)	0.618 (0.569, 0.665)	0.11 (0.052, 0.172)	+
Genetic	phecode_GE_970-25	Thalassemia minor	0.48 (0.429, 0.527)	0.649 (0.603, 0.69)	0.168 (0.111, 0.232)	+	0.797 (0.749, 0.851)	0.826 (0.781, 0.88)	0.029 (-0.001, 0.058)	ns	0.49 (0.429, 0.537)	0.632 (0.578, 0.687)	0.141 (0.078, 0.208)	+
Genetic	phecode_GE_970-6	Hereditary hemolytic anemias	0.575 (0.512, 0.642)	0.669 (0.608, 0.736)	0.094 (-0.007, 0.157)	ns	0.661 (0.606, 0.717)	0.686 (0.626, 0.759)	0.026 (-0.04, 0.077)	ns	0.595 (0.513, 0.653)	0.648 (0.591, 0.724)	0.055 (-0.021, 0.116)	ns
Genetic	phecode_GE_971	Genetic coagulation defects	0.481 (0.447, 0.512)	0.505 (0.459, 0.547)	0.024 (-0.035, 0.078)	ns	0.515 (0.478, 0.547)	0.664 (0.621, 0.701)	0.149 (0.105, 0.202)	+	0.505 (0.467, 0.535)	0.665 (0.622, 0.702)	0.161 (0.112, 0.2)	+
Genetic	phecode_GE_971-1	Hereditary hypo-coagulability	0.481 (0.452, 0.521)	0.505 (0.458, 0.546)	0.023 (-0.063, 0.083)	ns	0.516 (0.472, 0.555)	0.664 (0.625, 0.706)	0.149 (0.106, 0.201)	+	0.504 (0.473, 0.546)	0.665 (0.626, 0.705)	0.161 (0.106, 0.208)	+
Genetic	phecode_GE_972	Genetic neuromuscular disease	0.596 (0.564, 0.625)	0.679 (0.643, 0.705)	0.083 (0.056, 0.121)	+	0.615 (0.586, 0.641)	0.677 (0.639, 0.703)	0.062 (0.035, 0.095)	+	0.618 (0.587, 0.646)	0.674 (0.636, 0.7)	0.055 (0.031, 0.092)	+
Genetic	phecode_GE_972-1	Hereditary neuropathy	0.639 (0.592, 0.686)	0.717 (0.667, 0.754)	0.079 (0.031, 0.125)	+	0.65 (0.599, 0.693)	0.718 (0.67, 0.756)	0.068 (0.031, 0.104)	+	0.648 (0.604, 0.699)	0.704 (0.652, 0.75)	0.056 (0.018, 0.099)	+
Genetic	phecode_GE_972-11	Hereditary motor and sensory neuropathy	0.624 (0.56, 0.682)	0.702 (0.642, 0.758)	0.079 (0.013, 0.146)	+	0.628 (0.561, 0.698)	0.693 (0.628, 0.759)	0.066 (0.002, 0.128)	+	0.612 (0.56, 0.686)	0.666 (0.597, 0.739)	0.054 (0.004, 0.117)	+
Genetic	phecode_GE_972-2	Hereditary ataxia	0.583 (0.542, 0.627)	0.658 (0.611, 0.711)	0.076 (0.02, 0.125)	+	0.589 (0.529, 0.641)	0.646 (0.604, 0.705)	0.057 (0.006, 0.104)	+	0.588 (0.541, 0.63)	0.651 (0.604, 0.702)	0.063 (0.011, 0.108)	+
Genetic	phecode_GE_972-9	Muscular dystrophy	0.419 (0.331, 0.512)	0.635 (0.52, 0.703)	0.216 (0.065, 0.32)	+	0.537 (0.45, 0.624)	0.647 (0.559, 0.722)	0.11 (0.016, 0.194)	+	0.441 (0.346, 0.542)	0.614 (0.517, 0.689)	0.174 (0.062, 0.276)	+
Genetic	phecode_GE_974	Genetic diseases of the eye	0.666 (0.642, 0.691)	0.696 (0.671, 0.719)	0.03 (0.013, 0.047)	+	0.664 (0.637, 0.691)	0.693 (0.667, 0.716)	0.029 (0.013, 0.046)	+	0.664 (0.638, 0.687)	0.693 (0.67, 0.716)	0.029 (0.012, 0.046)	+
Genetic	phecode_GE_974-1	Hereditary retinal dystrophy	0.626 (0.567, 0.68)	0.66 (0.602, 0.713)	0.035 (-0.001, 0.073)	ns	0.605 (0.55, 0.662)	0.639 (0.575, 0.705)	0.035 (-0.003, 0.07)	ns	0.608 (0.542, 0.673)	0.637 (0.573, 0.691)	0.03 (-0.013, 0.066)	ns
Genetic	phecode_GE_974-2	Hereditary corneal dystrophies	0.675 (0.65, 0.703)	0.701 (0.674, 0.729)	0.026 (0.007, 0.045)	+	0.677 (0.652, 0.704)	0.702 (0.677, 0.729)	0.025 (0.006, 0.045)	+	0.673 (0.646, 0.701)	0.699 (0.671, 0.727)	0.026 (0.005, 0.046)	+
Genetic	phecode_GE_975	Hereditary cardiovascular diseases	0.584 (0.524, 0.656)	0.664 (0.578, 0.775)	0.08 (0.007, 0.151)	+	0.565 (0.485, 0.659)	0.64 (0.546, 0.738)	0.077 (0.002, 0.148)	+	0.58 (0.504, 0.657)	0.635 (0.544, 0.748)	0.057 (-0.011, 0.126)	ns
Genetic	phecode_GE_975-2	Hereditary hemorrhagic telangiectasia	0.572 (0.499, 0.656)	0.669 (0.595, 0.759)	0.099 (0.034, 0.172)	+	0.562 (0.477, 0.637)	0.645 (0.55, 0.734)	0.086 (0.014, 0.185)	+	0.571 (0.5, 0.654)	0.636 (0.565, 0.736)	0.067 (-0.013, 0.151)	ns
Genetic	phecode_GE_976	Genetic diseases primary affecting the kidneys	0.539 (0.492, 0.586)	0.404 (0.353, 0.453)	-0.135 (-0.209, -0.063)	-	0.612 (0.548, 0.657)	0.725 (0.67, 0.776)	0.113 (0.046, 0.192)	+	0.56 (0.515, 0.611)	0.758 (0.719, 0.796)	0.197 (0.143, 0.245)	+
Genetic	phecode_GE_976-5	Polycystic kidney disease	0.541 (0.497, 0.587)	0.383 (0.342, 0.425)	-0.157 (-0.223, -0.101)	-	0.613 (0.567, 0.659)	0.757 (0.712, 0.798)	0.145 (0.081, 0.201)	+	0.564 (0.513, 0.614)	0.76 (0.716, 0.799)	0.196 (0.14, 0.247)	+
Genetic	phecode_GE_976-52	Autosomal dominant polycystic kidney disease (ADPKD)	0.37 (0.308, 0.427)	0.842 (0.784, 0.91)	0.472 (0.408, 0.553)	+	0.613 (0.539, 0.701)	0.854 (0.799, 0.908)	0.242 (0.135, 0.314)	+	0.518 (0.427, 0.608)	0.807 (0.726, 0.871)	0.287 (0.218, 0.358)	+
Genetic	phecode_GE_978	Genetic disorders relating to growth and musculoskeletal system	0.599 (0.557, 0.65)	0.718 (0.67, 0.766)	0.12 (0.078, 0.167)	+	0.592 (0.546, 0.647)	0.709 (0.66, 0.762)	0.116 (0.064, 0.159)	+	0.616 (0.572, 0.691)	0.699 (0.646, 0.755)	0.084 (0.029, 0.127)	+
Genetic	phecode_GE_978-2	Herediatary connective tissue diseases	0.632 (0.573, 0.707)	0.759 (0.695, 0.814)	0.126 (0.077, 0.188)	+	0.612 (0.541, 0.682)	0.739 (0.682, 0.802)	0.127 (0.073, 0.185)	+	0.644 (0.566, 0.716)	0.71 (0.628, 0.778)	0.067 (-0.009, 0.143)	ns
Genetic	phecode_GE_978-22	Ehler's Danlos syndrome	0.748 (0.676, 0.822)	0.832 (0.766, 0.898)	0.085 (0.023, 0.139)	+	0.729 (0.667, 0.812)	0.804 (0.744, 0.87)	0.076 (0.01, 0.126)	+	0.747 (0.678, 0.829)	0.817 (0.742, 0.894)	0.07 (0.015, 0.124)	+
Genetic	phecode_GE_978-3	Osteochondrodysplasias	0.463 (0.381, 0.531)	0.69 (0.6, 0.764)	0.226 (0.131, 0.322)	+	0.539 (0.465, 0.622)	0.674 (0.588, 0.752)	0.134 (0.041, 0.219)	+	0.554 (0.472, 0.635)	0.684 (0.591, 0.756)	0.13 (0.038, 0.204)	+
Genetic	phecode_GE_983	Genetic carrier status	0.578 (0.548, 0.634)	0.633 (0.6, 0.672)	0.055 (0.014, 0.089)	+	0.831 (0.799, 0.864)	0.853 (0.825, 0.882)	0.021 (0.006, 0.038)	+	0.579 (0.547, 0.634)	0.62 (0.588, 0.657)	0.042 (0.001, 0.076)	+
Genetic	phecode_GE_983-2	Hemoglobin C trait [Sickle-cell trait]	0.573 (0.53, 0.617)	0.689 (0.652, 0.731)	0.116 (0.061, 0.156)	+	0.93 (0.904, 0.954)	0.942 (0.919, 0.966)	0.012 (-0.002, 0.028)	ns	0.576 (0.525, 0.623)	0.586 (0.536, 0.64)	0.009 (-0.049, 0.081)	ns
Gastrointestinal	phecode_GI_500	Disorders of tooth develoment	0.584 (0.557, 0.605)	0.579 (0.552, 0.604)	-0.006 (-0.022, 0.013)	ns	0.581 (0.556, 0.605)	0.577 (0.549, 0.602)	-0.004 (-0.021, 0.014)	ns	0.58 (0.556, 0.601)	0.576 (0.55, 0.599)	-0.004 (-0.022, 0.013)	ns
Gastrointestinal	phecode_GI_500-4	Disturbances in tooth eruption	0.588 (0.564, 0.61)	0.58 (0.557, 0.604)	-0.008 (-0.032, 0.015)	ns	0.586 (0.562, 0.607)	0.579 (0.556, 0.602)	-0.007 (-0.027, 0.014)	ns	0.581 (0.559, 0.604)	0.577 (0.553, 0.599)	-0.005 (-0.027, 0.015)	ns
Gastrointestinal	phecode_GI_500-41	Impacted teeth*	0.592 (0.569, 0.623)	0.583 (0.561, 0.61)	-0.008 (-0.025, 0.01)	ns	0.589 (0.569, 0.619)	0.581 (0.56, 0.608)	-0.007 (-0.025, 0.011)	ns	0.589 (0.567, 0.617)	0.583 (0.562, 0.606)	-0.006 (-0.022, 0.012)	ns
Gastrointestinal	phecode_GI_502	Diseases of teeth and supporting structures	0.409 (0.402, 0.417)	0.648 (0.64, 0.655)	0.239 (0.227, 0.249)	+	0.569 (0.561, 0.578)	0.658 (0.651, 0.666)	0.089 (0.08, 0.098)	+	0.528 (0.52, 0.538)	0.647 (0.639, 0.655)	0.119 (0.11, 0.131)	+
Gastrointestinal	phecode_GI_502-1	Diseases of hard tissues of teeth	0.481 (0.467, 0.492)	0.623 (0.612, 0.635)	0.142 (0.127, 0.158)	+	0.577 (0.565, 0.59)	0.64 (0.63, 0.651)	0.063 (0.05, 0.076)	+	0.543 (0.531, 0.557)	0.622 (0.612, 0.633)	0.079 (0.066, 0.093)	+
Gastrointestinal	phecode_GI_502-11	Dental caries	0.488 (0.477, 0.503)	0.625 (0.615, 0.635)	0.137 (0.12, 0.151)	+	0.58 (0.566, 0.594)	0.643 (0.631, 0.654)	0.063 (0.051, 0.075)	+	0.544 (0.533, 0.557)	0.624 (0.613, 0.634)	0.079 (0.064, 0.094)	+
Gastrointestinal	phecode_GI_502-16	Loss of teeth and edentulism	0.504 (0.451, 0.566)	0.593 (0.527, 0.668)	0.089 (0.015, 0.16)	+	0.546 (0.483, 0.626)	0.595 (0.529, 0.669)	0.049 (-0.023, 0.107)	ns	0.485 (0.404, 0.564)	0.53 (0.453, 0.607)	0.048 (-0.015, 0.114)	ns
Gastrointestinal	phecode_GI_502-3	Diseases of pulp and periapical tissues	0.421 (0.405, 0.433)	0.707 (0.694, 0.72)	0.286 (0.265, 0.305)	+	0.56 (0.546, 0.579)	0.711 (0.699, 0.724)	0.151 (0.132, 0.168)	+	0.529 (0.51, 0.544)	0.707 (0.695, 0.72)	0.178 (0.161, 0.198)	+
Gastrointestinal	phecode_GI_502-32	Periapical abscess	0.423 (0.407, 0.437)	0.715 (0.701, 0.729)	0.292 (0.271, 0.315)	+	0.561 (0.544, 0.58)	0.721 (0.706, 0.736)	0.159 (0.141, 0.174)	+	0.534 (0.519, 0.55)	0.716 (0.701, 0.729)	0.182 (0.164, 0.2)	+
Gastrointestinal	phecode_GI_504	Periodontal diseases	0.485 (0.468, 0.501)	0.635 (0.617, 0.649)	0.15 (0.125, 0.171)	+	0.561 (0.543, 0.577)	0.642 (0.625, 0.657)	0.081 (0.062, 0.097)	+	0.543 (0.524, 0.558)	0.633 (0.616, 0.647)	0.09 (0.064, 0.108)	+
Gastrointestinal	phecode_GI_504-1	Gingivitis	0.494 (0.459, 0.528)	0.811 (0.785, 0.838)	0.317 (0.271, 0.371)	+	0.548 (0.514, 0.583)	0.807 (0.779, 0.834)	0.259 (0.218, 0.297)	+	0.528 (0.494, 0.575)	0.802 (0.777, 0.832)	0.274 (0.228, 0.32)	+
Gastrointestinal	phecode_GI_504-3	Periodontitis	0.56 (0.539, 0.582)	0.622 (0.6, 0.644)	0.061 (0.035, 0.083)	+	0.587 (0.566, 0.611)	0.628 (0.608, 0.65)	0.041 (0.016, 0.065)	+	0.563 (0.541, 0.585)	0.621 (0.6, 0.643)	0.058 (0.031, 0.078)	+
Gastrointestinal	phecode_GI_505	Oral cysts	0.505 (0.479, 0.537)	0.572 (0.538, 0.598)	0.066 (0.025, 0.103)	+	0.561 (0.532, 0.593)	0.588 (0.556, 0.615)	0.027 (-0.002, 0.055)	ns	0.492 (0.46, 0.522)	0.566 (0.532, 0.592)	0.075 (0.038, 0.112)	+
Gastrointestinal	phecode_GI_505-1	Odontogenic cysts	0.525 (0.453, 0.583)	0.527 (0.454, 0.6)	-0.001 (-0.06, 0.081)	ns	0.573 (0.49, 0.635)	0.552 (0.488, 0.625)	-0.021 (-0.075, 0.027)	ns	0.512 (0.453, 0.566)	0.531 (0.465, 0.61)	0.019 (-0.039, 0.088)	ns
Gastrointestinal	phecode_GI_506	Diseases of salivary glands	0.533 (0.52, 0.547)	0.779 (0.763, 0.791)	0.246 (0.229, 0.263)	+	0.581 (0.565, 0.595)	0.781 (0.766, 0.793)	0.201 (0.186, 0.22)	+	0.587 (0.571, 0.603)	0.779 (0.762, 0.79)	0.192 (0.175, 0.21)	+
Gastrointestinal	phecode_GI_506-3	Sialoadenitis	0.507 (0.479, 0.532)	0.741 (0.714, 0.767)	0.234 (0.2, 0.27)	+	0.572 (0.539, 0.602)	0.743 (0.717, 0.77)	0.171 (0.143, 0.2)	+	0.566 (0.533, 0.599)	0.733 (0.707, 0.764)	0.167 (0.131, 0.202)	+
Gastrointestinal	phecode_GI_506-4	Sialolithiasis	0.472 (0.433, 0.513)	0.682 (0.637, 0.718)	0.21 (0.149, 0.259)	+	0.548 (0.509, 0.585)	0.687 (0.644, 0.722)	0.139 (0.098, 0.188)	+	0.512 (0.475, 0.561)	0.68 (0.632, 0.717)	0.168 (0.109, 0.213)	+
Gastrointestinal	phecode_GI_506-5	Disturbances of salivary secretion	0.585 (0.563, 0.608)	0.885 (0.873, 0.898)	0.301 (0.274, 0.322)	+	0.625 (0.604, 0.65)	0.88 (0.868, 0.893)	0.255 (0.232, 0.274)	+	0.651 (0.628, 0.673)	0.884 (0.871, 0.897)	0.232 (0.21, 0.254)	+
Gastrointestinal	phecode_GI_506-6	Mucocele of salivary gland	0.512 (0.429, 0.583)	0.592 (0.523, 0.681)	0.08 (0, 0.157)	ns	0.531 (0.461, 0.611)	0.604 (0.53, 0.678)	0.074 (-0.009, 0.149)	ns	0.524 (0.418, 0.598)	0.595 (0.522, 0.664)	0.072 (0, 0.155)	ns
Gastrointestinal	phecode_GI_507	Lesions of mouth	0.501 (0.492, 0.509)	0.711 (0.703, 0.719)	0.21 (0.198, 0.222)	+	0.544 (0.535, 0.553)	0.713 (0.706, 0.721)	0.17 (0.158, 0.182)	+	0.547 (0.538, 0.555)	0.711 (0.703, 0.72)	0.164 (0.153, 0.177)	+
Gastrointestinal	phecode_GI_507-1	Stomatitis	0.517 (0.5, 0.537)	0.798 (0.787, 0.811)	0.281 (0.26, 0.302)	+	0.561 (0.542, 0.578)	0.802 (0.79, 0.814)	0.24 (0.218, 0.262)	+	0.574 (0.555, 0.595)	0.798 (0.786, 0.81)	0.224 (0.199, 0.249)	+
Gastrointestinal	phecode_GI_507-11	Recurrent oral aphthae [Recurrent aphthous stomatitis]	0.477 (0.446, 0.513)	0.861 (0.841, 0.88)	0.384 (0.35, 0.418)	+	0.509 (0.466, 0.552)	0.86 (0.84, 0.881)	0.352 (0.309, 0.389)	+	0.508 (0.472, 0.541)	0.855 (0.833, 0.874)	0.347 (0.301, 0.385)	+
Gastrointestinal	phecode_GI_507-2	Cellulitis and abscess of mouth	0.508 (0.464, 0.556)	0.611 (0.564, 0.66)	0.103 (0.04, 0.165)	+	0.533 (0.491, 0.577)	0.605 (0.554, 0.653)	0.073 (0.015, 0.128)	+	0.553 (0.511, 0.599)	0.61 (0.561, 0.658)	0.055 (-0.008, 0.108)	ns
Gastrointestinal	phecode_GI_507-3	Oral leukoplakia	0.478 (0.441, 0.511)	0.591 (0.553, 0.625)	0.113 (0.072, 0.159)	+	0.561 (0.524, 0.597)	0.608 (0.566, 0.64)	0.047 (0.005, 0.08)	+	0.493 (0.461, 0.534)	0.586 (0.547, 0.622)	0.092 (0.056, 0.132)	+
Gastrointestinal	phecode_GI_508	Diseases of lips	0.524 (0.504, 0.542)	0.742 (0.726, 0.76)	0.219 (0.192, 0.241)	+	0.545 (0.531, 0.564)	0.746 (0.728, 0.764)	0.2 (0.176, 0.221)	+	0.553 (0.535, 0.574)	0.74 (0.724, 0.758)	0.187 (0.162, 0.208)	+
Gastrointestinal	phecode_GI_509	Diseases of tongue	0.54 (0.524, 0.554)	0.741 (0.73, 0.754)	0.201 (0.181, 0.217)	+	0.555 (0.537, 0.569)	0.74 (0.729, 0.754)	0.185 (0.167, 0.203)	+	0.579 (0.566, 0.593)	0.74 (0.729, 0.752)	0.161 (0.145, 0.177)	+
Gastrointestinal	phecode_GI_509-1	Glossitis	0.566 (0.543, 0.593)	0.778 (0.761, 0.797)	0.211 (0.189, 0.238)	+	0.588 (0.561, 0.615)	0.778 (0.76, 0.797)	0.19 (0.166, 0.215)	+	0.611 (0.588, 0.636)	0.775 (0.758, 0.793)	0.164 (0.138, 0.194)	+
Gastrointestinal	phecode_GI_509-11	Glossodynia	0.631 (0.596, 0.667)	0.894 (0.873, 0.914)	0.262 (0.228, 0.299)	+	0.65 (0.607, 0.685)	0.89 (0.869, 0.915)	0.241 (0.205, 0.281)	+	0.66 (0.624, 0.699)	0.888 (0.863, 0.913)	0.228 (0.19, 0.266)	+
Gastrointestinal	phecode_GI_509-12	Geographic tongue	0.51 (0.455, 0.572)	0.851 (0.819, 0.892)	0.341 (0.276, 0.401)	+	0.502 (0.441, 0.574)	0.828 (0.784, 0.877)	0.325 (0.265, 0.392)	+	0.516 (0.441, 0.574)	0.82 (0.774, 0.869)	0.305 (0.244, 0.37)	+
Gastrointestinal	phecode_GI_509-3	Hypertrophy of tongue papillae	0.509 (0.444, 0.571)	0.85 (0.81, 0.89)	0.342 (0.271, 0.4)	+	0.498 (0.422, 0.568)	0.838 (0.801, 0.891)	0.34 (0.276, 0.403)	+	0.518 (0.447, 0.58)	0.813 (0.76, 0.883)	0.295 (0.237, 0.359)	+
Gastrointestinal	phecode_GI_510	Diseases of esophagus	0.578 (0.573, 0.582)	0.657 (0.653, 0.662)	0.079 (0.074, 0.084)	+	0.59 (0.585, 0.595)	0.658 (0.654, 0.663)	0.068 (0.064, 0.073)	+	0.598 (0.593, 0.604)	0.657 (0.653, 0.662)	0.058 (0.054, 0.063)	+
Gastrointestinal	phecode_GI_510-1	Achalasia of cardia	0.574 (0.517, 0.618)	0.648 (0.593, 0.698)	0.074 (0.004, 0.145)	+	0.574 (0.519, 0.628)	0.646 (0.586, 0.693)	0.074 (0.015, 0.139)	+	0.577 (0.53, 0.625)	0.636 (0.572, 0.686)	0.06 (0.001, 0.129)	+
Gastrointestinal	phecode_GI_510-2	Esophagitis	0.565 (0.561, 0.57)	0.646 (0.641, 0.65)	0.081 (0.076, 0.086)	+	0.579 (0.573, 0.584)	0.648 (0.643, 0.652)	0.069 (0.063, 0.074)	+	0.583 (0.576, 0.588)	0.646 (0.641, 0.65)	0.063 (0.059, 0.068)	+
Gastrointestinal	phecode_GI_510-5	Dyskinesia of esophagus	0.584 (0.557, 0.608)	0.745 (0.72, 0.767)	0.16 (0.136, 0.188)	+	0.598 (0.574, 0.626)	0.743 (0.719, 0.765)	0.146 (0.12, 0.176)	+	0.625 (0.601, 0.65)	0.744 (0.719, 0.766)	0.119 (0.095, 0.149)	+
Gastrointestinal	phecode_GI_510-6	Diverticulum of esophagus	0.679 (0.648, 0.712)	0.711 (0.677, 0.749)	0.031 (-0.006, 0.069)	ns	0.68 (0.65, 0.716)	0.712 (0.678, 0.746)	0.032 (-0.005, 0.07)	ns	0.681 (0.64, 0.718)	0.706 (0.662, 0.737)	0.024 (-0.014, 0.062)	ns
Gastrointestinal	phecode_GI_510-7	Gastroesophageal laceration-hemorrhage syndrome [Mallory-Weiss tear]	0.577 (0.527, 0.626)	0.674 (0.629, 0.725)	0.096 (0.049, 0.136)	+	0.631 (0.582, 0.67)	0.682 (0.641, 0.728)	0.051 (0.012, 0.088)	+	0.604 (0.55, 0.657)	0.662 (0.613, 0.709)	0.058 (0.016, 0.094)	+
Gastrointestinal	phecode_GI_510-8	Barrett's esophagus	0.65 (0.642, 0.658)	0.721 (0.713, 0.73)	0.071 (0.061, 0.079)	+	0.659 (0.651, 0.666)	0.724 (0.716, 0.732)	0.065 (0.055, 0.073)	+	0.703 (0.694, 0.712)	0.724 (0.716, 0.732)	0.021 (0.014, 0.027)	+
Gastrointestinal	phecode_GI_511	Gastro-esophageal reflux disease [GERD]	0.564 (0.561, 0.567)	0.686 (0.682, 0.69)	0.122 (0.117, 0.126)	+	0.584 (0.581, 0.587)	0.688 (0.683, 0.692)	0.104 (0.099, 0.108)	+	0.586 (0.582, 0.59)	0.686 (0.682, 0.69)	0.1 (0.096, 0.104)	+
Gastrointestinal	phecode_GI_512	Aphagia and dysphagia	0.583 (0.575, 0.588)	0.685 (0.678, 0.692)	0.102 (0.093, 0.11)	+	0.605 (0.596, 0.611)	0.686 (0.68, 0.693)	0.082 (0.075, 0.09)	+	0.614 (0.607, 0.621)	0.685 (0.678, 0.691)	0.071 (0.064, 0.078)	+
Gastrointestinal	phecode_GI_513	Peptic ulcer	0.613 (0.606, 0.619)	0.678 (0.672, 0.685)	0.066 (0.06, 0.071)	+	0.636 (0.63, 0.642)	0.682 (0.676, 0.689)	0.046 (0.04, 0.051)	+	0.629 (0.623, 0.636)	0.678 (0.672, 0.685)	0.049 (0.043, 0.055)	+
Gastrointestinal	phecode_GI_513-1	Esophageal ulcer	0.627 (0.615, 0.638)	0.681 (0.672, 0.692)	0.055 (0.044, 0.065)	+	0.637 (0.627, 0.65)	0.684 (0.675, 0.695)	0.047 (0.037, 0.055)	+	0.637 (0.626, 0.649)	0.681 (0.672, 0.691)	0.044 (0.035, 0.052)	+
Gastrointestinal	phecode_GI_513-2	Gastric ulcer	0.599 (0.59, 0.609)	0.689 (0.68, 0.7)	0.09 (0.081, 0.099)	+	0.634 (0.625, 0.646)	0.693 (0.684, 0.703)	0.059 (0.05, 0.069)	+	0.63 (0.62, 0.64)	0.689 (0.68, 0.699)	0.059 (0.051, 0.07)	+
Gastrointestinal	phecode_GI_513-3	Duodenal ulcer	0.65 (0.637, 0.664)	0.699 (0.689, 0.711)	0.049 (0.04, 0.059)	+	0.679 (0.667, 0.691)	0.707 (0.697, 0.719)	0.028 (0.02, 0.036)	+	0.67 (0.659, 0.685)	0.699 (0.689, 0.711)	0.029 (0.02, 0.039)	+
Gastrointestinal	phecode_GI_514	Gastrointestinal obstruction	0.625 (0.617, 0.631)	0.675 (0.667, 0.681)	0.05 (0.043, 0.057)	+	0.634 (0.627, 0.64)	0.676 (0.668, 0.682)	0.042 (0.036, 0.049)	+	0.644 (0.636, 0.65)	0.674 (0.666, 0.68)	0.03 (0.024, 0.036)	+
Gastrointestinal	phecode_GI_514-1	Esophageal obstruction (Stricture and stenosis of esophagus)	0.626 (0.615, 0.638)	0.658 (0.645, 0.672)	0.032 (0.021, 0.044)	+	0.63 (0.618, 0.643)	0.658 (0.644, 0.671)	0.028 (0.018, 0.04)	+	0.638 (0.627, 0.652)	0.657 (0.643, 0.67)	0.018 (0.008, 0.029)	+
Gastrointestinal	phecode_GI_514-2	Intestinal obstruction	0.624 (0.612, 0.632)	0.689 (0.68, 0.699)	0.065 (0.057, 0.073)	+	0.638 (0.628, 0.647)	0.692 (0.683, 0.702)	0.053 (0.046, 0.062)	+	0.649 (0.638, 0.658)	0.688 (0.679, 0.698)	0.039 (0.031, 0.047)	+
Gastrointestinal	phecode_GI_514-21	Impaction of intestine	0.594 (0.564, 0.627)	0.679 (0.652, 0.713)	0.086 (0.056, 0.114)	+	0.601 (0.572, 0.635)	0.677 (0.65, 0.707)	0.076 (0.05, 0.106)	+	0.615 (0.585, 0.65)	0.675 (0.649, 0.708)	0.06 (0.032, 0.088)	+
Gastrointestinal	phecode_GI_514-3	Ileus	0.661 (0.644, 0.686)	0.692 (0.671, 0.711)	0.03 (0.013, 0.052)	+	0.665 (0.644, 0.689)	0.69 (0.671, 0.71)	0.026 (0.008, 0.044)	+	0.673 (0.655, 0.694)	0.689 (0.669, 0.709)	0.016 (0.003, 0.033)	+
Gastrointestinal	phecode_GI_514-31	Paralytic ileus	0.651 (0.606, 0.698)	0.697 (0.643, 0.737)	0.046 (-0.004, 0.103)	ns	0.652 (0.606, 0.703)	0.693 (0.64, 0.734)	0.041 (-0.01, 0.096)	ns	0.661 (0.613, 0.714)	0.691 (0.643, 0.744)	0.031 (-0.012, 0.074)	ns
Gastrointestinal	phecode_GI_515	Heartburn	0.516 (0.504, 0.526)	0.759 (0.748, 0.768)	0.243 (0.231, 0.258)	+	0.545 (0.534, 0.557)	0.76 (0.748, 0.77)	0.215 (0.2, 0.23)	+	0.545 (0.533, 0.557)	0.758 (0.747, 0.768)	0.213 (0.2, 0.23)	+
Gastrointestinal	phecode_GI_516	Other diseases of stomach and duodenum	0.595 (0.584, 0.605)	0.7 (0.689, 0.711)	0.105 (0.096, 0.117)	+	0.631 (0.621, 0.641)	0.701 (0.69, 0.712)	0.07 (0.061, 0.081)	+	0.645 (0.634, 0.655)	0.699 (0.688, 0.71)	0.054 (0.044, 0.063)	+
Gastrointestinal	phecode_GI_516-1	Pyloric stenosis	0.639 (0.593, 0.684)	0.684 (0.649, 0.725)	0.045 (0.012, 0.085)	+	0.651 (0.613, 0.693)	0.673 (0.64, 0.717)	0.023 (-0.016, 0.059)	ns	0.679 (0.64, 0.717)	0.679 (0.644, 0.719)	0.001 (-0.033, 0.037)	ns
Gastrointestinal	phecode_GI_517	Vascular disorders of intestine	0.672 (0.659, 0.688)	0.731 (0.716, 0.744)	0.059 (0.046, 0.071)	+	0.713 (0.698, 0.73)	0.739 (0.726, 0.752)	0.026 (0.016, 0.037)	+	0.706 (0.691, 0.724)	0.729 (0.715, 0.741)	0.023 (0.011, 0.035)	+
Gastrointestinal	phecode_GI_517-1	Acute vascular insufficiency of intestine	0.683 (0.655, 0.717)	0.724 (0.698, 0.757)	0.041 (0.013, 0.075)	+	0.715 (0.688, 0.749)	0.73 (0.704, 0.761)	0.015 (-0.007, 0.041)	ns	0.708 (0.676, 0.737)	0.718 (0.691, 0.747)	0.011 (-0.01, 0.039)	ns
Gastrointestinal	phecode_GI_517-2	Chronic vascular insufficiency of intestine	0.71 (0.649, 0.773)	0.805 (0.739, 0.86)	0.095 (0.03, 0.167)	+	0.763 (0.696, 0.829)	0.799 (0.738, 0.878)	0.036 (-0.015, 0.085)	ns	0.741 (0.67, 0.815)	0.773 (0.713, 0.833)	0.033 (-0.037, 0.106)	ns
Gastrointestinal	phecode_GI_517-4	Gastrointestinal angiodysplasia	0.683 (0.662, 0.71)	0.723 (0.703, 0.749)	0.04 (0.022, 0.06)	+	0.717 (0.694, 0.741)	0.732 (0.711, 0.756)	0.014 (0, 0.029)	ns	0.711 (0.685, 0.738)	0.723 (0.703, 0.749)	0.011 (-0.004, 0.025)	ns
Gastrointestinal	phecode_GI_518	Appendicitis	0.532 (0.516, 0.549)	0.549 (0.532, 0.562)	0.017 (0.001, 0.035)	+	0.547 (0.53, 0.56)	0.557 (0.54, 0.571)	0.01 (-0.005, 0.025)	ns	0.529 (0.512, 0.546)	0.548 (0.532, 0.56)	0.018 (0.004, 0.033)	+
Gastrointestinal	phecode_GI_520	Hernia	0.616 (0.612, 0.619)	0.654 (0.651, 0.658)	0.039 (0.036, 0.041)	+	0.621 (0.618, 0.625)	0.656 (0.653, 0.659)	0.035 (0.032, 0.037)	+	0.622 (0.619, 0.626)	0.655 (0.651, 0.658)	0.032 (0.03, 0.035)	+
Gastrointestinal	phecode_GI_520-1	Hernia of the abdominal wall	0.719 (0.715, 0.723)	0.727 (0.723, 0.731)	0.008 (0.006, 0.009)	+	0.721 (0.717, 0.725)	0.728 (0.724, 0.732)	0.007 (0.005, 0.008)	+	0.722 (0.718, 0.726)	0.728 (0.723, 0.732)	0.006 (0.004, 0.007)	+
Gastrointestinal	phecode_GI_520-11	Inguinal hernia	0.789 (0.785, 0.793)	0.791 (0.788, 0.795)	0.002 (0.002, 0.004)	+	0.794 (0.79, 0.798)	0.796 (0.792, 0.799)	0.002 (0.001, 0.003)	+	0.791 (0.787, 0.795)	0.793 (0.789, 0.797)	0.002 (0.001, 0.003)	+
Gastrointestinal	phecode_GI_520-12	Femoral hernia	0.649 (0.625, 0.674)	0.661 (0.637, 0.689)	0.012 (-0.005, 0.032)	ns	0.664 (0.636, 0.692)	0.67 (0.646, 0.7)	0.006 (-0.009, 0.024)	ns	0.654 (0.631, 0.679)	0.659 (0.636, 0.686)	0.005 (-0.013, 0.02)	ns
Gastrointestinal	phecode_GI_520-13	Umbilical hernia	0.639 (0.63, 0.649)	0.694 (0.685, 0.705)	0.056 (0.047, 0.064)	+	0.681 (0.673, 0.691)	0.708 (0.699, 0.717)	0.027 (0.021, 0.033)	+	0.652 (0.643, 0.662)	0.694 (0.685, 0.704)	0.042 (0.033, 0.049)	+
Gastrointestinal	phecode_GI_520-14	Ventral hernia	0.585 (0.576, 0.598)	0.699 (0.688, 0.711)	0.113 (0.101, 0.128)	+	0.622 (0.61, 0.635)	0.703 (0.692, 0.715)	0.08 (0.068, 0.095)	+	0.63 (0.619, 0.642)	0.699 (0.688, 0.711)	0.068 (0.057, 0.082)	+
Gastrointestinal	phecode_GI_520-2	Diaphragmatic hernia	0.597 (0.594, 0.601)	0.662 (0.659, 0.666)	0.065 (0.062, 0.07)	+	0.607 (0.604, 0.611)	0.664 (0.661, 0.668)	0.057 (0.054, 0.061)	+	0.609 (0.605, 0.613)	0.663 (0.659, 0.667)	0.054 (0.05, 0.058)	+
Gastrointestinal	phecode_GI_522	Gastrointestinal inflammation	0.564 (0.561, 0.567)	0.652 (0.65, 0.656)	0.089 (0.085, 0.092)	+	0.591 (0.588, 0.594)	0.656 (0.653, 0.659)	0.065 (0.061, 0.068)	+	0.589 (0.586, 0.592)	0.653 (0.65, 0.656)	0.063 (0.06, 0.066)	+
Gastrointestinal	phecode_GI_522-1	Inflammatory bowel disease	0.526 (0.515, 0.538)	0.665 (0.65, 0.676)	0.139 (0.124, 0.158)	+	0.578 (0.567, 0.591)	0.677 (0.665, 0.688)	0.099 (0.086, 0.113)	+	0.545 (0.533, 0.559)	0.662 (0.646, 0.674)	0.118 (0.104, 0.134)	+
Gastrointestinal	phecode_GI_522-11	Crohn's disease	0.499 (0.477, 0.519)	0.702 (0.685, 0.722)	0.203 (0.178, 0.231)	+	0.594 (0.572, 0.611)	0.707 (0.69, 0.728)	0.113 (0.092, 0.144)	+	0.515 (0.491, 0.535)	0.699 (0.681, 0.719)	0.184 (0.161, 0.216)	+
Gastrointestinal	phecode_GI_522-12	Ulcerative colitis	0.526 (0.512, 0.54)	0.694 (0.678, 0.709)	0.168 (0.142, 0.187)	+	0.578 (0.563, 0.593)	0.707 (0.693, 0.722)	0.129 (0.108, 0.145)	+	0.541 (0.524, 0.554)	0.694 (0.679, 0.709)	0.153 (0.132, 0.174)	+
Gastrointestinal	phecode_GI_522-13	Inflammatory polyps of colon [Pseudopolyposis of colon]	0.568 (0.524, 0.605)	0.781 (0.733, 0.829)	0.215 (0.156, 0.269)	+	0.591 (0.549, 0.637)	0.777 (0.728, 0.822)	0.188 (0.139, 0.239)	+	0.585 (0.546, 0.628)	0.769 (0.725, 0.823)	0.184 (0.127, 0.232)	+
Gastrointestinal	phecode_GI_522-14	Microscopic colitis*	0.637 (0.592, 0.672)	0.902 (0.889, 0.915)	0.265 (0.236, 0.309)	+	0.651 (0.614, 0.684)	0.901 (0.887, 0.917)	0.25 (0.219, 0.284)	+	0.647 (0.609, 0.69)	0.89 (0.872, 0.911)	0.242 (0.209, 0.281)	+
Gastrointestinal	phecode_GI_522-4	Toxic gastroenteritis and colitis	0.612 (0.587, 0.643)	0.649 (0.622, 0.682)	0.037 (0.012, 0.06)	+	0.627 (0.6, 0.656)	0.649 (0.618, 0.682)	0.022 (-0.003, 0.045)	ns	0.65 (0.623, 0.678)	0.642 (0.612, 0.675)	-0.007 (-0.027, 0.015)	ns
Gastrointestinal	phecode_GI_522-7	Ulceration of the lower GI tract	0.556 (0.534, 0.57)	0.689 (0.671, 0.707)	0.133 (0.11, 0.156)	+	0.587 (0.57, 0.604)	0.69 (0.674, 0.706)	0.104 (0.085, 0.123)	+	0.579 (0.558, 0.597)	0.686 (0.669, 0.703)	0.107 (0.084, 0.127)	+
Gastrointestinal	phecode_GI_522-8	Duodenitis	0.592 (0.584, 0.599)	0.654 (0.647, 0.663)	0.063 (0.054, 0.07)	+	0.627 (0.62, 0.635)	0.663 (0.655, 0.672)	0.036 (0.029, 0.042)	+	0.614 (0.606, 0.622)	0.654 (0.647, 0.663)	0.04 (0.032, 0.048)	+
Gastrointestinal	phecode_GI_522-9	Gastritis	0.571 (0.567, 0.575)	0.665 (0.662, 0.669)	0.094 (0.089, 0.098)	+	0.598 (0.594, 0.602)	0.667 (0.664, 0.671)	0.07 (0.066, 0.073)	+	0.598 (0.592, 0.602)	0.665 (0.662, 0.669)	0.067 (0.064, 0.071)	+
Gastrointestinal	phecode_GI_522-91	Acute gastritis	0.534 (0.511, 0.56)	0.732 (0.71, 0.756)	0.198 (0.161, 0.227)	+	0.58 (0.553, 0.606)	0.731 (0.709, 0.758)	0.152 (0.124, 0.18)	+	0.583 (0.554, 0.609)	0.727 (0.707, 0.754)	0.144 (0.113, 0.173)	+
Gastrointestinal	phecode_GI_522-92	Atrophic gastritis	0.634 (0.605, 0.663)	0.717 (0.691, 0.743)	0.083 (0.058, 0.109)	+	0.663 (0.634, 0.696)	0.721 (0.696, 0.748)	0.058 (0.031, 0.082)	+	0.664 (0.64, 0.692)	0.713 (0.684, 0.74)	0.049 (0.025, 0.07)	+
Gastrointestinal	phecode_GI_523	Diverticular disease [Bowel diverticulosis]	0.625 (0.62, 0.628)	0.657 (0.653, 0.66)	0.033 (0.03, 0.035)	+	0.636 (0.632, 0.639)	0.662 (0.658, 0.665)	0.026 (0.024, 0.029)	+	0.631 (0.627, 0.635)	0.657 (0.653, 0.66)	0.026 (0.023, 0.028)	+
Gastrointestinal	phecode_GI_523-1	Diverticula of small intestine	0.68 (0.658, 0.703)	0.726 (0.703, 0.748)	0.046 (0.024, 0.067)	+	0.688 (0.661, 0.715)	0.723 (0.702, 0.747)	0.036 (0.012, 0.055)	+	0.688 (0.664, 0.711)	0.724 (0.702, 0.745)	0.036 (0.015, 0.055)	+
Gastrointestinal	phecode_GI_523-2	Diverticula of colon	0.624 (0.621, 0.628)	0.658 (0.656, 0.662)	0.034 (0.031, 0.037)	+	0.636 (0.633, 0.639)	0.663 (0.66, 0.667)	0.027 (0.025, 0.03)	+	0.631 (0.628, 0.635)	0.658 (0.656, 0.662)	0.027 (0.025, 0.03)	+
Gastrointestinal	phecode_GI_523-3	Gastric diverticulum	0.553 (0.506, 0.604)	0.597 (0.547, 0.658)	0.045 (-0.005, 0.099)	ns	0.555 (0.514, 0.61)	0.589 (0.537, 0.65)	0.034 (-0.015, 0.083)	ns	0.559 (0.515, 0.613)	0.582 (0.533, 0.635)	0.024 (-0.023, 0.07)	ns
Gastrointestinal	phecode_GI_523-4	Diverticulitis	0.595 (0.581, 0.61)	0.781 (0.768, 0.795)	0.187 (0.165, 0.202)	+	0.625 (0.611, 0.637)	0.786 (0.773, 0.8)	0.162 (0.142, 0.175)	+	0.621 (0.608, 0.636)	0.78 (0.767, 0.794)	0.159 (0.143, 0.172)	+
Gastrointestinal	phecode_GI_524	Functional intestinal disorder	0.572 (0.564, 0.58)	0.726 (0.72, 0.733)	0.154 (0.147, 0.163)	+	0.607 (0.599, 0.616)	0.728 (0.721, 0.734)	0.121 (0.114, 0.129)	+	0.578 (0.572, 0.585)	0.726 (0.719, 0.733)	0.147 (0.139, 0.154)	+
Gastrointestinal	phecode_GI_524-1	Irritable bowel syndrome	0.554 (0.548, 0.561)	0.733 (0.727, 0.739)	0.179 (0.17, 0.186)	+	0.611 (0.604, 0.618)	0.734 (0.729, 0.741)	0.123 (0.116, 0.13)	+	0.569 (0.561, 0.577)	0.732 (0.726, 0.739)	0.164 (0.154, 0.171)	+
Gastrointestinal	phecode_GI_524-3	Megacolon (other than Hirschsprung's)	0.633 (0.59, 0.672)	0.686 (0.64, 0.734)	0.053 (0.015, 0.092)	+	0.632 (0.586, 0.666)	0.682 (0.636, 0.727)	0.049 (0.014, 0.087)	+	0.638 (0.596, 0.676)	0.68 (0.634, 0.731)	0.041 (0.004, 0.081)	+
Gastrointestinal	phecode_GI_525	Intestinal malabsorption	0.548 (0.533, 0.567)	0.652 (0.637, 0.667)	0.103 (0.088, 0.121)	+	0.629 (0.613, 0.645)	0.692 (0.676, 0.704)	0.062 (0.05, 0.077)	+	0.561 (0.545, 0.577)	0.651 (0.636, 0.666)	0.09 (0.076, 0.111)	+
Gastrointestinal	phecode_GI_525-1	Celiac disease	0.543 (0.525, 0.561)	0.637 (0.618, 0.656)	0.094 (0.077, 0.118)	+	0.648 (0.63, 0.665)	0.696 (0.678, 0.712)	0.048 (0.033, 0.064)	+	0.553 (0.535, 0.573)	0.636 (0.617, 0.655)	0.083 (0.063, 0.105)	+
Gastrointestinal	phecode_GI_526	Intestinal infection	0.568 (0.562, 0.574)	0.686 (0.681, 0.692)	0.119 (0.112, 0.124)	+	0.601 (0.595, 0.607)	0.688 (0.682, 0.693)	0.087 (0.082, 0.091)	+	0.608 (0.603, 0.614)	0.686 (0.681, 0.691)	0.078 (0.073, 0.083)	+
Gastrointestinal	phecode_GI_526-1	Bacterial enteritis	0.559 (0.547, 0.569)	0.698 (0.686, 0.71)	0.138 (0.122, 0.152)	+	0.594 (0.582, 0.605)	0.699 (0.688, 0.712)	0.106 (0.094, 0.119)	+	0.603 (0.588, 0.615)	0.697 (0.685, 0.709)	0.094 (0.081, 0.106)	+
Gastrointestinal	phecode_GI_526-11	Intestinal e.coli	0.358 (0.323, 0.396)	0.825 (0.806, 0.84)	0.467 (0.423, 0.506)	+	0.465 (0.426, 0.498)	0.824 (0.804, 0.84)	0.359 (0.329, 0.4)	+	0.425 (0.386, 0.466)	0.823 (0.805, 0.838)	0.398 (0.354, 0.444)	+
Gastrointestinal	phecode_GI_526-12	Intestinal infection due to C. difficile	0.647 (0.626, 0.665)	0.732 (0.705, 0.751)	0.085 (0.061, 0.111)	+	0.689 (0.67, 0.707)	0.734 (0.706, 0.752)	0.044 (0.023, 0.067)	+	0.705 (0.686, 0.727)	0.723 (0.696, 0.743)	0.018 (0.001, 0.038)	+
Gastrointestinal	phecode_GI_526-2	Viral enteritis	0.517 (0.503, 0.53)	0.783 (0.772, 0.791)	0.265 (0.249, 0.281)	+	0.576 (0.556, 0.587)	0.783 (0.773, 0.791)	0.207 (0.193, 0.227)	+	0.582 (0.571, 0.598)	0.782 (0.772, 0.79)	0.199 (0.182, 0.213)	+
Gastrointestinal	phecode_GI_526-3	Intestinal infection due to protozoa	0.468 (0.407, 0.541)	0.699 (0.637, 0.757)	0.231 (0.136, 0.298)	+	0.447 (0.373, 0.51)	0.689 (0.621, 0.755)	0.242 (0.156, 0.309)	+	0.448 (0.358, 0.517)	0.692 (0.626, 0.767)	0.246 (0.176, 0.315)	+
Gastrointestinal	phecode_GI_527	Abdominal pain	0.535 (0.532, 0.539)	0.682 (0.678, 0.685)	0.146 (0.142, 0.151)	+	0.559 (0.556, 0.563)	0.683 (0.68, 0.686)	0.125 (0.121, 0.129)	+	0.562 (0.559, 0.566)	0.682 (0.678, 0.685)	0.119 (0.115, 0.123)	+
Gastrointestinal	phecode_GI_527-2	Abdominal tenderness	0.495 (0.436, 0.554)	0.871 (0.837, 0.914)	0.377 (0.32, 0.444)	+	0.558 (0.48, 0.623)	0.851 (0.803, 0.9)	0.294 (0.231, 0.363)	+	0.587 (0.519, 0.656)	0.826 (0.767, 0.881)	0.24 (0.17, 0.318)	+
Gastrointestinal	phecode_GI_527-3	Functional dyspepsia	0.552 (0.544, 0.558)	0.716 (0.711, 0.722)	0.164 (0.158, 0.171)	+	0.566 (0.56, 0.573)	0.717 (0.712, 0.722)	0.151 (0.144, 0.157)	+	0.575 (0.568, 0.58)	0.716 (0.711, 0.721)	0.142 (0.135, 0.148)	+
Gastrointestinal	phecode_GI_528	Nausea and vomiting	0.573 (0.568, 0.577)	0.71 (0.706, 0.714)	0.137 (0.132, 0.143)	+	0.599 (0.592, 0.604)	0.711 (0.707, 0.715)	0.112 (0.107, 0.117)	+	0.617 (0.611, 0.622)	0.71 (0.706, 0.714)	0.093 (0.089, 0.098)	+
Gastrointestinal	phecode_GI_528-1	Nausea	0.573 (0.568, 0.578)	0.71 (0.705, 0.714)	0.137 (0.131, 0.143)	+	0.599 (0.595, 0.605)	0.711 (0.706, 0.715)	0.112 (0.106, 0.117)	+	0.617 (0.612, 0.622)	0.71 (0.705, 0.715)	0.093 (0.088, 0.098)	+
Gastrointestinal	phecode_GI_528-2	Vomiting	0.573 (0.569, 0.578)	0.71 (0.706, 0.714)	0.137 (0.132, 0.142)	+	0.599 (0.594, 0.605)	0.711 (0.706, 0.715)	0.112 (0.107, 0.116)	+	0.617 (0.612, 0.622)	0.71 (0.706, 0.714)	0.093 (0.089, 0.098)	+
Gastrointestinal	phecode_GI_529	Symptoms involving digestive system	0.568 (0.565, 0.572)	0.694 (0.691, 0.698)	0.126 (0.123, 0.13)	+	0.586 (0.583, 0.59)	0.695 (0.692, 0.699)	0.109 (0.106, 0.112)	+	0.596 (0.593, 0.6)	0.694 (0.691, 0.698)	0.098 (0.095, 0.101)	+
Gastrointestinal	phecode_GI_529-1	Diarrhea	0.455 (0.447, 0.462)	0.872 (0.867, 0.876)	0.417 (0.409, 0.426)	+	0.504 (0.496, 0.513)	0.872 (0.867, 0.876)	0.368 (0.36, 0.377)	+	0.527 (0.519, 0.539)	0.872 (0.867, 0.876)	0.344 (0.333, 0.354)	+
Gastrointestinal	phecode_GI_529-2	Flatulence, eructation, and gas pain	0.546 (0.536, 0.556)	0.757 (0.748, 0.765)	0.211 (0.2, 0.223)	+	0.571 (0.563, 0.583)	0.758 (0.748, 0.766)	0.186 (0.175, 0.198)	+	0.579 (0.57, 0.588)	0.757 (0.748, 0.765)	0.178 (0.167, 0.189)	+
Gastrointestinal	phecode_GI_529-5	Constipation	0.609 (0.604, 0.613)	0.707 (0.702, 0.711)	0.097 (0.093, 0.101)	+	0.631 (0.626, 0.634)	0.709 (0.705, 0.713)	0.078 (0.074, 0.082)	+	0.638 (0.633, 0.642)	0.707 (0.702, 0.71)	0.069 (0.065, 0.072)	+
Gastrointestinal	phecode_GI_529-6	Halitosis*	0.406 (0.357, 0.452)	0.83 (0.805, 0.858)	0.424 (0.375, 0.483)	+	0.461 (0.411, 0.51)	0.82 (0.788, 0.851)	0.359 (0.307, 0.426)	+	0.45 (0.38, 0.504)	0.828 (0.801, 0.858)	0.378 (0.331, 0.458)	+
Gastrointestinal	phecode_GI_529-7	Fecal incontinence and encopresis	0.64 (0.629, 0.65)	0.73 (0.717, 0.74)	0.091 (0.08, 0.103)	+	0.665 (0.652, 0.675)	0.732 (0.719, 0.742)	0.067 (0.057, 0.077)	+	0.671 (0.66, 0.682)	0.73 (0.717, 0.74)	0.059 (0.049, 0.07)	+
Gastrointestinal	phecode_GI_530	Disease of anus and rectum	0.531 (0.524, 0.538)	0.669 (0.658, 0.675)	0.137 (0.127, 0.146)	+	0.55 (0.542, 0.557)	0.67 (0.659, 0.678)	0.12 (0.11, 0.129)	+	0.554 (0.546, 0.561)	0.669 (0.658, 0.676)	0.115 (0.104, 0.123)	+
Gastrointestinal	phecode_GI_530-1	Anal fissure	0.544 (0.526, 0.558)	0.728 (0.717, 0.742)	0.185 (0.168, 0.203)	+	0.572 (0.558, 0.585)	0.732 (0.721, 0.744)	0.16 (0.142, 0.175)	+	0.571 (0.554, 0.587)	0.729 (0.718, 0.742)	0.157 (0.138, 0.174)	+
Gastrointestinal	phecode_GI_530-2	Anorectal abscess	0.645 (0.622, 0.664)	0.707 (0.683, 0.728)	0.062 (0.044, 0.081)	+	0.69 (0.666, 0.712)	0.719 (0.697, 0.74)	0.029 (0.014, 0.047)	+	0.67 (0.646, 0.69)	0.706 (0.685, 0.727)	0.036 (0.022, 0.058)	+
Gastrointestinal	phecode_GI_530-3	Rectal prolapse	0.666 (0.649, 0.687)	0.721 (0.705, 0.739)	0.056 (0.043, 0.07)	+	0.668 (0.65, 0.689)	0.721 (0.706, 0.739)	0.053 (0.041, 0.068)	+	0.666 (0.648, 0.689)	0.721 (0.706, 0.739)	0.055 (0.043, 0.068)	+
Gastrointestinal	phecode_GI_530-4	Stenosis of anus and rectum	0.632 (0.599, 0.669)	0.751 (0.714, 0.796)	0.119 (0.059, 0.163)	+	0.625 (0.588, 0.669)	0.752 (0.71, 0.795)	0.127 (0.07, 0.17)	+	0.654 (0.611, 0.697)	0.737 (0.7, 0.786)	0.083 (0.03, 0.123)	+
Gastrointestinal	phecode_GI_532	Other disorders of the intestines	0.573 (0.565, 0.581)	0.662 (0.655, 0.671)	0.089 (0.081, 0.098)	+	0.593 (0.585, 0.603)	0.664 (0.656, 0.672)	0.071 (0.063, 0.08)	+	0.601 (0.592, 0.61)	0.662 (0.655, 0.67)	0.061 (0.054, 0.071)	+
Gastrointestinal	phecode_GI_532-1	Intestinal fistula	0.606 (0.588, 0.626)	0.697 (0.677, 0.72)	0.091 (0.07, 0.109)	+	0.629 (0.61, 0.651)	0.702 (0.68, 0.72)	0.072 (0.05, 0.091)	+	0.633 (0.616, 0.65)	0.694 (0.673, 0.718)	0.061 (0.041, 0.077)	+
Gastrointestinal	phecode_GI_532-2	Intestinal perforation	0.618 (0.598, 0.633)	0.659 (0.641, 0.674)	0.042 (0.015, 0.055)	+	0.647 (0.631, 0.664)	0.671 (0.655, 0.686)	0.024 (0.006, 0.036)	+	0.635 (0.616, 0.651)	0.657 (0.639, 0.671)	0.022 (0.001, 0.04)	+
Gastrointestinal	phecode_GI_532-3	Intussusception	0.653 (0.621, 0.693)	0.743 (0.699, 0.796)	0.09 (0.05, 0.13)	+	0.651 (0.615, 0.689)	0.741 (0.697, 0.794)	0.09 (0.047, 0.129)	+	0.657 (0.622, 0.701)	0.743 (0.697, 0.802)	0.087 (0.052, 0.123)	+
Gastrointestinal	phecode_GI_532-4	Volvulus	0.61 (0.59, 0.633)	0.688 (0.669, 0.71)	0.078 (0.058, 0.1)	+	0.632 (0.61, 0.652)	0.693 (0.674, 0.716)	0.062 (0.04, 0.083)	+	0.638 (0.62, 0.658)	0.686 (0.666, 0.709)	0.048 (0.027, 0.068)	+
Gastrointestinal	phecode_GI_535	Intestinal or peritoneal adhesions	0.569 (0.56, 0.579)	0.658 (0.65, 0.666)	0.089 (0.079, 0.098)	+	0.592 (0.582, 0.602)	0.66 (0.652, 0.669)	0.069 (0.059, 0.076)	+	0.599 (0.587, 0.61)	0.658 (0.65, 0.666)	0.058 (0.049, 0.068)	+
Gastrointestinal	phecode_GI_537	Abnormality of the peritoneum	0.574 (0.555, 0.588)	0.62 (0.604, 0.637)	0.046 (0.029, 0.063)	+	0.603 (0.588, 0.618)	0.627 (0.613, 0.643)	0.023 (0.01, 0.041)	+	0.598 (0.582, 0.614)	0.615 (0.599, 0.631)	0.017 (0.001, 0.031)	+
Gastrointestinal	phecode_GI_537-1	Peritonitis	0.57 (0.551, 0.586)	0.613 (0.597, 0.633)	0.043 (0.026, 0.061)	+	0.599 (0.581, 0.614)	0.619 (0.604, 0.641)	0.019 (0.004, 0.036)	+	0.595 (0.579, 0.61)	0.607 (0.591, 0.628)	0.012 (-0.003, 0.029)	ns
Gastrointestinal	phecode_GI_537-2	Hemoperitoneum	0.636 (0.556, 0.732)	0.717 (0.645, 0.797)	0.081 (0.015, 0.165)	+	0.651 (0.571, 0.721)	0.712 (0.638, 0.788)	0.062 (0.005, 0.151)	+	0.665 (0.576, 0.776)	0.695 (0.609, 0.772)	0.031 (-0.041, 0.115)	ns
Gastrointestinal	phecode_GI_540	Hepatitis	0.504 (0.483, 0.523)	0.631 (0.604, 0.653)	0.128 (0.099, 0.153)	+	0.608 (0.586, 0.629)	0.626 (0.601, 0.653)	0.018 (-0.006, 0.042)	ns	0.561 (0.542, 0.589)	0.618 (0.591, 0.643)	0.057 (0.03, 0.088)	+
Gastrointestinal	phecode_GI_540-1	Chronic hepatitis	0.494 (0.466, 0.521)	0.636 (0.612, 0.663)	0.142 (0.102, 0.176)	+	0.641 (0.616, 0.665)	0.614 (0.582, 0.648)	-0.028 (-0.069, 0.005)	ns	0.511 (0.485, 0.543)	0.624 (0.598, 0.648)	0.112 (0.075, 0.154)	+
Gastrointestinal	phecode_GI_540-11	Autoimmune hepatitis	0.683 (0.642, 0.725)	0.738 (0.696, 0.784)	0.056 (0.013, 0.096)	+	0.686 (0.646, 0.726)	0.727 (0.687, 0.775)	0.041 (-0.004, 0.086)	ns	0.707 (0.653, 0.751)	0.722 (0.677, 0.766)	0.016 (-0.019, 0.05)	ns
Gastrointestinal	phecode_GI_540-2	Acute hepatitis	0.511 (0.466, 0.549)	0.61 (0.564, 0.651)	0.099 (0.042, 0.152)	+	0.561 (0.515, 0.603)	0.479 (0.435, 0.531)	-0.081 (-0.144, -0.012)	-	0.521 (0.477, 0.566)	0.593 (0.537, 0.636)	0.071 (0.021, 0.131)	+
Gastrointestinal	phecode_GI_540-3	Viral hepatitits	0.522 (0.485, 0.552)	0.615 (0.586, 0.646)	0.093 (0.067, 0.122)	+	0.658 (0.623, 0.69)	0.573 (0.54, 0.607)	-0.085 (-0.123, -0.047)	-	0.583 (0.553, 0.611)	0.618 (0.595, 0.649)	0.035 (0.005, 0.073)	+
Gastrointestinal	phecode_GI_540-4	Alcoholic hepatitis	0.695 (0.652, 0.745)	0.82 (0.781, 0.867)	0.125 (0.08, 0.173)	+	0.769 (0.724, 0.825)	0.7 (0.638, 0.757)	-0.068 (-0.145, 0.001)	ns	0.72 (0.668, 0.772)	0.796 (0.75, 0.845)	0.076 (0.028, 0.122)	+
Gastrointestinal	phecode_GI_542	Chronic liver disease	0.545 (0.537, 0.554)	0.716 (0.707, 0.722)	0.171 (0.161, 0.182)	+	0.649 (0.641, 0.656)	0.731 (0.723, 0.738)	0.082 (0.074, 0.09)	+	0.603 (0.595, 0.614)	0.714 (0.706, 0.721)	0.111 (0.102, 0.121)	+
Gastrointestinal	phecode_GI_542-1	Fibrosis and cirrhosis of liver	0.645 (0.629, 0.66)	0.799 (0.784, 0.815)	0.154 (0.132, 0.172)	+	0.726 (0.706, 0.743)	0.804 (0.789, 0.82)	0.078 (0.061, 0.093)	+	0.717 (0.701, 0.734)	0.773 (0.755, 0.788)	0.057 (0.039, 0.074)	+
Gastrointestinal	phecode_GI_542-11	Cirrhosis of liver	0.654 (0.637, 0.671)	0.812 (0.794, 0.826)	0.158 (0.139, 0.175)	+	0.741 (0.722, 0.756)	0.818 (0.799, 0.832)	0.077 (0.06, 0.094)	+	0.728 (0.71, 0.746)	0.808 (0.79, 0.823)	0.08 (0.062, 0.094)	+
Gastrointestinal	phecode_GI_542-2	Fatty liver disease (FLD)	0.493 (0.483, 0.502)	0.74 (0.732, 0.75)	0.247 (0.233, 0.262)	+	0.664 (0.654, 0.672)	0.759 (0.752, 0.769)	0.096 (0.087, 0.104)	+	0.567 (0.557, 0.577)	0.739 (0.731, 0.749)	0.173 (0.161, 0.184)	+
Gastrointestinal	phecode_GI_542-3	Hepatic failure	0.641 (0.619, 0.662)	0.755 (0.734, 0.775)	0.114 (0.089, 0.135)	+	0.708 (0.685, 0.728)	0.758 (0.737, 0.778)	0.05 (0.027, 0.075)	+	0.681 (0.655, 0.711)	0.75 (0.728, 0.77)	0.069 (0.046, 0.093)	+
Gastrointestinal	phecode_GI_542-4	Portal hypertension	0.641 (0.616, 0.663)	0.798 (0.776, 0.817)	0.156 (0.136, 0.184)	+	0.722 (0.698, 0.741)	0.801 (0.781, 0.822)	0.079 (0.061, 0.102)	+	0.724 (0.702, 0.742)	0.79 (0.768, 0.809)	0.066 (0.046, 0.093)	+
Gastrointestinal	phecode_GI_542-5	Hepatorenal syndrome	0.691 (0.626, 0.747)	0.811 (0.754, 0.872)	0.119 (0.059, 0.197)	+	0.699 (0.62, 0.768)	0.797 (0.742, 0.874)	0.098 (0.022, 0.164)	+	0.712 (0.639, 0.783)	0.779 (0.701, 0.845)	0.065 (0.02, 0.12)	+
Gastrointestinal	phecode_GI_542-7	Chronic nonalcoholic liver disease	0.641 (0.623, 0.659)	0.803 (0.788, 0.818)	0.163 (0.142, 0.182)	+	0.728 (0.709, 0.747)	0.808 (0.793, 0.822)	0.081 (0.064, 0.096)	+	0.726 (0.708, 0.744)	0.798 (0.782, 0.813)	0.072 (0.053, 0.089)	+
Gastrointestinal	phecode_GI_542-8	Biliary cirrhosis	0.645 (0.616, 0.681)	0.749 (0.71, 0.788)	0.104 (0.062, 0.145)	+	0.671 (0.635, 0.71)	0.731 (0.694, 0.77)	0.06 (0.025, 0.102)	+	0.672 (0.639, 0.712)	0.737 (0.7, 0.778)	0.065 (0.032, 0.101)	+
Gastrointestinal	phecode_GI_542-81	Primary biliary cirrhosis*	0.667 (0.628, 0.714)	0.764 (0.727, 0.801)	0.096 (0.044, 0.137)	+	0.697 (0.659, 0.739)	0.729 (0.678, 0.765)	0.032 (-0.027, 0.078)	ns	0.679 (0.641, 0.717)	0.742 (0.703, 0.783)	0.063 (0.02, 0.101)	+
Gastrointestinal	phecode_GI_545	Nonspecific abnormal results of function study of liver	0.574 (0.566, 0.585)	0.669 (0.66, 0.677)	0.094 (0.084, 0.103)	+	0.599 (0.591, 0.611)	0.67 (0.661, 0.678)	0.071 (0.06, 0.078)	+	0.613 (0.603, 0.621)	0.667 (0.658, 0.675)	0.054 (0.043, 0.061)	+
Gastrointestinal	phecode_GI_546	Other disorders of liver	0.602 (0.593, 0.613)	0.687 (0.676, 0.697)	0.086 (0.076, 0.096)	+	0.637 (0.629, 0.646)	0.691 (0.679, 0.7)	0.054 (0.044, 0.064)	+	0.639 (0.63, 0.651)	0.684 (0.673, 0.693)	0.045 (0.035, 0.055)	+
Gastrointestinal	phecode_GI_546-2	Abscess of liver	0.64 (0.601, 0.68)	0.669 (0.632, 0.72)	0.03 (-0.018, 0.065)	ns	0.666 (0.623, 0.715)	0.674 (0.637, 0.716)	0.009 (-0.028, 0.045)	ns	0.654 (0.61, 0.695)	0.656 (0.614, 0.704)	0.003 (-0.032, 0.037)	ns
Gastrointestinal	phecode_GI_546-3	Hepatomegaly	0.6 (0.563, 0.633)	0.669 (0.631, 0.699)	0.069 (0.029, 0.111)	+	0.673 (0.645, 0.705)	0.717 (0.686, 0.747)	0.044 (0.014, 0.074)	+	0.642 (0.613, 0.675)	0.691 (0.657, 0.722)	0.048 (0.02, 0.082)	+
Gastrointestinal	phecode_GI_546-31	Hepatosplenomegaly*	0.613 (0.539, 0.683)	0.735 (0.675, 0.796)	0.122 (0.049, 0.212)	+	0.673 (0.616, 0.734)	0.739 (0.683, 0.795)	0.067 (0.006, 0.133)	+	0.663 (0.593, 0.726)	0.718 (0.654, 0.785)	0.055 (-0.005, 0.124)	ns
Gastrointestinal	phecode_GI_550	Disorders of the gallbladder	0.576 (0.571, 0.581)	0.64 (0.634, 0.646)	0.064 (0.059, 0.07)	+	0.628 (0.624, 0.633)	0.662 (0.656, 0.667)	0.033 (0.029, 0.038)	+	0.595 (0.589, 0.6)	0.639 (0.634, 0.646)	0.045 (0.039, 0.05)	+
Gastrointestinal	phecode_GI_550-1	Gallstones [Cholelithiasis]	0.58 (0.575, 0.585)	0.644 (0.636, 0.65)	0.064 (0.058, 0.07)	+	0.636 (0.63, 0.641)	0.668 (0.662, 0.674)	0.032 (0.028, 0.037)	+	0.598 (0.593, 0.604)	0.643 (0.636, 0.65)	0.045 (0.039, 0.051)	+
Gastrointestinal	phecode_GI_550-2	Cholecystitis	0.554 (0.54, 0.567)	0.649 (0.636, 0.661)	0.095 (0.082, 0.108)	+	0.613 (0.599, 0.629)	0.665 (0.652, 0.676)	0.053 (0.043, 0.065)	+	0.588 (0.57, 0.603)	0.649 (0.636, 0.661)	0.06 (0.047, 0.075)	+
Gastrointestinal	phecode_GI_550-21	Acute cholecystitis	0.59 (0.569, 0.61)	0.675 (0.654, 0.696)	0.085 (0.058, 0.104)	+	0.636 (0.618, 0.657)	0.689 (0.669, 0.709)	0.053 (0.038, 0.073)	+	0.62 (0.596, 0.638)	0.673 (0.653, 0.692)	0.054 (0.035, 0.074)	+
Gastrointestinal	phecode_GI_550-22	Chronic cholecystitis	0.541 (0.521, 0.563)	0.626 (0.603, 0.644)	0.085 (0.063, 0.106)	+	0.6 (0.579, 0.622)	0.645 (0.624, 0.665)	0.045 (0.027, 0.062)	+	0.562 (0.54, 0.584)	0.623 (0.601, 0.643)	0.061 (0.041, 0.083)	+
Gastrointestinal	phecode_GI_550-3	Gallbladder perforation	0.684 (0.636, 0.736)	0.717 (0.665, 0.778)	0.033 (-0.008, 0.067)	ns	0.711 (0.666, 0.763)	0.726 (0.672, 0.782)	0.016 (-0.011, 0.042)	ns	0.686 (0.636, 0.738)	0.707 (0.649, 0.763)	0.02 (-0.025, 0.057)	ns
Gastrointestinal	phecode_GI_550-4	Cholesterolosis of gallbladder	0.562 (0.524, 0.592)	0.662 (0.635, 0.702)	0.1 (0.061, 0.135)	+	0.604 (0.57, 0.634)	0.673 (0.644, 0.711)	0.069 (0.043, 0.096)	+	0.568 (0.537, 0.6)	0.658 (0.63, 0.698)	0.09 (0.052, 0.122)	+
Gastrointestinal	phecode_GI_552	Other diseases of biliary tract	0.639 (0.628, 0.65)	0.692 (0.681, 0.704)	0.053 (0.04, 0.064)	+	0.663 (0.65, 0.674)	0.698 (0.687, 0.709)	0.035 (0.023, 0.046)	+	0.663 (0.652, 0.676)	0.689 (0.678, 0.701)	0.026 (0.016, 0.035)	+
Gastrointestinal	phecode_GI_552-1	Cholangitis	0.668 (0.65, 0.683)	0.722 (0.703, 0.744)	0.055 (0.036, 0.073)	+	0.692 (0.672, 0.714)	0.727 (0.71, 0.746)	0.036 (0.021, 0.051)	+	0.698 (0.679, 0.717)	0.72 (0.7, 0.742)	0.022 (0.005, 0.035)	+
Gastrointestinal	phecode_GI_552-2	Obstruction of bile duct	0.652 (0.633, 0.671)	0.682 (0.665, 0.701)	0.03 (0.011, 0.047)	+	0.661 (0.641, 0.68)	0.682 (0.667, 0.701)	0.021 (0.007, 0.038)	+	0.671 (0.653, 0.69)	0.674 (0.656, 0.693)	0.003 (-0.013, 0.023)	ns
Gastrointestinal	phecode_GI_554	Diseases of the pancreas	0.606 (0.596, 0.616)	0.678 (0.667, 0.691)	0.072 (0.06, 0.084)	+	0.638 (0.628, 0.649)	0.684 (0.673, 0.697)	0.046 (0.033, 0.055)	+	0.637 (0.627, 0.649)	0.675 (0.664, 0.689)	0.037 (0.026, 0.046)	+
Gastrointestinal	phecode_GI_554-1	Pancreatitis	0.586 (0.573, 0.6)	0.666 (0.649, 0.681)	0.079 (0.064, 0.095)	+	0.628 (0.613, 0.641)	0.677 (0.66, 0.692)	0.05 (0.037, 0.062)	+	0.614 (0.602, 0.63)	0.662 (0.645, 0.678)	0.048 (0.033, 0.062)	+
Gastrointestinal	phecode_GI_554-11	Acute pancreatitis	0.579 (0.562, 0.593)	0.654 (0.64, 0.669)	0.076 (0.061, 0.094)	+	0.619 (0.606, 0.634)	0.669 (0.654, 0.684)	0.05 (0.036, 0.064)	+	0.605 (0.588, 0.621)	0.651 (0.636, 0.666)	0.047 (0.032, 0.065)	+
Gastrointestinal	phecode_GI_554-12	Chronic pancreatitis	0.635 (0.605, 0.665)	0.764 (0.741, 0.792)	0.129 (0.099, 0.159)	+	0.713 (0.687, 0.739)	0.756 (0.728, 0.787)	0.043 (0.015, 0.075)	+	0.693 (0.665, 0.729)	0.758 (0.735, 0.786)	0.065 (0.038, 0.096)	+
Gastrointestinal	phecode_GI_554-2	Cyst and pseudocyst of pancreas	0.613 (0.591, 0.638)	0.681 (0.656, 0.709)	0.068 (0.04, 0.105)	+	0.638 (0.609, 0.667)	0.681 (0.657, 0.708)	0.044 (0.022, 0.074)	+	0.638 (0.614, 0.658)	0.673 (0.648, 0.7)	0.035 (0.014, 0.064)	+
Gastrointestinal	phecode_GI_555	Ascites	0.617 (0.607, 0.634)	0.686 (0.673, 0.698)	0.068 (0.055, 0.082)	+	0.652 (0.639, 0.666)	0.689 (0.676, 0.702)	0.037 (0.026, 0.051)	+	0.668 (0.656, 0.684)	0.681 (0.668, 0.693)	0.013 (0.001, 0.024)	+
Gastrointestinal	phecode_GI_556	Other digestive system symptoms and diseases	0.523 (0.517, 0.529)	0.764 (0.759, 0.77)	0.241 (0.233, 0.248)	+	0.547 (0.541, 0.554)	0.764 (0.759, 0.77)	0.217 (0.208, 0.225)	+	0.571 (0.564, 0.577)	0.764 (0.759, 0.77)	0.193 (0.185, 0.201)	+
Gastrointestinal	phecode_GI_556-3	Abdominal or pelvic swelling, mass, or lump	0.562 (0.545, 0.579)	0.736 (0.721, 0.747)	0.174 (0.155, 0.194)	+	0.586 (0.572, 0.602)	0.737 (0.723, 0.748)	0.151 (0.135, 0.167)	+	0.601 (0.588, 0.619)	0.734 (0.721, 0.746)	0.134 (0.116, 0.149)	+
Gastrointestinal	phecode_GI_556-8	Nonspecific abnormal findings in stool contents	0.519 (0.512, 0.525)	0.768 (0.762, 0.776)	0.249 (0.24, 0.259)	+	0.544 (0.535, 0.552)	0.768 (0.762, 0.776)	0.224 (0.215, 0.234)	+	0.569 (0.56, 0.578)	0.768 (0.762, 0.776)	0.199 (0.19, 0.209)	+
Gastrointestinal	phecode_GI_557	Gastrointestinal hemorrhage	0.543 (0.537, 0.547)	0.637 (0.632, 0.642)	0.094 (0.088, 0.1)	+	0.558 (0.553, 0.562)	0.638 (0.633, 0.643)	0.08 (0.075, 0.085)	+	0.565 (0.56, 0.57)	0.637 (0.632, 0.642)	0.072 (0.066, 0.077)	+
Gastrointestinal	phecode_GI_557-1	Hematemesis	0.618 (0.605, 0.634)	0.719 (0.705, 0.735)	0.101 (0.085, 0.123)	+	0.656 (0.642, 0.67)	0.722 (0.706, 0.738)	0.066 (0.05, 0.087)	+	0.662 (0.645, 0.679)	0.717 (0.702, 0.733)	0.056 (0.041, 0.078)	+
Gastrointestinal	phecode_GI_557-2	Blood in stool	0.617 (0.606, 0.629)	0.669 (0.654, 0.682)	0.052 (0.039, 0.063)	+	0.637 (0.626, 0.647)	0.671 (0.658, 0.685)	0.035 (0.022, 0.045)	+	0.645 (0.633, 0.658)	0.667 (0.652, 0.68)	0.023 (0.011, 0.034)	+
Gastrointestinal	phecode_GI_557-8	Hemorrhage of rectum and anus	0.455 (0.448, 0.462)	0.676 (0.669, 0.683)	0.221 (0.211, 0.232)	+	0.495 (0.488, 0.503)	0.677 (0.671, 0.684)	0.182 (0.17, 0.191)	+	0.486 (0.478, 0.493)	0.676 (0.669, 0.682)	0.189 (0.18, 0.202)	+
Gastrointestinal	phecode_GI_558	Abnormal findings on diagnostic imaging of the digestive tract	0.593 (0.583, 0.602)	0.701 (0.691, 0.71)	0.108 (0.098, 0.118)	+	0.616 (0.606, 0.626)	0.702 (0.691, 0.711)	0.086 (0.076, 0.095)	+	0.629 (0.619, 0.64)	0.7 (0.69, 0.71)	0.071 (0.063, 0.081)	+
Genitourinary	phecode_GU_580	Glomerular diseases	0.651 (0.639, 0.664)	0.754 (0.74, 0.768)	0.102 (0.088, 0.117)	+	0.721 (0.707, 0.735)	0.758 (0.746, 0.771)	0.038 (0.026, 0.049)	+	0.732 (0.718, 0.746)	0.753 (0.74, 0.767)	0.022 (0.01, 0.032)	+
Genitourinary	phecode_GU_580-2	Chronic nephritic syndrome	0.719 (0.701, 0.738)	0.819 (0.801, 0.84)	0.1 (0.074, 0.124)	+	0.776 (0.758, 0.793)	0.859 (0.844, 0.871)	0.084 (0.067, 0.101)	+	0.817 (0.802, 0.833)	0.861 (0.845, 0.873)	0.044 (0.031, 0.056)	+
Genitourinary	phecode_GU_580-5	Morphologic lesions in glomerular diseases	0.59 (0.57, 0.608)	0.662 (0.64, 0.681)	0.072 (0.047, 0.093)	+	0.61 (0.591, 0.629)	0.661 (0.637, 0.679)	0.05 (0.03, 0.069)	+	0.625 (0.605, 0.645)	0.649 (0.626, 0.667)	0.024 (0.001, 0.047)	+
Genitourinary	phecode_GU_580-52	Diffuse membranous glomerulonephritis	0.622 (0.543, 0.709)	0.724 (0.66, 0.833)	0.1 (-0.001, 0.196)	ns	0.594 (0.52, 0.67)	0.719 (0.654, 0.835)	0.126 (0.025, 0.209)	+	0.646 (0.55, 0.735)	0.676 (0.592, 0.821)	0.03 (-0.048, 0.106)	ns
Genitourinary	phecode_GU_581	Renal tubulo-interstitial diseases	0.589 (0.578, 0.597)	0.658 (0.648, 0.667)	0.069 (0.06, 0.078)	+	0.61 (0.602, 0.62)	0.66 (0.65, 0.669)	0.05 (0.043, 0.059)	+	0.617 (0.606, 0.626)	0.656 (0.646, 0.666)	0.04 (0.031, 0.048)	+
Genitourinary	phecode_GU_581-1	Acute pyelonephritis	0.584 (0.555, 0.615)	0.74 (0.714, 0.768)	0.157 (0.12, 0.193)	+	0.632 (0.604, 0.66)	0.741 (0.717, 0.767)	0.108 (0.074, 0.145)	+	0.644 (0.613, 0.671)	0.735 (0.709, 0.764)	0.092 (0.062, 0.13)	+
Genitourinary	phecode_GU_581-3	Obstructive and reflux uropathy	0.634 (0.623, 0.644)	0.673 (0.662, 0.683)	0.039 (0.03, 0.048)	+	0.644 (0.633, 0.655)	0.676 (0.666, 0.685)	0.032 (0.023, 0.04)	+	0.651 (0.638, 0.66)	0.671 (0.661, 0.682)	0.021 (0.013, 0.031)	+
Genitourinary	phecode_GU_581-31	Hydronephrosis	0.628 (0.616, 0.638)	0.665 (0.653, 0.675)	0.037 (0.028, 0.048)	+	0.637 (0.627, 0.649)	0.667 (0.656, 0.678)	0.03 (0.021, 0.039)	+	0.645 (0.632, 0.656)	0.663 (0.651, 0.673)	0.017 (0.008, 0.026)	+
Genitourinary	phecode_GU_581-32	Hydroureter	0.613 (0.581, 0.645)	0.652 (0.622, 0.689)	0.039 (0.011, 0.067)	+	0.627 (0.592, 0.655)	0.654 (0.617, 0.688)	0.028 (-0.001, 0.055)	ns	0.631 (0.602, 0.662)	0.649 (0.619, 0.686)	0.018 (-0.01, 0.042)	ns
Genitourinary	phecode_GU_581-33	Stricture or kinking of ureter	0.632 (0.598, 0.66)	0.681 (0.653, 0.714)	0.05 (0.021, 0.075)	+	0.637 (0.606, 0.668)	0.684 (0.657, 0.716)	0.047 (0.022, 0.072)	+	0.654 (0.621, 0.685)	0.675 (0.645, 0.707)	0.022 (-0.01, 0.05)	ns
Genitourinary	phecode_GU_582	Renal failure	0.699 (0.694, 0.702)	0.758 (0.753, 0.762)	0.059 (0.056, 0.063)	+	0.736 (0.732, 0.739)	0.766 (0.761, 0.769)	0.029 (0.026, 0.032)	+	0.73 (0.726, 0.734)	0.757 (0.753, 0.761)	0.028 (0.025, 0.03)	+
Genitourinary	phecode_GU_582-1	Acute kidney failure	0.703 (0.698, 0.709)	0.776 (0.772, 0.782)	0.073 (0.068, 0.078)	+	0.75 (0.745, 0.755)	0.783 (0.779, 0.788)	0.034 (0.031, 0.038)	+	0.747 (0.742, 0.752)	0.775 (0.77, 0.78)	0.028 (0.024, 0.032)	+
Genitourinary	phecode_GU_582-2	Chronic kidney disease	0.711 (0.706, 0.716)	0.779 (0.775, 0.785)	0.068 (0.064, 0.073)	+	0.754 (0.748, 0.759)	0.787 (0.782, 0.793)	0.034 (0.03, 0.037)	+	0.745 (0.74, 0.75)	0.779 (0.775, 0.785)	0.034 (0.031, 0.038)	+
Genitourinary	phecode_GU_582-21	End stage renal disease [CDK, stage 5]	0.687 (0.669, 0.701)	0.86 (0.846, 0.873)	0.173 (0.159, 0.19)	+	0.75 (0.734, 0.768)	0.869 (0.857, 0.882)	0.119 (0.104, 0.135)	+	0.804 (0.787, 0.817)	0.863 (0.848, 0.874)	0.058 (0.047, 0.069)	+
Genitourinary	phecode_GU_582-3	Renal dialysis	0.666 (0.64, 0.69)	0.782 (0.756, 0.81)	0.116 (0.083, 0.151)	+	0.77 (0.747, 0.792)	0.835 (0.81, 0.857)	0.066 (0.04, 0.088)	+	0.784 (0.761, 0.812)	0.85 (0.832, 0.87)	0.066 (0.047, 0.085)	+
Genitourinary	phecode_GU_585	Kidney stone disease	0.618 (0.61, 0.627)	0.66 (0.652, 0.67)	0.042 (0.035, 0.05)	+	0.642 (0.635, 0.651)	0.667 (0.659, 0.676)	0.025 (0.018, 0.031)	+	0.628 (0.62, 0.636)	0.66 (0.651, 0.669)	0.032 (0.026, 0.039)	+
Genitourinary	phecode_GU_585-1	Renal colic	0.579 (0.556, 0.599)	0.706 (0.69, 0.723)	0.128 (0.107, 0.15)	+	0.609 (0.592, 0.628)	0.708 (0.69, 0.724)	0.099 (0.081, 0.118)	+	0.59 (0.568, 0.61)	0.704 (0.688, 0.722)	0.114 (0.095, 0.134)	+
Genitourinary	phecode_GU_586	Other disorders of the kidney and ureters	0.659 (0.65, 0.667)	0.726 (0.716, 0.735)	0.067 (0.059, 0.077)	+	0.687 (0.678, 0.697)	0.73 (0.722, 0.739)	0.043 (0.035, 0.051)	+	0.69 (0.68, 0.7)	0.725 (0.715, 0.733)	0.035 (0.027, 0.042)	+
Genitourinary	phecode_GU_586-2	Cyst of kidney	0.673 (0.659, 0.682)	0.726 (0.715, 0.737)	0.054 (0.041, 0.062)	+	0.696 (0.684, 0.707)	0.731 (0.721, 0.744)	0.036 (0.025, 0.044)	+	0.691 (0.678, 0.702)	0.725 (0.714, 0.736)	0.034 (0.023, 0.044)	+
Genitourinary	phecode_GU_586-3	Ischemia and infarction of kidney	0.678 (0.622, 0.75)	0.735 (0.68, 0.79)	0.057 (0.001, 0.118)	+	0.72 (0.665, 0.777)	0.74 (0.691, 0.793)	0.019 (-0.024, 0.076)	ns	0.7 (0.639, 0.768)	0.71 (0.656, 0.767)	0.012 (-0.052, 0.071)	ns
Genitourinary	phecode_GU_586-5	Renal sclerosis, unspecified	0.639 (0.598, 0.685)	0.778 (0.734, 0.829)	0.14 (0.088, 0.185)	+	0.694 (0.651, 0.741)	0.779 (0.737, 0.828)	0.085 (0.042, 0.121)	+	0.723 (0.676, 0.767)	0.777 (0.734, 0.828)	0.054 (0.021, 0.094)	+
Genitourinary	phecode_GU_588	Disorders and findings from impaired renal function	0.651 (0.627, 0.688)	0.761 (0.734, 0.794)	0.11 (0.074, 0.144)	+	0.709 (0.681, 0.742)	0.761 (0.733, 0.788)	0.052 (0.025, 0.084)	+	0.736 (0.712, 0.765)	0.759 (0.733, 0.791)	0.023 (-0.001, 0.05)	ns
Genitourinary	phecode_GU_588-1	Disorders resulting from impaired renal function	0.629 (0.577, 0.681)	0.791 (0.74, 0.838)	0.161 (0.076, 0.234)	+	0.751 (0.703, 0.805)	0.78 (0.735, 0.828)	0.029 (-0.028, 0.078)	ns	0.753 (0.691, 0.807)	0.764 (0.701, 0.811)	0.01 (-0.043, 0.055)	ns
Genitourinary	phecode_GU_588-2	Abnormal results of function study of kidney	0.652 (0.618, 0.683)	0.75 (0.718, 0.781)	0.097 (0.064, 0.127)	+	0.691 (0.651, 0.722)	0.747 (0.713, 0.782)	0.057 (0.022, 0.089)	+	0.718 (0.671, 0.75)	0.746 (0.714, 0.78)	0.029 (-0.008, 0.059)	ns
Genitourinary	phecode_GU_591	Urinary tract infection [UTI]	0.621 (0.616, 0.626)	0.733 (0.729, 0.737)	0.113 (0.108, 0.117)	+	0.64 (0.636, 0.645)	0.735 (0.731, 0.739)	0.095 (0.091, 0.099)	+	0.649 (0.644, 0.654)	0.733 (0.729, 0.737)	0.084 (0.08, 0.088)	+
Genitourinary	phecode_GU_592	Cystitis and urethritis	0.622 (0.612, 0.631)	0.756 (0.747, 0.765)	0.133 (0.124, 0.145)	+	0.631 (0.622, 0.64)	0.757 (0.748, 0.766)	0.126 (0.117, 0.137)	+	0.641 (0.633, 0.65)	0.756 (0.747, 0.765)	0.114 (0.105, 0.124)	+
Genitourinary	phecode_GU_592-1	Cystitis	0.63 (0.622, 0.638)	0.761 (0.754, 0.768)	0.131 (0.123, 0.141)	+	0.639 (0.629, 0.648)	0.762 (0.755, 0.769)	0.123 (0.114, 0.132)	+	0.649 (0.641, 0.657)	0.761 (0.753, 0.768)	0.112 (0.103, 0.119)	+
Genitourinary	phecode_GU_592-11	Acute cystitis	0.659 (0.641, 0.68)	0.871 (0.855, 0.887)	0.212 (0.192, 0.236)	+	0.663 (0.643, 0.682)	0.87 (0.855, 0.885)	0.207 (0.19, 0.232)	+	0.67 (0.652, 0.688)	0.869 (0.853, 0.885)	0.199 (0.182, 0.223)	+
Genitourinary	phecode_GU_592-12	Chronic cystitis	0.623 (0.605, 0.647)	0.719 (0.702, 0.735)	0.096 (0.076, 0.119)	+	0.642 (0.623, 0.665)	0.72 (0.703, 0.736)	0.078 (0.06, 0.099)	+	0.64 (0.621, 0.665)	0.716 (0.7, 0.733)	0.077 (0.059, 0.097)	+
Genitourinary	phecode_GU_592-2	Urethritis	0.558 (0.503, 0.615)	0.714 (0.673, 0.753)	0.156 (0.08, 0.215)	+	0.57 (0.525, 0.63)	0.717 (0.676, 0.754)	0.147 (0.084, 0.206)	+	0.56 (0.508, 0.606)	0.711 (0.668, 0.751)	0.15 (0.088, 0.212)	+
Genitourinary	phecode_GU_593	Hematuria	0.545 (0.54, 0.549)	0.744 (0.74, 0.748)	0.2 (0.195, 0.206)	+	0.563 (0.558, 0.567)	0.745 (0.741, 0.749)	0.182 (0.178, 0.188)	+	0.573 (0.569, 0.578)	0.744 (0.74, 0.748)	0.171 (0.166, 0.176)	+
Genitourinary	phecode_GU_593-1	Gross hematuria	0.63 (0.606, 0.657)	0.896 (0.886, 0.908)	0.265 (0.24, 0.288)	+	0.64 (0.614, 0.668)	0.895 (0.885, 0.908)	0.255 (0.227, 0.279)	+	0.657 (0.627, 0.687)	0.892 (0.881, 0.906)	0.235 (0.209, 0.261)	+
Genitourinary	phecode_GU_593-2	Microscopic hematuria	0.518 (0.499, 0.536)	0.886 (0.88, 0.892)	0.369 (0.353, 0.39)	+	0.532 (0.513, 0.551)	0.886 (0.88, 0.892)	0.355 (0.337, 0.371)	+	0.556 (0.535, 0.576)	0.885 (0.878, 0.891)	0.328 (0.31, 0.347)	+
Genitourinary	phecode_GU_593-3	Recurrent and persistent hematuria*	0.569 (0.54, 0.592)	0.658 (0.627, 0.683)	0.089 (0.061, 0.116)	+	0.576 (0.549, 0.599)	0.657 (0.627, 0.682)	0.081 (0.048, 0.111)	+	0.589 (0.562, 0.615)	0.647 (0.618, 0.673)	0.059 (0.029, 0.088)	+
Genitourinary	phecode_GU_594	Abnormality of urination	0.612 (0.608, 0.617)	0.704 (0.701, 0.708)	0.092 (0.088, 0.096)	+	0.623 (0.618, 0.628)	0.706 (0.702, 0.709)	0.083 (0.079, 0.087)	+	0.627 (0.623, 0.632)	0.704 (0.701, 0.708)	0.078 (0.074, 0.082)	+
Genitourinary	phecode_GU_594-1	Retention of urine	0.742 (0.736, 0.749)	0.762 (0.758, 0.767)	0.02 (0.017, 0.023)	+	0.747 (0.741, 0.755)	0.763 (0.758, 0.768)	0.016 (0.013, 0.018)	+	0.749 (0.744, 0.756)	0.762 (0.758, 0.767)	0.013 (0.011, 0.015)	+
Genitourinary	phecode_GU_594-2	Dysuria	0.557 (0.547, 0.567)	0.818 (0.81, 0.825)	0.26 (0.246, 0.271)	+	0.584 (0.574, 0.593)	0.819 (0.811, 0.827)	0.235 (0.222, 0.244)	+	0.601 (0.591, 0.611)	0.817 (0.81, 0.825)	0.217 (0.203, 0.227)	+
Genitourinary	phecode_GU_594-3	Urinary incontinence and enuresis	0.616 (0.608, 0.622)	0.724 (0.718, 0.73)	0.107 (0.101, 0.113)	+	0.639 (0.632, 0.646)	0.727 (0.721, 0.733)	0.088 (0.08, 0.094)	+	0.642 (0.636, 0.648)	0.724 (0.718, 0.73)	0.081 (0.075, 0.089)	+
Genitourinary	phecode_GU_594-31	Urge incontinence	0.592 (0.578, 0.604)	0.901 (0.896, 0.907)	0.31 (0.298, 0.323)	+	0.61 (0.597, 0.622)	0.901 (0.896, 0.907)	0.292 (0.279, 0.305)	+	0.625 (0.61, 0.638)	0.901 (0.896, 0.907)	0.276 (0.264, 0.29)	+
Genitourinary	phecode_GU_594-32	Stress incontinence	0.701 (0.69, 0.71)	0.782 (0.775, 0.789)	0.08 (0.072, 0.09)	+	0.743 (0.736, 0.75)	0.787 (0.781, 0.795)	0.044 (0.038, 0.051)	+	0.72 (0.713, 0.729)	0.781 (0.774, 0.789)	0.061 (0.053, 0.069)	+
Genitourinary	phecode_GU_594-4	Frequency of urination and polyuria	0.586 (0.578, 0.595)	0.782 (0.775, 0.789)	0.196 (0.186, 0.204)	+	0.598 (0.589, 0.607)	0.783 (0.776, 0.79)	0.185 (0.174, 0.192)	+	0.607 (0.599, 0.616)	0.782 (0.776, 0.789)	0.174 (0.165, 0.184)	+
Genitourinary	phecode_GU_594-41	Nocturia	0.683 (0.671, 0.698)	0.913 (0.908, 0.917)	0.229 (0.214, 0.241)	+	0.692 (0.678, 0.705)	0.912 (0.907, 0.917)	0.221 (0.207, 0.232)	+	0.703 (0.688, 0.716)	0.912 (0.907, 0.917)	0.209 (0.195, 0.222)	+
Genitourinary	phecode_GU_594-5	Oliguria and anuria	0.673 (0.63, 0.715)	0.75 (0.71, 0.785)	0.076 (0.034, 0.118)	+	0.709 (0.67, 0.746)	0.753 (0.713, 0.787)	0.045 (0.01, 0.075)	+	0.711 (0.669, 0.755)	0.741 (0.701, 0.782)	0.031 (-0.002, 0.064)	ns
Genitourinary	phecode_GU_594-6	Urinary urgency	0.513 (0.497, 0.53)	0.887 (0.88, 0.893)	0.374 (0.356, 0.392)	+	0.524 (0.507, 0.546)	0.886 (0.879, 0.893)	0.362 (0.342, 0.379)	+	0.56 (0.539, 0.581)	0.885 (0.878, 0.892)	0.325 (0.305, 0.346)	+
Genitourinary	phecode_GU_596	Other disorders of bladder	0.653 (0.647, 0.658)	0.721 (0.714, 0.728)	0.069 (0.063, 0.074)	+	0.66 (0.654, 0.667)	0.723 (0.716, 0.729)	0.062 (0.057, 0.068)	+	0.661 (0.656, 0.667)	0.721 (0.714, 0.727)	0.06 (0.055, 0.066)	+
Genitourinary	phecode_GU_596-1	Bladder neck obstruction	0.825 (0.817, 0.833)	0.852 (0.842, 0.861)	0.027 (0.02, 0.033)	+	0.829 (0.821, 0.838)	0.853 (0.843, 0.862)	0.024 (0.018, 0.029)	+	0.829 (0.821, 0.837)	0.851 (0.842, 0.86)	0.023 (0.017, 0.028)	+
Genitourinary	phecode_GU_596-2	Overactive bladder	0.546 (0.529, 0.559)	0.908 (0.903, 0.912)	0.361 (0.35, 0.377)	+	0.563 (0.547, 0.578)	0.908 (0.903, 0.913)	0.345 (0.332, 0.361)	+	0.584 (0.568, 0.598)	0.907 (0.902, 0.912)	0.324 (0.309, 0.337)	+
Genitourinary	phecode_GU_596-3	Diverticulum of bladder	0.784 (0.769, 0.802)	0.801 (0.786, 0.82)	0.017 (0.008, 0.025)	+	0.788 (0.773, 0.806)	0.802 (0.787, 0.82)	0.014 (0.005, 0.022)	+	0.785 (0.771, 0.802)	0.798 (0.783, 0.818)	0.014 (0.003, 0.021)	+
Genitourinary	phecode_GU_596-4	Vesical fistula	0.668 (0.62, 0.743)	0.737 (0.697, 0.786)	0.069 (0.03, 0.106)	+	0.705 (0.667, 0.759)	0.756 (0.71, 0.801)	0.051 (0.012, 0.086)	+	0.678 (0.629, 0.747)	0.715 (0.674, 0.775)	0.038 (0, 0.078)	ns
Genitourinary	phecode_GU_596-5	Neuromuscular dysfunction of bladder	0.529 (0.507, 0.552)	0.754 (0.734, 0.777)	0.225 (0.2, 0.251)	+	0.579 (0.556, 0.601)	0.748 (0.727, 0.769)	0.169 (0.145, 0.192)	+	0.564 (0.541, 0.588)	0.753 (0.733, 0.778)	0.19 (0.165, 0.221)	+
Genitourinary	phecode_GU_597	Other disorders of urethra and urinary tract	0.624 (0.613, 0.635)	0.688 (0.68, 0.699)	0.065 (0.055, 0.078)	+	0.629 (0.62, 0.641)	0.688 (0.68, 0.698)	0.059 (0.049, 0.071)	+	0.632 (0.621, 0.644)	0.687 (0.679, 0.697)	0.056 (0.046, 0.068)	+
Genitourinary	phecode_GU_597-1	Urethral stricture	0.641 (0.63, 0.653)	0.702 (0.692, 0.713)	0.062 (0.053, 0.072)	+	0.649 (0.637, 0.66)	0.702 (0.692, 0.714)	0.054 (0.045, 0.064)	+	0.648 (0.637, 0.661)	0.701 (0.69, 0.712)	0.053 (0.044, 0.063)	+
Genitourinary	phecode_GU_597-3	Urethral fistula	0.76 (0.717, 0.803)	0.819 (0.779, 0.878)	0.059 (0.019, 0.102)	+	0.752 (0.705, 0.8)	0.813 (0.768, 0.877)	0.061 (0.025, 0.096)	+	0.759 (0.709, 0.815)	0.81 (0.755, 0.873)	0.051 (0.014, 0.086)	+
Genitourinary	phecode_GU_597-5	Urethral caruncle	0.75 (0.721, 0.776)	0.8 (0.775, 0.829)	0.05 (0.03, 0.071)	+	0.751 (0.72, 0.78)	0.798 (0.769, 0.829)	0.047 (0.026, 0.067)	+	0.744 (0.712, 0.772)	0.788 (0.762, 0.824)	0.044 (0.025, 0.062)	+
Genitourinary	phecode_GU_598	Abnormal findings on radiological and other examination of genitourinary organs	0.656 (0.628, 0.687)	0.694 (0.667, 0.723)	0.038 (0.01, 0.066)	+	0.669 (0.643, 0.697)	0.696 (0.666, 0.724)	0.027 (0.003, 0.051)	+	0.665 (0.636, 0.69)	0.682 (0.654, 0.709)	0.017 (-0.008, 0.039)	ns
Genitourinary	phecode_GU_599	Other symptoms/disorders or the urinary system	0.582 (0.575, 0.588)	0.795 (0.789, 0.8)	0.212 (0.206, 0.221)	+	0.593 (0.586, 0.599)	0.795 (0.79, 0.801)	0.202 (0.195, 0.211)	+	0.604 (0.597, 0.611)	0.795 (0.789, 0.8)	0.191 (0.185, 0.199)	+
Genitourinary	phecode_GU_602	Disorders of prostate	0.676 (0.67, 0.68)	0.702 (0.697, 0.707)	0.026 (0.024, 0.029)	+	0.681 (0.676, 0.685)	0.704 (0.699, 0.708)	0.022 (0.02, 0.025)	+	0.679 (0.673, 0.684)	0.703 (0.698, 0.708)	0.023 (0.021, 0.026)	+
Genitourinary	phecode_GU_602-1	Benign prostatic hyperplasia	0.682 (0.678, 0.686)	0.708 (0.703, 0.712)	0.026 (0.023, 0.028)	+	0.688 (0.683, 0.692)	0.709 (0.704, 0.714)	0.022 (0.019, 0.024)	+	0.685 (0.681, 0.69)	0.709 (0.704, 0.713)	0.023 (0.021, 0.026)	+
Genitourinary	phecode_GU_602-4	Elevated prostate specific antigen [PSA]	0.625 (0.607, 0.643)	0.885 (0.878, 0.893)	0.26 (0.244, 0.279)	+	0.618 (0.6, 0.639)	0.884 (0.877, 0.892)	0.265 (0.252, 0.283)	+	0.633 (0.615, 0.653)	0.883 (0.875, 0.891)	0.25 (0.234, 0.269)	+
Genitourinary	phecode_GU_602-5	Inflammatory diseases of prostate	0.594 (0.578, 0.609)	0.63 (0.616, 0.647)	0.036 (0.02, 0.053)	+	0.598 (0.582, 0.613)	0.631 (0.617, 0.65)	0.034 (0.018, 0.05)	+	0.591 (0.577, 0.605)	0.629 (0.616, 0.647)	0.039 (0.022, 0.055)	+
Genitourinary	phecode_GU_602-51	Prostatitis	0.591 (0.575, 0.608)	0.624 (0.603, 0.644)	0.033 (0.013, 0.052)	+	0.596 (0.579, 0.615)	0.626 (0.606, 0.646)	0.03 (0.008, 0.048)	+	0.594 (0.575, 0.614)	0.628 (0.607, 0.646)	0.034 (0.013, 0.052)	+
Genitourinary	phecode_GU_602-511	Acute prostatitis	0.551 (0.524, 0.581)	0.623 (0.586, 0.663)	0.072 (0.037, 0.115)	+	0.552 (0.523, 0.582)	0.625 (0.591, 0.661)	0.073 (0.035, 0.118)	+	0.558 (0.529, 0.586)	0.617 (0.575, 0.655)	0.06 (0.026, 0.099)	+
Genitourinary	phecode_GU_602-512	Chronic prostatitis	0.588 (0.567, 0.61)	0.613 (0.592, 0.637)	0.025 (0.003, 0.052)	+	0.596 (0.58, 0.617)	0.617 (0.596, 0.641)	0.021 (-0.003, 0.044)	ns	0.592 (0.572, 0.61)	0.618 (0.597, 0.642)	0.026 (0.006, 0.051)	+
Genitourinary	phecode_GU_603	Disorders of testis	0.453 (0.44, 0.464)	0.71 (0.699, 0.72)	0.257 (0.239, 0.275)	+	0.48 (0.467, 0.493)	0.712 (0.701, 0.722)	0.232 (0.216, 0.249)	+	0.483 (0.468, 0.497)	0.709 (0.698, 0.72)	0.226 (0.211, 0.243)	+
Genitourinary	phecode_GU_603-1	Hydrocele	0.572 (0.553, 0.588)	0.607 (0.585, 0.628)	0.035 (0.017, 0.057)	+	0.576 (0.559, 0.594)	0.606 (0.587, 0.626)	0.03 (0.012, 0.05)	+	0.581 (0.56, 0.6)	0.604 (0.582, 0.626)	0.023 (0.006, 0.042)	+
Genitourinary	phecode_GU_603-2	Spermatocele	0.252 (0.232, 0.275)	0.87 (0.858, 0.879)	0.617 (0.591, 0.645)	+	0.334 (0.311, 0.36)	0.87 (0.856, 0.88)	0.536 (0.51, 0.562)	+	0.395 (0.37, 0.427)	0.864 (0.85, 0.876)	0.469 (0.437, 0.5)	+
Genitourinary	phecode_GU_603-5	Orchitis and epididymitis	0.386 (0.368, 0.401)	0.743 (0.728, 0.758)	0.357 (0.332, 0.382)	+	0.495 (0.472, 0.512)	0.747 (0.732, 0.761)	0.252 (0.227, 0.278)	+	0.421 (0.402, 0.445)	0.742 (0.727, 0.757)	0.321 (0.292, 0.351)	+
Genitourinary	phecode_GU_603-6	Scrotal pain*	0.78 (0.767, 0.792)	0.95 (0.946, 0.954)	0.17 (0.158, 0.184)	+	0.785 (0.769, 0.795)	0.949 (0.945, 0.954)	0.164 (0.153, 0.179)	+	0.802 (0.79, 0.814)	0.947 (0.942, 0.952)	0.145 (0.132, 0.158)	+
Genitourinary	phecode_GU_604	Disorders of penis	0.534 (0.521, 0.546)	0.642 (0.632, 0.655)	0.108 (0.095, 0.126)	+	0.57 (0.561, 0.582)	0.645 (0.634, 0.658)	0.075 (0.063, 0.087)	+	0.573 (0.562, 0.584)	0.643 (0.633, 0.655)	0.07 (0.058, 0.083)	+
Genitourinary	phecode_GU_604-1	Redundant prepuce and phimosis	0.25 (0.211, 0.295)	0.883 (0.866, 0.898)	0.633 (0.592, 0.673)	+	0.506 (0.454, 0.558)	0.88 (0.861, 0.895)	0.374 (0.327, 0.423)	+	0.482 (0.426, 0.542)	0.873 (0.849, 0.897)	0.391 (0.334, 0.443)	+
Genitourinary	phecode_GU_604-3	Peyronie's disease	0.473 (0.447, 0.499)	0.66 (0.634, 0.692)	0.187 (0.152, 0.23)	+	0.527 (0.502, 0.553)	0.665 (0.639, 0.694)	0.137 (0.094, 0.175)	+	0.507 (0.48, 0.534)	0.661 (0.634, 0.69)	0.153 (0.117, 0.195)	+
Genitourinary	phecode_GU_604-5	Balanoposthitis	0.484 (0.461, 0.507)	0.776 (0.757, 0.794)	0.291 (0.26, 0.324)	+	0.556 (0.532, 0.583)	0.777 (0.758, 0.794)	0.22 (0.19, 0.25)	+	0.558 (0.532, 0.586)	0.773 (0.754, 0.793)	0.215 (0.182, 0.243)	+
Genitourinary	phecode_GU_605	Male sexual dysfuction	0.469 (0.462, 0.476)	0.897 (0.893, 0.9)	0.427 (0.42, 0.436)	+	0.549 (0.539, 0.558)	0.897 (0.894, 0.901)	0.348 (0.338, 0.357)	+	0.557 (0.545, 0.569)	0.896 (0.893, 0.9)	0.34 (0.328, 0.35)	+
Genitourinary	phecode_GU_605-1	Male erectile dysfunction*	0.469 (0.461, 0.476)	0.896 (0.893, 0.899)	0.427 (0.42, 0.435)	+	0.549 (0.54, 0.558)	0.897 (0.894, 0.9)	0.348 (0.339, 0.356)	+	0.557 (0.546, 0.566)	0.896 (0.893, 0.899)	0.339 (0.331, 0.35)	+
Genitourinary	phecode_GU_608	Other disorders of male genital organs	0.493 (0.483, 0.503)	0.742 (0.733, 0.752)	0.249 (0.235, 0.261)	+	0.499 (0.491, 0.509)	0.742 (0.733, 0.752)	0.243 (0.23, 0.256)	+	0.521 (0.511, 0.534)	0.742 (0.733, 0.751)	0.221 (0.207, 0.232)	+
Genitourinary	phecode_GU_610	Benign mammary dysplasias	0.583 (0.567, 0.603)	0.656 (0.636, 0.675)	0.072 (0.054, 0.094)	+	0.584 (0.567, 0.605)	0.655 (0.634, 0.675)	0.071 (0.053, 0.092)	+	0.589 (0.571, 0.609)	0.654 (0.633, 0.673)	0.065 (0.046, 0.084)	+
Genitourinary	phecode_GU_610-1	Cystic mastopathy	0.61 (0.582, 0.642)	0.739 (0.713, 0.761)	0.129 (0.102, 0.16)	+	0.606 (0.574, 0.637)	0.736 (0.708, 0.758)	0.13 (0.101, 0.162)	+	0.615 (0.59, 0.651)	0.737 (0.71, 0.76)	0.122 (0.095, 0.15)	+
Genitourinary	phecode_GU_610-2	Fibroadenosis of breast	0.594 (0.535, 0.658)	0.583 (0.517, 0.643)	-0.011 (-0.065, 0.044)	ns	0.584 (0.514, 0.653)	0.584 (0.509, 0.649)	0 (-0.052, 0.058)	ns	0.586 (0.519, 0.648)	0.56 (0.501, 0.624)	-0.025 (-0.078, 0.021)	ns
Genitourinary	phecode_GU_610-3	Fibrosclerosis of breast	0.518 (0.451, 0.584)	0.53 (0.448, 0.598)	0.013 (-0.061, 0.083)	ns	0.525 (0.46, 0.588)	0.552 (0.471, 0.622)	0.026 (-0.04, 0.083)	ns	0.555 (0.496, 0.617)	0.537 (0.462, 0.597)	-0.018 (-0.086, 0.048)	ns
Genitourinary	phecode_GU_610-5	Mammary duct ectasia	0.427 (0.363, 0.481)	0.625 (0.576, 0.677)	0.197 (0.123, 0.281)	+	0.466 (0.407, 0.524)	0.623 (0.572, 0.673)	0.157 (0.084, 0.222)	+	0.441 (0.375, 0.494)	0.62 (0.571, 0.69)	0.18 (0.112, 0.254)	+
Genitourinary	phecode_GU_612	Other nonmalignant breast conditions	0.489 (0.479, 0.499)	0.792 (0.783, 0.801)	0.302 (0.289, 0.318)	+	0.509 (0.498, 0.52)	0.792 (0.783, 0.801)	0.283 (0.269, 0.298)	+	0.555 (0.545, 0.566)	0.792 (0.783, 0.801)	0.237 (0.225, 0.252)	+
Genitourinary	phecode_GU_612-1	Inflammatory disease of breast	0.535 (0.511, 0.56)	0.714 (0.694, 0.74)	0.179 (0.148, 0.211)	+	0.569 (0.544, 0.593)	0.717 (0.697, 0.742)	0.148 (0.123, 0.175)	+	0.594 (0.568, 0.618)	0.713 (0.693, 0.738)	0.118 (0.092, 0.145)	+
Genitourinary	phecode_GU_612-2	Breast conditions, congenital or relating to hormones	0.606 (0.564, 0.65)	0.629 (0.581, 0.67)	0.022 (-0.012, 0.052)	ns	0.605 (0.563, 0.644)	0.627 (0.58, 0.668)	0.021 (-0.008, 0.05)	ns	0.606 (0.553, 0.659)	0.627 (0.572, 0.672)	0.021 (-0.009, 0.051)	ns
Genitourinary	phecode_GU_612-22	Hypertrophy of breast (Gynecomastia)	0.58 (0.55, 0.609)	0.726 (0.697, 0.753)	0.147 (0.119, 0.182)	+	0.606 (0.574, 0.636)	0.727 (0.698, 0.754)	0.121 (0.094, 0.156)	+	0.611 (0.577, 0.643)	0.724 (0.695, 0.751)	0.114 (0.083, 0.144)	+
Genitourinary	phecode_GU_612-5	Mastodynia	0.488 (0.473, 0.505)	0.891 (0.884, 0.898)	0.404 (0.388, 0.421)	+	0.509 (0.497, 0.526)	0.892 (0.885, 0.898)	0.383 (0.366, 0.398)	+	0.549 (0.531, 0.565)	0.891 (0.884, 0.898)	0.343 (0.327, 0.358)	+
Genitourinary	phecode_GU_612-7	Other signs and symptoms in breast	0.346 (0.319, 0.368)	0.755 (0.731, 0.779)	0.408 (0.369, 0.447)	+	0.412 (0.388, 0.441)	0.754 (0.73, 0.777)	0.342 (0.298, 0.384)	+	0.431 (0.406, 0.462)	0.753 (0.73, 0.776)	0.322 (0.287, 0.363)	+
Genitourinary	phecode_GU_612-8	Other specified disorders of breast	0.507 (0.471, 0.549)	0.623 (0.575, 0.662)	0.116 (0.061, 0.173)	+	0.52 (0.49, 0.553)	0.621 (0.571, 0.657)	0.102 (0.058, 0.15)	+	0.578 (0.546, 0.617)	0.624 (0.574, 0.664)	0.048 (0.01, 0.093)	+
Genitourinary	phecode_GU_614	Inflammatory diseases of female pelvic organs	0.536 (0.523, 0.547)	0.712 (0.702, 0.721)	0.176 (0.163, 0.19)	+	0.569 (0.556, 0.577)	0.714 (0.705, 0.724)	0.146 (0.135, 0.159)	+	0.579 (0.567, 0.589)	0.712 (0.703, 0.722)	0.134 (0.124, 0.146)	+
Genitourinary	phecode_GU_614-1	Pelvic peritoneal adhesions, female (postoperative) (postinfection)	0.549 (0.53, 0.567)	0.612 (0.593, 0.631)	0.063 (0.039, 0.087)	+	0.577 (0.56, 0.601)	0.622 (0.605, 0.639)	0.045 (0.027, 0.064)	+	0.55 (0.531, 0.569)	0.609 (0.591, 0.627)	0.059 (0.034, 0.079)	+
Genitourinary	phecode_GU_614-3	Pelvic inflammatory disease (PID)	0.655 (0.618, 0.685)	0.646 (0.614, 0.683)	-0.01 (-0.043, 0.031)	ns	0.668 (0.635, 0.696)	0.65 (0.617, 0.685)	-0.018 (-0.046, 0.017)	ns	0.653 (0.619, 0.681)	0.644 (0.612, 0.675)	-0.009 (-0.042, 0.027)	ns
Genitourinary	phecode_GU_614-32	Chronic inflammatory pelvic disease	0.681 (0.626, 0.729)	0.659 (0.607, 0.712)	-0.022 (-0.067, 0.026)	ns	0.683 (0.627, 0.726)	0.654 (0.6, 0.708)	-0.028 (-0.072, 0.018)	ns	0.673 (0.611, 0.721)	0.654 (0.599, 0.712)	-0.019 (-0.066, 0.029)	ns
Genitourinary	phecode_GU_614-4	Inflammatory diseases of uterus, except cervix	0.662 (0.604, 0.711)	0.674 (0.62, 0.725)	0.013 (-0.045, 0.073)	ns	0.649 (0.595, 0.702)	0.667 (0.609, 0.724)	0.02 (-0.036, 0.079)	ns	0.656 (0.601, 0.706)	0.657 (0.6, 0.711)	0.001 (-0.052, 0.061)	ns
Genitourinary	phecode_GU_614-5	Inflammatory disease of cervix, vagina, and vulva	0.483 (0.469, 0.496)	0.793 (0.785, 0.802)	0.31 (0.295, 0.329)	+	0.531 (0.518, 0.547)	0.795 (0.786, 0.803)	0.263 (0.249, 0.279)	+	0.562 (0.546, 0.573)	0.794 (0.785, 0.802)	0.232 (0.218, 0.249)	+
Genitourinary	phecode_GU_614-51	Cervicitis and endocervicitis	0.617 (0.579, 0.653)	0.62 (0.581, 0.662)	0.003 (-0.036, 0.037)	ns	0.619 (0.583, 0.652)	0.621 (0.586, 0.66)	0.002 (-0.039, 0.034)	ns	0.6 (0.566, 0.646)	0.608 (0.572, 0.653)	0.008 (-0.03, 0.038)	ns
Genitourinary	phecode_GU_614-52	Vaginitis and vulvovaginitis	0.392 (0.379, 0.404)	0.854 (0.846, 0.863)	0.462 (0.446, 0.479)	+	0.479 (0.463, 0.492)	0.855 (0.847, 0.864)	0.376 (0.361, 0.397)	+	0.533 (0.519, 0.549)	0.854 (0.846, 0.863)	0.321 (0.303, 0.338)	+
Genitourinary	phecode_GU_614-53	Cyst or abscess of Bartholin's gland	0.638 (0.605, 0.668)	0.744 (0.717, 0.778)	0.106 (0.071, 0.144)	+	0.642 (0.609, 0.673)	0.741 (0.711, 0.772)	0.098 (0.062, 0.138)	+	0.638 (0.607, 0.669)	0.738 (0.707, 0.768)	0.1 (0.066, 0.134)	+
Genitourinary	phecode_GU_614-54	Abscess or ulceration of vulva	0.38 (0.343, 0.419)	0.725 (0.679, 0.763)	0.346 (0.289, 0.399)	+	0.596 (0.559, 0.642)	0.735 (0.687, 0.77)	0.138 (0.096, 0.175)	+	0.514 (0.474, 0.573)	0.715 (0.674, 0.755)	0.2 (0.149, 0.262)	+
Genitourinary	phecode_GU_614-55	Candidiasis of vulva and vagina	0.673 (0.663, 0.682)	0.934 (0.93, 0.94)	0.262 (0.25, 0.272)	+	0.739 (0.726, 0.75)	0.934 (0.93, 0.94)	0.196 (0.184, 0.208)	+	0.76 (0.75, 0.769)	0.933 (0.928, 0.939)	0.174 (0.165, 0.184)	+
Genitourinary	phecode_GU_615	Endometriosis	0.689 (0.669, 0.708)	0.692 (0.672, 0.713)	0.004 (-0.006, 0.013)	ns	0.697 (0.68, 0.715)	0.699 (0.681, 0.719)	0.002 (-0.008, 0.011)	ns	0.69 (0.671, 0.71)	0.693 (0.672, 0.713)	0.003 (-0.007, 0.012)	ns
Genitourinary	phecode_GU_616	Disorders of uterus, except cervix	0.566 (0.553, 0.578)	0.6 (0.589, 0.613)	0.034 (0.022, 0.05)	+	0.587 (0.575, 0.599)	0.612 (0.601, 0.626)	0.025 (0.015, 0.038)	+	0.566 (0.555, 0.579)	0.6 (0.589, 0.612)	0.033 (0.021, 0.047)	+
Genitourinary	phecode_GU_616-1	Endometrial hyperplasia	0.548 (0.522, 0.575)	0.607 (0.571, 0.64)	0.058 (0.02, 0.093)	+	0.612 (0.58, 0.645)	0.642 (0.611, 0.675)	0.029 (-0.011, 0.062)	ns	0.555 (0.528, 0.583)	0.603 (0.569, 0.633)	0.047 (0.012, 0.077)	+
Genitourinary	phecode_GU_616-2	Hypertrophy of uterus	0.69 (0.665, 0.721)	0.699 (0.673, 0.725)	0.009 (-0.016, 0.027)	ns	0.701 (0.675, 0.729)	0.709 (0.683, 0.735)	0.008 (-0.012, 0.025)	ns	0.69 (0.667, 0.723)	0.698 (0.675, 0.724)	0.008 (-0.014, 0.027)	ns
Genitourinary	phecode_GU_616-3	Malposition of uterus	0.686 (0.658, 0.713)	0.69 (0.663, 0.714)	0.005 (-0.015, 0.023)	ns	0.685 (0.659, 0.712)	0.692 (0.666, 0.718)	0.008 (-0.013, 0.025)	ns	0.678 (0.652, 0.706)	0.684 (0.659, 0.708)	0.006 (-0.013, 0.025)	ns
Genitourinary	phecode_GU_617	Noninflammatory disorders of cervix	0.598 (0.58, 0.616)	0.624 (0.609, 0.643)	0.025 (0.009, 0.042)	+	0.603 (0.585, 0.619)	0.627 (0.611, 0.646)	0.024 (0.007, 0.041)	+	0.594 (0.575, 0.611)	0.62 (0.605, 0.639)	0.026 (0.009, 0.042)	+
Genitourinary	phecode_GU_617-2	Erosion and ectropion of cervix	0.769 (0.732, 0.805)	0.772 (0.742, 0.807)	0.003 (-0.017, 0.022)	ns	0.771 (0.739, 0.808)	0.775 (0.745, 0.81)	0.003 (-0.02, 0.022)	ns	0.766 (0.728, 0.804)	0.768 (0.735, 0.805)	0.002 (-0.017, 0.019)	ns
Genitourinary	phecode_GU_617-3	Stricture and stenosis of cervix	0.557 (0.529, 0.586)	0.572 (0.544, 0.607)	0.015 (-0.021, 0.046)	ns	0.562 (0.53, 0.589)	0.575 (0.542, 0.609)	0.012 (-0.024, 0.04)	ns	0.551 (0.524, 0.582)	0.566 (0.536, 0.601)	0.015 (-0.019, 0.047)	ns
Genitourinary	phecode_GU_618	Noninflammatory disorders of vagina	0.362 (0.351, 0.372)	0.795 (0.787, 0.802)	0.432 (0.415, 0.448)	+	0.474 (0.464, 0.483)	0.796 (0.788, 0.803)	0.322 (0.31, 0.335)	+	0.411 (0.402, 0.422)	0.795 (0.787, 0.802)	0.384 (0.365, 0.396)	+
Genitourinary	phecode_GU_618-1	Stricture and atresia of vagina	0.522 (0.48, 0.57)	0.62 (0.569, 0.682)	0.098 (0.029, 0.175)	+	0.512 (0.461, 0.555)	0.62 (0.565, 0.681)	0.109 (0.051, 0.183)	+	0.552 (0.5, 0.609)	0.615 (0.568, 0.677)	0.062 (-0.006, 0.129)	ns
Genitourinary	phecode_GU_618-3	Atrophic vaginitis	0.526 (0.517, 0.538)	0.775 (0.765, 0.784)	0.249 (0.234, 0.263)	+	0.549 (0.537, 0.562)	0.775 (0.766, 0.785)	0.226 (0.211, 0.239)	+	0.546 (0.535, 0.558)	0.775 (0.765, 0.784)	0.228 (0.214, 0.242)	+
Genitourinary	phecode_GU_619	Noninflammatory disorders of ovary, fallopian tube, and broad ligament	0.585 (0.572, 0.596)	0.612 (0.598, 0.625)	0.027 (0.015, 0.038)	+	0.595 (0.582, 0.606)	0.616 (0.603, 0.631)	0.021 (0.009, 0.031)	+	0.591 (0.576, 0.602)	0.612 (0.598, 0.625)	0.021 (0.009, 0.034)	+
Genitourinary	phecode_GU_619-2	Ovarian cyst	0.59 (0.575, 0.602)	0.62 (0.606, 0.634)	0.031 (0.018, 0.044)	+	0.599 (0.586, 0.612)	0.623 (0.609, 0.637)	0.025 (0.012, 0.037)	+	0.595 (0.579, 0.609)	0.62 (0.606, 0.633)	0.025 (0.012, 0.037)	+
Genitourinary	phecode_GU_619-21	Follicular cyst of ovary	0.801 (0.766, 0.844)	0.793 (0.751, 0.846)	-0.008 (-0.031, 0.013)	ns	0.789 (0.748, 0.838)	0.78 (0.734, 0.831)	-0.008 (-0.03, 0.014)	ns	0.795 (0.754, 0.839)	0.789 (0.746, 0.846)	-0.006 (-0.029, 0.015)	ns
Genitourinary	phecode_GU_619-22	Corpus luteum cyst or hematoma	0.573 (0.56, 0.586)	0.612 (0.599, 0.624)	0.04 (0.027, 0.052)	+	0.582 (0.569, 0.594)	0.615 (0.602, 0.627)	0.034 (0.021, 0.047)	+	0.578 (0.564, 0.59)	0.612 (0.599, 0.623)	0.034 (0.019, 0.046)	+
Genitourinary	phecode_GU_619-23	Polycystic ovary syndrome	0.766 (0.721, 0.808)	0.791 (0.748, 0.843)	0.026 (-0.02, 0.062)	ns	0.793 (0.745, 0.849)	0.803 (0.756, 0.853)	0.01 (-0.023, 0.038)	ns	0.772 (0.728, 0.817)	0.782 (0.736, 0.826)	0.009 (-0.022, 0.039)	ns
Genitourinary	phecode_GU_620	Noninflammatory disorders of vulva and perineum	0.485 (0.473, 0.502)	0.73 (0.715, 0.742)	0.245 (0.227, 0.264)	+	0.517 (0.503, 0.53)	0.73 (0.715, 0.743)	0.214 (0.194, 0.236)	+	0.509 (0.494, 0.526)	0.729 (0.714, 0.741)	0.22 (0.198, 0.236)	+
Genitourinary	phecode_GU_621	Dysplasia of female genital organs	0.697 (0.675, 0.723)	0.744 (0.723, 0.765)	0.047 (0.023, 0.069)	+	0.704 (0.683, 0.728)	0.746 (0.725, 0.766)	0.042 (0.018, 0.063)	+	0.696 (0.674, 0.719)	0.739 (0.718, 0.761)	0.044 (0.018, 0.064)	+
Genitourinary	phecode_GU_621-1	Dysplasia of cervix	0.722 (0.7, 0.745)	0.766 (0.741, 0.785)	0.045 (0.02, 0.064)	+	0.728 (0.708, 0.752)	0.769 (0.745, 0.788)	0.041 (0.018, 0.06)	+	0.716 (0.695, 0.74)	0.761 (0.732, 0.784)	0.046 (0.021, 0.065)	+
Genitourinary	phecode_GU_622	Polyp of female genital organs	0.572 (0.563, 0.582)	0.587 (0.578, 0.596)	0.015 (0.006, 0.024)	+	0.592 (0.583, 0.601)	0.599 (0.59, 0.607)	0.008 (0, 0.016)	ns	0.572 (0.563, 0.581)	0.586 (0.577, 0.594)	0.014 (0.007, 0.024)	+
Genitourinary	phecode_GU_622-1	Polyp of corpus uteri	0.554 (0.542, 0.563)	0.577 (0.567, 0.587)	0.023 (0.013, 0.037)	+	0.58 (0.568, 0.589)	0.592 (0.582, 0.601)	0.012 (0.002, 0.023)	+	0.555 (0.545, 0.565)	0.576 (0.565, 0.586)	0.021 (0.012, 0.032)	+
Genitourinary	phecode_GU_622-2	Mucous polyp of cervix	0.626 (0.61, 0.644)	0.644 (0.626, 0.662)	0.018 (0, 0.036)	ns	0.633 (0.616, 0.65)	0.648 (0.633, 0.665)	0.015 (-0.001, 0.034)	ns	0.623 (0.605, 0.638)	0.642 (0.624, 0.66)	0.019 (0, 0.039)	ns
Genitourinary	phecode_GU_623	Pelvic organ prolapse and fistulas	0.573 (0.567, 0.58)	0.621 (0.613, 0.627)	0.048 (0.04, 0.055)	+	0.593 (0.586, 0.6)	0.631 (0.624, 0.637)	0.038 (0.031, 0.044)	+	0.576 (0.57, 0.583)	0.622 (0.615, 0.629)	0.046 (0.039, 0.052)	+
Genitourinary	phecode_GU_623-1	Uterine/Uterovaginal prolapse	0.574 (0.568, 0.581)	0.622 (0.616, 0.628)	0.048 (0.041, 0.054)	+	0.594 (0.587, 0.601)	0.632 (0.625, 0.639)	0.038 (0.032, 0.044)	+	0.577 (0.57, 0.585)	0.623 (0.617, 0.63)	0.047 (0.041, 0.054)	+
Genitourinary	phecode_GU_623-6	Vaginal enterocele, congenital or acquired	0.586 (0.561, 0.618)	0.704 (0.667, 0.731)	0.118 (0.075, 0.149)	+	0.592 (0.564, 0.631)	0.703 (0.668, 0.73)	0.111 (0.065, 0.138)	+	0.585 (0.561, 0.619)	0.702 (0.665, 0.73)	0.117 (0.074, 0.147)	+
Genitourinary	phecode_GU_623-8	Fistula involving female genital tract	0.527 (0.465, 0.58)	0.663 (0.59, 0.741)	0.138 (0.028, 0.207)	+	0.603 (0.54, 0.666)	0.671 (0.604, 0.734)	0.069 (0.003, 0.129)	+	0.587 (0.52, 0.655)	0.645 (0.57, 0.72)	0.058 (-0.008, 0.112)	ns
Genitourinary	phecode_GU_624	Symptoms involving female genital tract	0.528 (0.51, 0.546)	0.731 (0.713, 0.749)	0.203 (0.177, 0.229)	+	0.554 (0.535, 0.577)	0.73 (0.714, 0.75)	0.176 (0.152, 0.202)	+	0.543 (0.525, 0.566)	0.729 (0.71, 0.747)	0.185 (0.158, 0.21)	+
Genitourinary	phecode_GU_624-1	Dystrophy of female genital tract	0.579 (0.559, 0.604)	0.738 (0.717, 0.759)	0.159 (0.131, 0.184)	+	0.603 (0.584, 0.629)	0.74 (0.718, 0.761)	0.137 (0.106, 0.16)	+	0.586 (0.561, 0.608)	0.734 (0.712, 0.754)	0.148 (0.123, 0.174)	+
Genitourinary	phecode_GU_624-2	Acquired atrophy of ovary and fallopian tube	0.565 (0.493, 0.638)	0.626 (0.557, 0.686)	0.062 (-0.008, 0.127)	ns	0.532 (0.448, 0.616)	0.604 (0.533, 0.684)	0.072 (0.01, 0.134)	+	0.569 (0.494, 0.637)	0.623 (0.559, 0.685)	0.055 (-0.035, 0.118)	ns
Genitourinary	phecode_GU_625	Pain and other symptoms associated with female genital organs	0.604 (0.591, 0.617)	0.789 (0.778, 0.8)	0.184 (0.168, 0.202)	+	0.609 (0.595, 0.622)	0.789 (0.778, 0.801)	0.18 (0.165, 0.197)	+	0.618 (0.605, 0.63)	0.788 (0.777, 0.799)	0.17 (0.154, 0.188)	+
Genitourinary	phecode_GU_625-1	Dyspareunia	0.641 (0.617, 0.663)	0.795 (0.774, 0.812)	0.154 (0.127, 0.178)	+	0.652 (0.627, 0.673)	0.797 (0.777, 0.814)	0.145 (0.122, 0.167)	+	0.644 (0.62, 0.663)	0.792 (0.77, 0.81)	0.148 (0.125, 0.171)	+
Genitourinary	phecode_GU_625-2	Postcoital bleeding	0.742 (0.726, 0.758)	0.809 (0.789, 0.831)	0.067 (0.045, 0.084)	+	0.741 (0.725, 0.759)	0.808 (0.789, 0.829)	0.067 (0.045, 0.083)	+	0.74 (0.724, 0.76)	0.807 (0.787, 0.828)	0.067 (0.044, 0.084)	+
Genitourinary	phecode_GU_626	Disorders of menstruation and other abnormal bleeding from female genital tract	0.817 (0.811, 0.823)	0.837 (0.83, 0.842)	0.019 (0.017, 0.022)	+	0.821 (0.814, 0.826)	0.839 (0.832, 0.844)	0.018 (0.016, 0.021)	+	0.819 (0.813, 0.824)	0.838 (0.832, 0.843)	0.019 (0.016, 0.021)	+
Genitourinary	phecode_GU_626-1	Irregular menstrual cycle/bleeding	0.862 (0.858, 0.866)	0.877 (0.873, 0.881)	0.015 (0.012, 0.017)	+	0.865 (0.861, 0.869)	0.878 (0.874, 0.882)	0.013 (0.011, 0.015)	+	0.862 (0.859, 0.866)	0.876 (0.873, 0.881)	0.014 (0.012, 0.017)	+
Genitourinary	phecode_GU_626-11	Oligomenorrhea	0.814 (0.796, 0.836)	0.921 (0.907, 0.933)	0.107 (0.088, 0.124)	+	0.812 (0.791, 0.837)	0.916 (0.899, 0.932)	0.104 (0.084, 0.12)	+	0.814 (0.795, 0.836)	0.916 (0.897, 0.93)	0.101 (0.083, 0.117)	+
Genitourinary	phecode_GU_626-111	Amenorrhea	0.81 (0.786, 0.83)	0.925 (0.913, 0.935)	0.115 (0.098, 0.134)	+	0.806 (0.778, 0.831)	0.919 (0.904, 0.932)	0.112 (0.095, 0.131)	+	0.81 (0.787, 0.834)	0.918 (0.906, 0.932)	0.109 (0.09, 0.126)	+
Genitourinary	phecode_GU_626-13	Irregular menstrual cycle	0.861 (0.856, 0.867)	0.89 (0.884, 0.897)	0.029 (0.025, 0.033)	+	0.863 (0.858, 0.868)	0.891 (0.884, 0.897)	0.028 (0.024, 0.032)	+	0.861 (0.856, 0.867)	0.89 (0.883, 0.896)	0.028 (0.024, 0.032)	+
Genitourinary	phecode_GU_626-16	Excessive menstruation	0.869 (0.866, 0.874)	0.882 (0.878, 0.887)	0.013 (0.011, 0.015)	+	0.873 (0.869, 0.878)	0.884 (0.88, 0.889)	0.011 (0.009, 0.013)	+	0.869 (0.866, 0.874)	0.882 (0.878, 0.887)	0.013 (0.011, 0.015)	+
Genitourinary	phecode_GU_626-2	Dysmenorrhea	0.886 (0.875, 0.899)	0.905 (0.895, 0.915)	0.018 (0.01, 0.026)	+	0.887 (0.874, 0.901)	0.903 (0.892, 0.914)	0.016 (0.009, 0.023)	+	0.877 (0.863, 0.891)	0.894 (0.881, 0.91)	0.017 (0.009, 0.025)	+
Genitourinary	phecode_GU_627	Menopausal and postmenopausal disorders	0.61 (0.605, 0.616)	0.729 (0.722, 0.736)	0.118 (0.111, 0.126)	+	0.615 (0.61, 0.621)	0.73 (0.723, 0.737)	0.115 (0.107, 0.122)	+	0.617 (0.611, 0.622)	0.729 (0.722, 0.736)	0.112 (0.105, 0.119)	+
Genitourinary	phecode_GU_627-1	Postmenopausal bleeding	0.531 (0.523, 0.54)	0.62 (0.611, 0.629)	0.089 (0.079, 0.099)	+	0.547 (0.537, 0.555)	0.623 (0.615, 0.632)	0.077 (0.066, 0.087)	+	0.538 (0.531, 0.55)	0.62 (0.611, 0.629)	0.081 (0.071, 0.091)	+
Genitourinary	phecode_GU_627-2	Symptomatic menopause	0.716 (0.707, 0.723)	0.922 (0.919, 0.925)	0.206 (0.2, 0.212)	+	0.718 (0.71, 0.726)	0.922 (0.919, 0.925)	0.204 (0.197, 0.21)	+	0.724 (0.715, 0.731)	0.922 (0.918, 0.925)	0.198 (0.191, 0.205)	+
Infections	phecode_ID_001	Salmonella	0.511 (0.448, 0.581)	0.711 (0.655, 0.787)	0.2 (0.112, 0.291)	+	0.612 (0.544, 0.687)	0.712 (0.639, 0.779)	0.101 (0.025, 0.172)	+	0.596 (0.537, 0.682)	0.708 (0.648, 0.788)	0.113 (0.031, 0.174)	+
Infections	phecode_ID_002	Staphylococcus	0.621 (0.612, 0.63)	0.718 (0.708, 0.728)	0.097 (0.087, 0.107)	+	0.665 (0.656, 0.676)	0.721 (0.71, 0.73)	0.055 (0.047, 0.068)	+	0.673 (0.663, 0.685)	0.717 (0.706, 0.726)	0.043 (0.035, 0.053)	+
Infections	phecode_ID_002-1	Staphylococcus aureus	0.618 (0.607, 0.632)	0.731 (0.716, 0.746)	0.113 (0.098, 0.128)	+	0.668 (0.658, 0.682)	0.732 (0.718, 0.748)	0.064 (0.052, 0.076)	+	0.68 (0.67, 0.692)	0.704 (0.689, 0.722)	0.023 (0.011, 0.037)	+
Infections	phecode_ID_003	Escherichia coli	0.631 (0.622, 0.642)	0.702 (0.692, 0.713)	0.071 (0.064, 0.08)	+	0.662 (0.654, 0.67)	0.705 (0.695, 0.715)	0.043 (0.035, 0.051)	+	0.668 (0.659, 0.679)	0.701 (0.69, 0.711)	0.032 (0.025, 0.039)	+
Infections	phecode_ID_004	Streptococcus	0.598 (0.587, 0.612)	0.673 (0.658, 0.685)	0.075 (0.06, 0.09)	+	0.636 (0.622, 0.647)	0.676 (0.662, 0.687)	0.04 (0.029, 0.053)	+	0.645 (0.629, 0.66)	0.671 (0.657, 0.683)	0.026 (0.011, 0.037)	+
Infections	phecode_ID_004-1	Streptococcus pneumoniae	0.588 (0.558, 0.618)	0.669 (0.641, 0.698)	0.08 (0.043, 0.123)	+	0.644 (0.617, 0.673)	0.687 (0.656, 0.716)	0.043 (0.011, 0.079)	+	0.639 (0.602, 0.67)	0.664 (0.636, 0.692)	0.025 (0.001, 0.057)	+
Infections	phecode_ID_004-2	Group A Streptococcus	0.553 (0.511, 0.598)	0.626 (0.584, 0.668)	0.072 (0.025, 0.119)	+	0.581 (0.525, 0.63)	0.629 (0.588, 0.67)	0.047 (-0.004, 0.093)	ns	0.568 (0.518, 0.616)	0.615 (0.571, 0.662)	0.047 (-0.001, 0.097)	ns
Infections	phecode_ID_004-3	Group B Streptococcus	0.593 (0.551, 0.633)	0.717 (0.669, 0.757)	0.123 (0.07, 0.167)	+	0.654 (0.608, 0.693)	0.688 (0.636, 0.733)	0.033 (-0.013, 0.071)	ns	0.667 (0.627, 0.707)	0.717 (0.672, 0.758)	0.05 (0.003, 0.087)	+
Infections	phecode_ID_005	Mycobacteria	0.562 (0.522, 0.602)	0.685 (0.642, 0.725)	0.124 (0.077, 0.175)	+	0.686 (0.639, 0.735)	0.743 (0.691, 0.784)	0.057 (0.021, 0.097)	+	0.6 (0.561, 0.639)	0.687 (0.643, 0.732)	0.087 (0.037, 0.137)	+
Infections	phecode_ID_005-1	Mycobacterium tuberculosis	0.548 (0.497, 0.589)	0.72 (0.677, 0.757)	0.171 (0.106, 0.239)	+	0.712 (0.668, 0.756)	0.765 (0.718, 0.808)	0.053 (0.012, 0.093)	+	0.597 (0.556, 0.648)	0.705 (0.659, 0.755)	0.108 (0.041, 0.173)	+
Infections	phecode_ID_007	Hemophilus infection	0.648 (0.625, 0.672)	0.778 (0.755, 0.804)	0.13 (0.101, 0.165)	+	0.702 (0.678, 0.726)	0.781 (0.761, 0.807)	0.079 (0.053, 0.107)	+	0.716 (0.688, 0.742)	0.775 (0.752, 0.802)	0.059 (0.034, 0.086)	+
Infections	phecode_ID_007-1	Hemophilus influenzae	0.649 (0.622, 0.677)	0.78 (0.755, 0.81)	0.132 (0.096, 0.163)	+	0.703 (0.676, 0.73)	0.783 (0.759, 0.812)	0.079 (0.047, 0.106)	+	0.717 (0.693, 0.749)	0.777 (0.751, 0.806)	0.06 (0.026, 0.089)	+
Infections	phecode_ID_008	Helicobacter [H. pylori]	0.292 (0.27, 0.324)	0.884 (0.874, 0.893)	0.591 (0.558, 0.618)	+	0.468 (0.437, 0.499)	0.887 (0.877, 0.897)	0.419 (0.388, 0.448)	+	0.435 (0.392, 0.47)	0.883 (0.872, 0.893)	0.448 (0.412, 0.485)	+
Infections	phecode_ID_009	Pseudomonas	0.664 (0.647, 0.678)	0.784 (0.769, 0.8)	0.12 (0.1, 0.138)	+	0.697 (0.68, 0.712)	0.784 (0.769, 0.8)	0.087 (0.069, 0.104)	+	0.724 (0.706, 0.739)	0.782 (0.768, 0.798)	0.058 (0.045, 0.074)	+
Infections	phecode_ID_011	Klebsiella	0.662 (0.643, 0.682)	0.75 (0.728, 0.767)	0.088 (0.065, 0.109)	+	0.704 (0.684, 0.723)	0.751 (0.73, 0.767)	0.047 (0.027, 0.069)	+	0.725 (0.705, 0.744)	0.747 (0.726, 0.764)	0.023 (0.004, 0.04)	+
Infections	phecode_ID_012	Proteus	0.651 (0.624, 0.688)	0.796 (0.769, 0.827)	0.145 (0.11, 0.178)	+	0.707 (0.677, 0.746)	0.797 (0.771, 0.83)	0.09 (0.063, 0.118)	+	0.723 (0.697, 0.751)	0.794 (0.766, 0.824)	0.071 (0.043, 0.099)	+
Infections	phecode_ID_015	Clostridium	0.643 (0.624, 0.666)	0.73 (0.707, 0.75)	0.087 (0.065, 0.105)	+	0.685 (0.664, 0.707)	0.731 (0.709, 0.751)	0.047 (0.028, 0.067)	+	0.703 (0.683, 0.731)	0.721 (0.698, 0.742)	0.018 (-0.006, 0.041)	ns
Infections	phecode_ID_015-2	Clostridium difficile	0.646 (0.627, 0.67)	0.731 (0.707, 0.756)	0.085 (0.058, 0.108)	+	0.689 (0.668, 0.713)	0.733 (0.709, 0.758)	0.045 (0.023, 0.066)	+	0.705 (0.684, 0.728)	0.723 (0.698, 0.749)	0.018 (-0.004, 0.037)	ns
Infections	phecode_ID_020	Borrelia	0.337 (0.29, 0.382)	0.812 (0.77, 0.846)	0.474 (0.408, 0.542)	+	0.413 (0.371, 0.475)	0.802 (0.768, 0.84)	0.389 (0.303, 0.446)	+	0.373 (0.314, 0.425)	0.803 (0.768, 0.837)	0.43 (0.374, 0.501)	+
Infections	phecode_ID_020-1	Lyme disease	0.337 (0.298, 0.387)	0.812 (0.781, 0.85)	0.475 (0.408, 0.531)	+	0.414 (0.374, 0.463)	0.803 (0.768, 0.839)	0.389 (0.322, 0.452)	+	0.375 (0.325, 0.43)	0.803 (0.77, 0.848)	0.429 (0.371, 0.499)	+
Infections	phecode_ID_025	Enterococcus	0.683 (0.649, 0.718)	0.751 (0.723, 0.788)	0.068 (0.031, 0.109)	+	0.716 (0.678, 0.752)	0.75 (0.72, 0.787)	0.033 (0.004, 0.065)	+	0.725 (0.697, 0.758)	0.746 (0.716, 0.785)	0.021 (-0.011, 0.047)	ns
Infections	phecode_ID_026	Actinomyces and Nocardia	0.735 (0.684, 0.789)	0.881 (0.839, 0.924)	0.147 (0.107, 0.185)	+	0.719 (0.664, 0.769)	0.864 (0.82, 0.907)	0.145 (0.106, 0.186)	+	0.732 (0.679, 0.793)	0.872 (0.825, 0.915)	0.139 (0.1, 0.178)	+
Infections	phecode_ID_030	Campylobacter	0.549 (0.525, 0.573)	0.782 (0.765, 0.799)	0.232 (0.205, 0.26)	+	0.608 (0.578, 0.63)	0.786 (0.766, 0.803)	0.179 (0.154, 0.202)	+	0.593 (0.567, 0.616)	0.779 (0.761, 0.795)	0.186 (0.158, 0.216)	+
Infections	phecode_ID_050	Enterovirus	0.573 (0.526, 0.619)	0.66 (0.611, 0.699)	0.088 (0.033, 0.135)	+	0.555 (0.505, 0.604)	0.644 (0.595, 0.691)	0.09 (0.034, 0.136)	+	0.556 (0.506, 0.606)	0.634 (0.587, 0.677)	0.079 (0.019, 0.123)	+
Infections	phecode_ID_050-1	Poliovirus	0.613 (0.564, 0.663)	0.714 (0.664, 0.77)	0.102 (0.041, 0.165)	+	0.613 (0.568, 0.662)	0.704 (0.648, 0.761)	0.091 (0.042, 0.151)	+	0.611 (0.554, 0.661)	0.706 (0.652, 0.765)	0.095 (0.044, 0.152)	+
Infections	phecode_ID_052	Herpesvirus	0.515 (0.508, 0.522)	0.825 (0.82, 0.831)	0.31 (0.302, 0.318)	+	0.53 (0.522, 0.538)	0.825 (0.82, 0.831)	0.296 (0.289, 0.305)	+	0.558 (0.549, 0.565)	0.825 (0.82, 0.831)	0.267 (0.259, 0.278)	+
Infections	phecode_ID_052-1	Herpes simplex	0.461 (0.447, 0.476)	0.821 (0.807, 0.831)	0.359 (0.341, 0.376)	+	0.541 (0.521, 0.558)	0.821 (0.808, 0.832)	0.28 (0.261, 0.299)	+	0.539 (0.523, 0.556)	0.82 (0.807, 0.83)	0.281 (0.261, 0.299)	+
Infections	phecode_ID_052-3	Varicella zoster virus	0.539 (0.53, 0.546)	0.836 (0.832, 0.842)	0.298 (0.289, 0.306)	+	0.55 (0.541, 0.56)	0.836 (0.832, 0.842)	0.287 (0.277, 0.298)	+	0.576 (0.566, 0.585)	0.836 (0.832, 0.842)	0.26 (0.252, 0.271)	+
Infections	phecode_ID_052-31	Varicella [chickenpox]	0.547 (0.496, 0.608)	0.765 (0.725, 0.808)	0.218 (0.154, 0.275)	+	0.561 (0.506, 0.634)	0.761 (0.719, 0.809)	0.2 (0.133, 0.262)	+	0.543 (0.484, 0.596)	0.747 (0.704, 0.799)	0.204 (0.145, 0.267)	+
Infections	phecode_ID_052-32	Herpes zoster	0.543 (0.533, 0.553)	0.838 (0.833, 0.843)	0.295 (0.285, 0.307)	+	0.554 (0.544, 0.562)	0.838 (0.833, 0.843)	0.285 (0.274, 0.296)	+	0.579 (0.57, 0.591)	0.838 (0.833, 0.843)	0.259 (0.248, 0.27)	+
Infections	phecode_ID_052-5	Cytomegalovirus [CMV]	0.479 (0.437, 0.527)	0.662 (0.605, 0.717)	0.183 (0.114, 0.239)	+	0.581 (0.527, 0.632)	0.671 (0.605, 0.741)	0.089 (0.034, 0.142)	+	0.591 (0.532, 0.66)	0.657 (0.602, 0.708)	0.066 (0.009, 0.122)	+
Infections	phecode_ID_054	Hepatovirus	0.524 (0.496, 0.553)	0.617 (0.59, 0.648)	0.092 (0.064, 0.126)	+	0.659 (0.628, 0.686)	0.566 (0.534, 0.604)	-0.092 (-0.126, -0.061)	-	0.584 (0.554, 0.614)	0.606 (0.573, 0.634)	0.021 (-0.017, 0.057)	ns
Infections	phecode_ID_054-2	Hepatitis B	0.53 (0.487, 0.571)	0.703 (0.65, 0.746)	0.173 (0.13, 0.219)	+	0.651 (0.598, 0.705)	0.757 (0.715, 0.802)	0.107 (0.055, 0.154)	+	0.582 (0.534, 0.63)	0.692 (0.643, 0.74)	0.11 (0.068, 0.164)	+
Infections	phecode_ID_054-3	Hepatitis C	0.626 (0.58, 0.67)	0.411 (0.352, 0.472)	-0.215 (-0.279, -0.149)	-	0.774 (0.738, 0.813)	0.789 (0.749, 0.833)	0.015 (-0.021, 0.05)	ns	0.612 (0.553, 0.664)	0.716 (0.674, 0.778)	0.104 (0.044, 0.163)	+
Infections	phecode_ID_054-31	Chronic hepatitis C	0.636 (0.591, 0.676)	0.378 (0.312, 0.435)	-0.259 (-0.345, -0.181)	-	0.778 (0.738, 0.814)	0.804 (0.758, 0.848)	0.026 (-0.011, 0.059)	ns	0.608 (0.556, 0.657)	0.742 (0.688, 0.786)	0.133 (0.07, 0.199)	+
Infections	phecode_ID_055	Poxvirus	0.578 (0.501, 0.65)	0.794 (0.755, 0.839)	0.216 (0.154, 0.288)	+	0.597 (0.532, 0.665)	0.789 (0.748, 0.845)	0.192 (0.136, 0.26)	+	0.599 (0.528, 0.674)	0.782 (0.732, 0.841)	0.182 (0.118, 0.248)	+
Infections	phecode_ID_055-1	Molluscum contagiosum	0.582 (0.502, 0.673)	0.79 (0.741, 0.834)	0.209 (0.145, 0.276)	+	0.603 (0.529, 0.688)	0.783 (0.729, 0.835)	0.18 (0.116, 0.238)	+	0.59 (0.512, 0.677)	0.768 (0.718, 0.819)	0.178 (0.115, 0.245)	+
Infections	phecode_ID_056	Human papillomavirus	0.327 (0.316, 0.337)	0.821 (0.814, 0.828)	0.494 (0.482, 0.512)	+	0.386 (0.374, 0.396)	0.822 (0.815, 0.829)	0.436 (0.424, 0.453)	+	0.407 (0.393, 0.418)	0.821 (0.813, 0.828)	0.414 (0.4, 0.429)	+
Infections	phecode_ID_056-1	Plantar wart	0.268 (0.246, 0.285)	0.881 (0.873, 0.889)	0.612 (0.594, 0.637)	+	0.367 (0.347, 0.389)	0.881 (0.874, 0.889)	0.514 (0.489, 0.538)	+	0.394 (0.369, 0.422)	0.879 (0.871, 0.886)	0.485 (0.457, 0.509)	+
Infections	phecode_ID_056-2	Anogenital (venereal) warts	0.625 (0.551, 0.701)	0.842 (0.794, 0.898)	0.219 (0.164, 0.288)	+	0.664 (0.607, 0.727)	0.836 (0.786, 0.889)	0.172 (0.111, 0.232)	+	0.654 (0.598, 0.73)	0.83 (0.774, 0.889)	0.177 (0.12, 0.231)	+
Infections	phecode_ID_058	Pneumoviridae	0.622 (0.558, 0.689)	0.697 (0.639, 0.769)	0.076 (-0.005, 0.141)	ns	0.63 (0.575, 0.684)	0.69 (0.625, 0.771)	0.061 (-0.012, 0.122)	ns	0.689 (0.627, 0.745)	0.694 (0.633, 0.767)	0.005 (-0.054, 0.051)	ns
Infections	phecode_ID_058-1	Respiratory syncytial virus	0.623 (0.566, 0.672)	0.665 (0.582, 0.748)	0.042 (-0.029, 0.137)	ns	0.643 (0.59, 0.697)	0.692 (0.62, 0.774)	0.049 (-0.017, 0.144)	ns	0.688 (0.621, 0.745)	0.691 (0.618, 0.77)	0.002 (-0.046, 0.067)	ns
Infections	phecode_ID_059	Coronavirus	0.562 (0.496, 0.612)	0.649 (0.588, 0.71)	0.086 (0.037, 0.139)	+	0.636 (0.581, 0.694)	0.683 (0.625, 0.734)	0.046 (-0.012, 0.102)	ns	0.599 (0.518, 0.656)	0.648 (0.586, 0.709)	0.049 (0.004, 0.098)	+
Infections	phecode_ID_059-1	Sars-CoV-2*	0.541 (0.48, 0.606)	0.64 (0.575, 0.712)	0.1 (0.032, 0.16)	+	0.637 (0.561, 0.719)	0.683 (0.629, 0.746)	0.044 (-0.007, 0.092)	ns	0.58 (0.51, 0.643)	0.641 (0.576, 0.714)	0.061 (0.009, 0.112)	+
Infections	phecode_ID_061	Influenza virus	0.553 (0.537, 0.57)	0.717 (0.701, 0.732)	0.164 (0.139, 0.184)	+	0.608 (0.588, 0.626)	0.718 (0.701, 0.731)	0.109 (0.092, 0.127)	+	0.618 (0.602, 0.636)	0.714 (0.698, 0.729)	0.097 (0.08, 0.118)	+
Infections	phecode_ID_070	Candidiasis	0.54 (0.534, 0.548)	0.785 (0.78, 0.793)	0.245 (0.237, 0.253)	+	0.591 (0.584, 0.598)	0.788 (0.782, 0.795)	0.197 (0.188, 0.205)	+	0.606 (0.598, 0.613)	0.786 (0.78, 0.793)	0.18 (0.171, 0.189)	+
Infections	phecode_ID_074	Aspergillosis	0.6 (0.564, 0.635)	0.783 (0.744, 0.826)	0.183 (0.136, 0.232)	+	0.635 (0.599, 0.675)	0.781 (0.744, 0.823)	0.147 (0.106, 0.19)	+	0.66 (0.618, 0.703)	0.776 (0.738, 0.816)	0.116 (0.077, 0.157)	+
Infections	phecode_ID_076	Pneumocystosis	0.679 (0.62, 0.732)	0.734 (0.67, 0.796)	0.053 (-0.015, 0.128)	ns	0.672 (0.617, 0.72)	0.731 (0.669, 0.796)	0.058 (-0.003, 0.135)	ns	0.731 (0.679, 0.788)	0.721 (0.649, 0.78)	-0.01 (-0.054, 0.053)	ns
Infections	phecode_ID_084	Parasites	0.534 (0.508, 0.562)	0.704 (0.68, 0.73)	0.17 (0.135, 0.205)	+	0.572 (0.545, 0.603)	0.73 (0.704, 0.758)	0.158 (0.123, 0.184)	+	0.546 (0.518, 0.573)	0.7 (0.674, 0.725)	0.154 (0.121, 0.194)	+
Infections	phecode_ID_084-2	Plasmodium [Malaria]	0.559 (0.484, 0.632)	0.601 (0.508, 0.674)	0.04 (-0.025, 0.097)	ns	0.739 (0.655, 0.808)	0.764 (0.699, 0.842)	0.026 (-0.016, 0.06)	ns	0.551 (0.47, 0.634)	0.597 (0.499, 0.676)	0.043 (-0.016, 0.095)	ns
Infections	phecode_ID_084-6	Enterobiasis	0.557 (0.505, 0.618)	0.71 (0.665, 0.755)	0.155 (0.1, 0.215)	+	0.575 (0.517, 0.644)	0.694 (0.651, 0.739)	0.119 (0.07, 0.169)	+	0.565 (0.514, 0.621)	0.713 (0.667, 0.755)	0.147 (0.092, 0.213)	+
Infections	phecode_ID_084-7	Giardiasis	0.468 (0.399, 0.561)	0.7 (0.635, 0.791)	0.233 (0.111, 0.323)	+	0.453 (0.39, 0.552)	0.7 (0.63, 0.791)	0.248 (0.139, 0.325)	+	0.479 (0.394, 0.564)	0.671 (0.592, 0.747)	0.192 (0.092, 0.286)	+
Infections	phecode_ID_086	Pediculosis, acariasis and other infestations	0.44 (0.411, 0.473)	0.848 (0.829, 0.869)	0.408 (0.368, 0.442)	+	0.537 (0.502, 0.575)	0.848 (0.829, 0.869)	0.312 (0.272, 0.347)	+	0.537 (0.496, 0.572)	0.845 (0.825, 0.867)	0.308 (0.265, 0.345)	+
Infections	phecode_ID_086-2	Scabies	0.441 (0.41, 0.468)	0.856 (0.839, 0.873)	0.416 (0.38, 0.448)	+	0.528 (0.489, 0.579)	0.856 (0.839, 0.874)	0.329 (0.271, 0.374)	+	0.514 (0.476, 0.551)	0.856 (0.839, 0.872)	0.342 (0.305, 0.384)	+
Infections	phecode_ID_088	Sexually transmitted disease	0.569 (0.537, 0.602)	0.864 (0.843, 0.883)	0.295 (0.262, 0.329)	+	0.611 (0.576, 0.646)	0.865 (0.845, 0.884)	0.254 (0.222, 0.289)	+	0.622 (0.586, 0.662)	0.855 (0.833, 0.877)	0.234 (0.204, 0.268)	+
Infections	phecode_ID_089	Infections	0.547 (0.543, 0.551)	0.747 (0.744, 0.75)	0.2 (0.196, 0.205)	+	0.572 (0.568, 0.576)	0.749 (0.746, 0.752)	0.177 (0.173, 0.181)	+	0.583 (0.58, 0.587)	0.747 (0.744, 0.75)	0.164 (0.16, 0.168)	+
Infections	phecode_ID_089-1	Bacterial infections	0.597 (0.592, 0.602)	0.681 (0.677, 0.685)	0.083 (0.079, 0.088)	+	0.629 (0.624, 0.633)	0.684 (0.68, 0.688)	0.055 (0.051, 0.059)	+	0.634 (0.629, 0.639)	0.68 (0.675, 0.684)	0.045 (0.041, 0.05)	+
Infections	phecode_ID_089-2	Viral infections	0.472 (0.468, 0.478)	0.787 (0.783, 0.79)	0.314 (0.307, 0.319)	+	0.51 (0.505, 0.515)	0.787 (0.784, 0.791)	0.277 (0.27, 0.283)	+	0.521 (0.516, 0.527)	0.786 (0.783, 0.79)	0.265 (0.258, 0.271)	+
Infections	phecode_ID_089-3	Fungal infections	0.48 (0.474, 0.486)	0.817 (0.814, 0.821)	0.337 (0.331, 0.344)	+	0.521 (0.516, 0.527)	0.819 (0.816, 0.823)	0.298 (0.291, 0.304)	+	0.529 (0.523, 0.535)	0.817 (0.814, 0.821)	0.288 (0.281, 0.294)	+
Infections	phecode_ID_091	Gangrene	0.645 (0.57, 0.705)	0.718 (0.661, 0.784)	0.075 (0.018, 0.122)	+	0.69 (0.631, 0.748)	0.71 (0.644, 0.768)	0.02 (-0.013, 0.053)	ns	0.676 (0.618, 0.737)	0.684 (0.611, 0.754)	0.008 (-0.028, 0.048)	ns
Infections	phecode_ID_092	Bacteremia, Sepsis, and SIRS	0.655 (0.649, 0.661)	0.71 (0.702, 0.716)	0.055 (0.049, 0.063)	+	0.683 (0.678, 0.69)	0.713 (0.705, 0.719)	0.03 (0.024, 0.036)	+	0.692 (0.686, 0.699)	0.707 (0.699, 0.714)	0.016 (0.009, 0.021)	+
Infections	phecode_ID_092-1	Systemic inflammatory response syndrome	0.664 (0.639, 0.695)	0.734 (0.711, 0.758)	0.07 (0.041, 0.096)	+	0.696 (0.671, 0.723)	0.736 (0.712, 0.76)	0.04 (0.016, 0.065)	+	0.697 (0.673, 0.726)	0.725 (0.701, 0.753)	0.028 (0.003, 0.051)	+
Infections	phecode_ID_092-2	Sepsis	0.654 (0.649, 0.661)	0.71 (0.703, 0.717)	0.055 (0.049, 0.061)	+	0.683 (0.677, 0.689)	0.713 (0.707, 0.721)	0.03 (0.024, 0.035)	+	0.691 (0.686, 0.698)	0.707 (0.701, 0.715)	0.016 (0.011, 0.02)	+
Infections	phecode_ID_097	Drug resistant microorganisms	0.544 (0.507, 0.581)	0.852 (0.826, 0.874)	0.308 (0.271, 0.343)	+	0.615 (0.572, 0.659)	0.85 (0.823, 0.874)	0.235 (0.195, 0.276)	+	0.645 (0.603, 0.692)	0.849 (0.822, 0.872)	0.203 (0.161, 0.247)	+
Infections	phecode_ID_097-1	Methicillin resistant Staphylococcus aureus	0.457 (0.422, 0.493)	0.918 (0.907, 0.933)	0.461 (0.428, 0.504)	+	0.574 (0.528, 0.624)	0.92 (0.908, 0.933)	0.346 (0.298, 0.395)	+	0.56 (0.508, 0.62)	0.915 (0.901, 0.932)	0.355 (0.301, 0.405)	+
Mental	phecode_MB_280	Psychoactive substance related disorders	0.593 (0.587, 0.6)	0.711 (0.706, 0.717)	0.118 (0.111, 0.124)	+	0.678 (0.671, 0.685)	0.738 (0.732, 0.745)	0.06 (0.055, 0.066)	+	0.61 (0.602, 0.616)	0.71 (0.705, 0.716)	0.1 (0.095, 0.106)	+
Mental	phecode_MB_280-1	Alcohol use disorders	0.597 (0.59, 0.605)	0.711 (0.704, 0.718)	0.114 (0.107, 0.121)	+	0.678 (0.671, 0.684)	0.738 (0.732, 0.744)	0.06 (0.055, 0.066)	+	0.613 (0.607, 0.621)	0.71 (0.703, 0.717)	0.097 (0.09, 0.105)	+
Mental	phecode_MB_280-11	Alcohol abuse and dependence	0.609 (0.601, 0.619)	0.722 (0.712, 0.73)	0.113 (0.105, 0.121)	+	0.718 (0.71, 0.728)	0.76 (0.753, 0.769)	0.042 (0.038, 0.048)	+	0.625 (0.616, 0.634)	0.721 (0.712, 0.729)	0.097 (0.089, 0.105)	+
Mental	phecode_MB_280-13	Alcoholic liver disease	0.657 (0.638, 0.678)	0.814 (0.799, 0.83)	0.157 (0.139, 0.175)	+	0.778 (0.759, 0.798)	0.836 (0.82, 0.852)	0.058 (0.042, 0.078)	+	0.705 (0.687, 0.723)	0.81 (0.793, 0.826)	0.105 (0.082, 0.126)	+
Mental	phecode_MB_280-2	Opioid use disorders	0.631 (0.571, 0.688)	0.792 (0.737, 0.855)	0.161 (0.09, 0.229)	+	0.726 (0.654, 0.792)	0.801 (0.75, 0.867)	0.076 (0.018, 0.122)	+	0.682 (0.623, 0.748)	0.773 (0.715, 0.831)	0.091 (0.036, 0.15)	+
Mental	phecode_MB_280-21	Opioid abuse or dependence	0.679 (0.61, 0.741)	0.811 (0.757, 0.881)	0.133 (0.066, 0.207)	+	0.758 (0.69, 0.844)	0.822 (0.76, 0.886)	0.064 (0, 0.119)	ns	0.707 (0.65, 0.786)	0.786 (0.719, 0.869)	0.079 (0.015, 0.149)	+
Mental	phecode_MB_280-3	Cannabis use disorders	0.739 (0.704, 0.778)	0.854 (0.822, 0.89)	0.114 (0.083, 0.141)	+	0.768 (0.734, 0.802)	0.928 (0.906, 0.949)	0.16 (0.126, 0.192)	+	0.741 (0.707, 0.776)	0.842 (0.806, 0.873)	0.101 (0.072, 0.131)	+
Mental	phecode_MB_280-31	Cannabis abuse or dependance	0.736 (0.701, 0.784)	0.838 (0.808, 0.882)	0.101 (0.063, 0.136)	+	0.751 (0.716, 0.785)	0.93 (0.912, 0.95)	0.18 (0.146, 0.215)	+	0.739 (0.692, 0.789)	0.841 (0.804, 0.877)	0.102 (0.072, 0.13)	+
Mental	phecode_MB_280-5	Stimulant use disorders	0.733 (0.674, 0.809)	0.797 (0.737, 0.878)	0.065 (0.006, 0.124)	+	0.811 (0.746, 0.872)	0.817 (0.745, 0.897)	0.006 (-0.042, 0.065)	ns	0.708 (0.639, 0.788)	0.655 (0.554, 0.758)	-0.052 (-0.138, 0.031)	ns
Mental	phecode_MB_280-8	Psychoactive substance abuse	0.594 (0.586, 0.602)	0.732 (0.724, 0.74)	0.138 (0.129, 0.148)	+	0.739 (0.73, 0.748)	0.774 (0.766, 0.783)	0.035 (0.03, 0.041)	+	0.629 (0.621, 0.639)	0.731 (0.724, 0.74)	0.102 (0.094, 0.11)	+
Mental	phecode_MB_280-9	Psychoactive substance dependance	0.573 (0.561, 0.586)	0.763 (0.751, 0.776)	0.191 (0.176, 0.205)	+	0.718 (0.705, 0.732)	0.794 (0.783, 0.806)	0.076 (0.066, 0.087)	+	0.61 (0.598, 0.624)	0.762 (0.749, 0.774)	0.151 (0.137, 0.164)	+
Mental	phecode_MB_280-91	Psychoactive substance withdrawal	0.556 (0.481, 0.623)	0.924 (0.899, 0.959)	0.368 (0.29, 0.45)	+	0.67 (0.581, 0.758)	0.901 (0.859, 0.946)	0.232 (0.146, 0.318)	+	0.618 (0.54, 0.698)	0.898 (0.861, 0.942)	0.282 (0.205, 0.368)	+
Mental	phecode_MB_282-1	Current tobacco use and nicotine dependence	0.546 (0.541, 0.551)	0.66 (0.655, 0.665)	0.114 (0.109, 0.12)	+	0.856 (0.852, 0.86)	0.875 (0.872, 0.878)	0.019 (0.017, 0.021)	+	0.569 (0.565, 0.574)	0.661 (0.655, 0.666)	0.091 (0.086, 0.097)	+
Mental	phecode_MB_283	Other mental and behavioral problems	0.491 (0.487, 0.496)	0.745 (0.741, 0.749)	0.254 (0.248, 0.259)	+	0.531 (0.527, 0.536)	0.75 (0.746, 0.754)	0.219 (0.213, 0.225)	+	0.524 (0.52, 0.529)	0.745 (0.741, 0.749)	0.221 (0.215, 0.226)	+
Mental	phecode_MB_283-1	Symptoms and signs involving appearance and behavior*	0.591 (0.568, 0.619)	0.767 (0.743, 0.79)	0.176 (0.145, 0.201)	+	0.652 (0.627, 0.678)	0.77 (0.746, 0.794)	0.119 (0.096, 0.139)	+	0.639 (0.615, 0.666)	0.765 (0.744, 0.79)	0.126 (0.1, 0.148)	+
Mental	phecode_MB_283-4	Patient's noncompliance with medical treatment and regimen	0.467 (0.453, 0.48)	0.835 (0.826, 0.843)	0.368 (0.351, 0.384)	+	0.572 (0.561, 0.583)	0.84 (0.831, 0.848)	0.268 (0.255, 0.28)	+	0.525 (0.511, 0.54)	0.835 (0.826, 0.843)	0.31 (0.294, 0.327)	+
Mental	phecode_MB_283-8	Problems related to lifestyle	0.49 (0.486, 0.494)	0.744 (0.739, 0.748)	0.254 (0.248, 0.26)	+	0.529 (0.524, 0.534)	0.75 (0.745, 0.754)	0.221 (0.216, 0.226)	+	0.52 (0.516, 0.525)	0.744 (0.74, 0.748)	0.224 (0.219, 0.23)	+
Mental	phecode_MB_284	Suicide ideation and attempt or self harm	0.588 (0.573, 0.604)	0.823 (0.809, 0.84)	0.236 (0.217, 0.253)	+	0.657 (0.642, 0.673)	0.825 (0.811, 0.842)	0.168 (0.149, 0.183)	+	0.633 (0.618, 0.649)	0.824 (0.81, 0.841)	0.191 (0.175, 0.209)	+
Mental	phecode_MB_284-1	Suicidal ideations	0.572 (0.546, 0.599)	0.935 (0.927, 0.942)	0.363 (0.336, 0.387)	+	0.629 (0.602, 0.656)	0.935 (0.927, 0.942)	0.306 (0.28, 0.331)	+	0.631 (0.606, 0.657)	0.867 (0.845, 0.895)	0.235 (0.196, 0.268)	+
Mental	phecode_MB_284-2	Suicide and self-inflicted harm	0.586 (0.569, 0.608)	0.826 (0.813, 0.839)	0.239 (0.218, 0.261)	+	0.666 (0.647, 0.682)	0.827 (0.814, 0.842)	0.16 (0.14, 0.182)	+	0.631 (0.61, 0.65)	0.826 (0.813, 0.84)	0.196 (0.174, 0.216)	+
Mental	phecode_MB_286	Mood [affective] disorders	0.533 (0.529, 0.539)	0.707 (0.702, 0.712)	0.174 (0.168, 0.179)	+	0.601 (0.597, 0.606)	0.715 (0.71, 0.719)	0.114 (0.108, 0.119)	+	0.584 (0.579, 0.589)	0.708 (0.702, 0.712)	0.124 (0.118, 0.128)	+
Mental	phecode_MB_286-1	Bipolar disorder	0.504 (0.471, 0.529)	0.795 (0.775, 0.814)	0.292 (0.26, 0.323)	+	0.627 (0.606, 0.656)	0.784 (0.765, 0.803)	0.158 (0.129, 0.183)	+	0.549 (0.517, 0.573)	0.793 (0.772, 0.814)	0.244 (0.216, 0.277)	+
Mental	phecode_MB_286-11	Bipolar I disorder	0.475 (0.435, 0.517)	0.834 (0.799, 0.871)	0.359 (0.311, 0.403)	+	0.592 (0.548, 0.632)	0.801 (0.761, 0.852)	0.209 (0.159, 0.269)	+	0.554 (0.513, 0.596)	0.84 (0.807, 0.88)	0.286 (0.241, 0.342)	+
Mental	phecode_MB_286-2	Major depressive disorder	0.533 (0.529, 0.538)	0.71 (0.705, 0.714)	0.177 (0.171, 0.183)	+	0.601 (0.595, 0.606)	0.717 (0.713, 0.721)	0.117 (0.11, 0.121)	+	0.585 (0.581, 0.59)	0.71 (0.706, 0.715)	0.125 (0.12, 0.13)	+
Mental	phecode_MB_286-3	Premenstrual dysphoric disorder	0.892 (0.877, 0.907)	0.951 (0.939, 0.962)	0.059 (0.044, 0.076)	+	0.888 (0.871, 0.906)	0.945 (0.927, 0.962)	0.057 (0.042, 0.074)	+	0.879 (0.857, 0.904)	0.935 (0.915, 0.961)	0.057 (0.04, 0.074)	+
Mental	phecode_MB_286-4	Dysthymic disorder	0.502 (0.437, 0.557)	0.83 (0.793, 0.872)	0.329 (0.268, 0.395)	+	0.632 (0.585, 0.674)	0.827 (0.786, 0.875)	0.195 (0.144, 0.25)	+	0.587 (0.536, 0.636)	0.821 (0.777, 0.864)	0.232 (0.177, 0.293)	+
Mental	phecode_MB_287	Psychotic disorder	0.5 (0.474, 0.524)	0.714 (0.692, 0.734)	0.215 (0.187, 0.241)	+	0.618 (0.597, 0.637)	0.727 (0.707, 0.749)	0.11 (0.085, 0.132)	+	0.539 (0.517, 0.571)	0.71 (0.688, 0.73)	0.17 (0.143, 0.195)	+
Mental	phecode_MB_287-1	Schizophrenia	0.553 (0.512, 0.589)	0.802 (0.776, 0.831)	0.249 (0.21, 0.29)	+	0.655 (0.618, 0.696)	0.817 (0.791, 0.843)	0.162 (0.133, 0.19)	+	0.58 (0.541, 0.621)	0.797 (0.773, 0.827)	0.218 (0.183, 0.25)	+
Mental	phecode_MB_287-2	Schizoaffective disorder	0.541 (0.479, 0.597)	0.835 (0.788, 0.895)	0.294 (0.226, 0.373)	+	0.685 (0.625, 0.754)	0.695 (0.611, 0.77)	0.009 (-0.084, 0.091)	ns	0.612 (0.541, 0.674)	0.822 (0.77, 0.879)	0.21 (0.132, 0.269)	+
Mental	phecode_MB_287-4	Delusional disorders	0.504 (0.459, 0.541)	0.73 (0.695, 0.765)	0.226 (0.179, 0.276)	+	0.595 (0.555, 0.632)	0.726 (0.694, 0.764)	0.131 (0.09, 0.18)	+	0.567 (0.523, 0.609)	0.718 (0.682, 0.757)	0.152 (0.097, 0.194)	+
Mental	phecode_MB_288	Anxiety and anxiety disorders	0.543 (0.538, 0.548)	0.705 (0.7, 0.71)	0.162 (0.157, 0.167)	+	0.586 (0.581, 0.593)	0.708 (0.703, 0.713)	0.121 (0.115, 0.126)	+	0.551 (0.546, 0.556)	0.705 (0.7, 0.71)	0.154 (0.149, 0.159)	+
Mental	phecode_MB_288-2	Panic disorder [episodic paroxysmal anxiety]	0.525 (0.508, 0.544)	0.737 (0.722, 0.75)	0.212 (0.192, 0.233)	+	0.586 (0.569, 0.605)	0.738 (0.723, 0.752)	0.153 (0.133, 0.17)	+	0.548 (0.529, 0.569)	0.736 (0.722, 0.749)	0.188 (0.164, 0.208)	+
Mental	phecode_MB_288-3	Generalized anxiety disorder	0.542 (0.525, 0.554)	0.874 (0.868, 0.881)	0.333 (0.316, 0.349)	+	0.551 (0.532, 0.565)	0.874 (0.867, 0.881)	0.324 (0.305, 0.343)	+	0.578 (0.563, 0.594)	0.874 (0.867, 0.881)	0.296 (0.281, 0.312)	+
Mental	phecode_MB_288-4	Phobic disorders	0.608 (0.596, 0.621)	0.727 (0.716, 0.738)	0.119 (0.106, 0.134)	+	0.63 (0.617, 0.643)	0.73 (0.718, 0.742)	0.1 (0.087, 0.113)	+	0.624 (0.611, 0.638)	0.726 (0.715, 0.738)	0.102 (0.087, 0.115)	+
Mental	phecode_MB_288-41	Agoraphobia	0.606 (0.531, 0.682)	0.802 (0.752, 0.872)	0.196 (0.105, 0.28)	+	0.701 (0.606, 0.792)	0.791 (0.719, 0.873)	0.091 (0.025, 0.149)	+	0.599 (0.525, 0.683)	0.77 (0.702, 0.861)	0.17 (0.094, 0.254)	+
Mental	phecode_MB_289	Obsessive-compulsive disorder	0.563 (0.514, 0.621)	0.737 (0.682, 0.779)	0.174 (0.115, 0.224)	+	0.595 (0.553, 0.649)	0.735 (0.684, 0.787)	0.141 (0.087, 0.183)	+	0.592 (0.54, 0.637)	0.725 (0.662, 0.768)	0.133 (0.081, 0.179)	+
Mental	phecode_MB_290	Reaction to severe stress, and adjustment disorders	0.613 (0.604, 0.623)	0.87 (0.864, 0.875)	0.258 (0.248, 0.267)	+	0.618 (0.608, 0.629)	0.87 (0.864, 0.875)	0.253 (0.241, 0.263)	+	0.636 (0.628, 0.646)	0.87 (0.864, 0.875)	0.234 (0.224, 0.243)	+
Mental	phecode_MB_290-1	Posttraumatic stress disorder	0.661 (0.634, 0.693)	0.779 (0.746, 0.813)	0.117 (0.083, 0.149)	+	0.678 (0.648, 0.714)	0.777 (0.747, 0.814)	0.099 (0.064, 0.131)	+	0.673 (0.645, 0.709)	0.774 (0.741, 0.809)	0.101 (0.07, 0.126)	+
Mental	phecode_MB_291	Dissociative and somatoform disorders	0.54 (0.516, 0.568)	0.697 (0.672, 0.728)	0.156 (0.122, 0.192)	+	0.561 (0.533, 0.582)	0.698 (0.674, 0.726)	0.137 (0.1, 0.171)	+	0.573 (0.535, 0.602)	0.661 (0.63, 0.69)	0.089 (0.055, 0.125)	+
Mental	phecode_MB_291-1	Conversion disorder	0.611 (0.533, 0.672)	0.789 (0.721, 0.874)	0.181 (0.091, 0.266)	+	0.629 (0.559, 0.69)	0.779 (0.71, 0.855)	0.151 (0.079, 0.233)	+	0.615 (0.534, 0.685)	0.765 (0.694, 0.849)	0.151 (0.048, 0.238)	+
Mental	phecode_MB_293	Eating disorders	0.621 (0.571, 0.669)	0.777 (0.723, 0.82)	0.155 (0.093, 0.206)	+	0.671 (0.623, 0.721)	0.788 (0.74, 0.831)	0.117 (0.063, 0.162)	+	0.656 (0.602, 0.7)	0.767 (0.718, 0.813)	0.109 (0.058, 0.155)	+
Mental	phecode_MB_294	Sexual dysfunction and disorders	0.74 (0.735, 0.746)	0.928 (0.925, 0.932)	0.188 (0.183, 0.193)	+	0.775 (0.77, 0.781)	0.928 (0.925, 0.932)	0.154 (0.149, 0.158)	+	0.779 (0.774, 0.785)	0.928 (0.925, 0.932)	0.149 (0.145, 0.153)	+
Mental	phecode_MB_296	Personality disorders	0.615 (0.576, 0.654)	0.855 (0.824, 0.885)	0.241 (0.192, 0.284)	+	0.685 (0.646, 0.726)	0.852 (0.822, 0.887)	0.166 (0.119, 0.211)	+	0.655 (0.613, 0.692)	0.852 (0.819, 0.884)	0.196 (0.145, 0.239)	+
Mental	phecode_MB_296-4	Borderline personality disorder	0.728 (0.683, 0.776)	0.912 (0.878, 0.954)	0.184 (0.132, 0.235)	+	0.764 (0.706, 0.817)	0.904 (0.867, 0.948)	0.141 (0.097, 0.196)	+	0.749 (0.695, 0.794)	0.902 (0.867, 0.943)	0.153 (0.103, 0.209)	+
Mental	phecode_MB_299	Mental disorder, not otherwise specified	0.478 (0.451, 0.501)	0.793 (0.77, 0.816)	0.315 (0.28, 0.346)	+	0.561 (0.535, 0.589)	0.792 (0.768, 0.817)	0.231 (0.195, 0.261)	+	0.559 (0.527, 0.586)	0.791 (0.768, 0.815)	0.232 (0.201, 0.265)	+
Mental	phecode_MB_300	Intellectual disabilities	0.5 (0.457, 0.54)	0.813 (0.776, 0.848)	0.312 (0.258, 0.359)	+	0.578 (0.54, 0.622)	0.83 (0.795, 0.857)	0.252 (0.208, 0.297)	+	0.552 (0.513, 0.597)	0.831 (0.794, 0.858)	0.279 (0.237, 0.328)	+
Mental	phecode_MB_301	Pervasive developmental disorders	0.663 (0.607, 0.709)	0.738 (0.678, 0.799)	0.075 (0.034, 0.123)	+	0.666 (0.611, 0.716)	0.727 (0.656, 0.791)	0.06 (0.03, 0.098)	+	0.655 (0.599, 0.706)	0.725 (0.657, 0.789)	0.07 (0.032, 0.116)	+
Mental	phecode_MB_301-2	Asperger's syndrome*	0.682 (0.615, 0.734)	0.749 (0.693, 0.809)	0.067 (0.012, 0.114)	+	0.657 (0.589, 0.722)	0.723 (0.657, 0.788)	0.065 (0.013, 0.111)	+	0.647 (0.589, 0.719)	0.705 (0.642, 0.79)	0.059 (0.009, 0.103)	+
Mental	phecode_MB_302	Developemental delay	0.526 (0.492, 0.556)	0.711 (0.682, 0.742)	0.185 (0.145, 0.218)	+	0.617 (0.583, 0.649)	0.708 (0.676, 0.737)	0.091 (0.055, 0.129)	+	0.613 (0.583, 0.651)	0.683 (0.651, 0.721)	0.069 (0.032, 0.116)	+
Mental	phecode_MB_302-1	Speech and language developmental delay	0.632 (0.59, 0.68)	0.71 (0.665, 0.758)	0.078 (0.02, 0.133)	+	0.647 (0.596, 0.691)	0.716 (0.672, 0.758)	0.07 (0.017, 0.12)	+	0.653 (0.601, 0.707)	0.696 (0.649, 0.739)	0.042 (-0.002, 0.091)	ns
Mental	phecode_MB_302-11	Expressive language disorder	0.657 (0.612, 0.706)	0.71 (0.667, 0.769)	0.053 (0.007, 0.108)	+	0.673 (0.633, 0.723)	0.714 (0.669, 0.779)	0.041 (-0.001, 0.087)	ns	0.683 (0.634, 0.748)	0.692 (0.649, 0.755)	0.009 (-0.032, 0.053)	ns
Mental	phecode_MB_302-3	Specific developmental disorders of scholastic skills	0.645 (0.606, 0.688)	0.808 (0.774, 0.851)	0.162 (0.118, 0.208)	+	0.692 (0.642, 0.731)	0.81 (0.772, 0.853)	0.118 (0.076, 0.157)	+	0.674 (0.633, 0.724)	0.801 (0.762, 0.844)	0.127 (0.089, 0.163)	+
Mental	phecode_MB_306	Conduct disorders	0.453 (0.384, 0.536)	0.883 (0.842, 0.929)	0.431 (0.332, 0.513)	+	0.535 (0.461, 0.614)	0.872 (0.824, 0.918)	0.338 (0.259, 0.411)	+	0.562 (0.486, 0.63)	0.882 (0.843, 0.928)	0.319 (0.249, 0.4)	+
Mental	phecode_MB_308	Symptoms related to mental disorders	0.733 (0.725, 0.741)	0.788 (0.781, 0.795)	0.056 (0.049, 0.062)	+	0.753 (0.745, 0.762)	0.79 (0.783, 0.796)	0.037 (0.03, 0.043)	+	0.755 (0.746, 0.764)	0.787 (0.779, 0.794)	0.032 (0.025, 0.039)	+
Mental	phecode_MB_308-1	Delirium	0.767 (0.759, 0.777)	0.814 (0.807, 0.822)	0.047 (0.039, 0.054)	+	0.787 (0.778, 0.796)	0.816 (0.808, 0.824)	0.029 (0.022, 0.036)	+	0.77 (0.76, 0.781)	0.812 (0.805, 0.82)	0.042 (0.032, 0.05)	+
Mental	phecode_MB_308-3	Hallucinations	0.641 (0.62, 0.661)	0.751 (0.731, 0.771)	0.11 (0.092, 0.132)	+	0.669 (0.65, 0.686)	0.75 (0.731, 0.771)	0.081 (0.062, 0.102)	+	0.677 (0.658, 0.696)	0.748 (0.727, 0.767)	0.071 (0.052, 0.092)	+
Mental	phecode_MB_308-31	Visual hallucinations	0.645 (0.613, 0.673)	0.74 (0.713, 0.773)	0.096 (0.067, 0.128)	+	0.673 (0.645, 0.704)	0.739 (0.711, 0.772)	0.066 (0.038, 0.099)	+	0.683 (0.652, 0.713)	0.734 (0.705, 0.771)	0.051 (0.021, 0.085)	+
Mental	phecode_MB_308-32	Auditory hallucinations*	0.459 (0.403, 0.509)	0.767 (0.717, 0.828)	0.309 (0.246, 0.386)	+	0.525 (0.472, 0.579)	0.759 (0.706, 0.811)	0.234 (0.161, 0.3)	+	0.541 (0.463, 0.62)	0.758 (0.706, 0.82)	0.216 (0.131, 0.282)	+
Mental	phecode_MB_308-4	Neurocognitive disorder*	0.73 (0.711, 0.749)	0.8 (0.782, 0.816)	0.07 (0.053, 0.087)	+	0.745 (0.725, 0.763)	0.801 (0.785, 0.819)	0.056 (0.041, 0.07)	+	0.751 (0.732, 0.768)	0.798 (0.782, 0.815)	0.047 (0.031, 0.062)	+
Mental	phecode_MB_309	Signs and symptoms involving emotional state	0.344 (0.335, 0.352)	0.845 (0.84, 0.85)	0.502 (0.491, 0.512)	+	0.515 (0.508, 0.524)	0.846 (0.841, 0.851)	0.331 (0.323, 0.34)	+	0.54 (0.532, 0.548)	0.845 (0.84, 0.85)	0.305 (0.297, 0.314)	+
Mental	phecode_MB_309-1	Irritability	0.505 (0.463, 0.542)	0.869 (0.846, 0.897)	0.364 (0.325, 0.411)	+	0.595 (0.549, 0.632)	0.867 (0.843, 0.895)	0.27 (0.229, 0.313)	+	0.581 (0.538, 0.631)	0.852 (0.825, 0.88)	0.271 (0.228, 0.311)	+
Mental	phecode_MB_309-3	Emotional lability	0.645 (0.605, 0.687)	0.924 (0.912, 0.935)	0.279 (0.238, 0.319)	+	0.657 (0.621, 0.695)	0.916 (0.897, 0.931)	0.258 (0.223, 0.291)	+	0.669 (0.629, 0.705)	0.919 (0.905, 0.934)	0.25 (0.212, 0.283)	+
Mental	phecode_MB_309-4	Demoralization and apathy	0.319 (0.297, 0.339)	0.794 (0.78, 0.809)	0.474 (0.448, 0.501)	+	0.426 (0.401, 0.453)	0.789 (0.774, 0.806)	0.364 (0.329, 0.392)	+	0.458 (0.43, 0.49)	0.79 (0.775, 0.805)	0.333 (0.305, 0.362)	+
Mental	phecode_MB_309-5	Nervousness	0.448 (0.418, 0.477)	0.834 (0.814, 0.86)	0.387 (0.348, 0.42)	+	0.512 (0.482, 0.547)	0.834 (0.814, 0.858)	0.322 (0.283, 0.353)	+	0.542 (0.507, 0.576)	0.826 (0.804, 0.855)	0.284 (0.246, 0.321)	+
Mental	phecode_MB_309-6	Excessive crying of child, adolescent, or adult	0.671 (0.628, 0.709)	0.929 (0.919, 0.943)	0.258 (0.222, 0.3)	+	0.694 (0.652, 0.734)	0.925 (0.911, 0.94)	0.231 (0.2, 0.271)	+	0.722 (0.679, 0.757)	0.925 (0.911, 0.941)	0.204 (0.172, 0.242)	+
Mental	phecode_MB_309-7	Restlessness and agitation*	0.636 (0.612, 0.66)	0.736 (0.716, 0.764)	0.101 (0.076, 0.122)	+	0.667 (0.646, 0.693)	0.736 (0.716, 0.765)	0.069 (0.048, 0.09)	+	0.675 (0.651, 0.702)	0.735 (0.714, 0.763)	0.06 (0.033, 0.082)	+
Mental	phecode_MB_309-9	Hostility and violent behavior*	0.649 (0.581, 0.723)	0.801 (0.749, 0.871)	0.153 (0.076, 0.217)	+	0.667 (0.613, 0.73)	0.8 (0.745, 0.871)	0.133 (0.067, 0.193)	+	0.666 (0.595, 0.737)	0.792 (0.734, 0.869)	0.127 (0.054, 0.192)	+
Muscloskeletal	phecode_MS_700	Diffuse diseases of connective tissue	0.639 (0.625, 0.654)	0.73 (0.716, 0.745)	0.091 (0.073, 0.104)	+	0.668 (0.652, 0.683)	0.74 (0.725, 0.754)	0.072 (0.056, 0.087)	+	0.662 (0.65, 0.676)	0.729 (0.715, 0.744)	0.067 (0.047, 0.082)	+
Muscloskeletal	phecode_MS_700-1	Lupus	0.653 (0.624, 0.682)	0.763 (0.732, 0.797)	0.111 (0.077, 0.145)	+	0.698 (0.663, 0.729)	0.727 (0.691, 0.767)	0.028 (-0.012, 0.07)	ns	0.68 (0.647, 0.716)	0.757 (0.726, 0.792)	0.077 (0.043, 0.107)	+
Muscloskeletal	phecode_MS_700-11	Systemic lupus erythematosus [SLE]	0.644 (0.608, 0.681)	0.807 (0.767, 0.836)	0.164 (0.126, 0.204)	+	0.705 (0.673, 0.738)	0.809 (0.773, 0.841)	0.105 (0.065, 0.135)	+	0.675 (0.642, 0.717)	0.803 (0.76, 0.832)	0.128 (0.095, 0.169)	+
Muscloskeletal	phecode_MS_700-12	Cutaneous lupus erythematosus	0.641 (0.589, 0.689)	0.797 (0.748, 0.831)	0.156 (0.108, 0.205)	+	0.692 (0.654, 0.737)	0.773 (0.723, 0.817)	0.082 (0.026, 0.141)	+	0.714 (0.666, 0.76)	0.773 (0.727, 0.817)	0.058 (0.015, 0.103)	+
Muscloskeletal	phecode_MS_700-2	Sicca syndrome [Sjogren syndrome]	0.703 (0.682, 0.721)	0.808 (0.788, 0.823)	0.104 (0.086, 0.123)	+	0.73 (0.71, 0.749)	0.817 (0.796, 0.833)	0.087 (0.068, 0.104)	+	0.73 (0.71, 0.752)	0.807 (0.789, 0.823)	0.077 (0.06, 0.095)	+
Muscloskeletal	phecode_MS_700-3	Systemic sclerosis	0.649 (0.611, 0.689)	0.731 (0.683, 0.778)	0.082 (0.047, 0.119)	+	0.662 (0.62, 0.704)	0.728 (0.676, 0.766)	0.065 (0.026, 0.099)	+	0.688 (0.646, 0.74)	0.728 (0.677, 0.772)	0.039 (0.008, 0.069)	+
Muscloskeletal	phecode_MS_700-4	Inflammatory myopathy	0.598 (0.56, 0.629)	0.67 (0.632, 0.702)	0.071 (0.031, 0.119)	+	0.64 (0.594, 0.681)	0.673 (0.634, 0.707)	0.033 (-0.004, 0.07)	ns	0.642 (0.599, 0.679)	0.663 (0.626, 0.695)	0.022 (-0.011, 0.057)	ns
Muscloskeletal	phecode_MS_700-41	Myositis	0.617 (0.577, 0.651)	0.705 (0.664, 0.742)	0.089 (0.034, 0.128)	+	0.656 (0.617, 0.694)	0.706 (0.667, 0.746)	0.05 (-0.009, 0.091)	ns	0.665 (0.63, 0.704)	0.699 (0.659, 0.738)	0.035 (-0.014, 0.075)	ns
Muscloskeletal	phecode_MS_701	Osteomyelitis, periostitis, and other infections involving bone	0.636 (0.614, 0.661)	0.772 (0.751, 0.799)	0.137 (0.112, 0.157)	+	0.708 (0.682, 0.735)	0.77 (0.747, 0.797)	0.061 (0.04, 0.085)	+	0.71 (0.682, 0.735)	0.77 (0.748, 0.796)	0.06 (0.038, 0.078)	+
Muscloskeletal	phecode_MS_701-1	Osteomyelitis	0.633 (0.608, 0.654)	0.775 (0.754, 0.797)	0.143 (0.118, 0.174)	+	0.708 (0.68, 0.732)	0.774 (0.754, 0.795)	0.066 (0.043, 0.089)	+	0.711 (0.684, 0.737)	0.773 (0.751, 0.795)	0.062 (0.043, 0.083)	+
Muscloskeletal	phecode_MS_701-12	Chronic osteomyelitis	0.593 (0.535, 0.654)	0.808 (0.747, 0.86)	0.215 (0.142, 0.291)	+	0.676 (0.614, 0.746)	0.744 (0.676, 0.809)	0.068 (0.004, 0.134)	+	0.655 (0.567, 0.743)	0.802 (0.74, 0.858)	0.149 (0.071, 0.223)	+
Muscloskeletal	phecode_MS_702	Infective and reactive arthropathies	0.543 (0.526, 0.561)	0.732 (0.714, 0.748)	0.189 (0.164, 0.217)	+	0.593 (0.574, 0.614)	0.733 (0.716, 0.748)	0.14 (0.119, 0.16)	+	0.579 (0.561, 0.599)	0.729 (0.712, 0.745)	0.151 (0.126, 0.174)	+
Muscloskeletal	phecode_MS_702-1	Pyogenic arthritis [Septic arthritis]	0.611 (0.574, 0.642)	0.732 (0.704, 0.761)	0.121 (0.084, 0.154)	+	0.636 (0.607, 0.666)	0.729 (0.701, 0.759)	0.093 (0.062, 0.126)	+	0.644 (0.614, 0.677)	0.728 (0.7, 0.759)	0.084 (0.054, 0.111)	+
Muscloskeletal	phecode_MS_702-3	Enteropathic arthropathies	0.462 (0.444, 0.485)	0.795 (0.775, 0.816)	0.333 (0.302, 0.364)	+	0.583 (0.556, 0.608)	0.799 (0.782, 0.82)	0.216 (0.187, 0.247)	+	0.48 (0.455, 0.505)	0.793 (0.773, 0.813)	0.313 (0.284, 0.346)	+
Muscloskeletal	phecode_MS_703	Chrystal arthropathies	0.749 (0.744, 0.755)	0.799 (0.794, 0.805)	0.05 (0.045, 0.054)	+	0.772 (0.766, 0.778)	0.807 (0.802, 0.813)	0.035 (0.031, 0.039)	+	0.766 (0.76, 0.772)	0.799 (0.793, 0.805)	0.033 (0.029, 0.037)	+
Muscloskeletal	phecode_MS_703-1	Gout	0.759 (0.753, 0.766)	0.81 (0.804, 0.817)	0.051 (0.046, 0.056)	+	0.783 (0.778, 0.79)	0.819 (0.814, 0.826)	0.035 (0.031, 0.04)	+	0.776 (0.77, 0.782)	0.81 (0.804, 0.817)	0.034 (0.03, 0.038)	+
Muscloskeletal	phecode_MS_703-2	Chondrocalcinosis	0.655 (0.622, 0.686)	0.742 (0.718, 0.772)	0.087 (0.048, 0.115)	+	0.661 (0.632, 0.69)	0.743 (0.719, 0.773)	0.082 (0.047, 0.108)	+	0.669 (0.633, 0.699)	0.745 (0.722, 0.775)	0.076 (0.041, 0.101)	+
Muscloskeletal	phecode_MS_704	Systemic vasculitis	0.674 (0.656, 0.695)	0.719 (0.704, 0.736)	0.046 (0.03, 0.061)	+	0.677 (0.661, 0.698)	0.717 (0.702, 0.734)	0.04 (0.026, 0.054)	+	0.693 (0.676, 0.713)	0.717 (0.7, 0.734)	0.023 (0.01, 0.037)	+
Muscloskeletal	phecode_MS_704-1	Polyarteritis nodosa and related conditions	0.617 (0.539, 0.685)	0.738 (0.656, 0.825)	0.121 (0.031, 0.208)	+	0.604 (0.532, 0.671)	0.73 (0.654, 0.81)	0.127 (0.039, 0.207)	+	0.632 (0.548, 0.705)	0.732 (0.641, 0.821)	0.1 (0.027, 0.195)	+
Muscloskeletal	phecode_MS_704-2	Wegener's granulomatosis	0.571 (0.507, 0.631)	0.674 (0.604, 0.752)	0.103 (0.034, 0.193)	+	0.584 (0.523, 0.697)	0.666 (0.594, 0.752)	0.082 (0.005, 0.174)	+	0.586 (0.512, 0.645)	0.652 (0.581, 0.734)	0.066 (-0.004, 0.156)	ns
Muscloskeletal	phecode_MS_704-5	Giant cell arteritis	0.745 (0.726, 0.766)	0.763 (0.746, 0.784)	0.018 (0.005, 0.032)	+	0.746 (0.728, 0.767)	0.761 (0.741, 0.787)	0.016 (0.003, 0.028)	+	0.75 (0.73, 0.77)	0.761 (0.742, 0.782)	0.011 (-0.003, 0.025)	ns
Muscloskeletal	phecode_MS_705	Rheumatoid arthritis and other inflammatory polyarthropathies	0.648 (0.641, 0.654)	0.722 (0.716, 0.728)	0.074 (0.067, 0.08)	+	0.664 (0.657, 0.67)	0.725 (0.719, 0.731)	0.062 (0.056, 0.068)	+	0.662 (0.655, 0.668)	0.722 (0.716, 0.728)	0.06 (0.052, 0.065)	+
Muscloskeletal	phecode_MS_705-1	Rheumatoid arthritis	0.631 (0.621, 0.641)	0.736 (0.729, 0.744)	0.105 (0.096, 0.114)	+	0.66 (0.652, 0.671)	0.743 (0.735, 0.75)	0.082 (0.073, 0.091)	+	0.653 (0.645, 0.662)	0.736 (0.729, 0.744)	0.083 (0.074, 0.091)	+
Muscloskeletal	phecode_MS_705-11	Rheumatoid arthritis without rheumatoid factor*	0.589 (0.565, 0.615)	0.776 (0.755, 0.799)	0.188 (0.157, 0.213)	+	0.61 (0.584, 0.631)	0.775 (0.754, 0.796)	0.165 (0.139, 0.193)	+	0.615 (0.594, 0.64)	0.773 (0.751, 0.796)	0.158 (0.132, 0.183)	+
Muscloskeletal	phecode_MS_705-12	Rheumatoid arthritis with rheumatoid factor*	0.635 (0.611, 0.662)	0.79 (0.77, 0.816)	0.154 (0.128, 0.178)	+	0.657 (0.629, 0.68)	0.793 (0.771, 0.819)	0.135 (0.111, 0.16)	+	0.645 (0.621, 0.669)	0.787 (0.767, 0.813)	0.142 (0.116, 0.168)	+
Muscloskeletal	phecode_MS_705-3	Polymyalgia rheumatica	0.743 (0.732, 0.752)	0.761 (0.752, 0.77)	0.018 (0.013, 0.024)	+	0.745 (0.735, 0.755)	0.762 (0.753, 0.771)	0.017 (0.012, 0.022)	+	0.745 (0.735, 0.754)	0.761 (0.752, 0.77)	0.015 (0.01, 0.022)	+
Muscloskeletal	phecode_MS_705-5	Rheumatism, unspecified	0.446 (0.42, 0.47)	0.836 (0.82, 0.852)	0.39 (0.365, 0.424)	+	0.568 (0.539, 0.595)	0.838 (0.824, 0.852)	0.27 (0.243, 0.302)	+	0.505 (0.48, 0.535)	0.834 (0.816, 0.849)	0.329 (0.298, 0.354)	+
Muscloskeletal	phecode_MS_706	Inflammatory spondylopathies	0.591 (0.579, 0.602)	0.741 (0.731, 0.752)	0.15 (0.137, 0.165)	+	0.625 (0.614, 0.637)	0.743 (0.733, 0.754)	0.118 (0.106, 0.13)	+	0.616 (0.603, 0.625)	0.74 (0.731, 0.751)	0.125 (0.112, 0.14)	+
Muscloskeletal	phecode_MS_706-1	Sacroiliitis	0.605 (0.575, 0.638)	0.825 (0.802, 0.846)	0.221 (0.182, 0.254)	+	0.628 (0.599, 0.663)	0.825 (0.802, 0.844)	0.197 (0.157, 0.229)	+	0.609 (0.578, 0.641)	0.822 (0.802, 0.844)	0.213 (0.178, 0.246)	+
Muscloskeletal	phecode_MS_706-2	Ankylosing spondylitis	0.613 (0.583, 0.647)	0.782 (0.752, 0.808)	0.169 (0.134, 0.2)	+	0.638 (0.61, 0.671)	0.784 (0.755, 0.812)	0.147 (0.114, 0.175)	+	0.633 (0.597, 0.667)	0.778 (0.75, 0.805)	0.145 (0.111, 0.178)	+
Muscloskeletal	phecode_MS_707	Other arthropathies	0.641 (0.637, 0.646)	0.73 (0.725, 0.734)	0.089 (0.084, 0.092)	+	0.66 (0.656, 0.665)	0.732 (0.727, 0.736)	0.072 (0.068, 0.075)	+	0.656 (0.652, 0.661)	0.73 (0.725, 0.734)	0.073 (0.069, 0.077)	+
Muscloskeletal	phecode_MS_707-8	Polyarthritis	0.593 (0.566, 0.614)	0.744 (0.722, 0.764)	0.15 (0.126, 0.18)	+	0.624 (0.598, 0.645)	0.743 (0.72, 0.764)	0.119 (0.093, 0.146)	+	0.626 (0.606, 0.65)	0.741 (0.72, 0.761)	0.115 (0.09, 0.14)	+
Muscloskeletal	phecode_MS_707-9	Monoarthritis	0.51 (0.445, 0.581)	0.705 (0.656, 0.762)	0.197 (0.091, 0.277)	+	0.446 (0.375, 0.517)	0.678 (0.62, 0.748)	0.232 (0.12, 0.324)	+	0.497 (0.425, 0.568)	0.68 (0.617, 0.75)	0.183 (0.097, 0.268)	+
Muscloskeletal	phecode_MS_708	Osteoarthritis	0.625 (0.622, 0.628)	0.689 (0.687, 0.692)	0.064 (0.062, 0.066)	+	0.633 (0.631, 0.637)	0.691 (0.688, 0.693)	0.058 (0.055, 0.059)	+	0.632 (0.629, 0.635)	0.69 (0.687, 0.692)	0.058 (0.056, 0.06)	+
Muscloskeletal	phecode_MS_708-1	Osteoarthritis of more than one site	0.658 (0.651, 0.666)	0.766 (0.76, 0.772)	0.108 (0.101, 0.115)	+	0.671 (0.665, 0.678)	0.767 (0.761, 0.773)	0.096 (0.089, 0.102)	+	0.671 (0.665, 0.679)	0.766 (0.76, 0.772)	0.095 (0.088, 0.101)	+
Muscloskeletal	phecode_MS_708-11	Generalized osteoarthritis	0.637 (0.614, 0.667)	0.795 (0.775, 0.816)	0.157 (0.131, 0.195)	+	0.657 (0.633, 0.69)	0.794 (0.773, 0.815)	0.136 (0.111, 0.162)	+	0.656 (0.63, 0.682)	0.791 (0.77, 0.814)	0.135 (0.11, 0.166)	+
Muscloskeletal	phecode_MS_709	Acquired deformities of fingers and toes	0.656 (0.65, 0.662)	0.71 (0.704, 0.717)	0.054 (0.048, 0.058)	+	0.662 (0.656, 0.669)	0.712 (0.707, 0.719)	0.05 (0.044, 0.055)	+	0.66 (0.653, 0.666)	0.71 (0.705, 0.717)	0.05 (0.044, 0.055)	+
Muscloskeletal	phecode_MS_709-1	Acquired deformities of fingers	0.484 (0.449, 0.517)	0.745 (0.72, 0.768)	0.26 (0.219, 0.302)	+	0.495 (0.469, 0.529)	0.739 (0.712, 0.765)	0.244 (0.206, 0.281)	+	0.489 (0.462, 0.525)	0.737 (0.708, 0.762)	0.248 (0.209, 0.284)	+
Muscloskeletal	phecode_MS_709-11	Mallet finger	0.226 (0.187, 0.257)	0.868 (0.852, 0.883)	0.642 (0.608, 0.687)	+	0.41 (0.364, 0.465)	0.861 (0.845, 0.88)	0.451 (0.399, 0.493)	+	0.308 (0.258, 0.355)	0.868 (0.851, 0.885)	0.559 (0.503, 0.606)	+
Muscloskeletal	phecode_MS_709-2	Acquired deformities of toe	0.664 (0.657, 0.67)	0.714 (0.708, 0.72)	0.05 (0.046, 0.055)	+	0.67 (0.664, 0.676)	0.716 (0.711, 0.723)	0.046 (0.042, 0.051)	+	0.668 (0.66, 0.674)	0.715 (0.709, 0.721)	0.047 (0.042, 0.051)	+
Muscloskeletal	phecode_MS_709-21	Hallux valgus (Bunion)	0.682 (0.676, 0.689)	0.732 (0.726, 0.739)	0.05 (0.045, 0.056)	+	0.691 (0.685, 0.698)	0.735 (0.729, 0.741)	0.044 (0.039, 0.049)	+	0.687 (0.681, 0.694)	0.733 (0.726, 0.739)	0.046 (0.041, 0.051)	+
Muscloskeletal	phecode_MS_709-22	Hallux rigidus	0.604 (0.587, 0.62)	0.681 (0.667, 0.699)	0.077 (0.06, 0.097)	+	0.609 (0.595, 0.624)	0.682 (0.668, 0.7)	0.072 (0.057, 0.092)	+	0.608 (0.592, 0.624)	0.681 (0.667, 0.698)	0.073 (0.056, 0.092)	+
Muscloskeletal	phecode_MS_709-23	Hallux varus	0.631 (0.592, 0.666)	0.711 (0.677, 0.759)	0.082 (0.033, 0.133)	+	0.634 (0.592, 0.67)	0.712 (0.67, 0.757)	0.079 (0.033, 0.134)	+	0.613 (0.575, 0.655)	0.702 (0.663, 0.746)	0.089 (0.041, 0.145)	+
Muscloskeletal	phecode_MS_709-24	Hammer toe	0.695 (0.683, 0.706)	0.74 (0.728, 0.753)	0.045 (0.035, 0.055)	+	0.699 (0.687, 0.712)	0.743 (0.731, 0.756)	0.043 (0.033, 0.053)	+	0.696 (0.684, 0.708)	0.74 (0.728, 0.753)	0.044 (0.033, 0.052)	+
Muscloskeletal	phecode_MS_710	Acquired deformities of limbs	0.594 (0.579, 0.608)	0.709 (0.697, 0.72)	0.116 (0.103, 0.129)	+	0.614 (0.601, 0.626)	0.709 (0.697, 0.72)	0.095 (0.083, 0.107)	+	0.613 (0.6, 0.626)	0.708 (0.696, 0.719)	0.095 (0.081, 0.107)	+
Muscloskeletal	phecode_MS_710-2	Deformities of the hip	0.544 (0.501, 0.587)	0.696 (0.648, 0.749)	0.152 (0.109, 0.206)	+	0.638 (0.588, 0.686)	0.698 (0.649, 0.751)	0.059 (0.01, 0.102)	+	0.565 (0.521, 0.615)	0.692 (0.636, 0.741)	0.126 (0.081, 0.173)	+
Muscloskeletal	phecode_MS_710-3	Deformities of the knee	0.632 (0.614, 0.649)	0.713 (0.694, 0.729)	0.081 (0.062, 0.101)	+	0.648 (0.631, 0.666)	0.715 (0.696, 0.734)	0.067 (0.05, 0.085)	+	0.629 (0.613, 0.646)	0.712 (0.692, 0.727)	0.082 (0.064, 0.101)	+
Muscloskeletal	phecode_MS_710-31	Genu valgum (acquired)	0.662 (0.633, 0.697)	0.73 (0.699, 0.751)	0.067 (0.04, 0.094)	+	0.67 (0.641, 0.704)	0.732 (0.702, 0.757)	0.061 (0.036, 0.089)	+	0.656 (0.625, 0.688)	0.726 (0.697, 0.752)	0.071 (0.042, 0.098)	+
Muscloskeletal	phecode_MS_710-32	Genu varum (acquired)	0.627 (0.605, 0.656)	0.682 (0.654, 0.712)	0.055 (0.026, 0.083)	+	0.643 (0.615, 0.675)	0.685 (0.658, 0.714)	0.042 (0.015, 0.067)	+	0.617 (0.594, 0.648)	0.68 (0.653, 0.709)	0.063 (0.037, 0.09)	+
Muscloskeletal	phecode_MS_710-4	Acquired deformities of the ankle and foot	0.545 (0.521, 0.562)	0.756 (0.734, 0.772)	0.212 (0.187, 0.234)	+	0.583 (0.564, 0.605)	0.756 (0.735, 0.772)	0.173 (0.147, 0.198)	+	0.604 (0.584, 0.627)	0.755 (0.734, 0.772)	0.151 (0.129, 0.174)	+
Muscloskeletal	phecode_MS_710-41	Flat foot [pes planus]	0.563 (0.536, 0.594)	0.746 (0.717, 0.773)	0.183 (0.147, 0.218)	+	0.583 (0.552, 0.619)	0.749 (0.72, 0.774)	0.166 (0.136, 0.207)	+	0.578 (0.548, 0.612)	0.744 (0.715, 0.77)	0.166 (0.132, 0.21)	+
Muscloskeletal	phecode_MS_710-44	Foot drop (acquired)*	0.626 (0.555, 0.685)	0.899 (0.881, 0.919)	0.273 (0.22, 0.331)	+	0.625 (0.561, 0.699)	0.886 (0.86, 0.919)	0.26 (0.201, 0.322)	+	0.642 (0.568, 0.714)	0.864 (0.827, 0.908)	0.223 (0.167, 0.289)	+
Muscloskeletal	phecode_MS_711	Disorder of patella	0.531 (0.525, 0.537)	0.637 (0.632, 0.644)	0.106 (0.098, 0.114)	+	0.541 (0.536, 0.547)	0.639 (0.633, 0.645)	0.097 (0.089, 0.105)	+	0.534 (0.528, 0.54)	0.637 (0.632, 0.644)	0.103 (0.096, 0.111)	+
Muscloskeletal	phecode_MS_711-1	Derangement of meniscus	0.533 (0.524, 0.539)	0.641 (0.635, 0.647)	0.109 (0.099, 0.118)	+	0.542 (0.535, 0.549)	0.643 (0.636, 0.649)	0.101 (0.094, 0.108)	+	0.535 (0.527, 0.542)	0.641 (0.635, 0.647)	0.106 (0.097, 0.115)	+
Muscloskeletal	phecode_MS_712	Joint derangements and related disorders	0.548 (0.537, 0.558)	0.685 (0.672, 0.698)	0.137 (0.121, 0.151)	+	0.551 (0.54, 0.561)	0.685 (0.672, 0.698)	0.135 (0.118, 0.148)	+	0.556 (0.544, 0.566)	0.684 (0.672, 0.697)	0.129 (0.114, 0.141)	+
Muscloskeletal	phecode_MS_712-1	Loose body in joint	0.513 (0.487, 0.533)	0.65 (0.626, 0.67)	0.137 (0.106, 0.163)	+	0.521 (0.499, 0.541)	0.649 (0.626, 0.669)	0.128 (0.099, 0.155)	+	0.511 (0.487, 0.53)	0.65 (0.624, 0.671)	0.139 (0.111, 0.165)	+
Muscloskeletal	phecode_MS_712-3	Articular cartilage disorder	0.607 (0.573, 0.635)	0.709 (0.686, 0.732)	0.103 (0.066, 0.131)	+	0.595 (0.563, 0.624)	0.702 (0.676, 0.724)	0.107 (0.073, 0.136)	+	0.606 (0.579, 0.637)	0.708 (0.685, 0.732)	0.102 (0.07, 0.131)	+
Muscloskeletal	phecode_MS_712-4	Ankylosis of joint	0.441 (0.374, 0.519)	0.692 (0.618, 0.773)	0.252 (0.151, 0.339)	+	0.499 (0.438, 0.577)	0.675 (0.602, 0.751)	0.176 (0.092, 0.251)	+	0.476 (0.408, 0.543)	0.679 (0.612, 0.755)	0.205 (0.123, 0.289)	+
Muscloskeletal	phecode_MS_712-5	Disorder of ligament	0.612 (0.58, 0.639)	0.719 (0.688, 0.752)	0.107 (0.08, 0.145)	+	0.616 (0.589, 0.643)	0.724 (0.693, 0.755)	0.108 (0.083, 0.141)	+	0.609 (0.582, 0.638)	0.714 (0.68, 0.75)	0.104 (0.077, 0.145)	+
Muscloskeletal	phecode_MS_712-51	Hypermobility syndrome	0.751 (0.717, 0.788)	0.845 (0.81, 0.881)	0.094 (0.064, 0.118)	+	0.748 (0.713, 0.79)	0.844 (0.809, 0.88)	0.096 (0.066, 0.119)	+	0.753 (0.718, 0.794)	0.833 (0.798, 0.879)	0.08 (0.053, 0.102)	+
Muscloskeletal	phecode_MS_712-6	Instability of joint	0.533 (0.507, 0.558)	0.704 (0.679, 0.73)	0.171 (0.137, 0.204)	+	0.544 (0.52, 0.571)	0.705 (0.681, 0.73)	0.162 (0.124, 0.194)	+	0.558 (0.524, 0.581)	0.699 (0.672, 0.725)	0.141 (0.109, 0.174)	+
Muscloskeletal	phecode_MS_712-61	Recurrent dislocation of joint	0.529 (0.493, 0.568)	0.707 (0.661, 0.741)	0.179 (0.134, 0.233)	+	0.538 (0.493, 0.583)	0.705 (0.659, 0.738)	0.166 (0.116, 0.213)	+	0.519 (0.485, 0.559)	0.694 (0.648, 0.734)	0.175 (0.115, 0.232)	+
Muscloskeletal	phecode_MS_713	Symptoms related to joints	0.462 (0.458, 0.466)	0.819 (0.816, 0.822)	0.357 (0.352, 0.362)	+	0.493 (0.488, 0.497)	0.82 (0.817, 0.823)	0.327 (0.322, 0.332)	+	0.506 (0.502, 0.51)	0.819 (0.816, 0.822)	0.313 (0.308, 0.317)	+
Muscloskeletal	phecode_MS_713-1	Hemarthrosis	0.648 (0.591, 0.701)	0.734 (0.686, 0.792)	0.086 (0.032, 0.145)	+	0.65 (0.596, 0.711)	0.73 (0.685, 0.788)	0.08 (0.029, 0.139)	+	0.661 (0.611, 0.711)	0.73 (0.683, 0.778)	0.069 (0.019, 0.117)	+
Muscloskeletal	phecode_MS_713-2	Effusion of joint	0.562 (0.552, 0.573)	0.783 (0.774, 0.791)	0.221 (0.209, 0.234)	+	0.589 (0.58, 0.602)	0.783 (0.775, 0.792)	0.194 (0.181, 0.205)	+	0.601 (0.59, 0.614)	0.783 (0.775, 0.791)	0.182 (0.17, 0.193)	+
Muscloskeletal	phecode_MS_713-3	Pain in joint	0.448 (0.444, 0.452)	0.834 (0.831, 0.837)	0.386 (0.381, 0.391)	+	0.483 (0.479, 0.487)	0.835 (0.832, 0.838)	0.352 (0.346, 0.356)	+	0.498 (0.494, 0.503)	0.834 (0.831, 0.837)	0.336 (0.33, 0.341)	+
Muscloskeletal	phecode_MS_713-31	Pain in shoulder	0.398 (0.392, 0.404)	0.856 (0.853, 0.861)	0.458 (0.451, 0.467)	+	0.458 (0.45, 0.465)	0.857 (0.854, 0.861)	0.399 (0.391, 0.406)	+	0.448 (0.441, 0.456)	0.856 (0.853, 0.861)	0.408 (0.4, 0.416)	+
Muscloskeletal	phecode_MS_713-32	Pain in elbow	0.517 (0.502, 0.534)	0.878 (0.871, 0.886)	0.362 (0.346, 0.379)	+	0.543 (0.523, 0.56)	0.879 (0.872, 0.886)	0.337 (0.32, 0.354)	+	0.577 (0.554, 0.598)	0.878 (0.87, 0.886)	0.301 (0.283, 0.321)	+
Muscloskeletal	phecode_MS_713-34	Pain in wrist*	0.46 (0.446, 0.474)	0.846 (0.837, 0.855)	0.386 (0.37, 0.408)	+	0.51 (0.497, 0.526)	0.846 (0.836, 0.855)	0.336 (0.319, 0.354)	+	0.496 (0.482, 0.512)	0.846 (0.837, 0.855)	0.35 (0.332, 0.369)	+
Muscloskeletal	phecode_MS_713-35	Pain in joints of hand	0.518 (0.497, 0.539)	0.82 (0.807, 0.836)	0.303 (0.275, 0.332)	+	0.552 (0.532, 0.573)	0.819 (0.806, 0.836)	0.268 (0.243, 0.297)	+	0.538 (0.514, 0.567)	0.817 (0.802, 0.834)	0.279 (0.252, 0.309)	+
Muscloskeletal	phecode_MS_713-36	Pain in hip	0.59 (0.583, 0.597)	0.821 (0.817, 0.826)	0.231 (0.223, 0.238)	+	0.605 (0.598, 0.611)	0.822 (0.817, 0.826)	0.217 (0.209, 0.223)	+	0.622 (0.613, 0.629)	0.821 (0.816, 0.826)	0.199 (0.192, 0.207)	+
Muscloskeletal	phecode_MS_713-37	Pain in knee	0.426 (0.421, 0.431)	0.856 (0.853, 0.859)	0.431 (0.423, 0.437)	+	0.468 (0.462, 0.474)	0.857 (0.854, 0.86)	0.389 (0.381, 0.395)	+	0.466 (0.459, 0.472)	0.856 (0.853, 0.859)	0.39 (0.383, 0.396)	+
Muscloskeletal	phecode_MS_713-38	Pain in ankle and joints of foot	0.473 (0.461, 0.483)	0.819 (0.811, 0.827)	0.346 (0.332, 0.361)	+	0.514 (0.504, 0.526)	0.819 (0.811, 0.827)	0.305 (0.291, 0.317)	+	0.528 (0.516, 0.54)	0.818 (0.811, 0.826)	0.29 (0.278, 0.305)	+
Muscloskeletal	phecode_MS_713-4	Stiffness of joint	0.517 (0.495, 0.533)	0.749 (0.729, 0.77)	0.233 (0.212, 0.261)	+	0.533 (0.512, 0.559)	0.746 (0.724, 0.767)	0.213 (0.187, 0.24)	+	0.542 (0.521, 0.567)	0.747 (0.726, 0.766)	0.204 (0.179, 0.232)	+
Muscloskeletal	phecode_MS_714	Deforming dorsopathies	0.664 (0.655, 0.672)	0.748 (0.74, 0.757)	0.084 (0.076, 0.093)	+	0.673 (0.665, 0.682)	0.748 (0.74, 0.758)	0.075 (0.067, 0.084)	+	0.674 (0.665, 0.682)	0.747 (0.74, 0.757)	0.074 (0.066, 0.081)	+
Muscloskeletal	phecode_MS_714-1	Kyphosis	0.655 (0.607, 0.692)	0.773 (0.74, 0.809)	0.118 (0.081, 0.152)	+	0.663 (0.616, 0.707)	0.768 (0.736, 0.803)	0.104 (0.064, 0.141)	+	0.663 (0.618, 0.702)	0.76 (0.718, 0.802)	0.097 (0.065, 0.129)	+
Muscloskeletal	phecode_MS_714-3	Scoliosis	0.69 (0.678, 0.703)	0.763 (0.749, 0.775)	0.073 (0.06, 0.086)	+	0.695 (0.684, 0.709)	0.763 (0.749, 0.775)	0.068 (0.056, 0.081)	+	0.698 (0.686, 0.71)	0.763 (0.749, 0.775)	0.065 (0.054, 0.076)	+
Muscloskeletal	phecode_MS_714-5	Spondylolysis	0.657 (0.622, 0.686)	0.782 (0.759, 0.806)	0.125 (0.094, 0.157)	+	0.688 (0.659, 0.717)	0.783 (0.758, 0.807)	0.094 (0.066, 0.124)	+	0.667 (0.637, 0.695)	0.777 (0.751, 0.802)	0.11 (0.076, 0.142)	+
Muscloskeletal	phecode_MS_714-6	Spondylolisthesis	0.665 (0.651, 0.679)	0.752 (0.741, 0.765)	0.088 (0.074, 0.102)	+	0.675 (0.662, 0.688)	0.753 (0.741, 0.766)	0.078 (0.065, 0.091)	+	0.672 (0.66, 0.686)	0.752 (0.741, 0.766)	0.08 (0.067, 0.092)	+
Muscloskeletal	phecode_MS_714-7	Fusion of spine*	0.609 (0.525, 0.677)	0.792 (0.726, 0.868)	0.183 (0.108, 0.265)	+	0.614 (0.522, 0.685)	0.797 (0.735, 0.872)	0.185 (0.107, 0.274)	+	0.59 (0.492, 0.667)	0.75 (0.672, 0.835)	0.159 (0.084, 0.239)	+
Muscloskeletal	phecode_MS_715	Other non-inflammatory spondylopathy	0.618 (0.613, 0.622)	0.726 (0.721, 0.73)	0.108 (0.103, 0.113)	+	0.637 (0.632, 0.641)	0.728 (0.723, 0.732)	0.091 (0.086, 0.095)	+	0.633 (0.629, 0.637)	0.726 (0.721, 0.73)	0.093 (0.089, 0.097)	+
Muscloskeletal	phecode_MS_715-1	Spondylosis	0.612 (0.606, 0.617)	0.74 (0.735, 0.745)	0.128 (0.123, 0.134)	+	0.631 (0.626, 0.637)	0.742 (0.737, 0.747)	0.11 (0.105, 0.116)	+	0.63 (0.625, 0.635)	0.74 (0.735, 0.746)	0.111 (0.105, 0.116)	+
Muscloskeletal	phecode_MS_715-4	Spinal stenosis	0.641 (0.634, 0.649)	0.734 (0.727, 0.741)	0.093 (0.086, 0.102)	+	0.662 (0.656, 0.669)	0.737 (0.73, 0.744)	0.075 (0.068, 0.081)	+	0.655 (0.647, 0.662)	0.734 (0.727, 0.741)	0.079 (0.072, 0.088)	+
Muscloskeletal	phecode_MS_716	Intervertebral disc disorder	0.531 (0.524, 0.538)	0.697 (0.69, 0.704)	0.166 (0.157, 0.175)	+	0.57 (0.564, 0.579)	0.699 (0.692, 0.705)	0.129 (0.121, 0.135)	+	0.557 (0.55, 0.565)	0.697 (0.69, 0.704)	0.14 (0.133, 0.148)	+
Muscloskeletal	phecode_MS_716-1	Schmorl's nodes	0.404 (0.321, 0.508)	0.68 (0.583, 0.773)	0.276 (0.151, 0.391)	+	0.402 (0.299, 0.514)	0.671 (0.563, 0.775)	0.269 (0.158, 0.41)	+	0.384 (0.269, 0.507)	0.629 (0.529, 0.714)	0.244 (0.115, 0.373)	+
Muscloskeletal	phecode_MS_716-2	Degenerative disc disease	0.515 (0.498, 0.535)	0.784 (0.771, 0.799)	0.269 (0.248, 0.289)	+	0.541 (0.523, 0.557)	0.784 (0.77, 0.799)	0.243 (0.225, 0.262)	+	0.558 (0.54, 0.575)	0.784 (0.771, 0.799)	0.226 (0.201, 0.247)	+
Muscloskeletal	phecode_MS_716-3	Spinal disc displacement (herniation)	0.534 (0.526, 0.542)	0.721 (0.714, 0.728)	0.187 (0.176, 0.197)	+	0.577 (0.569, 0.585)	0.722 (0.715, 0.73)	0.145 (0.135, 0.154)	+	0.567 (0.558, 0.575)	0.72 (0.713, 0.728)	0.154 (0.143, 0.164)	+
Muscloskeletal	phecode_MS_717	Other and unspecified dorsopathies	0.47 (0.454, 0.483)	0.827 (0.816, 0.837)	0.357 (0.341, 0.376)	+	0.552 (0.534, 0.567)	0.827 (0.817, 0.836)	0.276 (0.255, 0.296)	+	0.545 (0.531, 0.56)	0.827 (0.816, 0.837)	0.281 (0.264, 0.298)	+
Muscloskeletal	phecode_MS_717-2	Sacrococcygeal disorders	0.545 (0.527, 0.565)	0.821 (0.808, 0.835)	0.276 (0.251, 0.304)	+	0.596 (0.577, 0.614)	0.821 (0.807, 0.834)	0.224 (0.202, 0.248)	+	0.585 (0.566, 0.608)	0.82 (0.806, 0.834)	0.235 (0.213, 0.261)	+
Muscloskeletal	phecode_MS_718	Back pain	0.479 (0.474, 0.483)	0.797 (0.794, 0.801)	0.318 (0.314, 0.324)	+	0.523 (0.517, 0.527)	0.799 (0.796, 0.802)	0.277 (0.273, 0.283)	+	0.524 (0.52, 0.529)	0.797 (0.794, 0.801)	0.273 (0.268, 0.278)	+
Muscloskeletal	phecode_MS_718-1	Radiculopathy	0.518 (0.507, 0.529)	0.796 (0.786, 0.807)	0.278 (0.264, 0.292)	+	0.566 (0.554, 0.576)	0.797 (0.787, 0.808)	0.231 (0.216, 0.244)	+	0.579 (0.567, 0.595)	0.796 (0.787, 0.807)	0.217 (0.203, 0.231)	+
Muscloskeletal	phecode_MS_718-2	Cervicalgia	0.441 (0.432, 0.448)	0.852 (0.847, 0.857)	0.411 (0.402, 0.421)	+	0.491 (0.482, 0.499)	0.853 (0.848, 0.858)	0.361 (0.351, 0.37)	+	0.504 (0.495, 0.512)	0.852 (0.847, 0.857)	0.348 (0.338, 0.358)	+
Muscloskeletal	phecode_MS_718-3	Mid back pain	0.513 (0.495, 0.532)	0.854 (0.844, 0.866)	0.341 (0.318, 0.363)	+	0.555 (0.535, 0.579)	0.855 (0.844, 0.866)	0.3 (0.278, 0.318)	+	0.553 (0.528, 0.572)	0.852 (0.842, 0.863)	0.3 (0.277, 0.327)	+
Muscloskeletal	phecode_MS_718-4	Low back pain	0.366 (0.36, 0.372)	0.835 (0.832, 0.839)	0.47 (0.462, 0.478)	+	0.472 (0.465, 0.479)	0.837 (0.833, 0.84)	0.364 (0.358, 0.372)	+	0.457 (0.451, 0.464)	0.835 (0.832, 0.839)	0.378 (0.371, 0.385)	+
Muscloskeletal	phecode_MS_718-5	Sciatica	0.485 (0.478, 0.492)	0.818 (0.812, 0.822)	0.333 (0.322, 0.343)	+	0.524 (0.515, 0.533)	0.818 (0.813, 0.823)	0.295 (0.283, 0.305)	+	0.535 (0.527, 0.544)	0.818 (0.812, 0.822)	0.283 (0.272, 0.292)	+
Muscloskeletal	phecode_MS_719	Disorders of muscle	0.557 (0.548, 0.566)	0.783 (0.774, 0.792)	0.226 (0.215, 0.238)	+	0.585 (0.574, 0.594)	0.783 (0.774, 0.792)	0.198 (0.188, 0.209)	+	0.606 (0.597, 0.616)	0.783 (0.774, 0.792)	0.176 (0.166, 0.187)	+
Muscloskeletal	phecode_MS_719-1	Cramp and spasm	0.539 (0.526, 0.551)	0.841 (0.834, 0.853)	0.302 (0.286, 0.316)	+	0.575 (0.562, 0.587)	0.841 (0.834, 0.853)	0.266 (0.251, 0.282)	+	0.6 (0.584, 0.612)	0.841 (0.834, 0.852)	0.241 (0.226, 0.257)	+
Muscloskeletal	phecode_MS_719-11	Spasm of muscle	0.446 (0.405, 0.487)	0.844 (0.816, 0.873)	0.399 (0.345, 0.454)	+	0.475 (0.415, 0.527)	0.838 (0.808, 0.87)	0.362 (0.307, 0.422)	+	0.471 (0.413, 0.527)	0.831 (0.8, 0.866)	0.36 (0.306, 0.417)	+
Muscloskeletal	phecode_MS_719-3	Separation of muscle (nontraumatic)	0.673 (0.64, 0.717)	0.859 (0.824, 0.9)	0.187 (0.144, 0.22)	+	0.725 (0.686, 0.775)	0.855 (0.814, 0.894)	0.131 (0.096, 0.163)	+	0.709 (0.669, 0.752)	0.851 (0.815, 0.894)	0.142 (0.108, 0.177)	+
Muscloskeletal	phecode_MS_719-4	Rupture of muscle (nontraumatic)	0.589 (0.538, 0.639)	0.798 (0.745, 0.851)	0.21 (0.141, 0.281)	+	0.586 (0.527, 0.639)	0.798 (0.75, 0.851)	0.212 (0.15, 0.282)	+	0.587 (0.52, 0.663)	0.787 (0.739, 0.839)	0.201 (0.123, 0.268)	+
Muscloskeletal	phecode_MS_719-6	Muscle wasting and atrophy	0.609 (0.569, 0.652)	0.741 (0.7, 0.783)	0.131 (0.08, 0.172)	+	0.628 (0.577, 0.676)	0.733 (0.689, 0.777)	0.105 (0.058, 0.138)	+	0.645 (0.601, 0.691)	0.731 (0.69, 0.776)	0.087 (0.043, 0.117)	+
Muscloskeletal	phecode_MS_719-9	Contractures	0.516 (0.482, 0.546)	0.658 (0.628, 0.688)	0.142 (0.104, 0.187)	+	0.521 (0.486, 0.555)	0.655 (0.624, 0.689)	0.134 (0.095, 0.172)	+	0.524 (0.492, 0.556)	0.659 (0.625, 0.691)	0.134 (0.096, 0.178)	+
Muscloskeletal	phecode_MS_719-92	Contracture of joint	0.5 (0.464, 0.534)	0.663 (0.623, 0.699)	0.163 (0.114, 0.214)	+	0.509 (0.467, 0.546)	0.659 (0.624, 0.697)	0.15 (0.096, 0.196)	+	0.486 (0.448, 0.524)	0.66 (0.622, 0.702)	0.174 (0.119, 0.223)	+
Muscloskeletal	phecode_MS_720	Spontaneous rupture of synovium and tendon	0.563 (0.542, 0.591)	0.722 (0.7, 0.741)	0.158 (0.129, 0.188)	+	0.561 (0.54, 0.586)	0.721 (0.702, 0.739)	0.16 (0.131, 0.191)	+	0.575 (0.551, 0.603)	0.721 (0.701, 0.74)	0.146 (0.114, 0.175)	+
Muscloskeletal	phecode_MS_721	Synoviopathy and bursopathy	0.487 (0.48, 0.493)	0.746 (0.741, 0.749)	0.258 (0.252, 0.265)	+	0.509 (0.504, 0.514)	0.746 (0.741, 0.75)	0.237 (0.229, 0.244)	+	0.522 (0.516, 0.527)	0.746 (0.741, 0.75)	0.224 (0.218, 0.231)	+
Muscloskeletal	phecode_MS_721-1	Synovitis and tenosynovitis	0.494 (0.487, 0.501)	0.738 (0.733, 0.744)	0.244 (0.235, 0.252)	+	0.529 (0.522, 0.536)	0.739 (0.734, 0.745)	0.21 (0.202, 0.219)	+	0.53 (0.521, 0.538)	0.739 (0.733, 0.744)	0.209 (0.2, 0.217)	+
Muscloskeletal	phecode_MS_721-11	Trigger finger	0.549 (0.538, 0.558)	0.732 (0.722, 0.741)	0.183 (0.171, 0.195)	+	0.588 (0.578, 0.602)	0.733 (0.723, 0.742)	0.145 (0.133, 0.156)	+	0.585 (0.573, 0.596)	0.731 (0.722, 0.741)	0.146 (0.134, 0.159)	+
Muscloskeletal	phecode_MS_721-12	Radial styloid tenosynovitis [de Quervain]	0.494 (0.474, 0.514)	0.848 (0.836, 0.861)	0.354 (0.323, 0.378)	+	0.592 (0.565, 0.613)	0.848 (0.835, 0.86)	0.255 (0.236, 0.285)	+	0.565 (0.543, 0.587)	0.846 (0.831, 0.859)	0.28 (0.253, 0.307)	+
Muscloskeletal	phecode_MS_721-15	Infective (teno)synovitis*	0.534 (0.457, 0.603)	0.594 (0.516, 0.666)	0.06 (-0.025, 0.143)	ns	0.51 (0.439, 0.573)	0.579 (0.486, 0.647)	0.069 (-0.02, 0.157)	ns	0.514 (0.453, 0.579)	0.593 (0.531, 0.662)	0.079 (-0.003, 0.154)	ns
Muscloskeletal	phecode_MS_721-2	Ganglion cyst	0.505 (0.493, 0.517)	0.73 (0.721, 0.74)	0.224 (0.211, 0.236)	+	0.528 (0.518, 0.539)	0.731 (0.724, 0.742)	0.203 (0.188, 0.215)	+	0.519 (0.507, 0.531)	0.729 (0.721, 0.74)	0.21 (0.197, 0.224)	+
Muscloskeletal	phecode_MS_721-4	Calcium deposits in tendon and bursa	0.583 (0.552, 0.616)	0.654 (0.625, 0.69)	0.07 (0.034, 0.11)	+	0.595 (0.567, 0.626)	0.654 (0.626, 0.689)	0.058 (0.027, 0.088)	+	0.582 (0.55, 0.614)	0.642 (0.609, 0.679)	0.06 (0.03, 0.095)	+
Muscloskeletal	phecode_MS_721-5	Bursitis	0.453 (0.445, 0.461)	0.787 (0.781, 0.794)	0.334 (0.323, 0.344)	+	0.489 (0.48, 0.497)	0.788 (0.782, 0.794)	0.299 (0.288, 0.309)	+	0.49 (0.482, 0.5)	0.787 (0.781, 0.794)	0.296 (0.283, 0.306)	+
Muscloskeletal	phecode_MS_721-6	Baker's cyst [popliteal cyst]	0.562 (0.539, 0.577)	0.767 (0.752, 0.783)	0.205 (0.183, 0.226)	+	0.562 (0.541, 0.579)	0.766 (0.75, 0.782)	0.203 (0.182, 0.225)	+	0.576 (0.556, 0.594)	0.766 (0.751, 0.782)	0.19 (0.167, 0.212)	+
Muscloskeletal	phecode_MS_722	Fasciopathy	0.543 (0.534, 0.55)	0.774 (0.769, 0.781)	0.232 (0.221, 0.242)	+	0.56 (0.552, 0.569)	0.775 (0.77, 0.782)	0.215 (0.205, 0.225)	+	0.564 (0.558, 0.572)	0.774 (0.769, 0.782)	0.21 (0.201, 0.218)	+
Muscloskeletal	phecode_MS_722-1	Plantar fascial fibromatosis [Plantar fasciitis]	0.288 (0.281, 0.296)	0.864 (0.86, 0.868)	0.576 (0.567, 0.586)	+	0.479 (0.469, 0.49)	0.867 (0.862, 0.871)	0.388 (0.378, 0.398)	+	0.427 (0.416, 0.437)	0.864 (0.86, 0.868)	0.437 (0.426, 0.449)	+
Muscloskeletal	phecode_MS_722-4	Palmar fascial fibromatosis [Dupuytren]	0.679 (0.669, 0.687)	0.712 (0.702, 0.721)	0.033 (0.028, 0.038)	+	0.703 (0.695, 0.715)	0.728 (0.72, 0.74)	0.025 (0.021, 0.03)	+	0.683 (0.673, 0.691)	0.712 (0.702, 0.722)	0.03 (0.025, 0.034)	+
Muscloskeletal	phecode_MS_723	Enthesopathy/Enthesitis/Tendinopathy	0.402 (0.398, 0.406)	0.755 (0.751, 0.759)	0.353 (0.346, 0.359)	+	0.495 (0.49, 0.501)	0.756 (0.752, 0.76)	0.261 (0.253, 0.268)	+	0.483 (0.478, 0.488)	0.755 (0.751, 0.759)	0.272 (0.266, 0.279)	+
Muscloskeletal	phecode_MS_723-1	Adhesive capsulitis of shoulder	0.495 (0.484, 0.507)	0.739 (0.728, 0.749)	0.244 (0.228, 0.263)	+	0.573 (0.557, 0.587)	0.743 (0.732, 0.753)	0.17 (0.154, 0.184)	+	0.571 (0.559, 0.585)	0.739 (0.728, 0.749)	0.168 (0.153, 0.181)	+
Muscloskeletal	phecode_MS_723-2	Rotator cuff tear or rupture	0.558 (0.55, 0.566)	0.716 (0.71, 0.723)	0.158 (0.15, 0.166)	+	0.575 (0.568, 0.583)	0.717 (0.71, 0.724)	0.142 (0.134, 0.15)	+	0.574 (0.566, 0.583)	0.716 (0.71, 0.724)	0.143 (0.135, 0.151)	+
Muscloskeletal	phecode_MS_723-3	Medial epicondylitis (Golfer's elbow)	0.402 (0.38, 0.419)	0.875 (0.868, 0.883)	0.473 (0.454, 0.493)	+	0.456 (0.435, 0.473)	0.875 (0.868, 0.884)	0.42 (0.398, 0.438)	+	0.468 (0.444, 0.488)	0.874 (0.866, 0.883)	0.406 (0.384, 0.428)	+
Muscloskeletal	phecode_MS_723-4	Lateral epicondylitis (Tennis elbow)	0.583 (0.574, 0.593)	0.887 (0.883, 0.891)	0.304 (0.295, 0.312)	+	0.594 (0.585, 0.604)	0.887 (0.884, 0.891)	0.293 (0.284, 0.302)	+	0.604 (0.595, 0.615)	0.887 (0.883, 0.891)	0.283 (0.273, 0.29)	+
Muscloskeletal	phecode_MS_723-5	Tendinitis	0.403 (0.391, 0.417)	0.848 (0.839, 0.856)	0.445 (0.429, 0.46)	+	0.481 (0.463, 0.494)	0.849 (0.84, 0.856)	0.368 (0.352, 0.389)	+	0.491 (0.477, 0.505)	0.848 (0.839, 0.855)	0.356 (0.338, 0.374)	+
Muscloskeletal	phecode_MS_723-51	Achilles tendinitis	0.431 (0.413, 0.444)	0.857 (0.848, 0.863)	0.425 (0.405, 0.442)	+	0.491 (0.473, 0.505)	0.857 (0.849, 0.864)	0.366 (0.349, 0.381)	+	0.504 (0.487, 0.518)	0.856 (0.848, 0.863)	0.352 (0.333, 0.368)	+
Muscloskeletal	phecode_MS_723-6	Impingement syndrome of shoulder*	0.469 (0.462, 0.478)	0.691 (0.684, 0.699)	0.222 (0.212, 0.233)	+	0.536 (0.529, 0.544)	0.694 (0.687, 0.702)	0.157 (0.148, 0.167)	+	0.483 (0.476, 0.492)	0.691 (0.684, 0.698)	0.207 (0.197, 0.219)	+
Muscloskeletal	phecode_MS_723-7	Iliotibial band syndrome*	0.457 (0.391, 0.54)	0.849 (0.816, 0.884)	0.392 (0.302, 0.467)	+	0.523 (0.457, 0.588)	0.845 (0.809, 0.88)	0.321 (0.262, 0.382)	+	0.494 (0.429, 0.566)	0.809 (0.751, 0.86)	0.316 (0.245, 0.379)	+
Muscloskeletal	phecode_MS_724	Other symptoms and disorders of the soft tissue	0.539 (0.534, 0.543)	0.717 (0.711, 0.721)	0.178 (0.172, 0.183)	+	0.569 (0.564, 0.575)	0.717 (0.712, 0.721)	0.148 (0.142, 0.154)	+	0.576 (0.57, 0.58)	0.717 (0.711, 0.721)	0.141 (0.134, 0.146)	+
Muscloskeletal	phecode_MS_724-1	Myalgia	0.46 (0.452, 0.469)	0.82 (0.813, 0.825)	0.36 (0.348, 0.371)	+	0.58 (0.572, 0.588)	0.821 (0.814, 0.826)	0.241 (0.232, 0.25)	+	0.555 (0.544, 0.565)	0.82 (0.813, 0.825)	0.264 (0.251, 0.275)	+
Muscloskeletal	phecode_MS_724-3	Nontraumatic hematoma of soft tissue	0.578 (0.534, 0.63)	0.86 (0.834, 0.887)	0.283 (0.23, 0.332)	+	0.591 (0.547, 0.638)	0.864 (0.841, 0.89)	0.273 (0.227, 0.317)	+	0.597 (0.538, 0.656)	0.852 (0.825, 0.888)	0.255 (0.195, 0.313)	+
Muscloskeletal	phecode_MS_724-5	Exostosis	0.544 (0.531, 0.559)	0.678 (0.667, 0.687)	0.134 (0.123, 0.147)	+	0.557 (0.545, 0.57)	0.678 (0.667, 0.688)	0.121 (0.112, 0.133)	+	0.554 (0.543, 0.567)	0.678 (0.667, 0.687)	0.124 (0.112, 0.136)	+
Muscloskeletal	phecode_MS_724-51	Calcaneal spur	0.443 (0.393, 0.487)	0.832 (0.81, 0.856)	0.389 (0.341, 0.442)	+	0.558 (0.517, 0.601)	0.831 (0.807, 0.855)	0.272 (0.233, 0.313)	+	0.516 (0.464, 0.561)	0.822 (0.795, 0.848)	0.306 (0.257, 0.348)	+
Muscloskeletal	phecode_MS_724-52	Osteophyte*	0.551 (0.54, 0.56)	0.676 (0.666, 0.69)	0.126 (0.115, 0.14)	+	0.56 (0.549, 0.571)	0.677 (0.668, 0.69)	0.117 (0.106, 0.131)	+	0.557 (0.548, 0.567)	0.676 (0.666, 0.689)	0.119 (0.108, 0.132)	+
Muscloskeletal	phecode_MS_725	Osteochondrosis	0.511 (0.462, 0.558)	0.666 (0.609, 0.721)	0.157 (0.101, 0.217)	+	0.525 (0.471, 0.567)	0.659 (0.609, 0.706)	0.134 (0.08, 0.193)	+	0.5 (0.433, 0.546)	0.653 (0.593, 0.697)	0.154 (0.095, 0.212)	+
Muscloskeletal	phecode_MS_726	Osteoporosis and low bone density	0.751 (0.746, 0.756)	0.789 (0.784, 0.794)	0.038 (0.035, 0.041)	+	0.761 (0.756, 0.766)	0.795 (0.79, 0.799)	0.034 (0.031, 0.037)	+	0.762 (0.757, 0.766)	0.789 (0.785, 0.794)	0.028 (0.024, 0.03)	+
Muscloskeletal	phecode_MS_726-1	Osteoporosis	0.752 (0.747, 0.757)	0.79 (0.785, 0.795)	0.038 (0.035, 0.042)	+	0.762 (0.758, 0.767)	0.796 (0.791, 0.801)	0.034 (0.031, 0.037)	+	0.763 (0.759, 0.768)	0.791 (0.785, 0.795)	0.027 (0.025, 0.03)	+
Muscloskeletal	phecode_MS_726-6	Osteolysis*	0.642 (0.58, 0.703)	0.747 (0.665, 0.812)	0.105 (0.017, 0.187)	+	0.651 (0.581, 0.715)	0.742 (0.658, 0.807)	0.09 (0.003, 0.158)	+	0.62 (0.552, 0.692)	0.709 (0.612, 0.783)	0.09 (0.013, 0.177)	+
Muscloskeletal	phecode_MS_727	Other disorders of bone	0.664 (0.66, 0.67)	0.765 (0.759, 0.771)	0.101 (0.096, 0.106)	+	0.671 (0.666, 0.677)	0.767 (0.76, 0.772)	0.095 (0.09, 0.101)	+	0.681 (0.676, 0.687)	0.765 (0.758, 0.771)	0.084 (0.079, 0.088)	+
Muscloskeletal	phecode_MS_727-1	Osteonecrosis	0.573 (0.538, 0.609)	0.676 (0.65, 0.706)	0.103 (0.069, 0.14)	+	0.587 (0.558, 0.618)	0.678 (0.65, 0.704)	0.09 (0.057, 0.122)	+	0.605 (0.578, 0.643)	0.672 (0.645, 0.703)	0.066 (0.037, 0.1)	+
Muscloskeletal	phecode_MS_727-3	Osteitis deformans [Paget's disease of bone]	0.697 (0.647, 0.747)	0.706 (0.658, 0.76)	0.009 (-0.025, 0.045)	ns	0.717 (0.664, 0.773)	0.719 (0.664, 0.777)	0.002 (-0.028, 0.033)	ns	0.693 (0.643, 0.748)	0.697 (0.64, 0.75)	0.003 (-0.026, 0.036)	ns
Muscloskeletal	phecode_MS_727-5	Cyst of bone	0.58 (0.53, 0.618)	0.662 (0.624, 0.698)	0.083 (0.039, 0.129)	+	0.579 (0.529, 0.616)	0.66 (0.619, 0.698)	0.08 (0.037, 0.121)	+	0.578 (0.532, 0.621)	0.656 (0.615, 0.692)	0.078 (0.041, 0.124)	+
Muscloskeletal	phecode_MS_728	Chondropathies	0.566 (0.551, 0.58)	0.752 (0.74, 0.767)	0.186 (0.171, 0.203)	+	0.574 (0.561, 0.59)	0.752 (0.74, 0.767)	0.178 (0.164, 0.194)	+	0.581 (0.569, 0.595)	0.751 (0.74, 0.766)	0.17 (0.156, 0.186)	+
Muscloskeletal	phecode_MS_728-1	Chondromalacia	0.574 (0.539, 0.603)	0.699 (0.673, 0.726)	0.126 (0.096, 0.165)	+	0.571 (0.536, 0.6)	0.696 (0.67, 0.723)	0.125 (0.091, 0.164)	+	0.576 (0.543, 0.607)	0.697 (0.67, 0.723)	0.121 (0.089, 0.155)	+
Muscloskeletal	phecode_MS_728-3	Costochondritis [Tietze's disease]	0.563 (0.545, 0.58)	0.842 (0.831, 0.853)	0.279 (0.264, 0.3)	+	0.579 (0.561, 0.595)	0.843 (0.832, 0.855)	0.265 (0.249, 0.282)	+	0.596 (0.58, 0.615)	0.84 (0.829, 0.852)	0.245 (0.226, 0.264)	+
Muscloskeletal	phecode_MS_729	Other acquired musculoskeletal deformity	0.492 (0.438, 0.563)	0.6 (0.543, 0.656)	0.108 (0.04, 0.166)	+	0.528 (0.471, 0.582)	0.609 (0.553, 0.665)	0.081 (0.026, 0.147)	+	0.505 (0.451, 0.571)	0.572 (0.507, 0.629)	0.066 (0.014, 0.125)	+
Muscloskeletal	phecode_MS_730	Other disorders and symptoms of the musculoskeletal system	0.337 (0.321, 0.349)	0.881 (0.876, 0.888)	0.545 (0.529, 0.562)	+	0.424 (0.404, 0.441)	0.881 (0.876, 0.887)	0.457 (0.437, 0.481)	+	0.439 (0.422, 0.462)	0.88 (0.875, 0.886)	0.441 (0.419, 0.463)	+
Muscloskeletal	phecode_MS_732	Nonspecific abnormal findings on radiological and other examination of musculoskeletal system	0.583 (0.57, 0.598)	0.861 (0.855, 0.869)	0.278 (0.265, 0.29)	+	0.592 (0.578, 0.612)	0.861 (0.854, 0.868)	0.269 (0.254, 0.281)	+	0.619 (0.606, 0.634)	0.861 (0.854, 0.868)	0.242 (0.23, 0.254)	+
Muscloskeletal	phecode_MS_734	Diseases of the jaws	0.474 (0.462, 0.487)	0.895 (0.889, 0.9)	0.421 (0.406, 0.435)	+	0.509 (0.493, 0.525)	0.894 (0.888, 0.899)	0.384 (0.368, 0.401)	+	0.513 (0.498, 0.53)	0.894 (0.888, 0.899)	0.381 (0.363, 0.398)	+
Muscloskeletal	phecode_MS_734-6	Temporomandibular joint disorders	0.468 (0.451, 0.484)	0.896 (0.89, 0.902)	0.429 (0.413, 0.446)	+	0.524 (0.506, 0.545)	0.896 (0.89, 0.902)	0.372 (0.351, 0.391)	+	0.517 (0.498, 0.538)	0.895 (0.889, 0.902)	0.377 (0.359, 0.398)	+
Muscloskeletal	phecode_MS_734-62	Arthralgia of temporomandibular joint	0.474 (0.438, 0.499)	0.9 (0.891, 0.91)	0.426 (0.399, 0.463)	+	0.554 (0.521, 0.586)	0.901 (0.891, 0.912)	0.347 (0.314, 0.379)	+	0.524 (0.49, 0.555)	0.898 (0.888, 0.909)	0.374 (0.342, 0.407)	+
Muscloskeletal	phecode_MS_734-9	Jaw pain	0.493 (0.467, 0.521)	0.901 (0.89, 0.913)	0.408 (0.377, 0.437)	+	0.514 (0.487, 0.542)	0.895 (0.882, 0.909)	0.38 (0.353, 0.41)	+	0.51 (0.475, 0.543)	0.895 (0.882, 0.911)	0.385 (0.355, 0.419)	+
Muscloskeletal	phecode_MS_740	Dislocation	0.493 (0.478, 0.507)	0.7 (0.688, 0.713)	0.207 (0.187, 0.229)	+	0.504 (0.488, 0.52)	0.699 (0.687, 0.714)	0.195 (0.174, 0.216)	+	0.519 (0.503, 0.535)	0.698 (0.686, 0.712)	0.18 (0.163, 0.198)	+
Muscloskeletal	phecode_MS_740-2	Dislocation of shoulder	0.498 (0.474, 0.521)	0.758 (0.742, 0.774)	0.26 (0.231, 0.289)	+	0.502 (0.479, 0.523)	0.757 (0.741, 0.772)	0.255 (0.23, 0.283)	+	0.524 (0.5, 0.547)	0.757 (0.74, 0.772)	0.232 (0.204, 0.263)	+
Muscloskeletal	phecode_MS_740-3	Dislocation of elbow	0.507 (0.456, 0.573)	0.594 (0.522, 0.661)	0.087 (-0.007, 0.178)	ns	0.505 (0.427, 0.571)	0.573 (0.492, 0.643)	0.068 (-0.011, 0.149)	ns	0.527 (0.469, 0.601)	0.599 (0.531, 0.663)	0.073 (-0.015, 0.155)	ns
Muscloskeletal	phecode_MS_740-5	Dislocation of finger	0.535 (0.496, 0.574)	0.652 (0.612, 0.69)	0.116 (0.063, 0.162)	+	0.566 (0.52, 0.599)	0.654 (0.615, 0.691)	0.088 (0.046, 0.128)	+	0.536 (0.494, 0.58)	0.645 (0.606, 0.68)	0.109 (0.06, 0.157)	+
Muscloskeletal	phecode_MS_740-6	Dislocation of hip	0.657 (0.582, 0.743)	0.81 (0.749, 0.876)	0.152 (0.059, 0.243)	+	0.627 (0.55, 0.704)	0.789 (0.724, 0.858)	0.163 (0.088, 0.243)	+	0.671 (0.589, 0.791)	0.774 (0.695, 0.853)	0.103 (0.043, 0.159)	+
Muscloskeletal	phecode_MS_740-8	Dislocation of foot and ankle	0.551 (0.497, 0.622)	0.644 (0.594, 0.711)	0.095 (0.024, 0.155)	+	0.579 (0.526, 0.658)	0.638 (0.584, 0.7)	0.06 (0.011, 0.112)	+	0.553 (0.49, 0.624)	0.611 (0.55, 0.669)	0.059 (0.001, 0.115)	+
Muscloskeletal	phecode_MS_741	Sprains and strains	0.388 (0.38, 0.397)	0.849 (0.845, 0.854)	0.462 (0.451, 0.471)	+	0.444 (0.435, 0.452)	0.85 (0.845, 0.855)	0.406 (0.397, 0.415)	+	0.481 (0.473, 0.49)	0.849 (0.845, 0.854)	0.368 (0.358, 0.378)	+
Muscloskeletal	phecode_MS_741-1	Sprains and strains of shoulder and upper arm	0.475 (0.397, 0.537)	0.756 (0.692, 0.82)	0.28 (0.2, 0.379)	+	0.57 (0.493, 0.648)	0.748 (0.68, 0.817)	0.178 (0.101, 0.25)	+	0.526 (0.447, 0.596)	0.744 (0.668, 0.818)	0.218 (0.126, 0.308)	+
Muscloskeletal	phecode_MS_741-2	Sprains and strains of elbow and forearm	0.546 (0.476, 0.61)	0.756 (0.701, 0.812)	0.211 (0.141, 0.296)	+	0.575 (0.511, 0.632)	0.743 (0.684, 0.804)	0.169 (0.11, 0.255)	+	0.539 (0.475, 0.602)	0.73 (0.677, 0.79)	0.192 (0.13, 0.282)	+
Muscloskeletal	phecode_MS_741-3	Sprains and strains of wrist and hand	0.444 (0.421, 0.469)	0.782 (0.764, 0.802)	0.339 (0.303, 0.367)	+	0.479 (0.452, 0.504)	0.784 (0.765, 0.801)	0.305 (0.276, 0.342)	+	0.47 (0.447, 0.498)	0.777 (0.759, 0.797)	0.307 (0.267, 0.337)	+
Muscloskeletal	phecode_MS_741-4	Sprains and strains of hip and thigh	0.49 (0.456, 0.534)	0.853 (0.838, 0.878)	0.363 (0.318, 0.399)	+	0.492 (0.453, 0.541)	0.845 (0.827, 0.874)	0.353 (0.312, 0.391)	+	0.498 (0.455, 0.537)	0.848 (0.831, 0.873)	0.351 (0.307, 0.386)	+
Muscloskeletal	phecode_MS_741-5	Sprains and strains of knee and leg	0.384 (0.367, 0.401)	0.835 (0.826, 0.848)	0.452 (0.431, 0.471)	+	0.427 (0.412, 0.444)	0.835 (0.825, 0.847)	0.408 (0.388, 0.428)	+	0.456 (0.439, 0.477)	0.835 (0.825, 0.848)	0.378 (0.357, 0.398)	+
Muscloskeletal	phecode_MS_741-6	Sprains and strains of ankle and foot	0.457 (0.445, 0.47)	0.857 (0.851, 0.867)	0.4 (0.386, 0.415)	+	0.496 (0.479, 0.512)	0.857 (0.85, 0.867)	0.361 (0.347, 0.38)	+	0.516 (0.501, 0.535)	0.857 (0.851, 0.867)	0.341 (0.326, 0.36)	+
Muscloskeletal	phecode_MS_741-7	Back sprain	0.417 (0.405, 0.435)	0.872 (0.867, 0.878)	0.455 (0.437, 0.469)	+	0.484 (0.466, 0.499)	0.874 (0.868, 0.88)	0.39 (0.373, 0.405)	+	0.51 (0.495, 0.526)	0.872 (0.866, 0.878)	0.362 (0.346, 0.375)	+
Muscloskeletal	phecode_MS_741-71	Lumbosacral sprain	0.37 (0.33, 0.411)	0.872 (0.859, 0.886)	0.502 (0.457, 0.547)	+	0.397 (0.358, 0.436)	0.872 (0.858, 0.884)	0.475 (0.432, 0.517)	+	0.446 (0.413, 0.485)	0.872 (0.859, 0.885)	0.426 (0.382, 0.46)	+
Muscloskeletal	phecode_MS_741-72	Neck sprain	0.433 (0.415, 0.451)	0.873 (0.866, 0.879)	0.44 (0.42, 0.456)	+	0.5 (0.484, 0.521)	0.875 (0.867, 0.882)	0.376 (0.355, 0.391)	+	0.517 (0.502, 0.536)	0.872 (0.866, 0.879)	0.356 (0.339, 0.375)	+
Muscloskeletal	phecode_MS_742	Cartilage tear of knee	0.502 (0.481, 0.518)	0.832 (0.82, 0.844)	0.33 (0.311, 0.351)	+	0.506 (0.485, 0.523)	0.831 (0.819, 0.844)	0.326 (0.306, 0.346)	+	0.526 (0.506, 0.544)	0.83 (0.817, 0.843)	0.305 (0.284, 0.325)	+
Muscloskeletal	phecode_MS_745	Fractures	0.599 (0.594, 0.605)	0.644 (0.638, 0.648)	0.045 (0.042, 0.048)	+	0.609 (0.604, 0.615)	0.649 (0.644, 0.654)	0.04 (0.037, 0.043)	+	0.608 (0.604, 0.614)	0.644 (0.639, 0.648)	0.036 (0.032, 0.038)	+
Muscloskeletal	phecode_MS_745-1	Fracture of lower limb	0.609 (0.6, 0.617)	0.638 (0.629, 0.647)	0.029 (0.022, 0.036)	+	0.624 (0.615, 0.631)	0.645 (0.636, 0.653)	0.021 (0.016, 0.027)	+	0.619 (0.609, 0.627)	0.638 (0.629, 0.646)	0.019 (0.013, 0.025)	+
Muscloskeletal	phecode_MS_745-11	Fracture of femur	0.687 (0.668, 0.701)	0.739 (0.725, 0.754)	0.052 (0.04, 0.067)	+	0.713 (0.693, 0.727)	0.749 (0.736, 0.763)	0.036 (0.026, 0.05)	+	0.708 (0.691, 0.722)	0.738 (0.724, 0.753)	0.03 (0.02, 0.041)	+
Muscloskeletal	phecode_MS_745-2	Fracture of pelvis	0.666 (0.644, 0.688)	0.692 (0.672, 0.714)	0.026 (0.011, 0.043)	+	0.68 (0.657, 0.699)	0.703 (0.683, 0.723)	0.023 (0.01, 0.037)	+	0.669 (0.649, 0.689)	0.691 (0.672, 0.713)	0.022 (0.007, 0.036)	+
Muscloskeletal	phecode_MS_745-3	Fracture of upper limb	0.663 (0.656, 0.671)	0.685 (0.678, 0.692)	0.021 (0.018, 0.025)	+	0.673 (0.667, 0.68)	0.692 (0.685, 0.699)	0.019 (0.016, 0.022)	+	0.667 (0.66, 0.674)	0.685 (0.679, 0.692)	0.018 (0.015, 0.021)	+
Muscloskeletal	phecode_MS_745-4	Fracture of foot and toe	0.505 (0.491, 0.518)	0.769 (0.758, 0.78)	0.264 (0.248, 0.282)	+	0.552 (0.539, 0.569)	0.773 (0.76, 0.784)	0.22 (0.207, 0.237)	+	0.526 (0.509, 0.539)	0.768 (0.757, 0.78)	0.243 (0.225, 0.26)	+
Muscloskeletal	phecode_MS_745-5	Fracture of hand or wrist	0.484 (0.468, 0.496)	0.699 (0.688, 0.711)	0.215 (0.196, 0.232)	+	0.511 (0.498, 0.525)	0.699 (0.687, 0.712)	0.188 (0.168, 0.204)	+	0.523 (0.51, 0.539)	0.699 (0.688, 0.712)	0.175 (0.157, 0.191)	+
Muscloskeletal	phecode_MS_745-6	Fracture of bones in thorax	0.582 (0.57, 0.595)	0.657 (0.642, 0.673)	0.075 (0.06, 0.087)	+	0.603 (0.588, 0.616)	0.664 (0.651, 0.677)	0.061 (0.051, 0.07)	+	0.601 (0.588, 0.615)	0.655 (0.64, 0.671)	0.055 (0.041, 0.065)	+
Muscloskeletal	phecode_MS_745-61	Fracture of vertebrae	0.609 (0.591, 0.625)	0.66 (0.644, 0.675)	0.051 (0.039, 0.064)	+	0.631 (0.616, 0.646)	0.668 (0.654, 0.683)	0.037 (0.025, 0.049)	+	0.624 (0.609, 0.641)	0.658 (0.642, 0.673)	0.033 (0.023, 0.045)	+
Muscloskeletal	phecode_MS_745-7	Skull and face fracture	0.548 (0.534, 0.563)	0.594 (0.577, 0.609)	0.046 (0.027, 0.062)	+	0.576 (0.561, 0.592)	0.604 (0.587, 0.62)	0.028 (0.014, 0.046)	+	0.563 (0.547, 0.579)	0.592 (0.576, 0.609)	0.029 (0.015, 0.047)	+
Muscloskeletal	phecode_MS_745-8	Stress fracture	0.639 (0.582, 0.689)	0.767 (0.723, 0.824)	0.127 (0.066, 0.198)	+	0.654 (0.606, 0.703)	0.76 (0.718, 0.811)	0.107 (0.055, 0.162)	+	0.643 (0.593, 0.695)	0.743 (0.689, 0.799)	0.1 (0.042, 0.15)	+
Muscloskeletal	phecode_MS_745-9	Pathological fracture	0.714 (0.699, 0.73)	0.775 (0.763, 0.789)	0.061 (0.049, 0.072)	+	0.732 (0.719, 0.746)	0.78 (0.768, 0.793)	0.048 (0.036, 0.059)	+	0.74 (0.727, 0.757)	0.773 (0.76, 0.786)	0.032 (0.02, 0.043)	+
Neonatal	phecode_NB_856	Infections in newborn	0.519 (0.477, 0.574)	0.897 (0.87, 0.929)	0.378 (0.335, 0.426)	+	0.609 (0.563, 0.671)	0.89 (0.858, 0.927)	0.281 (0.233, 0.325)	+	0.538 (0.486, 0.614)	0.859 (0.817, 0.911)	0.321 (0.258, 0.372)	+
Neonatal	phecode_NB_856-4	Omphalitis of newborn	0.521 (0.471, 0.564)	0.907 (0.884, 0.936)	0.387 (0.343, 0.43)	+	0.623 (0.571, 0.69)	0.9 (0.871, 0.931)	0.276 (0.218, 0.327)	+	0.551 (0.485, 0.601)	0.868 (0.824, 0.92)	0.316 (0.263, 0.372)	+
Neurological	phecode_NS_320	Meningitis	0.526 (0.488, 0.564)	0.635 (0.598, 0.685)	0.108 (0.059, 0.152)	+	0.555 (0.517, 0.598)	0.625 (0.591, 0.677)	0.071 (0.028, 0.111)	+	0.571 (0.525, 0.607)	0.626 (0.589, 0.671)	0.055 (0.003, 0.104)	+
Neurological	phecode_NS_320-1	Infective meningitis	0.511 (0.459, 0.564)	0.604 (0.552, 0.661)	0.092 (0.038, 0.16)	+	0.522 (0.473, 0.568)	0.581 (0.526, 0.629)	0.059 (0.01, 0.102)	+	0.54 (0.496, 0.589)	0.592 (0.543, 0.644)	0.052 (-0.002, 0.106)	ns
Neurological	phecode_NS_320-11	Bacterial meningitis	0.561 (0.508, 0.617)	0.61 (0.541, 0.661)	0.049 (-0.021, 0.119)	ns	0.58 (0.522, 0.639)	0.596 (0.531, 0.655)	0.016 (-0.045, 0.068)	ns	0.598 (0.543, 0.651)	0.599 (0.541, 0.656)	0.002 (-0.063, 0.063)	ns
Neurological	phecode_NS_320-12	Viral meningitis	0.522 (0.448, 0.601)	0.641 (0.556, 0.727)	0.12 (0.005, 0.21)	+	0.551 (0.482, 0.619)	0.663 (0.587, 0.74)	0.112 (0.021, 0.19)	+	0.502 (0.416, 0.589)	0.612 (0.513, 0.695)	0.111 (0.002, 0.196)	+
Neurological	phecode_NS_321	Encephalitis, myelitis and encephalomyelitis	0.534 (0.505, 0.573)	0.609 (0.576, 0.647)	0.075 (0.026, 0.11)	+	0.552 (0.515, 0.593)	0.613 (0.583, 0.651)	0.061 (0.019, 0.096)	+	0.549 (0.511, 0.582)	0.6 (0.565, 0.638)	0.051 (0.013, 0.089)	+
Neurological	phecode_NS_321-1	Encephalitis	0.57 (0.495, 0.634)	0.572 (0.511, 0.637)	0.002 (-0.055, 0.057)	ns	0.57 (0.52, 0.629)	0.577 (0.524, 0.629)	0.006 (-0.042, 0.057)	ns	0.525 (0.462, 0.594)	0.531 (0.471, 0.591)	0.007 (-0.044, 0.061)	ns
Neurological	phecode_NS_321-12	Viral encephalitis	0.575 (0.516, 0.631)	0.57 (0.517, 0.628)	-0.005 (-0.063, 0.069)	ns	0.585 (0.523, 0.637)	0.581 (0.533, 0.647)	-0.004 (-0.061, 0.054)	ns	0.527 (0.462, 0.599)	0.528 (0.457, 0.587)	0.001 (-0.054, 0.069)	ns
Neurological	phecode_NS_322	Other CNS infection	0.628 (0.591, 0.666)	0.718 (0.681, 0.751)	0.091 (0.047, 0.127)	+	0.623 (0.591, 0.662)	0.715 (0.679, 0.752)	0.093 (0.048, 0.133)	+	0.631 (0.595, 0.668)	0.705 (0.666, 0.739)	0.074 (0.031, 0.115)	+
Neurological	phecode_NS_322-4	Intracranial and intraspinal abscess	0.646 (0.597, 0.702)	0.684 (0.622, 0.731)	0.037 (-0.022, 0.097)	ns	0.636 (0.577, 0.697)	0.674 (0.615, 0.722)	0.039 (-0.019, 0.101)	ns	0.64 (0.571, 0.705)	0.66 (0.596, 0.718)	0.02 (-0.032, 0.077)	ns
Neurological	phecode_NS_323	Systemic atrophies primarily affecting the central nervous system	0.637 (0.613, 0.662)	0.659 (0.631, 0.69)	0.022 (0.002, 0.041)	+	0.639 (0.613, 0.666)	0.653 (0.624, 0.684)	0.015 (-0.003, 0.033)	ns	0.637 (0.615, 0.662)	0.649 (0.625, 0.681)	0.012 (-0.008, 0.035)	ns
Neurological	phecode_NS_323-3	Motor neuron disease	0.664 (0.633, 0.694)	0.663 (0.635, 0.697)	-0.001 (-0.023, 0.023)	ns	0.664 (0.637, 0.692)	0.66 (0.631, 0.692)	-0.004 (-0.023, 0.019)	ns	0.656 (0.625, 0.683)	0.65 (0.616, 0.683)	-0.007 (-0.026, 0.015)	ns
Neurological	phecode_NS_324	Extrapyramidal and movement disorders	0.631 (0.622, 0.638)	0.717 (0.709, 0.724)	0.086 (0.079, 0.094)	+	0.645 (0.637, 0.652)	0.718 (0.71, 0.725)	0.073 (0.067, 0.08)	+	0.652 (0.642, 0.659)	0.717 (0.709, 0.724)	0.066 (0.059, 0.073)	+
Neurological	phecode_NS_324-1	Parkinsonism	0.747 (0.735, 0.757)	0.756 (0.746, 0.768)	0.009 (0.002, 0.016)	+	0.757 (0.744, 0.767)	0.76 (0.749, 0.772)	0.003 (-0.004, 0.009)	ns	0.751 (0.739, 0.76)	0.757 (0.747, 0.769)	0.006 (-0.001, 0.013)	ns
Neurological	phecode_NS_324-11	Parkinson's disease (Primary)	0.751 (0.74, 0.761)	0.758 (0.748, 0.771)	0.007 (0.001, 0.014)	+	0.761 (0.75, 0.771)	0.762 (0.752, 0.774)	0.002 (-0.005, 0.008)	ns	0.754 (0.743, 0.764)	0.759 (0.749, 0.772)	0.005 (-0.002, 0.011)	ns
Neurological	phecode_NS_324-2	Degenerative diseases of the basal ganglia (excluding parkinsonism)	0.735 (0.682, 0.774)	0.722 (0.681, 0.767)	-0.012 (-0.055, 0.024)	ns	0.73 (0.679, 0.783)	0.712 (0.666, 0.769)	-0.017 (-0.055, 0.02)	ns	0.729 (0.672, 0.774)	0.714 (0.668, 0.761)	-0.015 (-0.053, 0.019)	ns
Neurological	phecode_NS_324-21	Progressive supranuclear ophthalmoplegia [Steele-Richardson-Olszewski]*	0.774 (0.729, 0.819)	0.749 (0.702, 0.802)	-0.025 (-0.064, 0.02)	ns	0.76 (0.711, 0.81)	0.737 (0.69, 0.791)	-0.024 (-0.061, 0.019)	ns	0.755 (0.696, 0.815)	0.728 (0.66, 0.782)	-0.028 (-0.07, 0.007)	ns
Neurological	phecode_NS_324-3	Abnormal involuntary movements	0.583 (0.573, 0.592)	0.758 (0.749, 0.768)	0.175 (0.162, 0.188)	+	0.606 (0.596, 0.619)	0.758 (0.749, 0.768)	0.152 (0.14, 0.163)	+	0.619 (0.606, 0.63)	0.758 (0.749, 0.767)	0.139 (0.127, 0.152)	+
Neurological	phecode_NS_324-31	Dystonia	0.481 (0.46, 0.502)	0.797 (0.784, 0.81)	0.317 (0.287, 0.347)	+	0.532 (0.513, 0.55)	0.797 (0.783, 0.811)	0.265 (0.241, 0.287)	+	0.538 (0.519, 0.559)	0.796 (0.783, 0.81)	0.258 (0.231, 0.284)	+
Neurological	phecode_NS_324-314	Torticollis	0.383 (0.365, 0.404)	0.843 (0.829, 0.861)	0.46 (0.432, 0.489)	+	0.485 (0.457, 0.507)	0.844 (0.83, 0.861)	0.359 (0.332, 0.387)	+	0.477 (0.455, 0.506)	0.841 (0.827, 0.861)	0.364 (0.331, 0.391)	+
Neurological	phecode_NS_324-316	Blepharospasm	0.588 (0.515, 0.655)	0.71 (0.654, 0.765)	0.122 (0.049, 0.192)	+	0.631 (0.573, 0.689)	0.723 (0.67, 0.775)	0.092 (0.038, 0.142)	+	0.608 (0.517, 0.666)	0.713 (0.651, 0.77)	0.106 (0.048, 0.168)	+
Neurological	phecode_NS_324-33	Fasciculation*	0.543 (0.493, 0.586)	0.706 (0.665, 0.749)	0.162 (0.095, 0.224)	+	0.542 (0.49, 0.594)	0.699 (0.657, 0.746)	0.157 (0.105, 0.212)	+	0.568 (0.518, 0.627)	0.695 (0.654, 0.735)	0.127 (0.074, 0.182)	+
Neurological	phecode_NS_324-34	Tremor	0.638 (0.623, 0.652)	0.772 (0.761, 0.785)	0.135 (0.12, 0.15)	+	0.661 (0.645, 0.677)	0.773 (0.761, 0.786)	0.112 (0.099, 0.125)	+	0.67 (0.656, 0.686)	0.772 (0.761, 0.785)	0.102 (0.088, 0.116)	+
Neurological	phecode_NS_324-341	Essential tremor*	0.671 (0.652, 0.69)	0.767 (0.747, 0.786)	0.096 (0.075, 0.115)	+	0.686 (0.665, 0.706)	0.768 (0.747, 0.787)	0.082 (0.064, 0.098)	+	0.694 (0.675, 0.714)	0.766 (0.745, 0.786)	0.072 (0.053, 0.089)	+
Neurological	phecode_NS_324-35	Myoclonus	0.6 (0.548, 0.657)	0.682 (0.621, 0.736)	0.082 (0.016, 0.134)	+	0.603 (0.549, 0.657)	0.682 (0.618, 0.738)	0.079 (0.028, 0.132)	+	0.604 (0.549, 0.657)	0.665 (0.595, 0.715)	0.061 (0.001, 0.115)	+
Neurological	phecode_NS_325	Abnormality of gait and mobility	0.671 (0.663, 0.678)	0.761 (0.754, 0.768)	0.09 (0.084, 0.097)	+	0.702 (0.694, 0.711)	0.764 (0.757, 0.771)	0.062 (0.055, 0.069)	+	0.709 (0.7, 0.716)	0.741 (0.732, 0.75)	0.032 (0.023, 0.042)	+
Neurological	phecode_NS_325-1	Abnormality of gait	0.614 (0.564, 0.664)	0.744 (0.696, 0.795)	0.131 (0.076, 0.193)	+	0.612 (0.564, 0.67)	0.736 (0.69, 0.781)	0.125 (0.066, 0.176)	+	0.638 (0.579, 0.71)	0.737 (0.684, 0.787)	0.099 (0.04, 0.15)	+
Neurological	phecode_NS_325-2	Difficulty walking	0.683 (0.659, 0.707)	0.796 (0.775, 0.817)	0.113 (0.093, 0.137)	+	0.72 (0.694, 0.743)	0.796 (0.776, 0.817)	0.076 (0.055, 0.098)	+	0.727 (0.701, 0.755)	0.791 (0.77, 0.814)	0.064 (0.042, 0.083)	+
Neurological	phecode_NS_325-3	Lack of coordination	0.606 (0.585, 0.63)	0.723 (0.702, 0.743)	0.116 (0.092, 0.14)	+	0.627 (0.61, 0.65)	0.723 (0.702, 0.744)	0.096 (0.073, 0.119)	+	0.64 (0.616, 0.664)	0.723 (0.703, 0.743)	0.083 (0.059, 0.107)	+
Neurological	phecode_NS_326	Demyelinating diseases of the central nervous system	0.616 (0.591, 0.639)	0.695 (0.663, 0.718)	0.079 (0.054, 0.105)	+	0.637 (0.608, 0.66)	0.704 (0.674, 0.726)	0.067 (0.046, 0.089)	+	0.616 (0.592, 0.641)	0.693 (0.662, 0.72)	0.077 (0.054, 0.103)	+
Neurological	phecode_NS_326-1	Multiple sclerosis	0.617 (0.594, 0.642)	0.673 (0.649, 0.705)	0.056 (0.03, 0.085)	+	0.638 (0.613, 0.662)	0.712 (0.689, 0.737)	0.075 (0.051, 0.106)	+	0.618 (0.596, 0.641)	0.715 (0.694, 0.736)	0.098 (0.072, 0.124)	+
Neurological	phecode_NS_328	Dementias and cerebral degeneration	0.773 (0.766, 0.779)	0.802 (0.795, 0.811)	0.03 (0.023, 0.035)	+	0.783 (0.776, 0.789)	0.804 (0.796, 0.812)	0.021 (0.016, 0.025)	+	0.786 (0.778, 0.792)	0.802 (0.794, 0.81)	0.016 (0.011, 0.021)	+
Neurological	phecode_NS_328-1	Dementias	0.798 (0.79, 0.805)	0.818 (0.811, 0.825)	0.02 (0.016, 0.026)	+	0.805 (0.798, 0.813)	0.818 (0.812, 0.826)	0.013 (0.009, 0.018)	+	0.808 (0.801, 0.815)	0.817 (0.811, 0.825)	0.009 (0.005, 0.014)	+
Neurological	phecode_NS_328-11	Alzheimer's disease	0.806 (0.796, 0.819)	0.816 (0.806, 0.828)	0.01 (0.004, 0.015)	+	0.81 (0.798, 0.822)	0.816 (0.807, 0.829)	0.006 (0.001, 0.012)	+	0.812 (0.801, 0.824)	0.816 (0.806, 0.828)	0.004 (0, 0.009)	ns
Neurological	phecode_NS_328-12	Vascular dementia	0.816 (0.803, 0.829)	0.862 (0.851, 0.875)	0.045 (0.033, 0.056)	+	0.837 (0.825, 0.85)	0.862 (0.85, 0.876)	0.025 (0.016, 0.036)	+	0.845 (0.832, 0.859)	0.862 (0.85, 0.875)	0.017 (0.008, 0.026)	+
Neurological	phecode_NS_328-13	Frontotemporal dementia [FTD]	0.687 (0.648, 0.736)	0.697 (0.649, 0.745)	0.01 (-0.03, 0.047)	ns	0.673 (0.633, 0.731)	0.687 (0.64, 0.731)	0.014 (-0.032, 0.047)	ns	0.695 (0.653, 0.742)	0.7 (0.653, 0.746)	0.005 (-0.034, 0.039)	ns
Neurological	phecode_NS_328-3	Cerebral degeneration	0.728 (0.713, 0.743)	0.779 (0.762, 0.799)	0.051 (0.037, 0.065)	+	0.745 (0.731, 0.76)	0.779 (0.762, 0.801)	0.034 (0.019, 0.048)	+	0.744 (0.729, 0.758)	0.777 (0.761, 0.797)	0.033 (0.02, 0.046)	+
Neurological	phecode_NS_329	Symptoms and signs involving cognitive functions and awareness	0.666 (0.659, 0.672)	0.748 (0.741, 0.755)	0.083 (0.077, 0.09)	+	0.685 (0.678, 0.692)	0.749 (0.742, 0.756)	0.064 (0.059, 0.07)	+	0.696 (0.691, 0.702)	0.748 (0.741, 0.755)	0.051 (0.046, 0.057)	+
Neurological	phecode_NS_329-1	Memory loss	0.646 (0.635, 0.658)	0.803 (0.793, 0.815)	0.156 (0.145, 0.17)	+	0.666 (0.654, 0.681)	0.802 (0.792, 0.815)	0.136 (0.124, 0.148)	+	0.684 (0.671, 0.697)	0.802 (0.792, 0.815)	0.118 (0.106, 0.129)	+
Neurological	phecode_NS_329-4	Specified cognitive deficit	0.318 (0.294, 0.343)	0.892 (0.884, 0.9)	0.574 (0.543, 0.597)	+	0.434 (0.404, 0.46)	0.889 (0.881, 0.899)	0.456 (0.431, 0.483)	+	0.498 (0.463, 0.533)	0.885 (0.874, 0.896)	0.387 (0.356, 0.414)	+
Neurological	phecode_NS_329-41	Attention and concentration deficit	0.477 (0.424, 0.536)	0.908 (0.895, 0.923)	0.432 (0.371, 0.481)	+	0.509 (0.452, 0.555)	0.898 (0.88, 0.917)	0.389 (0.337, 0.455)	+	0.57 (0.513, 0.63)	0.895 (0.872, 0.923)	0.324 (0.267, 0.38)	+
Neurological	phecode_NS_329-42	Cognitive communication deficit	0.379 (0.355, 0.422)	0.89 (0.88, 0.902)	0.511 (0.472, 0.537)	+	0.468 (0.424, 0.498)	0.889 (0.88, 0.901)	0.421 (0.392, 0.464)	+	0.527 (0.496, 0.564)	0.881 (0.867, 0.894)	0.353 (0.32, 0.38)	+
Neurological	phecode_NS_329-5	Mild cognitive impairment	0.708 (0.678, 0.736)	0.926 (0.916, 0.937)	0.217 (0.195, 0.245)	+	0.725 (0.692, 0.754)	0.923 (0.912, 0.936)	0.199 (0.174, 0.227)	+	0.748 (0.721, 0.785)	0.923 (0.912, 0.937)	0.175 (0.148, 0.198)	+
Neurological	phecode_NS_329-6	Transient global amnesia	0.643 (0.62, 0.662)	0.684 (0.66, 0.714)	0.041 (0.022, 0.066)	+	0.658 (0.637, 0.681)	0.69 (0.667, 0.72)	0.032 (0.015, 0.056)	+	0.646 (0.621, 0.667)	0.685 (0.657, 0.714)	0.039 (0.022, 0.063)	+
Neurological	phecode_NS_329-8	Altered mental status, unspecified	0.703 (0.693, 0.71)	0.76 (0.752, 0.77)	0.058 (0.051, 0.066)	+	0.726 (0.718, 0.736)	0.763 (0.755, 0.772)	0.036 (0.03, 0.043)	+	0.732 (0.724, 0.742)	0.759 (0.75, 0.767)	0.026 (0.02, 0.033)	+
Neurological	phecode_NS_330	Epilepsy, recurrent seizures, convulsions	0.577 (0.566, 0.586)	0.668 (0.657, 0.678)	0.091 (0.079, 0.104)	+	0.603 (0.594, 0.613)	0.672 (0.662, 0.682)	0.069 (0.059, 0.079)	+	0.601 (0.592, 0.612)	0.667 (0.656, 0.677)	0.066 (0.055, 0.077)	+
Neurological	phecode_NS_330-1	Epilepsy	0.564 (0.55, 0.575)	0.691 (0.679, 0.703)	0.127 (0.112, 0.14)	+	0.586 (0.574, 0.598)	0.693 (0.682, 0.705)	0.106 (0.093, 0.119)	+	0.59 (0.577, 0.602)	0.689 (0.676, 0.701)	0.099 (0.084, 0.11)	+
Neurological	phecode_NS_330-11	Generalized epilepsy	0.542 (0.511, 0.575)	0.71 (0.674, 0.742)	0.169 (0.128, 0.212)	+	0.584 (0.542, 0.612)	0.673 (0.638, 0.706)	0.089 (0.046, 0.139)	+	0.594 (0.565, 0.636)	0.753 (0.725, 0.777)	0.159 (0.124, 0.188)	+
Neurological	phecode_NS_330-12	Partial epilepsy	0.538 (0.507, 0.571)	0.729 (0.699, 0.761)	0.19 (0.147, 0.229)	+	0.557 (0.524, 0.59)	0.672 (0.638, 0.71)	0.116 (0.072, 0.163)	+	0.575 (0.536, 0.61)	0.721 (0.692, 0.754)	0.147 (0.11, 0.184)	+
Neurological	phecode_NS_330-3	Convulsions	0.588 (0.573, 0.6)	0.688 (0.671, 0.702)	0.1 (0.085, 0.117)	+	0.619 (0.606, 0.632)	0.693 (0.677, 0.708)	0.074 (0.058, 0.089)	+	0.623 (0.609, 0.637)	0.687 (0.67, 0.702)	0.065 (0.051, 0.081)	+
Neurological	phecode_NS_331	Headache	0.519 (0.513, 0.524)	0.721 (0.716, 0.726)	0.202 (0.195, 0.209)	+	0.567 (0.561, 0.572)	0.722 (0.718, 0.728)	0.156 (0.149, 0.163)	+	0.573 (0.568, 0.579)	0.721 (0.716, 0.726)	0.148 (0.141, 0.155)	+
Neurological	phecode_NS_331-1	Tension headache	0.542 (0.527, 0.56)	0.845 (0.834, 0.857)	0.302 (0.282, 0.322)	+	0.567 (0.547, 0.588)	0.845 (0.835, 0.858)	0.278 (0.256, 0.301)	+	0.589 (0.573, 0.605)	0.844 (0.833, 0.857)	0.255 (0.234, 0.274)	+
Neurological	phecode_NS_331-3	Headache syndromes, non migraine	0.488 (0.444, 0.538)	0.807 (0.77, 0.842)	0.32 (0.255, 0.378)	+	0.53 (0.479, 0.574)	0.797 (0.756, 0.833)	0.265 (0.208, 0.318)	+	0.576 (0.532, 0.624)	0.799 (0.76, 0.83)	0.222 (0.163, 0.268)	+
Neurological	phecode_NS_331-4	Cluster headaches	0.559 (0.495, 0.614)	0.899 (0.877, 0.926)	0.34 (0.283, 0.406)	+	0.579 (0.506, 0.64)	0.894 (0.869, 0.925)	0.316 (0.256, 0.371)	+	0.583 (0.515, 0.651)	0.863 (0.826, 0.905)	0.28 (0.223, 0.365)	+
Neurological	phecode_NS_331-6	Migraine	0.624 (0.615, 0.633)	0.726 (0.717, 0.737)	0.102 (0.093, 0.109)	+	0.633 (0.625, 0.642)	0.727 (0.72, 0.739)	0.094 (0.086, 0.102)	+	0.633 (0.624, 0.643)	0.725 (0.717, 0.737)	0.092 (0.083, 0.099)	+
Neurological	phecode_NS_331-61	Migraine with aura	0.574 (0.55, 0.594)	0.8 (0.781, 0.821)	0.226 (0.199, 0.257)	+	0.583 (0.561, 0.604)	0.8 (0.781, 0.822)	0.218 (0.189, 0.244)	+	0.597 (0.562, 0.617)	0.797 (0.777, 0.818)	0.2 (0.173, 0.233)	+
Neurological	phecode_NS_333	Sleep disorders	0.448 (0.441, 0.454)	0.781 (0.776, 0.787)	0.334 (0.325, 0.343)	+	0.574 (0.567, 0.581)	0.785 (0.78, 0.791)	0.211 (0.202, 0.219)	+	0.547 (0.541, 0.554)	0.781 (0.776, 0.787)	0.234 (0.226, 0.242)	+
Neurological	phecode_NS_333-1	Sleep apnea	0.571 (0.562, 0.58)	0.741 (0.732, 0.748)	0.17 (0.161, 0.181)	+	0.701 (0.692, 0.711)	0.759 (0.752, 0.766)	0.058 (0.052, 0.065)	+	0.651 (0.643, 0.658)	0.741 (0.732, 0.747)	0.09 (0.081, 0.099)	+
Neurological	phecode_NS_333-11	Obstructive sleep apnea	0.52 (0.499, 0.545)	0.926 (0.919, 0.932)	0.406 (0.381, 0.426)	+	0.693 (0.671, 0.713)	0.929 (0.923, 0.935)	0.237 (0.217, 0.257)	+	0.654 (0.631, 0.679)	0.923 (0.915, 0.93)	0.269 (0.242, 0.289)	+
Neurological	phecode_NS_333-2	Insomnia	0.415 (0.404, 0.424)	0.868 (0.862, 0.873)	0.453 (0.44, 0.465)	+	0.509 (0.498, 0.522)	0.868 (0.862, 0.874)	0.359 (0.348, 0.373)	+	0.533 (0.522, 0.544)	0.868 (0.861, 0.873)	0.335 (0.321, 0.348)	+
Neurological	phecode_NS_333-3	Hypersomnia	0.564 (0.515, 0.619)	0.792 (0.746, 0.834)	0.227 (0.166, 0.296)	+	0.615 (0.561, 0.668)	0.789 (0.744, 0.838)	0.174 (0.113, 0.226)	+	0.594 (0.54, 0.653)	0.771 (0.724, 0.822)	0.177 (0.125, 0.244)	+
Neurological	phecode_NS_333-4	Circadian rhythm sleep disorder	0.371 (0.342, 0.395)	0.881 (0.867, 0.894)	0.511 (0.482, 0.545)	+	0.437 (0.407, 0.469)	0.88 (0.866, 0.892)	0.443 (0.404, 0.476)	+	0.476 (0.441, 0.515)	0.877 (0.86, 0.893)	0.4 (0.363, 0.432)	+
Neurological	phecode_NS_333-5	Parasomnias	0.514 (0.45, 0.573)	0.816 (0.782, 0.861)	0.301 (0.231, 0.38)	+	0.535 (0.476, 0.598)	0.806 (0.767, 0.857)	0.271 (0.207, 0.336)	+	0.527 (0.459, 0.616)	0.8 (0.758, 0.859)	0.274 (0.178, 0.351)	+
Neurological	phecode_NS_333-6	Sleep related movement disorders	0.549 (0.523, 0.575)	0.902 (0.893, 0.91)	0.353 (0.328, 0.378)	+	0.599 (0.573, 0.624)	0.901 (0.893, 0.91)	0.302 (0.279, 0.326)	+	0.596 (0.574, 0.623)	0.898 (0.888, 0.907)	0.301 (0.277, 0.327)	+
Neurological	phecode_NS_333-64	Restless legs syndrome	0.549 (0.524, 0.571)	0.902 (0.894, 0.91)	0.353 (0.33, 0.38)	+	0.599 (0.574, 0.622)	0.901 (0.893, 0.912)	0.302 (0.277, 0.332)	+	0.597 (0.573, 0.621)	0.898 (0.89, 0.907)	0.301 (0.275, 0.324)	+
Neurological	phecode_NS_334	Disorders of facial and cranial nerves	0.564 (0.55, 0.576)	0.678 (0.666, 0.69)	0.114 (0.099, 0.131)	+	0.587 (0.574, 0.599)	0.679 (0.668, 0.689)	0.092 (0.08, 0.108)	+	0.598 (0.582, 0.611)	0.677 (0.666, 0.688)	0.079 (0.066, 0.094)	+
Neurological	phecode_NS_334-1	Trigeminal nerve disorders [CN5]	0.596 (0.576, 0.615)	0.754 (0.737, 0.776)	0.158 (0.138, 0.182)	+	0.597 (0.578, 0.615)	0.752 (0.734, 0.774)	0.156 (0.136, 0.178)	+	0.614 (0.597, 0.635)	0.753 (0.736, 0.775)	0.139 (0.12, 0.16)	+
Neurological	phecode_NS_334-11	Trigeminal neuralgia	0.608 (0.587, 0.628)	0.747 (0.73, 0.765)	0.139 (0.11, 0.162)	+	0.609 (0.588, 0.629)	0.745 (0.726, 0.763)	0.136 (0.111, 0.158)	+	0.622 (0.602, 0.648)	0.746 (0.729, 0.765)	0.124 (0.1, 0.146)	+
Neurological	phecode_NS_334-12	Atypical face pain	0.471 (0.419, 0.525)	0.824 (0.783, 0.877)	0.353 (0.284, 0.422)	+	0.559 (0.506, 0.615)	0.816 (0.78, 0.869)	0.259 (0.184, 0.339)	+	0.482 (0.4, 0.545)	0.799 (0.736, 0.857)	0.317 (0.237, 0.395)	+
Neurological	phecode_NS_334-2	Facial nerve disorders and weakness	0.549 (0.527, 0.567)	0.653 (0.633, 0.676)	0.104 (0.082, 0.131)	+	0.598 (0.576, 0.617)	0.66 (0.64, 0.683)	0.062 (0.042, 0.082)	+	0.594 (0.571, 0.616)	0.653 (0.634, 0.676)	0.058 (0.041, 0.083)	+
Neurological	phecode_NS_334-21	Bell's palsy	0.556 (0.534, 0.579)	0.653 (0.632, 0.672)	0.097 (0.075, 0.12)	+	0.609 (0.581, 0.629)	0.662 (0.643, 0.686)	0.053 (0.035, 0.071)	+	0.601 (0.581, 0.621)	0.652 (0.631, 0.671)	0.05 (0.03, 0.078)	+
Neurological	phecode_NS_334-4	Disorders of oculomotor nerves	0.604 (0.572, 0.641)	0.654 (0.617, 0.693)	0.05 (0.008, 0.091)	+	0.617 (0.582, 0.65)	0.653 (0.614, 0.695)	0.035 (-0.003, 0.07)	ns	0.637 (0.601, 0.67)	0.648 (0.609, 0.687)	0.011 (-0.025, 0.053)	ns
Neurological	phecode_NS_334-41	Third [oculomotor] nerve palsy	0.62 (0.556, 0.673)	0.676 (0.618, 0.737)	0.057 (-0.009, 0.138)	ns	0.634 (0.565, 0.69)	0.671 (0.616, 0.729)	0.039 (-0.018, 0.116)	ns	0.648 (0.593, 0.716)	0.658 (0.6, 0.719)	0.009 (-0.045, 0.06)	ns
Neurological	phecode_NS_334-42	Fourth [trochlear] nerve palsy	0.586 (0.504, 0.661)	0.631 (0.55, 0.716)	0.043 (-0.026, 0.118)	ns	0.616 (0.539, 0.682)	0.648 (0.571, 0.716)	0.031 (-0.027, 0.1)	ns	0.578 (0.508, 0.66)	0.615 (0.532, 0.7)	0.036 (-0.036, 0.102)	ns
Neurological	phecode_NS_334-44	Sixth [abducent] nerve palsy	0.595 (0.54, 0.659)	0.667 (0.609, 0.726)	0.071 (-0.011, 0.148)	ns	0.606 (0.537, 0.655)	0.658 (0.599, 0.712)	0.052 (-0.027, 0.113)	ns	0.647 (0.595, 0.705)	0.655 (0.601, 0.719)	0.007 (-0.068, 0.074)	ns
Neurological	phecode_NS_335	Nerve root and plexus disorders	0.525 (0.515, 0.534)	0.692 (0.683, 0.704)	0.168 (0.154, 0.18)	+	0.567 (0.559, 0.576)	0.695 (0.686, 0.706)	0.128 (0.116, 0.141)	+	0.553 (0.544, 0.562)	0.692 (0.683, 0.704)	0.14 (0.128, 0.153)	+
Neurological	phecode_NS_335-1	Nerve plexus lesions	0.511 (0.457, 0.578)	0.689 (0.622, 0.765)	0.178 (0.095, 0.254)	+	0.548 (0.481, 0.621)	0.695 (0.631, 0.777)	0.148 (0.078, 0.221)	+	0.575 (0.51, 0.652)	0.686 (0.621, 0.751)	0.11 (0.031, 0.192)	+
Neurological	phecode_NS_335-2	Nerve root lesions	0.393 (0.327, 0.462)	0.781 (0.734, 0.825)	0.389 (0.319, 0.469)	+	0.48 (0.422, 0.551)	0.768 (0.721, 0.817)	0.288 (0.222, 0.364)	+	0.433 (0.365, 0.512)	0.779 (0.734, 0.834)	0.348 (0.25, 0.411)	+
Neurological	phecode_NS_336	Mononeuropathies	0.552 (0.546, 0.558)	0.683 (0.678, 0.689)	0.131 (0.124, 0.139)	+	0.582 (0.575, 0.587)	0.685 (0.679, 0.69)	0.103 (0.097, 0.11)	+	0.577 (0.571, 0.584)	0.683 (0.677, 0.689)	0.106 (0.099, 0.113)	+
Neurological	phecode_NS_336-4	Mononeuritis of upper limb	0.548 (0.539, 0.555)	0.673 (0.665, 0.681)	0.126 (0.117, 0.135)	+	0.578 (0.571, 0.585)	0.676 (0.668, 0.684)	0.097 (0.09, 0.105)	+	0.571 (0.564, 0.58)	0.673 (0.665, 0.681)	0.102 (0.093, 0.109)	+
Neurological	phecode_NS_336-41	Carpal tunnel syndrome	0.563 (0.556, 0.569)	0.675 (0.667, 0.681)	0.112 (0.105, 0.12)	+	0.589 (0.581, 0.597)	0.677 (0.669, 0.684)	0.087 (0.079, 0.095)	+	0.582 (0.575, 0.588)	0.674 (0.667, 0.681)	0.093 (0.085, 0.1)	+
Neurological	phecode_NS_336-5	Mononeuritis of lower limb	0.553 (0.541, 0.566)	0.738 (0.727, 0.751)	0.185 (0.171, 0.2)	+	0.605 (0.593, 0.618)	0.74 (0.729, 0.753)	0.135 (0.121, 0.15)	+	0.565 (0.55, 0.58)	0.737 (0.727, 0.75)	0.173 (0.157, 0.189)	+
Neurological	phecode_NS_336-51	Lesion of sciatic nerve	0.536 (0.475, 0.597)	0.768 (0.724, 0.81)	0.231 (0.164, 0.297)	+	0.552 (0.489, 0.608)	0.764 (0.72, 0.813)	0.211 (0.15, 0.277)	+	0.543 (0.48, 0.608)	0.763 (0.718, 0.813)	0.221 (0.152, 0.281)	+
Neurological	phecode_NS_336-52	Meralgia paresthetica	0.317 (0.281, 0.346)	0.832 (0.813, 0.856)	0.514 (0.483, 0.552)	+	0.481 (0.446, 0.513)	0.831 (0.811, 0.853)	0.35 (0.315, 0.395)	+	0.392 (0.347, 0.426)	0.83 (0.811, 0.855)	0.437 (0.395, 0.486)	+
Neurological	phecode_NS_337	Polyneuropathies	0.626 (0.616, 0.636)	0.751 (0.74, 0.761)	0.126 (0.115, 0.139)	+	0.702 (0.692, 0.712)	0.752 (0.741, 0.762)	0.05 (0.042, 0.061)	+	0.709 (0.698, 0.719)	0.751 (0.74, 0.761)	0.042 (0.032, 0.05)	+
Neurological	phecode_NS_337-2	Inflammatory polyneuropathy	0.607 (0.572, 0.643)	0.64 (0.599, 0.677)	0.033 (-0.003, 0.066)	ns	0.617 (0.581, 0.651)	0.64 (0.6, 0.677)	0.024 (-0.009, 0.058)	ns	0.617 (0.582, 0.649)	0.634 (0.591, 0.673)	0.017 (-0.014, 0.046)	ns
Neurological	phecode_NS_337-21	Guillain-Barre syndrome [Acute infective polyneuritis]	0.589 (0.545, 0.638)	0.618 (0.569, 0.662)	0.03 (-0.018, 0.07)	ns	0.588 (0.538, 0.639)	0.617 (0.569, 0.658)	0.03 (-0.014, 0.072)	ns	0.569 (0.524, 0.618)	0.594 (0.543, 0.644)	0.024 (-0.02, 0.064)	ns
Neurological	phecode_NS_337-3	Toxic polyneuropathy	0.516 (0.472, 0.565)	0.628 (0.576, 0.705)	0.112 (0.055, 0.18)	+	0.566 (0.518, 0.614)	0.636 (0.59, 0.7)	0.071 (0.019, 0.145)	+	0.58 (0.518, 0.637)	0.62 (0.563, 0.693)	0.04 (-0.007, 0.095)	ns
Neurological	phecode_NS_338	Myasthenia gravis and other myoneural disorders	0.633 (0.59, 0.683)	0.716 (0.68, 0.761)	0.082 (0.035, 0.129)	+	0.646 (0.595, 0.698)	0.716 (0.681, 0.762)	0.071 (0.029, 0.109)	+	0.638 (0.595, 0.696)	0.705 (0.666, 0.748)	0.066 (0.021, 0.108)	+
Neurological	phecode_NS_338-1	Myasthenia gravis	0.635 (0.583, 0.681)	0.717 (0.677, 0.755)	0.082 (0.029, 0.139)	+	0.651 (0.604, 0.698)	0.714 (0.671, 0.758)	0.063 (0.014, 0.113)	+	0.642 (0.591, 0.688)	0.71 (0.665, 0.754)	0.068 (0.019, 0.118)	+
Neurological	phecode_NS_340	Myopathies	0.593 (0.554, 0.641)	0.718 (0.682, 0.759)	0.125 (0.078, 0.18)	+	0.649 (0.616, 0.681)	0.721 (0.69, 0.762)	0.072 (0.033, 0.113)	+	0.65 (0.611, 0.684)	0.709 (0.676, 0.751)	0.059 (0.026, 0.1)	+
Neurological	phecode_NS_341	Cerebral palsy and other paralytic syndromes	0.644 (0.63, 0.658)	0.734 (0.722, 0.746)	0.091 (0.077, 0.102)	+	0.685 (0.672, 0.698)	0.742 (0.73, 0.753)	0.057 (0.046, 0.068)	+	0.69 (0.678, 0.704)	0.736 (0.724, 0.748)	0.046 (0.035, 0.055)	+
Neurological	phecode_NS_341-1	Cerebral palsy	0.56 (0.486, 0.632)	0.66 (0.567, 0.734)	0.101 (0.018, 0.168)	+	0.617 (0.55, 0.686)	0.71 (0.645, 0.789)	0.092 (0.035, 0.144)	+	0.579 (0.508, 0.636)	0.697 (0.626, 0.774)	0.117 (0.058, 0.186)	+
Neurological	phecode_NS_341-2	Hemiplegia and hemiparesis	0.66 (0.647, 0.675)	0.75 (0.738, 0.762)	0.09 (0.073, 0.106)	+	0.702 (0.689, 0.718)	0.758 (0.747, 0.77)	0.056 (0.044, 0.073)	+	0.711 (0.699, 0.725)	0.752 (0.741, 0.764)	0.041 (0.026, 0.057)	+
Neurological	phecode_NS_341-6	Cauda equina syndrome	0.576 (0.528, 0.613)	0.686 (0.648, 0.729)	0.11 (0.061, 0.161)	+	0.61 (0.568, 0.652)	0.683 (0.642, 0.727)	0.073 (0.025, 0.116)	+	0.577 (0.531, 0.621)	0.682 (0.642, 0.728)	0.105 (0.05, 0.157)	+
Neurological	phecode_NS_342	Plegia and unspecified paralysis	0.576 (0.549, 0.601)	0.709 (0.681, 0.737)	0.133 (0.098, 0.166)	+	0.61 (0.583, 0.634)	0.689 (0.658, 0.723)	0.08 (0.039, 0.111)	+	0.637 (0.611, 0.664)	0.705 (0.68, 0.732)	0.069 (0.036, 0.096)	+
Neurological	phecode_NS_342-1	Paraplegia/Diplegia	0.566 (0.523, 0.614)	0.714 (0.675, 0.753)	0.149 (0.098, 0.191)	+	0.587 (0.546, 0.644)	0.713 (0.675, 0.757)	0.126 (0.074, 0.175)	+	0.597 (0.556, 0.65)	0.718 (0.68, 0.76)	0.122 (0.069, 0.166)	+
Neurological	phecode_NS_342-2	Quadriplegia	0.568 (0.502, 0.633)	0.715 (0.659, 0.782)	0.146 (0.063, 0.232)	+	0.595 (0.535, 0.661)	0.678 (0.624, 0.741)	0.084 (-0.006, 0.186)	ns	0.607 (0.536, 0.676)	0.701 (0.639, 0.759)	0.093 (0.022, 0.162)	+
Neurological	phecode_NS_342-4	Monoplegia	0.597 (0.557, 0.644)	0.735 (0.697, 0.778)	0.138 (0.089, 0.185)	+	0.647 (0.602, 0.698)	0.737 (0.693, 0.787)	0.09 (0.039, 0.133)	+	0.67 (0.628, 0.716)	0.721 (0.68, 0.766)	0.051 (0.012, 0.097)	+
Neurological	phecode_NS_343	Disorders of autonomic nervous system	0.549 (0.526, 0.573)	0.76 (0.737, 0.781)	0.21 (0.178, 0.243)	+	0.629 (0.601, 0.651)	0.757 (0.735, 0.78)	0.128 (0.101, 0.158)	+	0.64 (0.616, 0.667)	0.758 (0.736, 0.778)	0.118 (0.093, 0.144)	+
Neurological	phecode_NS_343-1	Peripheral autonomic neuropathy	0.667 (0.582, 0.749)	0.735 (0.665, 0.817)	0.067 (-0.009, 0.151)	ns	0.677 (0.597, 0.746)	0.722 (0.642, 0.795)	0.045 (-0.036, 0.112)	ns	0.692 (0.603, 0.811)	0.691 (0.609, 0.784)	-0.003 (-0.072, 0.059)	ns
Neurological	phecode_NS_343-3	Complex regional pain syndrome	0.455 (0.421, 0.491)	0.821 (0.797, 0.846)	0.366 (0.323, 0.415)	+	0.508 (0.468, 0.548)	0.817 (0.791, 0.845)	0.309 (0.265, 0.359)	+	0.527 (0.475, 0.564)	0.818 (0.794, 0.842)	0.292 (0.246, 0.348)	+
Neurological	phecode_NS_343-5	Horner's syndrome*	0.477 (0.409, 0.552)	0.58 (0.495, 0.646)	0.104 (0.013, 0.192)	+	0.497 (0.428, 0.575)	0.591 (0.511, 0.674)	0.093 (0.012, 0.173)	+	0.536 (0.456, 0.61)	0.568 (0.474, 0.657)	0.033 (-0.033, 0.096)	ns
Neurological	phecode_NS_344	Disorders of the circulation of the cerebrospinal fluid	0.572 (0.55, 0.598)	0.623 (0.6, 0.645)	0.05 (0.027, 0.077)	+	0.599 (0.574, 0.624)	0.628 (0.603, 0.652)	0.029 (0.007, 0.051)	+	0.596 (0.574, 0.619)	0.616 (0.592, 0.637)	0.019 (-0.007, 0.042)	ns
Neurological	phecode_NS_344-1	Hydrocephalus	0.6 (0.578, 0.627)	0.639 (0.614, 0.666)	0.038 (0.009, 0.063)	+	0.624 (0.599, 0.651)	0.646 (0.618, 0.673)	0.021 (-0.004, 0.047)	ns	0.624 (0.599, 0.649)	0.632 (0.606, 0.66)	0.008 (-0.02, 0.033)	ns
Neurological	phecode_NS_344-12	Obstructive hydrocephalus	0.58 (0.509, 0.64)	0.62 (0.541, 0.704)	0.039 (-0.039, 0.12)	ns	0.591 (0.533, 0.659)	0.623 (0.541, 0.7)	0.033 (-0.046, 0.112)	ns	0.576 (0.489, 0.656)	0.589 (0.511, 0.679)	0.015 (-0.078, 0.095)	ns
Neurological	phecode_NS_344-13	(Idiopathic) normal pressure hydrocephalus	0.723 (0.674, 0.764)	0.726 (0.673, 0.769)	0.003 (-0.057, 0.041)	ns	0.719 (0.668, 0.76)	0.721 (0.674, 0.766)	0.002 (-0.053, 0.046)	ns	0.716 (0.671, 0.756)	0.72 (0.676, 0.774)	0.004 (-0.052, 0.045)	ns
Neurological	phecode_NS_344-2	Benign intracranial hypertension	0.469 (0.403, 0.547)	0.581 (0.508, 0.663)	0.113 (0.016, 0.202)	+	0.614 (0.547, 0.708)	0.613 (0.548, 0.686)	-0.002 (-0.084, 0.063)	ns	0.503 (0.429, 0.571)	0.574 (0.493, 0.657)	0.07 (-0.013, 0.17)	ns
Neurological	phecode_NS_344-3	Cerebrospinal fluid leak	0.435 (0.374, 0.492)	0.593 (0.528, 0.652)	0.157 (0.082, 0.246)	+	0.505 (0.449, 0.565)	0.601 (0.532, 0.659)	0.094 (0.027, 0.161)	+	0.478 (0.391, 0.536)	0.594 (0.526, 0.658)	0.115 (0.054, 0.187)	+
Neurological	phecode_NS_345	Encephalopathy	0.614 (0.58, 0.653)	0.754 (0.709, 0.789)	0.14 (0.093, 0.184)	+	0.657 (0.619, 0.7)	0.748 (0.703, 0.791)	0.091 (0.045, 0.131)	+	0.7 (0.659, 0.745)	0.739 (0.69, 0.776)	0.039 (0.003, 0.074)	+
Neurological	phecode_NS_346	Brain damage and brain death	0.601 (0.578, 0.627)	0.626 (0.597, 0.654)	0.025 (-0.007, 0.049)	ns	0.625 (0.597, 0.652)	0.632 (0.602, 0.655)	0.007 (-0.021, 0.031)	ns	0.62 (0.596, 0.644)	0.619 (0.591, 0.644)	-0.001 (-0.03, 0.022)	ns
Neurological	phecode_NS_346-3	Anoxic brain damage	0.669 (0.635, 0.701)	0.717 (0.684, 0.753)	0.048 (0.012, 0.095)	+	0.709 (0.678, 0.739)	0.717 (0.681, 0.755)	0.008 (-0.02, 0.04)	ns	0.69 (0.655, 0.726)	0.705 (0.668, 0.743)	0.015 (-0.015, 0.053)	ns
Neurological	phecode_NS_346-5	Compression of brain	0.533 (0.46, 0.598)	0.553 (0.49, 0.611)	0.021 (-0.059, 0.106)	ns	0.504 (0.437, 0.589)	0.537 (0.48, 0.609)	0.035 (-0.048, 0.11)	ns	0.527 (0.459, 0.612)	0.532 (0.47, 0.599)	0.006 (-0.066, 0.088)	ns
Neurological	phecode_NS_346-6	Cerebral edema	0.595 (0.559, 0.638)	0.598 (0.566, 0.632)	0.003 (-0.035, 0.047)	ns	0.617 (0.577, 0.652)	0.607 (0.575, 0.644)	-0.01 (-0.038, 0.03)	ns	0.591 (0.553, 0.626)	0.586 (0.552, 0.624)	-0.004 (-0.04, 0.042)	ns
Neurological	phecode_NS_347	Other disorders of the brain and CNS	0.589 (0.57, 0.61)	0.66 (0.639, 0.681)	0.072 (0.051, 0.092)	+	0.606 (0.583, 0.628)	0.661 (0.638, 0.681)	0.055 (0.031, 0.076)	+	0.615 (0.597, 0.632)	0.659 (0.636, 0.677)	0.044 (0.022, 0.062)	+
Neurological	phecode_NS_347-1	Cerebral cysts	0.514 (0.462, 0.561)	0.627 (0.573, 0.682)	0.113 (0.045, 0.175)	+	0.542 (0.494, 0.588)	0.625 (0.567, 0.677)	0.083 (0.013, 0.153)	+	0.538 (0.485, 0.588)	0.614 (0.567, 0.665)	0.075 (0.019, 0.128)	+
Neurological	phecode_NS_347-2	Disorders of meninges	0.524 (0.457, 0.61)	0.672 (0.605, 0.752)	0.149 (0.052, 0.246)	+	0.495 (0.43, 0.555)	0.65 (0.586, 0.735)	0.155 (0.069, 0.243)	+	0.535 (0.443, 0.615)	0.648 (0.569, 0.738)	0.113 (0.026, 0.198)	+
Neurological	phecode_NS_348	Other diseases of spinal cord	0.59 (0.576, 0.603)	0.7 (0.687, 0.713)	0.11 (0.094, 0.124)	+	0.608 (0.596, 0.623)	0.701 (0.687, 0.714)	0.092 (0.078, 0.107)	+	0.62 (0.605, 0.637)	0.699 (0.687, 0.713)	0.08 (0.064, 0.094)	+
Neurological	phecode_NS_348-2	Myelopathies	0.585 (0.571, 0.602)	0.705 (0.69, 0.721)	0.12 (0.095, 0.137)	+	0.603 (0.588, 0.622)	0.706 (0.692, 0.723)	0.103 (0.085, 0.122)	+	0.61 (0.595, 0.626)	0.704 (0.689, 0.72)	0.094 (0.073, 0.109)	+
Neurological	phecode_NS_348-21	Vascular myelopathies	0.683 (0.621, 0.736)	0.766 (0.719, 0.809)	0.082 (0.037, 0.153)	+	0.696 (0.641, 0.745)	0.763 (0.711, 0.809)	0.067 (0.023, 0.129)	+	0.696 (0.64, 0.746)	0.748 (0.692, 0.799)	0.052 (0.005, 0.113)	+
Neurological	phecode_NS_348-4	Spinal cord compression*	0.642 (0.614, 0.671)	0.71 (0.67, 0.742)	0.068 (0.037, 0.098)	+	0.658 (0.633, 0.691)	0.706 (0.671, 0.739)	0.048 (0.022, 0.078)	+	0.687 (0.653, 0.719)	0.711 (0.671, 0.742)	0.024 (0.002, 0.052)	+
Neurological	phecode_NS_349	Disorder of nervous system	0.581 (0.567, 0.596)	0.727 (0.711, 0.744)	0.145 (0.128, 0.165)	+	0.606 (0.589, 0.624)	0.727 (0.711, 0.744)	0.12 (0.102, 0.137)	+	0.629 (0.612, 0.644)	0.726 (0.709, 0.742)	0.097 (0.08, 0.115)	+
Neurological	phecode_NS_349-1	Abnormal findings on diagnostic test of central nervous system	0.601 (0.579, 0.621)	0.665 (0.645, 0.689)	0.064 (0.046, 0.091)	+	0.628 (0.607, 0.647)	0.671 (0.651, 0.698)	0.042 (0.023, 0.064)	+	0.649 (0.626, 0.671)	0.664 (0.644, 0.688)	0.014 (-0.003, 0.034)	ns
Neurological	phecode_NS_349-13	Abnormal findings on diagnostic imaging of skull and head	0.621 (0.589, 0.644)	0.763 (0.736, 0.787)	0.142 (0.116, 0.171)	+	0.659 (0.631, 0.684)	0.766 (0.74, 0.792)	0.107 (0.077, 0.137)	+	0.687 (0.655, 0.718)	0.762 (0.735, 0.786)	0.075 (0.047, 0.101)	+
Neurological	phecode_NS_349-15	Intracranial space-occupying lesion found on diagnostic imaging of central nervous system*	0.557 (0.499, 0.61)	0.565 (0.516, 0.613)	0.007 (-0.056, 0.066)	ns	0.547 (0.472, 0.596)	0.564 (0.514, 0.608)	0.016 (-0.047, 0.077)	ns	0.583 (0.531, 0.628)	0.552 (0.5, 0.599)	-0.03 (-0.091, 0.02)	ns
Neurological	phecode_NS_349-2	Abnormal results of function studies of peripheral nervous system	0.55 (0.514, 0.586)	0.887 (0.875, 0.902)	0.336 (0.298, 0.369)	+	0.547 (0.51, 0.583)	0.884 (0.871, 0.9)	0.338 (0.3, 0.374)	+	0.572 (0.529, 0.624)	0.875 (0.858, 0.895)	0.303 (0.257, 0.343)	+
Neurological	phecode_NS_350	Other symptoms involving nervous system	0.71 (0.703, 0.715)	0.785 (0.778, 0.792)	0.076 (0.07, 0.082)	+	0.736 (0.729, 0.742)	0.787 (0.78, 0.793)	0.051 (0.045, 0.056)	+	0.745 (0.738, 0.751)	0.775 (0.767, 0.781)	0.03 (0.024, 0.036)	+
Neurological	phecode_NS_350-3	Abnormal reflex	0.492 (0.417, 0.551)	0.838 (0.796, 0.881)	0.346 (0.279, 0.423)	+	0.51 (0.417, 0.594)	0.823 (0.78, 0.878)	0.315 (0.244, 0.389)	+	0.526 (0.434, 0.596)	0.812 (0.751, 0.87)	0.286 (0.213, 0.365)	+
Neurological	phecode_NS_350-5	Repeated falls*	0.726 (0.719, 0.733)	0.8 (0.793, 0.806)	0.074 (0.067, 0.08)	+	0.754 (0.747, 0.76)	0.802 (0.795, 0.807)	0.048 (0.043, 0.054)	+	0.762 (0.754, 0.768)	0.799 (0.792, 0.805)	0.037 (0.033, 0.044)	+
Neurological	phecode_NS_351	Disturbances of skin sensation	0.464 (0.456, 0.471)	0.794 (0.788, 0.8)	0.33 (0.319, 0.341)	+	0.592 (0.584, 0.601)	0.795 (0.789, 0.802)	0.203 (0.194, 0.211)	+	0.524 (0.514, 0.534)	0.794 (0.788, 0.8)	0.27 (0.26, 0.281)	+
Neurological	phecode_NS_351-1	Anesthesia of skin*	0.26 (0.247, 0.274)	0.889 (0.882, 0.898)	0.629 (0.613, 0.646)	+	0.457 (0.436, 0.477)	0.889 (0.882, 0.898)	0.432 (0.409, 0.455)	+	0.481 (0.455, 0.503)	0.886 (0.879, 0.895)	0.405 (0.382, 0.43)	+
Neurological	phecode_NS_351-2	Hypoesthesia of skin*	0.647 (0.618, 0.676)	0.939 (0.924, 0.955)	0.291 (0.262, 0.327)	+	0.872 (0.848, 0.893)	0.938 (0.924, 0.955)	0.066 (0.045, 0.085)	+	0.85 (0.821, 0.881)	0.932 (0.916, 0.951)	0.081 (0.06, 0.104)	+
Neurological	phecode_NS_351-3	Paresthesia of skin*	0.438 (0.429, 0.451)	0.761 (0.752, 0.772)	0.323 (0.307, 0.339)	+	0.525 (0.515, 0.537)	0.762 (0.752, 0.773)	0.236 (0.223, 0.251)	+	0.534 (0.52, 0.546)	0.761 (0.752, 0.772)	0.226 (0.213, 0.241)	+
Neurological	phecode_NS_351-4	Hyperesthesia*	0.345 (0.283, 0.397)	0.885 (0.847, 0.92)	0.54 (0.473, 0.609)	+	0.661 (0.582, 0.744)	0.886 (0.848, 0.921)	0.225 (0.149, 0.305)	+	0.558 (0.481, 0.654)	0.856 (0.811, 0.907)	0.299 (0.211, 0.372)	+
Neurological	phecode_NS_352	Disturbances of sensation of smell and taste	0.44 (0.41, 0.473)	0.83 (0.816, 0.843)	0.391 (0.362, 0.417)	+	0.455 (0.431, 0.484)	0.827 (0.812, 0.842)	0.372 (0.337, 0.405)	+	0.474 (0.446, 0.505)	0.826 (0.812, 0.842)	0.352 (0.323, 0.382)	+
Neurological	phecode_NS_352-1	Anosmia and Parosmia*	0.442 (0.411, 0.477)	0.828 (0.809, 0.851)	0.386 (0.343, 0.438)	+	0.462 (0.421, 0.504)	0.826 (0.805, 0.849)	0.363 (0.327, 0.415)	+	0.463 (0.419, 0.508)	0.812 (0.787, 0.839)	0.349 (0.298, 0.407)	+
Neurological	phecode_NS_352-2	Parageusia*	0.494 (0.455, 0.535)	0.874 (0.854, 0.892)	0.381 (0.336, 0.42)	+	0.5 (0.458, 0.54)	0.87 (0.849, 0.889)	0.371 (0.331, 0.422)	+	0.522 (0.485, 0.563)	0.87 (0.85, 0.893)	0.349 (0.307, 0.384)	+
Neurological	phecode_NS_354	Dizziness and giddiness	0.56 (0.555, 0.565)	0.768 (0.764, 0.773)	0.208 (0.202, 0.214)	+	0.581 (0.575, 0.586)	0.769 (0.765, 0.774)	0.188 (0.182, 0.195)	+	0.594 (0.589, 0.599)	0.768 (0.764, 0.773)	0.174 (0.168, 0.18)	+
Neurological	phecode_NS_355	Coma and other alteration of consciousness	0.594 (0.578, 0.61)	0.732 (0.716, 0.749)	0.138 (0.119, 0.159)	+	0.636 (0.622, 0.653)	0.732 (0.716, 0.749)	0.096 (0.075, 0.114)	+	0.655 (0.638, 0.671)	0.73 (0.714, 0.747)	0.075 (0.052, 0.092)	+
Neurological	phecode_NS_355-1	Coma	0.608 (0.577, 0.637)	0.67 (0.629, 0.7)	0.062 (0.036, 0.092)	+	0.629 (0.595, 0.66)	0.672 (0.635, 0.702)	0.044 (0.018, 0.069)	+	0.64 (0.606, 0.673)	0.664 (0.625, 0.693)	0.025 (-0.002, 0.052)	ns
Neurological	phecode_NS_355-2	Alteration of consciousness	0.587 (0.568, 0.608)	0.764 (0.742, 0.785)	0.177 (0.15, 0.199)	+	0.639 (0.621, 0.656)	0.763 (0.743, 0.784)	0.124 (0.106, 0.146)	+	0.589 (0.566, 0.613)	0.763 (0.742, 0.784)	0.173 (0.147, 0.202)	+
Neurological	phecode_NS_356	Speech disturbance	0.638 (0.625, 0.648)	0.709 (0.697, 0.722)	0.072 (0.062, 0.085)	+	0.663 (0.649, 0.674)	0.712 (0.699, 0.724)	0.05 (0.039, 0.063)	+	0.674 (0.663, 0.685)	0.709 (0.697, 0.721)	0.035 (0.025, 0.045)	+
Neurological	phecode_NS_356-1	Dysarthria	0.644 (0.617, 0.678)	0.706 (0.669, 0.741)	0.061 (0.018, 0.093)	+	0.679 (0.65, 0.713)	0.714 (0.679, 0.751)	0.035 (-0.004, 0.061)	ns	0.686 (0.655, 0.717)	0.703 (0.666, 0.738)	0.017 (-0.015, 0.045)	ns
Neurological	phecode_NS_356-2	Aphasia and dysphasia	0.66 (0.645, 0.683)	0.705 (0.688, 0.724)	0.045 (0.026, 0.06)	+	0.676 (0.659, 0.7)	0.707 (0.691, 0.726)	0.031 (0.013, 0.048)	+	0.693 (0.674, 0.716)	0.706 (0.688, 0.724)	0.012 (-0.003, 0.024)	ns
Pregnancy	phecode_PP_900-1	Spontaneous abortion	0.955 (0.948, 0.963)	0.964 (0.956, 0.973)	0.009 (0.003, 0.015)	+	0.951 (0.941, 0.967)	0.957 (0.947, 0.973)	0.006 (0, 0.011)	ns	0.949 (0.938, 0.965)	0.957 (0.946, 0.973)	0.007 (0.001, 0.013)	+
Pregnancy	phecode_PP_901	Abnormal products of conception	0.739 (0.681, 0.79)	0.794 (0.747, 0.84)	0.054 (0.017, 0.091)	+	0.739 (0.683, 0.792)	0.79 (0.744, 0.837)	0.05 (0.012, 0.085)	+	0.735 (0.673, 0.789)	0.779 (0.727, 0.821)	0.044 (0.004, 0.074)	+
Pregnancy	phecode_PP_901-3	Missed abortion	0.729 (0.677, 0.79)	0.798 (0.759, 0.833)	0.068 (0.024, 0.105)	+	0.728 (0.678, 0.785)	0.792 (0.753, 0.828)	0.064 (0.019, 0.1)	+	0.723 (0.668, 0.782)	0.778 (0.727, 0.814)	0.055 (0.012, 0.087)	+
Pregnancy	phecode_PP_932	Known or suspected fetal abnormality affecting management of mother	0.955 (0.945, 0.967)	0.957 (0.947, 0.968)	0.002 (-0.001, 0.005)	ns	0.934 (0.908, 0.964)	0.933 (0.907, 0.964)	0 (-0.003, 0.002)	ns	0.932 (0.905, 0.962)	0.932 (0.904, 0.965)	0.001 (-0.002, 0.004)	ns
Pregnancy	phecode_PP_938	Other conditions or status of the mother complicating pregnancy, childbirth, or the puerperium	0.853 (0.817, 0.902)	0.855 (0.817, 0.899)	0.002 (-0.01, 0.014)	ns	0.845 (0.806, 0.9)	0.846 (0.805, 0.896)	0.001 (-0.01, 0.013)	ns	0.842 (0.8, 0.891)	0.842 (0.798, 0.89)	0 (-0.011, 0.01)	ns
Pregnancy	phecode_PP_940	Malposition and malpresentation of fetus	0.753 (0.693, 0.827)	0.818 (0.789, 0.852)	0.065 (0.024, 0.108)	+	0.744 (0.684, 0.824)	0.803 (0.767, 0.848)	0.059 (0.023, 0.099)	+	0.756 (0.7, 0.83)	0.807 (0.772, 0.853)	0.051 (0.018, 0.092)	+
Respiratory	phecode_RE_460	Respiratory infection	0.514 (0.511, 0.517)	0.806 (0.803, 0.809)	0.292 (0.288, 0.296)	+	0.552 (0.548, 0.555)	0.809 (0.807, 0.813)	0.258 (0.254, 0.262)	+	0.554 (0.55, 0.559)	0.806 (0.804, 0.809)	0.252 (0.248, 0.256)	+
Respiratory	phecode_RE_460-1	Acute upper respiratory infection	0.343 (0.337, 0.348)	0.857 (0.854, 0.86)	0.515 (0.509, 0.519)	+	0.418 (0.413, 0.423)	0.859 (0.855, 0.861)	0.441 (0.434, 0.447)	+	0.452 (0.445, 0.458)	0.857 (0.853, 0.86)	0.405 (0.4, 0.411)	+
Respiratory	phecode_RE_460-2	Acute lower respiratory infection	0.565 (0.561, 0.569)	0.793 (0.79, 0.796)	0.228 (0.223, 0.233)	+	0.606 (0.602, 0.611)	0.797 (0.794, 0.8)	0.191 (0.187, 0.196)	+	0.607 (0.603, 0.612)	0.793 (0.79, 0.796)	0.186 (0.182, 0.19)	+
Respiratory	phecode_RE_460-3	Pulmonary tuberculosis	0.511 (0.446, 0.564)	0.768 (0.722, 0.82)	0.256 (0.17, 0.34)	+	0.711 (0.652, 0.776)	0.785 (0.737, 0.84)	0.074 (0.014, 0.14)	+	0.54 (0.472, 0.605)	0.754 (0.708, 0.82)	0.215 (0.13, 0.287)	+
Respiratory	phecode_RE_462	Sinusitis	0.429 (0.423, 0.435)	0.827 (0.822, 0.832)	0.398 (0.388, 0.407)	+	0.48 (0.473, 0.487)	0.827 (0.822, 0.832)	0.346 (0.338, 0.354)	+	0.503 (0.495, 0.512)	0.827 (0.822, 0.832)	0.323 (0.315, 0.333)	+
Respiratory	phecode_RE_462-1	Acute sinusitis	0.456 (0.446, 0.466)	0.884 (0.879, 0.889)	0.428 (0.416, 0.438)	+	0.514 (0.502, 0.524)	0.884 (0.879, 0.889)	0.37 (0.358, 0.381)	+	0.533 (0.52, 0.544)	0.883 (0.878, 0.888)	0.351 (0.34, 0.361)	+
Respiratory	phecode_RE_462-2	Chronic sinusitis	0.433 (0.426, 0.439)	0.823 (0.818, 0.829)	0.391 (0.381, 0.398)	+	0.481 (0.474, 0.49)	0.824 (0.818, 0.829)	0.342 (0.333, 0.352)	+	0.502 (0.494, 0.509)	0.823 (0.818, 0.829)	0.321 (0.312, 0.331)	+
Respiratory	phecode_RE_463	Rhinitis and nasal congestion	0.401 (0.395, 0.407)	0.797 (0.792, 0.803)	0.397 (0.386, 0.404)	+	0.467 (0.459, 0.474)	0.8 (0.795, 0.805)	0.333 (0.324, 0.342)	+	0.44 (0.431, 0.447)	0.797 (0.792, 0.803)	0.358 (0.348, 0.367)	+
Respiratory	phecode_RE_463-1	Chronic rhinitis	0.495 (0.485, 0.508)	0.82 (0.812, 0.829)	0.325 (0.311, 0.34)	+	0.508 (0.498, 0.52)	0.82 (0.811, 0.829)	0.311 (0.297, 0.326)	+	0.526 (0.512, 0.539)	0.82 (0.811, 0.829)	0.294 (0.278, 0.309)	+
Respiratory	phecode_RE_463-2	Allergic rhinitis	0.342 (0.332, 0.35)	0.784 (0.776, 0.791)	0.442 (0.428, 0.454)	+	0.463 (0.454, 0.472)	0.787 (0.78, 0.794)	0.324 (0.312, 0.335)	+	0.418 (0.41, 0.427)	0.783 (0.775, 0.791)	0.365 (0.35, 0.377)	+
Respiratory	phecode_RE_463-21	Seasonal allergic rhinitis	0.346 (0.337, 0.356)	0.754 (0.745, 0.763)	0.408 (0.393, 0.424)	+	0.48 (0.471, 0.49)	0.759 (0.75, 0.768)	0.279 (0.265, 0.29)	+	0.432 (0.421, 0.443)	0.754 (0.745, 0.763)	0.322 (0.307, 0.334)	+
Respiratory	phecode_RE_463-23	Allergic rhinitis, due to animal hair and dander	0.621 (0.573, 0.672)	0.907 (0.888, 0.933)	0.286 (0.238, 0.334)	+	0.624 (0.57, 0.675)	0.902 (0.878, 0.931)	0.279 (0.23, 0.329)	+	0.622 (0.572, 0.68)	0.881 (0.847, 0.919)	0.258 (0.2, 0.309)	+
Respiratory	phecode_RE_463-3	Vasomotor rhinitis*	0.414 (0.344, 0.493)	0.862 (0.84, 0.892)	0.448 (0.376, 0.516)	+	0.476 (0.405, 0.557)	0.866 (0.839, 0.891)	0.39 (0.325, 0.466)	+	0.449 (0.341, 0.514)	0.844 (0.815, 0.877)	0.395 (0.336, 0.487)	+
Respiratory	phecode_RE_463-4	Nasal congestion*	0.407 (0.395, 0.421)	0.891 (0.884, 0.896)	0.484 (0.47, 0.499)	+	0.45 (0.436, 0.468)	0.891 (0.884, 0.896)	0.441 (0.425, 0.455)	+	0.46 (0.444, 0.481)	0.891 (0.884, 0.896)	0.431 (0.412, 0.448)	+
Respiratory	phecode_RE_463-5	Postnasal drip	0.523 (0.503, 0.549)	0.897 (0.89, 0.905)	0.374 (0.351, 0.393)	+	0.54 (0.514, 0.566)	0.897 (0.89, 0.905)	0.357 (0.333, 0.381)	+	0.556 (0.534, 0.579)	0.896 (0.889, 0.904)	0.34 (0.319, 0.364)	+
Respiratory	phecode_RE_464	Nasopharyngitis	0.454 (0.44, 0.469)	0.84 (0.833, 0.85)	0.386 (0.37, 0.402)	+	0.494 (0.478, 0.509)	0.84 (0.832, 0.85)	0.347 (0.329, 0.364)	+	0.503 (0.484, 0.519)	0.84 (0.832, 0.849)	0.337 (0.318, 0.354)	+
Respiratory	phecode_RE_464-1	Acute nasopharyngitis	0.453 (0.44, 0.466)	0.842 (0.833, 0.851)	0.389 (0.37, 0.405)	+	0.493 (0.473, 0.507)	0.842 (0.833, 0.851)	0.349 (0.329, 0.365)	+	0.502 (0.484, 0.519)	0.841 (0.833, 0.85)	0.339 (0.323, 0.356)	+
Respiratory	phecode_RE_465	Pharyngitis	0.443 (0.434, 0.451)	0.842 (0.837, 0.848)	0.399 (0.389, 0.408)	+	0.504 (0.495, 0.514)	0.844 (0.839, 0.85)	0.34 (0.332, 0.35)	+	0.522 (0.514, 0.532)	0.842 (0.837, 0.848)	0.32 (0.308, 0.33)	+
Respiratory	phecode_RE_465-1	Acute Pharyngitis	0.448 (0.438, 0.456)	0.845 (0.84, 0.85)	0.397 (0.387, 0.406)	+	0.505 (0.498, 0.512)	0.847 (0.842, 0.851)	0.342 (0.334, 0.352)	+	0.524 (0.516, 0.531)	0.845 (0.84, 0.849)	0.321 (0.313, 0.331)	+
Respiratory	phecode_RE_465-11	Streptococcal tonsillitis/pharyngitis	0.353 (0.285, 0.435)	0.824 (0.78, 0.875)	0.471 (0.374, 0.554)	+	0.352 (0.292, 0.422)	0.816 (0.771, 0.87)	0.464 (0.377, 0.549)	+	0.385 (0.313, 0.456)	0.773 (0.716, 0.838)	0.388 (0.302, 0.465)	+
Respiratory	phecode_RE_465-2	Chronic Pharyngitis	0.463 (0.454, 0.472)	0.881 (0.876, 0.886)	0.418 (0.408, 0.427)	+	0.521 (0.512, 0.531)	0.883 (0.878, 0.888)	0.362 (0.352, 0.372)	+	0.537 (0.527, 0.547)	0.881 (0.876, 0.886)	0.344 (0.334, 0.354)	+
Respiratory	phecode_RE_466	Tonsillitis and adenoiditis	0.598 (0.581, 0.612)	0.743 (0.729, 0.754)	0.145 (0.129, 0.162)	+	0.612 (0.599, 0.628)	0.746 (0.733, 0.758)	0.134 (0.118, 0.15)	+	0.609 (0.592, 0.622)	0.741 (0.728, 0.753)	0.133 (0.116, 0.149)	+
Respiratory	phecode_RE_466-1	Acute tonsillitis and adenoiditis	0.622 (0.603, 0.64)	0.807 (0.791, 0.822)	0.185 (0.167, 0.208)	+	0.636 (0.619, 0.654)	0.81 (0.796, 0.825)	0.174 (0.155, 0.196)	+	0.631 (0.613, 0.649)	0.804 (0.789, 0.821)	0.173 (0.157, 0.194)	+
Respiratory	phecode_RE_466-3	Peritonsillar abscess	0.63 (0.595, 0.672)	0.639 (0.598, 0.69)	0.008 (-0.024, 0.039)	ns	0.635 (0.581, 0.673)	0.637 (0.585, 0.684)	0.001 (-0.026, 0.023)	ns	0.64 (0.606, 0.674)	0.65 (0.614, 0.69)	0.011 (-0.018, 0.038)	ns
Respiratory	phecode_RE_466-4	Hypertrophy of tonsils and adenoids	0.599 (0.561, 0.633)	0.734 (0.705, 0.77)	0.136 (0.101, 0.171)	+	0.624 (0.596, 0.659)	0.739 (0.708, 0.77)	0.116 (0.083, 0.148)	+	0.617 (0.585, 0.648)	0.735 (0.706, 0.77)	0.118 (0.086, 0.15)	+
Respiratory	phecode_RE_467	Laryngitis and tracheitis	0.467 (0.454, 0.48)	0.852 (0.843, 0.86)	0.384 (0.371, 0.404)	+	0.55 (0.535, 0.563)	0.852 (0.842, 0.86)	0.301 (0.287, 0.322)	+	0.542 (0.528, 0.559)	0.85 (0.841, 0.859)	0.308 (0.292, 0.326)	+
Respiratory	phecode_RE_467-1	Acute laryngitis and tracheitis	0.478 (0.463, 0.492)	0.869 (0.861, 0.877)	0.39 (0.375, 0.404)	+	0.562 (0.547, 0.574)	0.869 (0.861, 0.877)	0.307 (0.292, 0.322)	+	0.559 (0.545, 0.574)	0.867 (0.859, 0.875)	0.308 (0.292, 0.324)	+
Respiratory	phecode_RE_467-2	Chronic laryngitis and laryngotracheitis	0.388 (0.323, 0.462)	0.736 (0.678, 0.81)	0.346 (0.253, 0.457)	+	0.414 (0.351, 0.482)	0.727 (0.664, 0.808)	0.312 (0.229, 0.408)	+	0.445 (0.365, 0.535)	0.733 (0.673, 0.81)	0.288 (0.198, 0.38)	+
Respiratory	phecode_RE_468	Pneumonia	0.672 (0.668, 0.676)	0.734 (0.728, 0.739)	0.062 (0.058, 0.066)	+	0.706 (0.702, 0.71)	0.742 (0.737, 0.747)	0.036 (0.033, 0.04)	+	0.705 (0.701, 0.709)	0.733 (0.727, 0.738)	0.028 (0.025, 0.032)	+
Respiratory	phecode_RE_468-1	Viral pneumonia	0.601 (0.572, 0.628)	0.697 (0.663, 0.724)	0.096 (0.066, 0.121)	+	0.649 (0.615, 0.676)	0.706 (0.673, 0.737)	0.057 (0.029, 0.075)	+	0.662 (0.631, 0.687)	0.693 (0.657, 0.721)	0.031 (0.011, 0.054)	+
Respiratory	phecode_RE_468-2	Bacterial pneumonia	0.642 (0.627, 0.658)	0.727 (0.711, 0.745)	0.086 (0.069, 0.102)	+	0.686 (0.669, 0.702)	0.736 (0.72, 0.752)	0.05 (0.035, 0.067)	+	0.694 (0.68, 0.71)	0.699 (0.68, 0.718)	0.005 (-0.011, 0.023)	ns
Respiratory	phecode_RE_468-21	Pneumonia due to Streptococcus pneumoniae	0.6 (0.566, 0.639)	0.68 (0.642, 0.716)	0.081 (0.042, 0.12)	+	0.652 (0.618, 0.685)	0.694 (0.661, 0.727)	0.041 (0.01, 0.073)	+	0.647 (0.61, 0.685)	0.674 (0.638, 0.71)	0.027 (-0.004, 0.059)	ns
Respiratory	phecode_RE_468-22	Pneumonia due to Pseudomonas	0.679 (0.635, 0.725)	0.819 (0.769, 0.862)	0.14 (0.071, 0.195)	+	0.738 (0.693, 0.78)	0.834 (0.799, 0.873)	0.096 (0.042, 0.151)	+	0.769 (0.729, 0.809)	0.828 (0.792, 0.862)	0.06 (0.021, 0.104)	+
Respiratory	phecode_RE_468-5	Pneumonia due to fungus	0.631 (0.6, 0.662)	0.756 (0.721, 0.793)	0.125 (0.07, 0.175)	+	0.655 (0.622, 0.689)	0.771 (0.74, 0.806)	0.116 (0.075, 0.154)	+	0.686 (0.647, 0.718)	0.761 (0.725, 0.794)	0.075 (0.032, 0.11)	+
Respiratory	phecode_RE_468-8	Bronchopneumonia	0.721 (0.702, 0.737)	0.786 (0.767, 0.805)	0.064 (0.049, 0.08)	+	0.75 (0.733, 0.765)	0.79 (0.773, 0.809)	0.04 (0.029, 0.053)	+	0.754 (0.736, 0.772)	0.739 (0.715, 0.762)	-0.015 (-0.036, 0.006)	ns
Respiratory	phecode_RE_468-9	Lobar pneumonia*	0.671 (0.666, 0.677)	0.739 (0.733, 0.747)	0.068 (0.062, 0.073)	+	0.709 (0.704, 0.715)	0.747 (0.742, 0.754)	0.038 (0.034, 0.043)	+	0.708 (0.702, 0.714)	0.738 (0.732, 0.746)	0.031 (0.025, 0.035)	+
Respiratory	phecode_RE_469	Bronchitis	0.451 (0.443, 0.457)	0.854 (0.85, 0.857)	0.403 (0.395, 0.411)	+	0.522 (0.515, 0.53)	0.855 (0.851, 0.859)	0.332 (0.325, 0.341)	+	0.505 (0.495, 0.512)	0.854 (0.85, 0.858)	0.349 (0.34, 0.359)	+
Respiratory	phecode_RE_469-1	Acute bronchitis	0.466 (0.454, 0.479)	0.858 (0.851, 0.866)	0.391 (0.378, 0.407)	+	0.542 (0.528, 0.559)	0.859 (0.852, 0.867)	0.317 (0.301, 0.336)	+	0.523 (0.506, 0.539)	0.857 (0.85, 0.865)	0.334 (0.316, 0.356)	+
Respiratory	phecode_RE_469-2	Chronic bronchitis	0.652 (0.635, 0.671)	0.894 (0.882, 0.905)	0.242 (0.223, 0.261)	+	0.768 (0.752, 0.783)	0.863 (0.848, 0.879)	0.095 (0.079, 0.118)	+	0.77 (0.752, 0.79)	0.894 (0.882, 0.905)	0.124 (0.106, 0.14)	+
Respiratory	phecode_RE_470	Acute bronchiolitis	0.501 (0.433, 0.572)	0.666 (0.591, 0.74)	0.165 (0.079, 0.254)	+	0.611 (0.535, 0.677)	0.667 (0.593, 0.743)	0.055 (-0.024, 0.122)	ns	0.524 (0.449, 0.601)	0.639 (0.564, 0.717)	0.115 (0.022, 0.21)	+
Respiratory	phecode_RE_471	Other disorders of nose and nasal sinuses	0.465 (0.457, 0.474)	0.731 (0.724, 0.738)	0.266 (0.254, 0.278)	+	0.52 (0.511, 0.527)	0.732 (0.725, 0.739)	0.212 (0.202, 0.221)	+	0.504 (0.497, 0.514)	0.731 (0.724, 0.738)	0.227 (0.217, 0.238)	+
Respiratory	phecode_RE_471-1	Cyst and mucocele of nose and nasal sinus*	0.494 (0.419, 0.566)	0.576 (0.507, 0.654)	0.082 (-0.002, 0.173)	ns	0.481 (0.417, 0.549)	0.542 (0.47, 0.615)	0.062 (-0.026, 0.149)	ns	0.462 (0.393, 0.529)	0.537 (0.439, 0.606)	0.075 (0, 0.162)	ns
Respiratory	phecode_RE_471-2	Deviated nasal septum	0.607 (0.593, 0.625)	0.663 (0.646, 0.677)	0.056 (0.04, 0.069)	+	0.617 (0.603, 0.633)	0.666 (0.649, 0.682)	0.049 (0.035, 0.062)	+	0.609 (0.595, 0.625)	0.662 (0.645, 0.676)	0.053 (0.039, 0.067)	+
Respiratory	phecode_RE_471-3	Hypertrophy of nasal turbinates	0.601 (0.581, 0.624)	0.68 (0.659, 0.7)	0.08 (0.056, 0.104)	+	0.602 (0.582, 0.63)	0.675 (0.654, 0.696)	0.073 (0.053, 0.1)	+	0.601 (0.58, 0.627)	0.678 (0.657, 0.7)	0.077 (0.053, 0.101)	+
Respiratory	phecode_RE_471-5	Nasal polyps	0.602 (0.588, 0.617)	0.678 (0.662, 0.69)	0.076 (0.061, 0.089)	+	0.615 (0.599, 0.631)	0.681 (0.666, 0.694)	0.066 (0.053, 0.078)	+	0.607 (0.593, 0.622)	0.676 (0.66, 0.689)	0.069 (0.054, 0.081)	+
Respiratory	phecode_RE_472	Diseases of vocal cords and larynx, not elsewhere classified	0.567 (0.548, 0.587)	0.659 (0.643, 0.677)	0.091 (0.072, 0.111)	+	0.63 (0.612, 0.646)	0.673 (0.654, 0.69)	0.043 (0.029, 0.057)	+	0.599 (0.578, 0.62)	0.66 (0.645, 0.678)	0.061 (0.044, 0.081)	+
Respiratory	phecode_RE_472-1	Paralysis of vocal cords and larynx	0.607 (0.571, 0.648)	0.672 (0.635, 0.711)	0.064 (0.026, 0.105)	+	0.64 (0.596, 0.672)	0.678 (0.638, 0.714)	0.037 (0.003, 0.072)	+	0.651 (0.615, 0.685)	0.667 (0.633, 0.704)	0.017 (-0.015, 0.045)	ns
Respiratory	phecode_RE_472-2	Polyp of vocal cord and larynx	0.568 (0.514, 0.619)	0.696 (0.653, 0.75)	0.128 (0.074, 0.192)	+	0.646 (0.604, 0.691)	0.696 (0.648, 0.751)	0.051 (0.011, 0.102)	+	0.58 (0.528, 0.637)	0.683 (0.641, 0.735)	0.103 (0.048, 0.156)	+
Respiratory	phecode_RE_472-3	Edema of larynx	0.533 (0.458, 0.592)	0.721 (0.667, 0.768)	0.188 (0.126, 0.268)	+	0.721 (0.669, 0.788)	0.757 (0.708, 0.809)	0.037 (0.001, 0.07)	+	0.55 (0.484, 0.613)	0.711 (0.654, 0.759)	0.161 (0.094, 0.222)	+
Respiratory	phecode_RE_472-4	Laryngeal spasm	0.577 (0.505, 0.66)	0.665 (0.595, 0.727)	0.086 (-0.008, 0.161)	ns	0.57 (0.497, 0.641)	0.676 (0.618, 0.736)	0.106 (0.025, 0.171)	+	0.548 (0.463, 0.633)	0.621 (0.548, 0.687)	0.072 (-0.005, 0.148)	ns
Respiratory	phecode_RE_472-6	Nodules of vocal cords*	0.367 (0.284, 0.44)	0.655 (0.56, 0.733)	0.288 (0.185, 0.416)	+	0.492 (0.425, 0.564)	0.622 (0.539, 0.709)	0.128 (0.022, 0.238)	+	0.377 (0.272, 0.46)	0.631 (0.545, 0.725)	0.255 (0.162, 0.339)	+
Respiratory	phecode_RE_474	Chronic obstructive pulmonary disease [COPD]	0.673 (0.667, 0.678)	0.797 (0.793, 0.801)	0.124 (0.118, 0.129)	+	0.796 (0.792, 0.799)	0.843 (0.84, 0.847)	0.048 (0.044, 0.051)	+	0.694 (0.689, 0.699)	0.797 (0.794, 0.801)	0.103 (0.097, 0.108)	+
Respiratory	phecode_RE_474-1	Emphysema	0.694 (0.682, 0.706)	0.819 (0.809, 0.829)	0.126 (0.114, 0.135)	+	0.833 (0.826, 0.842)	0.871 (0.862, 0.878)	0.038 (0.033, 0.042)	+	0.747 (0.736, 0.757)	0.779 (0.763, 0.791)	0.033 (0.022, 0.046)	+
Respiratory	phecode_RE_474-13	Centrilobular emphysema*	0.627 (0.581, 0.676)	0.785 (0.739, 0.829)	0.158 (0.11, 0.212)	+	0.85 (0.822, 0.874)	0.882 (0.856, 0.91)	0.032 (0.011, 0.056)	+	0.692 (0.639, 0.75)	0.777 (0.729, 0.829)	0.085 (0.037, 0.135)	+
Respiratory	phecode_RE_475	Asthma	0.533 (0.528, 0.538)	0.663 (0.658, 0.667)	0.13 (0.125, 0.135)	+	0.55 (0.545, 0.554)	0.664 (0.66, 0.669)	0.114 (0.109, 0.119)	+	0.543 (0.537, 0.547)	0.663 (0.659, 0.668)	0.121 (0.115, 0.126)	+
Respiratory	phecode_RE_475-5	Exercise induced bronchospasm	0.322 (0.263, 0.391)	0.929 (0.912, 0.945)	0.607 (0.542, 0.672)	+	0.421 (0.348, 0.492)	0.92 (0.898, 0.943)	0.5 (0.425, 0.567)	+	0.43 (0.344, 0.505)	0.895 (0.859, 0.936)	0.467 (0.392, 0.537)	+
Respiratory	phecode_RE_476	Bronchiectasis	0.686 (0.675, 0.695)	0.784 (0.773, 0.795)	0.098 (0.085, 0.105)	+	0.701 (0.689, 0.71)	0.786 (0.776, 0.797)	0.085 (0.073, 0.094)	+	0.72 (0.708, 0.729)	0.784 (0.773, 0.795)	0.064 (0.054, 0.072)	+
Respiratory	phecode_RE_477	Inhalation lung injury	0.772 (0.752, 0.789)	0.816 (0.796, 0.833)	0.043 (0.029, 0.059)	+	0.795 (0.776, 0.811)	0.822 (0.803, 0.839)	0.027 (0.016, 0.041)	+	0.791 (0.771, 0.808)	0.814 (0.795, 0.832)	0.023 (0.011, 0.036)	+
Respiratory	phecode_RE_477-1	Pneumoconiosis	0.869 (0.849, 0.886)	0.889 (0.871, 0.906)	0.021 (0.01, 0.032)	+	0.884 (0.862, 0.902)	0.893 (0.874, 0.912)	0.009 (-0.001, 0.016)	ns	0.88 (0.858, 0.898)	0.886 (0.867, 0.905)	0.007 (-0.003, 0.016)	ns
Respiratory	phecode_RE_477-2	Hypersensitivity pneumonitis	0.603 (0.559, 0.649)	0.712 (0.653, 0.761)	0.109 (0.049, 0.155)	+	0.66 (0.603, 0.715)	0.72 (0.659, 0.769)	0.059 (-0.01, 0.104)	ns	0.64 (0.587, 0.687)	0.692 (0.626, 0.745)	0.052 (0.003, 0.1)	+
Respiratory	phecode_RE_478	Aspiration pneumonia	0.725 (0.713, 0.739)	0.786 (0.773, 0.798)	0.06 (0.047, 0.074)	+	0.746 (0.733, 0.759)	0.788 (0.776, 0.8)	0.042 (0.032, 0.054)	+	0.751 (0.737, 0.764)	0.785 (0.772, 0.797)	0.034 (0.024, 0.047)	+
Respiratory	phecode_RE_479	Pulmonary insufficiency and acute respiratory distress syndrome	0.657 (0.65, 0.665)	0.736 (0.728, 0.743)	0.079 (0.072, 0.086)	+	0.702 (0.695, 0.709)	0.744 (0.737, 0.751)	0.043 (0.036, 0.049)	+	0.698 (0.69, 0.706)	0.734 (0.726, 0.741)	0.037 (0.03, 0.043)	+
Respiratory	phecode_RE_479-1	Acute respiratory distress syndrome [ARDS]*	0.649 (0.609, 0.695)	0.735 (0.69, 0.773)	0.086 (0.039, 0.125)	+	0.698 (0.654, 0.741)	0.745 (0.698, 0.782)	0.047 (0.009, 0.091)	+	0.677 (0.634, 0.721)	0.719 (0.664, 0.761)	0.043 (-0.006, 0.09)	ns
Respiratory	phecode_RE_479-3	Respiratory failure	0.68 (0.67, 0.692)	0.791 (0.781, 0.8)	0.11 (0.097, 0.121)	+	0.751 (0.739, 0.762)	0.803 (0.794, 0.812)	0.052 (0.042, 0.061)	+	0.743 (0.731, 0.753)	0.788 (0.778, 0.799)	0.045 (0.035, 0.057)	+
Respiratory	phecode_RE_479-31	Acute respiratory failure	0.685 (0.653, 0.721)	0.794 (0.767, 0.82)	0.109 (0.078, 0.148)	+	0.742 (0.717, 0.769)	0.799 (0.774, 0.827)	0.057 (0.031, 0.081)	+	0.743 (0.716, 0.78)	0.789 (0.761, 0.815)	0.046 (0.021, 0.072)	+
Respiratory	phecode_RE_479-32	Chronic respiratory failure	0.638 (0.605, 0.678)	0.755 (0.711, 0.791)	0.118 (0.05, 0.167)	+	0.76 (0.722, 0.811)	0.813 (0.781, 0.847)	0.054 (0.01, 0.095)	+	0.752 (0.711, 0.793)	0.835 (0.804, 0.867)	0.083 (0.044, 0.122)	+
Respiratory	phecode_RE_479-6	Pulmonary collapse [Atelectasis]	0.642 (0.632, 0.651)	0.705 (0.696, 0.716)	0.063 (0.054, 0.071)	+	0.673 (0.664, 0.683)	0.711 (0.702, 0.722)	0.038 (0.03, 0.047)	+	0.67 (0.66, 0.681)	0.703 (0.694, 0.714)	0.033 (0.026, 0.042)	+
Respiratory	phecode_RE_480	Pulmonary edema	0.68 (0.659, 0.701)	0.779 (0.76, 0.803)	0.099 (0.079, 0.119)	+	0.75 (0.732, 0.77)	0.789 (0.772, 0.809)	0.039 (0.021, 0.059)	+	0.747 (0.728, 0.766)	0.776 (0.758, 0.802)	0.028 (0.012, 0.047)	+
Respiratory	phecode_RE_481	Interstitial pulmonary diseases	0.721 (0.705, 0.734)	0.778 (0.767, 0.79)	0.057 (0.045, 0.068)	+	0.752 (0.739, 0.763)	0.787 (0.777, 0.799)	0.035 (0.026, 0.043)	+	0.749 (0.736, 0.76)	0.777 (0.766, 0.789)	0.028 (0.018, 0.039)	+
Respiratory	phecode_RE_481-1	Pulmonary eosinophilia	0.476 (0.405, 0.548)	0.732 (0.653, 0.804)	0.256 (0.151, 0.366)	+	0.518 (0.437, 0.596)	0.729 (0.653, 0.812)	0.209 (0.12, 0.316)	+	0.514 (0.404, 0.608)	0.738 (0.661, 0.804)	0.224 (0.126, 0.337)	+
Respiratory	phecode_RE_481-4	Pulmonary fibrosis	0.716 (0.677, 0.761)	0.922 (0.908, 0.936)	0.207 (0.169, 0.241)	+	0.752 (0.715, 0.788)	0.923 (0.909, 0.937)	0.172 (0.142, 0.201)	+	0.746 (0.715, 0.786)	0.919 (0.904, 0.933)	0.174 (0.138, 0.202)	+
Respiratory	phecode_RE_482	Suppurative and necrotic conditions of the lower respiratory tract	0.643 (0.608, 0.669)	0.705 (0.681, 0.741)	0.062 (0.038, 0.094)	+	0.699 (0.675, 0.723)	0.72 (0.696, 0.753)	0.021 (0.001, 0.045)	+	0.675 (0.642, 0.704)	0.699 (0.674, 0.732)	0.023 (0, 0.051)	ns
Respiratory	phecode_RE_482-1	Abscess of lung and mediastinum	0.632 (0.574, 0.68)	0.75 (0.691, 0.801)	0.118 (0.042, 0.181)	+	0.713 (0.658, 0.773)	0.76 (0.714, 0.809)	0.048 (0.003, 0.087)	+	0.662 (0.606, 0.721)	0.742 (0.686, 0.79)	0.081 (0.017, 0.131)	+
Respiratory	phecode_RE_482-2	Pyothorax (empyema)	0.639 (0.608, 0.664)	0.691 (0.657, 0.72)	0.053 (0.019, 0.084)	+	0.691 (0.664, 0.722)	0.706 (0.676, 0.735)	0.015 (-0.012, 0.039)	ns	0.67 (0.641, 0.696)	0.686 (0.651, 0.714)	0.016 (-0.012, 0.043)	ns
Respiratory	phecode_RE_483	Pleural effusion	0.675 (0.669, 0.68)	0.72 (0.715, 0.727)	0.045 (0.04, 0.051)	+	0.696 (0.691, 0.702)	0.724 (0.719, 0.731)	0.028 (0.024, 0.033)	+	0.703 (0.697, 0.71)	0.719 (0.713, 0.725)	0.016 (0.011, 0.021)	+
Respiratory	phecode_RE_484	Pneumothorax and air leak	0.661 (0.641, 0.679)	0.693 (0.673, 0.712)	0.032 (0.016, 0.049)	+	0.702 (0.682, 0.718)	0.711 (0.692, 0.731)	0.009 (-0.002, 0.02)	ns	0.683 (0.66, 0.703)	0.688 (0.668, 0.707)	0.006 (-0.009, 0.023)	ns
Respiratory	phecode_RE_484-1	Spontaneous pneumothorax	0.627 (0.57, 0.675)	0.702 (0.651, 0.749)	0.076 (0.025, 0.146)	+	0.715 (0.659, 0.781)	0.736 (0.687, 0.785)	0.021 (-0.015, 0.054)	ns	0.661 (0.606, 0.708)	0.69 (0.634, 0.742)	0.028 (-0.025, 0.077)	ns
Respiratory	phecode_RE_484-4	Interstitial emphysema [Pneumomediastinum]	0.702 (0.609, 0.812)	0.699 (0.605, 0.778)	-0.003 (-0.085, 0.069)	ns	0.721 (0.641, 0.82)	0.717 (0.64, 0.787)	-0.003 (-0.059, 0.054)	ns	0.69 (0.601, 0.793)	0.687 (0.597, 0.771)	-0.003 (-0.067, 0.055)	ns
Respiratory	phecode_RE_486	Other respiratory disorders	0.482 (0.477, 0.487)	0.841 (0.836, 0.845)	0.359 (0.352, 0.365)	+	0.541 (0.536, 0.546)	0.843 (0.838, 0.847)	0.301 (0.295, 0.308)	+	0.536 (0.53, 0.541)	0.841 (0.836, 0.845)	0.305 (0.299, 0.311)	+
Respiratory	phecode_RE_487	Hemorrhage from respiratory passages	0.619 (0.612, 0.628)	0.725 (0.717, 0.732)	0.105 (0.096, 0.113)	+	0.642 (0.633, 0.65)	0.727 (0.72, 0.735)	0.085 (0.077, 0.093)	+	0.654 (0.644, 0.663)	0.724 (0.716, 0.732)	0.071 (0.062, 0.079)	+
Respiratory	phecode_RE_487-1	Epistaxis	0.628 (0.619, 0.637)	0.734 (0.725, 0.742)	0.106 (0.094, 0.115)	+	0.642 (0.632, 0.651)	0.737 (0.729, 0.744)	0.094 (0.083, 0.104)	+	0.655 (0.647, 0.664)	0.733 (0.725, 0.741)	0.078 (0.069, 0.088)	+
Respiratory	phecode_RE_487-3	Hemoptysis	0.609 (0.596, 0.622)	0.733 (0.722, 0.746)	0.125 (0.111, 0.139)	+	0.669 (0.656, 0.683)	0.741 (0.73, 0.754)	0.073 (0.061, 0.085)	+	0.658 (0.644, 0.671)	0.732 (0.72, 0.744)	0.074 (0.057, 0.087)	+
Respiratory	phecode_RE_488	Abnormalities of breathing	0.558 (0.554, 0.564)	0.776 (0.772, 0.781)	0.218 (0.211, 0.224)	+	0.608 (0.604, 0.613)	0.779 (0.774, 0.783)	0.17 (0.165, 0.175)	+	0.608 (0.602, 0.615)	0.776 (0.772, 0.781)	0.168 (0.162, 0.174)	+
Respiratory	phecode_RE_488-1	Dyspnea [Shortness of breath]	0.589 (0.585, 0.594)	0.785 (0.78, 0.789)	0.195 (0.19, 0.202)	+	0.64 (0.635, 0.644)	0.787 (0.783, 0.792)	0.148 (0.143, 0.153)	+	0.643 (0.637, 0.648)	0.785 (0.78, 0.789)	0.141 (0.137, 0.147)	+
Respiratory	phecode_RE_488-11	Orthopnea	0.521 (0.457, 0.585)	0.935 (0.912, 0.956)	0.413 (0.35, 0.478)	+	0.613 (0.547, 0.67)	0.923 (0.895, 0.951)	0.311 (0.263, 0.368)	+	0.663 (0.588, 0.751)	0.901 (0.86, 0.945)	0.237 (0.162, 0.302)	+
Respiratory	phecode_RE_488-2	Hyperventilation	0.502 (0.459, 0.554)	0.709 (0.671, 0.759)	0.208 (0.146, 0.265)	+	0.589 (0.548, 0.634)	0.704 (0.665, 0.751)	0.116 (0.067, 0.167)	+	0.558 (0.512, 0.616)	0.703 (0.66, 0.749)	0.144 (0.097, 0.194)	+
Respiratory	phecode_RE_488-5	Stridor	0.586 (0.533, 0.635)	0.691 (0.639, 0.742)	0.105 (0.04, 0.156)	+	0.608 (0.559, 0.661)	0.704 (0.657, 0.753)	0.096 (0.032, 0.145)	+	0.615 (0.561, 0.668)	0.676 (0.618, 0.731)	0.061 (0.007, 0.107)	+
Respiratory	phecode_RE_488-6	Wheezing	0.457 (0.446, 0.47)	0.885 (0.876, 0.892)	0.427 (0.412, 0.442)	+	0.553 (0.541, 0.57)	0.886 (0.877, 0.893)	0.332 (0.313, 0.349)	+	0.53 (0.513, 0.546)	0.884 (0.875, 0.891)	0.354 (0.336, 0.371)	+
Respiratory	phecode_RE_488-8	Obesity hypoventilation syndrome [OHS]	0.504 (0.449, 0.572)	0.878 (0.849, 0.921)	0.374 (0.307, 0.436)	+	0.818 (0.772, 0.864)	0.899 (0.873, 0.935)	0.081 (0.038, 0.123)	+	0.63 (0.551, 0.688)	0.871 (0.837, 0.916)	0.241 (0.176, 0.31)	+
Respiratory	phecode_RE_488-9	Snoring*	0.582 (0.556, 0.603)	0.896 (0.89, 0.904)	0.314 (0.294, 0.338)	+	0.61 (0.589, 0.632)	0.897 (0.891, 0.905)	0.288 (0.267, 0.307)	+	0.605 (0.584, 0.627)	0.894 (0.887, 0.903)	0.289 (0.267, 0.31)	+
Respiratory	phecode_RE_489	Disorders of diaphragm	0.723 (0.694, 0.767)	0.76 (0.73, 0.794)	0.037 (0.001, 0.065)	+	0.746 (0.715, 0.783)	0.761 (0.728, 0.796)	0.015 (-0.012, 0.039)	ns	0.738 (0.707, 0.782)	0.751 (0.718, 0.787)	0.014 (-0.013, 0.039)	ns
Respiratory	phecode_RE_489-1	Hiccough	0.771 (0.743, 0.805)	0.801 (0.769, 0.834)	0.03 (0.005, 0.057)	+	0.787 (0.755, 0.819)	0.804 (0.772, 0.837)	0.016 (-0.007, 0.039)	ns	0.781 (0.749, 0.816)	0.793 (0.758, 0.829)	0.011 (-0.011, 0.032)	ns
Respiratory	phecode_RE_491	Pleurisy	0.711 (0.696, 0.723)	0.747 (0.733, 0.76)	0.036 (0.028, 0.043)	+	0.725 (0.711, 0.737)	0.751 (0.738, 0.765)	0.026 (0.019, 0.032)	+	0.726 (0.712, 0.739)	0.746 (0.732, 0.759)	0.019 (0.013, 0.026)	+
Respiratory	phecode_RE_494	Voice disturbance	0.555 (0.543, 0.569)	0.786 (0.772, 0.797)	0.231 (0.215, 0.25)	+	0.579 (0.565, 0.598)	0.787 (0.773, 0.798)	0.208 (0.189, 0.226)	+	0.593 (0.579, 0.607)	0.785 (0.772, 0.797)	0.192 (0.177, 0.209)	+
Respiratory	phecode_RE_494-1	Dysphonia	0.554 (0.538, 0.569)	0.789 (0.777, 0.804)	0.235 (0.219, 0.254)	+	0.581 (0.563, 0.595)	0.791 (0.778, 0.805)	0.21 (0.194, 0.231)	+	0.592 (0.578, 0.607)	0.789 (0.777, 0.803)	0.197 (0.182, 0.214)	+
Respiratory	phecode_RE_495	Abnormal findings on diagnostic imaging of lung	0.652 (0.644, 0.661)	0.714 (0.703, 0.723)	0.061 (0.054, 0.07)	+	0.705 (0.697, 0.716)	0.732 (0.722, 0.741)	0.026 (0.019, 0.032)	+	0.687 (0.677, 0.696)	0.712 (0.702, 0.722)	0.025 (0.018, 0.032)	+
Respiratory	phecode_RE_495-1	Solitary pulmonary nodule	0.551 (0.49, 0.607)	0.907 (0.889, 0.924)	0.356 (0.3, 0.417)	+	0.591 (0.521, 0.661)	0.903 (0.887, 0.921)	0.312 (0.256, 0.372)	+	0.638 (0.57, 0.721)	0.878 (0.845, 0.921)	0.24 (0.188, 0.294)	+
Respiratory	phecode_RE_496	Abnormal results of pulmonary function studies	0.491 (0.477, 0.503)	0.914 (0.909, 0.919)	0.423 (0.409, 0.436)	+	0.593 (0.58, 0.608)	0.915 (0.909, 0.92)	0.322 (0.306, 0.337)	+	0.565 (0.55, 0.58)	0.912 (0.906, 0.918)	0.347 (0.332, 0.361)	+
Respiratory	phecode_RE_497	Respiratory arrest	0.665 (0.621, 0.704)	0.763 (0.719, 0.803)	0.097 (0.057, 0.145)	+	0.71 (0.668, 0.756)	0.764 (0.722, 0.806)	0.054 (0.021, 0.085)	+	0.718 (0.676, 0.756)	0.751 (0.707, 0.804)	0.034 (-0.005, 0.074)	ns
Respiratory	phecode_RE_498	Asphyxia and hypoxemia	0.642 (0.615, 0.668)	0.743 (0.718, 0.768)	0.101 (0.062, 0.131)	+	0.688 (0.659, 0.714)	0.749 (0.722, 0.778)	0.061 (0.037, 0.087)	+	0.69 (0.666, 0.718)	0.74 (0.715, 0.764)	0.049 (0.022, 0.073)	+
Respiratory	phecode_RE_498-2	Cyanosis	0.639 (0.567, 0.712)	0.717 (0.634, 0.805)	0.078 (-0.002, 0.171)	ns	0.651 (0.566, 0.733)	0.715 (0.629, 0.801)	0.065 (-0.021, 0.176)	ns	0.68 (0.609, 0.75)	0.72 (0.646, 0.806)	0.039 (-0.043, 0.126)	ns
Respiratory	phecode_RE_499	Other symptoms and disorders of the respiratory system	0.445 (0.441, 0.451)	0.849 (0.845, 0.852)	0.404 (0.397, 0.409)	+	0.489 (0.484, 0.494)	0.849 (0.846, 0.852)	0.361 (0.355, 0.367)	+	0.494 (0.489, 0.5)	0.849 (0.845, 0.852)	0.355 (0.348, 0.361)	+
Respiratory	phecode_RE_499-1	Cough	0.457 (0.453, 0.462)	0.852 (0.849, 0.854)	0.395 (0.388, 0.4)	+	0.498 (0.494, 0.503)	0.852 (0.849, 0.855)	0.354 (0.349, 0.359)	+	0.506 (0.501, 0.511)	0.851 (0.849, 0.854)	0.346 (0.34, 0.351)	+
Respiratory	phecode_RE_499-12	Chronic cough*	0.46 (0.447, 0.475)	0.891 (0.886, 0.896)	0.432 (0.417, 0.444)	+	0.505 (0.49, 0.521)	0.891 (0.886, 0.896)	0.386 (0.371, 0.399)	+	0.519 (0.506, 0.538)	0.89 (0.886, 0.895)	0.371 (0.355, 0.384)	+
Respiratory	phecode_RE_499-2	Abnormal sputum	0.465 (0.455, 0.475)	0.898 (0.893, 0.902)	0.432 (0.422, 0.442)	+	0.562 (0.551, 0.571)	0.898 (0.894, 0.903)	0.337 (0.328, 0.346)	+	0.538 (0.526, 0.549)	0.898 (0.893, 0.902)	0.36 (0.348, 0.37)	+
Respiratory	phecode_RE_499-3	Bronchospasm	0.347 (0.304, 0.396)	0.904 (0.885, 0.921)	0.558 (0.509, 0.606)	+	0.39 (0.333, 0.45)	0.897 (0.879, 0.918)	0.508 (0.445, 0.562)	+	0.428 (0.373, 0.476)	0.876 (0.848, 0.91)	0.449 (0.391, 0.504)	+
Respiratory	phecode_RE_499-4	Throat pain	0.44 (0.429, 0.451)	0.856 (0.849, 0.863)	0.416 (0.403, 0.428)	+	0.49 (0.478, 0.502)	0.856 (0.849, 0.864)	0.366 (0.353, 0.377)	+	0.522 (0.508, 0.533)	0.855 (0.849, 0.863)	0.334 (0.321, 0.347)	+
Sense organs	phecode_SO_360	Inflammation of eyelids	0.494 (0.486, 0.502)	0.803 (0.798, 0.809)	0.309 (0.299, 0.319)	+	0.509 (0.502, 0.518)	0.804 (0.798, 0.809)	0.294 (0.284, 0.305)	+	0.526 (0.517, 0.533)	0.803 (0.798, 0.809)	0.277 (0.268, 0.287)	+
Sense organs	phecode_SO_360-1	Hordeolum	0.361 (0.345, 0.377)	0.849 (0.839, 0.857)	0.487 (0.466, 0.506)	+	0.441 (0.421, 0.456)	0.85 (0.841, 0.858)	0.408 (0.39, 0.426)	+	0.429 (0.407, 0.449)	0.848 (0.838, 0.856)	0.419 (0.394, 0.441)	+
Sense organs	phecode_SO_360-2	Chalazion	0.371 (0.357, 0.389)	0.744 (0.731, 0.756)	0.373 (0.349, 0.392)	+	0.433 (0.415, 0.449)	0.745 (0.73, 0.756)	0.312 (0.291, 0.332)	+	0.444 (0.428, 0.462)	0.743 (0.73, 0.755)	0.299 (0.276, 0.321)	+
Sense organs	phecode_SO_360-4	Blepharitis	0.552 (0.543, 0.562)	0.835 (0.828, 0.842)	0.283 (0.271, 0.296)	+	0.558 (0.548, 0.569)	0.835 (0.827, 0.842)	0.276 (0.266, 0.291)	+	0.581 (0.571, 0.592)	0.835 (0.827, 0.842)	0.253 (0.241, 0.267)	+
Sense organs	phecode_SO_361	Disorders of eyelid function	0.67 (0.66, 0.68)	0.701 (0.689, 0.711)	0.031 (0.024, 0.038)	+	0.678 (0.669, 0.689)	0.702 (0.691, 0.712)	0.024 (0.017, 0.03)	+	0.677 (0.667, 0.688)	0.7 (0.688, 0.71)	0.023 (0.016, 0.03)	+
Sense organs	phecode_SO_361-1	Entropion and trichiasis of eyelid	0.723 (0.703, 0.744)	0.737 (0.72, 0.759)	0.014 (0.003, 0.025)	+	0.73 (0.713, 0.749)	0.74 (0.724, 0.761)	0.01 (0, 0.02)	ns	0.726 (0.706, 0.747)	0.735 (0.718, 0.757)	0.008 (0, 0.018)	ns
Sense organs	phecode_SO_361-3	Ptosis of eyelid	0.647 (0.631, 0.665)	0.698 (0.683, 0.713)	0.051 (0.036, 0.064)	+	0.657 (0.642, 0.672)	0.698 (0.683, 0.714)	0.041 (0.029, 0.054)	+	0.657 (0.642, 0.674)	0.697 (0.682, 0.711)	0.039 (0.027, 0.051)	+
Sense organs	phecode_SO_361-4	Blepharochalasis	0.652 (0.628, 0.671)	0.69 (0.668, 0.716)	0.038 (0.018, 0.056)	+	0.667 (0.648, 0.684)	0.696 (0.675, 0.719)	0.028 (0.012, 0.046)	+	0.656 (0.631, 0.674)	0.688 (0.665, 0.711)	0.031 (0.015, 0.048)	+
Sense organs	phecode_SO_361-9	Ectropion of eyelid	0.757 (0.738, 0.776)	0.774 (0.754, 0.793)	0.018 (0.003, 0.032)	+	0.764 (0.746, 0.787)	0.776 (0.757, 0.796)	0.012 (-0.002, 0.024)	ns	0.76 (0.74, 0.78)	0.771 (0.751, 0.792)	0.012 (-0.005, 0.026)	ns
Sense organs	phecode_SO_362	Other disorders of the eyelids	0.563 (0.551, 0.577)	0.672 (0.658, 0.683)	0.109 (0.095, 0.122)	+	0.58 (0.569, 0.592)	0.674 (0.661, 0.685)	0.095 (0.081, 0.108)	+	0.581 (0.569, 0.594)	0.671 (0.657, 0.682)	0.09 (0.078, 0.102)	+
Sense organs	phecode_SO_362-1	Xanthelasma of eyelid	0.528 (0.478, 0.58)	0.775 (0.722, 0.827)	0.247 (0.178, 0.297)	+	0.633 (0.581, 0.681)	0.792 (0.746, 0.839)	0.16 (0.107, 0.205)	+	0.527 (0.462, 0.593)	0.759 (0.693, 0.816)	0.231 (0.165, 0.286)	+
Sense organs	phecode_SO_362-5	Cysts of eyelid	0.404 (0.374, 0.437)	0.861 (0.849, 0.875)	0.456 (0.42, 0.487)	+	0.452 (0.422, 0.49)	0.859 (0.846, 0.876)	0.407 (0.368, 0.445)	+	0.428 (0.389, 0.47)	0.86 (0.845, 0.877)	0.431 (0.39, 0.475)	+
Sense organs	phecode_SO_363	Disorders of lacrimal system	0.637 (0.63, 0.646)	0.804 (0.798, 0.811)	0.167 (0.16, 0.176)	+	0.651 (0.644, 0.66)	0.806 (0.799, 0.813)	0.155 (0.147, 0.163)	+	0.661 (0.654, 0.669)	0.804 (0.798, 0.811)	0.143 (0.136, 0.151)	+
Sense organs	phecode_SO_363-2	Dry eye syndrome [Tear film insufficiency]	0.613 (0.603, 0.622)	0.912 (0.909, 0.916)	0.3 (0.291, 0.308)	+	0.631 (0.622, 0.64)	0.913 (0.91, 0.917)	0.282 (0.274, 0.29)	+	0.649 (0.639, 0.659)	0.912 (0.909, 0.916)	0.263 (0.253, 0.271)	+
Sense organs	phecode_SO_363-5	Epiphora	0.633 (0.618, 0.647)	0.722 (0.705, 0.743)	0.089 (0.07, 0.105)	+	0.643 (0.628, 0.658)	0.724 (0.707, 0.744)	0.081 (0.063, 0.097)	+	0.645 (0.63, 0.661)	0.721 (0.703, 0.743)	0.076 (0.058, 0.09)	+
Sense organs	phecode_SO_363-6	Inflammation of lacrimal passages	0.624 (0.573, 0.666)	0.682 (0.623, 0.735)	0.057 (0.017, 0.104)	+	0.625 (0.573, 0.67)	0.683 (0.632, 0.741)	0.059 (0.021, 0.1)	+	0.633 (0.581, 0.677)	0.675 (0.611, 0.73)	0.041 (-0.002, 0.086)	ns
Sense organs	phecode_SO_363-7	Stenosis and insufficiency of lacrimal passages	0.648 (0.629, 0.67)	0.678 (0.662, 0.701)	0.03 (0.015, 0.048)	+	0.653 (0.634, 0.677)	0.679 (0.662, 0.703)	0.026 (0.012, 0.042)	+	0.649 (0.63, 0.671)	0.676 (0.659, 0.699)	0.027 (0.012, 0.044)	+
Sense organs	phecode_SO_365	Disorders of the orbit	0.538 (0.496, 0.579)	0.693 (0.646, 0.735)	0.155 (0.103, 0.207)	+	0.584 (0.542, 0.628)	0.685 (0.631, 0.725)	0.102 (0.052, 0.142)	+	0.56 (0.513, 0.602)	0.685 (0.635, 0.724)	0.126 (0.064, 0.181)	+
Sense organs	phecode_SO_365-3	Exophthalmos [Proptosis]	0.518 (0.455, 0.587)	0.687 (0.628, 0.745)	0.168 (0.085, 0.245)	+	0.552 (0.499, 0.608)	0.679 (0.617, 0.739)	0.129 (0.032, 0.198)	+	0.534 (0.482, 0.583)	0.673 (0.608, 0.731)	0.139 (0.048, 0.2)	+
Sense organs	phecode_SO_366	Disorders of conjunctiva	0.535 (0.512, 0.559)	0.71 (0.691, 0.732)	0.175 (0.148, 0.2)	+	0.575 (0.553, 0.594)	0.723 (0.706, 0.743)	0.147 (0.123, 0.172)	+	0.543 (0.522, 0.568)	0.709 (0.69, 0.731)	0.166 (0.139, 0.19)	+
Sense organs	phecode_SO_366-1	Pterygium of eye	0.492 (0.458, 0.533)	0.669 (0.623, 0.7)	0.177 (0.13, 0.231)	+	0.544 (0.494, 0.598)	0.731 (0.699, 0.758)	0.186 (0.141, 0.232)	+	0.48 (0.439, 0.519)	0.656 (0.609, 0.688)	0.177 (0.131, 0.231)	+
Sense organs	phecode_SO_366-2	Conjunctival degenerations and deposits	0.413 (0.357, 0.475)	0.874 (0.856, 0.896)	0.462 (0.402, 0.518)	+	0.435 (0.367, 0.497)	0.841 (0.803, 0.887)	0.406 (0.343, 0.459)	+	0.399 (0.338, 0.456)	0.843 (0.813, 0.881)	0.444 (0.389, 0.506)	+
Sense organs	phecode_SO_366-21	Pinguecula	0.392 (0.332, 0.448)	0.872 (0.851, 0.896)	0.481 (0.42, 0.552)	+	0.426 (0.351, 0.486)	0.835 (0.798, 0.872)	0.41 (0.353, 0.467)	+	0.375 (0.309, 0.433)	0.821 (0.773, 0.874)	0.448 (0.385, 0.51)	+
Sense organs	phecode_SO_366-4	Vascular abnormalities of conjunctiva	0.531 (0.498, 0.563)	0.739 (0.717, 0.765)	0.208 (0.172, 0.244)	+	0.542 (0.512, 0.576)	0.74 (0.716, 0.766)	0.198 (0.162, 0.233)	+	0.538 (0.504, 0.567)	0.738 (0.713, 0.765)	0.2 (0.164, 0.234)	+
Sense organs	phecode_SO_366-42	Conjunctival hyperemia	0.402 (0.36, 0.439)	0.88 (0.864, 0.898)	0.479 (0.438, 0.515)	+	0.438 (0.384, 0.481)	0.867 (0.846, 0.889)	0.429 (0.385, 0.479)	+	0.399 (0.355, 0.453)	0.86 (0.835, 0.888)	0.461 (0.414, 0.516)	+
Sense organs	phecode_SO_367	Inflammation of the eye	0.503 (0.493, 0.513)	0.812 (0.805, 0.818)	0.309 (0.3, 0.321)	+	0.533 (0.524, 0.542)	0.813 (0.806, 0.82)	0.28 (0.27, 0.294)	+	0.546 (0.537, 0.554)	0.812 (0.805, 0.818)	0.266 (0.256, 0.277)	+
Sense organs	phecode_SO_367-1	Conjunctivitis	0.497 (0.487, 0.509)	0.851 (0.845, 0.857)	0.353 (0.342, 0.364)	+	0.525 (0.514, 0.537)	0.851 (0.845, 0.857)	0.326 (0.314, 0.338)	+	0.545 (0.533, 0.556)	0.85 (0.845, 0.856)	0.305 (0.294, 0.316)	+
Sense organs	phecode_SO_367-12	Allergic conjunctivitis	0.431 (0.409, 0.453)	0.875 (0.864, 0.887)	0.443 (0.419, 0.477)	+	0.533 (0.503, 0.559)	0.878 (0.865, 0.889)	0.345 (0.32, 0.377)	+	0.475 (0.449, 0.501)	0.873 (0.863, 0.885)	0.398 (0.372, 0.431)	+
Sense organs	phecode_SO_367-13	Blepharoconjunctivitis	0.442 (0.406, 0.479)	0.879 (0.862, 0.896)	0.438 (0.401, 0.473)	+	0.463 (0.427, 0.509)	0.868 (0.851, 0.888)	0.405 (0.37, 0.441)	+	0.492 (0.444, 0.543)	0.874 (0.857, 0.892)	0.382 (0.34, 0.424)	+
Sense organs	phecode_SO_367-2	Keratitis	0.508 (0.483, 0.536)	0.763 (0.74, 0.782)	0.255 (0.224, 0.286)	+	0.521 (0.495, 0.55)	0.762 (0.739, 0.78)	0.24 (0.207, 0.269)	+	0.539 (0.512, 0.563)	0.761 (0.739, 0.782)	0.222 (0.192, 0.251)	+
Sense organs	phecode_SO_367-21	Corneal ulcer	0.534 (0.485, 0.585)	0.637 (0.58, 0.698)	0.103 (0.047, 0.179)	+	0.528 (0.47, 0.572)	0.633 (0.575, 0.7)	0.105 (0.046, 0.168)	+	0.553 (0.496, 0.612)	0.625 (0.568, 0.687)	0.072 (0.007, 0.149)	+
Sense organs	phecode_SO_367-3	Keratoconjunctivitis	0.53 (0.47, 0.592)	0.795 (0.75, 0.852)	0.266 (0.193, 0.346)	+	0.522 (0.459, 0.589)	0.78 (0.728, 0.842)	0.258 (0.185, 0.34)	+	0.51 (0.427, 0.572)	0.768 (0.711, 0.84)	0.258 (0.184, 0.341)	+
Sense organs	phecode_SO_367-4	Inflammation of orbit	0.508 (0.453, 0.554)	0.687 (0.644, 0.73)	0.18 (0.124, 0.25)	+	0.496 (0.446, 0.546)	0.671 (0.629, 0.718)	0.176 (0.116, 0.231)	+	0.523 (0.467, 0.576)	0.668 (0.625, 0.708)	0.145 (0.088, 0.208)	+
Sense organs	phecode_SO_367-5	Uveitis	0.529 (0.502, 0.553)	0.728 (0.707, 0.746)	0.199 (0.172, 0.228)	+	0.572 (0.549, 0.596)	0.733 (0.714, 0.752)	0.161 (0.138, 0.184)	+	0.549 (0.521, 0.576)	0.724 (0.702, 0.743)	0.175 (0.151, 0.204)	+
Sense organs	phecode_SO_367-52	Iridocyclitis	0.53 (0.504, 0.558)	0.727 (0.708, 0.745)	0.198 (0.171, 0.226)	+	0.574 (0.551, 0.597)	0.733 (0.713, 0.752)	0.159 (0.129, 0.183)	+	0.549 (0.52, 0.576)	0.723 (0.702, 0.741)	0.175 (0.148, 0.206)	+
Sense organs	phecode_SO_367-6	Episcleritis	0.435 (0.398, 0.468)	0.84 (0.819, 0.861)	0.405 (0.365, 0.447)	+	0.447 (0.414, 0.484)	0.837 (0.817, 0.858)	0.392 (0.357, 0.431)	+	0.477 (0.436, 0.515)	0.83 (0.808, 0.854)	0.353 (0.306, 0.398)	+
Sense organs	phecode_SO_369	Disorders of the cornea	0.649 (0.634, 0.663)	0.691 (0.675, 0.708)	0.042 (0.032, 0.052)	+	0.656 (0.642, 0.67)	0.693 (0.676, 0.709)	0.036 (0.027, 0.047)	+	0.652 (0.638, 0.667)	0.689 (0.673, 0.704)	0.036 (0.027, 0.047)	+
Sense organs	phecode_SO_369-1	Corneal scars and opacities	0.623 (0.581, 0.656)	0.662 (0.623, 0.699)	0.039 (0.013, 0.064)	+	0.634 (0.584, 0.67)	0.67 (0.629, 0.708)	0.035 (0.01, 0.063)	+	0.624 (0.582, 0.659)	0.657 (0.619, 0.692)	0.033 (0.008, 0.06)	+
Sense organs	phecode_SO_369-2	Corneal edema	0.633 (0.585, 0.683)	0.72 (0.676, 0.779)	0.088 (0.03, 0.162)	+	0.644 (0.6, 0.688)	0.717 (0.667, 0.792)	0.073 (0.02, 0.134)	+	0.627 (0.575, 0.681)	0.703 (0.647, 0.756)	0.077 (0.024, 0.142)	+
Sense organs	phecode_SO_369-4	Corneal degenerations	0.698 (0.67, 0.718)	0.721 (0.695, 0.74)	0.023 (0.013, 0.034)	+	0.705 (0.678, 0.726)	0.723 (0.699, 0.743)	0.018 (0.009, 0.029)	+	0.701 (0.672, 0.721)	0.72 (0.694, 0.741)	0.02 (0.01, 0.029)	+
Sense organs	phecode_SO_369-6	Corneal deformities	0.57 (0.484, 0.668)	0.597 (0.496, 0.668)	0.027 (-0.057, 0.098)	ns	0.625 (0.54, 0.698)	0.591 (0.496, 0.671)	-0.033 (-0.102, 0.05)	ns	0.569 (0.484, 0.669)	0.584 (0.497, 0.662)	0.014 (-0.059, 0.082)	ns
Sense organs	phecode_SO_369-62	Keratoconus	0.581 (0.495, 0.656)	0.61 (0.531, 0.693)	0.029 (-0.044, 0.11)	ns	0.646 (0.544, 0.741)	0.641 (0.546, 0.738)	-0.006 (-0.063, 0.059)	ns	0.574 (0.492, 0.653)	0.603 (0.519, 0.696)	0.029 (-0.035, 0.108)	ns
Sense organs	phecode_SO_370	Disorders of iris and ciliary body	0.65 (0.626, 0.673)	0.719 (0.702, 0.742)	0.069 (0.05, 0.096)	+	0.659 (0.632, 0.684)	0.72 (0.7, 0.743)	0.061 (0.043, 0.082)	+	0.66 (0.634, 0.683)	0.715 (0.697, 0.738)	0.056 (0.035, 0.079)	+
Sense organs	phecode_SO_370-3	Vascular disorders of iris and ciliary body	0.598 (0.541, 0.658)	0.761 (0.695, 0.813)	0.163 (0.095, 0.226)	+	0.626 (0.555, 0.676)	0.766 (0.699, 0.819)	0.141 (0.071, 0.2)	+	0.615 (0.551, 0.675)	0.738 (0.663, 0.8)	0.122 (0.066, 0.184)	+
Sense organs	phecode_SO_370-4	Adhesions and disruptions of iris and ciliary body	0.647 (0.584, 0.719)	0.724 (0.677, 0.771)	0.077 (0.013, 0.128)	+	0.642 (0.578, 0.711)	0.718 (0.671, 0.763)	0.076 (0.008, 0.12)	+	0.658 (0.6, 0.739)	0.712 (0.664, 0.76)	0.054 (-0.001, 0.096)	ns
Sense organs	phecode_SO_371	Cataract	0.737 (0.734, 0.74)	0.748 (0.745, 0.751)	0.011 (0.01, 0.013)	+	0.747 (0.745, 0.75)	0.753 (0.751, 0.756)	0.006 (0.005, 0.007)	+	0.743 (0.741, 0.746)	0.749 (0.747, 0.752)	0.006 (0.005, 0.007)	+
Sense organs	phecode_SO_371-3	Nuclear cataract	0.741 (0.736, 0.745)	0.759 (0.755, 0.765)	0.018 (0.016, 0.021)	+	0.75 (0.746, 0.754)	0.763 (0.759, 0.768)	0.013 (0.011, 0.016)	+	0.747 (0.742, 0.752)	0.76 (0.755, 0.765)	0.013 (0.011, 0.015)	+
Sense organs	phecode_SO_372	Disorders of lens (excluding cataracts)	0.671 (0.643, 0.701)	0.753 (0.723, 0.783)	0.082 (0.057, 0.11)	+	0.682 (0.656, 0.71)	0.751 (0.72, 0.781)	0.069 (0.045, 0.093)	+	0.682 (0.653, 0.71)	0.746 (0.715, 0.778)	0.064 (0.04, 0.086)	+
Sense organs	phecode_SO_372-1	Aphakia	0.638 (0.577, 0.697)	0.74 (0.677, 0.813)	0.101 (0.037, 0.152)	+	0.649 (0.589, 0.709)	0.737 (0.675, 0.815)	0.09 (0.029, 0.137)	+	0.644 (0.588, 0.716)	0.723 (0.665, 0.793)	0.077 (0.017, 0.129)	+
Sense organs	phecode_SO_373	Disorders of choroid	0.637 (0.603, 0.672)	0.705 (0.676, 0.734)	0.067 (0.04, 0.097)	+	0.667 (0.634, 0.697)	0.699 (0.67, 0.73)	0.032 (0.008, 0.059)	+	0.666 (0.635, 0.696)	0.697 (0.665, 0.727)	0.031 (0.005, 0.057)	+
Sense organs	phecode_SO_373-1	Chorioretinal scars	0.629 (0.577, 0.671)	0.713 (0.663, 0.77)	0.085 (0.036, 0.133)	+	0.691 (0.636, 0.738)	0.698 (0.64, 0.748)	0.009 (-0.032, 0.045)	ns	0.68 (0.623, 0.72)	0.687 (0.634, 0.737)	0.008 (-0.031, 0.042)	ns
Sense organs	phecode_SO_374	Disorders of the retina	0.651 (0.645, 0.656)	0.743 (0.738, 0.748)	0.093 (0.087, 0.097)	+	0.725 (0.719, 0.731)	0.747 (0.741, 0.752)	0.022 (0.02, 0.025)	+	0.722 (0.717, 0.728)	0.745 (0.739, 0.75)	0.023 (0.02, 0.026)	+
Sense organs	phecode_SO_374-1	Retinal detachments and breaks	0.58 (0.57, 0.592)	0.6 (0.589, 0.612)	0.02 (0.009, 0.029)	+	0.583 (0.574, 0.595)	0.602 (0.591, 0.615)	0.019 (0.009, 0.029)	+	0.58 (0.569, 0.592)	0.6 (0.589, 0.613)	0.021 (0.01, 0.03)	+
Sense organs	phecode_SO_374-11	Serous retinal detachment	0.594 (0.574, 0.612)	0.671 (0.653, 0.688)	0.077 (0.053, 0.1)	+	0.594 (0.575, 0.616)	0.673 (0.654, 0.689)	0.079 (0.054, 0.1)	+	0.592 (0.57, 0.611)	0.67 (0.652, 0.687)	0.078 (0.055, 0.098)	+
Sense organs	phecode_SO_374-12	Traction detachment of retina	0.515 (0.456, 0.571)	0.634 (0.561, 0.704)	0.119 (0.032, 0.206)	+	0.586 (0.506, 0.666)	0.64 (0.559, 0.707)	0.055 (-0.021, 0.113)	ns	0.596 (0.519, 0.656)	0.633 (0.553, 0.702)	0.037 (-0.042, 0.104)	ns
Sense organs	phecode_SO_374-2	Retinoschisis and retinal cysts	0.568 (0.525, 0.613)	0.717 (0.671, 0.764)	0.149 (0.096, 0.197)	+	0.582 (0.532, 0.639)	0.719 (0.675, 0.766)	0.138 (0.085, 0.186)	+	0.567 (0.518, 0.623)	0.702 (0.658, 0.747)	0.135 (0.082, 0.19)	+
Sense organs	phecode_SO_374-3	Retinal vasculopathy	0.611 (0.588, 0.638)	0.79 (0.768, 0.816)	0.179 (0.147, 0.211)	+	0.742 (0.715, 0.767)	0.797 (0.775, 0.823)	0.054 (0.036, 0.075)	+	0.725 (0.699, 0.75)	0.79 (0.769, 0.815)	0.065 (0.041, 0.087)	+
Sense organs	phecode_SO_374-4	Retinopathy	0.593 (0.582, 0.606)	0.952 (0.948, 0.956)	0.359 (0.347, 0.37)	+	0.852 (0.844, 0.862)	0.956 (0.952, 0.959)	0.104 (0.095, 0.111)	+	0.806 (0.795, 0.817)	0.952 (0.948, 0.955)	0.146 (0.136, 0.156)	+
Sense organs	phecode_SO_374-42	Diabetic retinopathy	0.595 (0.585, 0.606)	0.96 (0.957, 0.963)	0.365 (0.355, 0.374)	+	0.864 (0.855, 0.872)	0.964 (0.961, 0.967)	0.1 (0.092, 0.107)	+	0.817 (0.805, 0.827)	0.96 (0.957, 0.963)	0.143 (0.134, 0.153)	+
Sense organs	phecode_SO_374-5	Macular degeneration	0.741 (0.734, 0.748)	0.758 (0.751, 0.766)	0.017 (0.014, 0.021)	+	0.749 (0.741, 0.755)	0.759 (0.752, 0.767)	0.01 (0.008, 0.013)	+	0.748 (0.741, 0.755)	0.759 (0.751, 0.767)	0.01 (0.007, 0.013)	+
[truncated: 164 more rows]
