# Supplementary material for: Medical history predicts phenome-wide disease onset and enables the rapid response to emerging health threats
Source: Nat Commun. 2025 Jan 10;16:585. doi: 10.1038/s41467-025-55879-x (PMC11724087; doi:10.1038/s41467-025-55879-x)
Supplement: Supplementary file 8 — Supplementary Data 6 [file 41467_2025_55879_MOESM8_ESM.xlsx]

## Sheet: ST6 - Hazard Ratios
			Hazard Ratio (per 1 SD Medical History Risk State)
Category	Code	Name	unadjusted	adj. for Age+Sex	adj. for Age+Sex+Comorbidities	adj. for ASCVD
Death	OMOP_4306655	All-Cause Death	2.89 (2.77, 3.12)	2.57 (2.5, 2.75)	2.66 (2.55, 2.8)	2.5 (2.41, 2.62)
Blood/Immune	phecode_BI_160	Deficiency anemias	2.74 (2.63, 2.88)	2.64 (2.56, 2.77)	2.72 (2.65, 2.86)	2.55 (2.47, 2.68)
Blood/Immune	phecode_BI_160-1	Iron deficiency anemia	2.76 (2.63, 2.94)	2.65 (2.54, 2.82)	2.66 (2.55, 2.89)	2.5 (2.41, 2.69)
Blood/Immune	phecode_BI_160-11	Iron deficiency anemia secondary to blood loss	3.43 (3.1, 4.22)	3.48 (3.2, 4.24)	4.03 (3.66, 4.99)	3.37 (3.13, 4.09)
Blood/Immune	phecode_BI_160-2	Megaloblastic anemia	2.87 (2.68, 3.08)	2.84 (2.63, 3.04)	2.98 (2.74, 3.18)	2.83 (2.62, 3.05)
Blood/Immune	phecode_BI_160-21	Vitamin B12 deficiency anemia due to intrinsic factor deficiency [Pernicious anemia]	2.76 (2.52, 2.87)	2.71 (2.49, 2.83)	2.77 (2.53, 2.87)	2.7 (2.48, 2.81)
Blood/Immune	phecode_BI_160-22	Folate-deficiency anemia	3.02 (2.88, 3.27)	2.98 (2.81, 3.18)	3.3 (3.12, 3.61)	2.96 (2.81, 3.16)
Blood/Immune	phecode_BI_161	Hemolytic anemias (not specified as genetic)	2.87 (2.61, 3.16)	2.88 (2.56, 3.1)	3.21 (2.88, 3.66)	2.83 (2.52, 3.06)
Blood/Immune	phecode_BI_161-2	Extrinsic (acquired) hemolytic anemias	2.92 (2.61, 3.16)	2.88 (2.56, 3.1)	3.21 (2.88, 3.66)	2.83 (2.52, 3.06)
Blood/Immune	phecode_BI_161-21	Autoimmune hemolytic anemias [AIHA]	2.92 (2.68, 3.22)	2.86 (2.6, 3.14)	3.15 (2.89, 3.58)	2.84 (2.57, 3.11)
Blood/Immune	phecode_BI_162	Aplastic anemia	2.93 (2.77, 3.24)	2.83 (2.69, 10.61)	3.06 (2.87, 3.41)	2.81 (2.6, 3.07)
Blood/Immune	phecode_BI_164	Anemia	2.8 (2.69, 2.93)	2.64 (2.56, 2.75)	2.73 (2.65, 2.85)	2.53 (2.45, 2.65)
Blood/Immune	phecode_BI_164-1	Microcytic anemia	2.76 (2.63, 2.94)	2.65 (2.54, 2.82)	2.65 (2.55, 2.89)	2.5 (2.4, 2.69)
Blood/Immune	phecode_BI_164-2	Macrocytic anemia	2.88 (2.7, 3.03)	2.82 (2.65, 2.97)	2.95 (2.74, 3.14)	2.83 (2.63, 3)
Blood/Immune	phecode_BI_164-3	Acute posthemorrhagic anemia	3.21 (2.81, 3.84)	3.18 (2.79, 3.82)	3.58 (2.99, 4.23)	3.48 (2.96, 4.12)
Blood/Immune	phecode_BI_164-6	Anemia secondary to chronic diseases and conditions	2.66 (2.44, 7.47)	2.59 (2.4, 2.81)	2.6 (2.43, 2.85)	2.54 (2.31, 2.68)
Blood/Immune	phecode_BI_168	Coagulation defects, purpura and other hemorrhagic conditions	2.86 (2.51, 3.12)	2.84 (2.51, 3.1)	2.97 (2.59, 3.23)	2.85 (2.51, 3.11)
Blood/Immune	phecode_BI_168-1	Hypo-coagulability	2.84 (2.62, 2.97)	2.83 (2.62, 2.97)	2.95 (2.71, 3.14)	2.85 (0.37, 2.98)
Blood/Immune	phecode_BI_168-18	Other nonthrombocytopenic purpura	3.03 (2.73, 3.25)	2.93 (2.65, 3.14)	3.04 (2.78, 3.31)	2.93 (2.65, 3.15)
Blood/Immune	phecode_BI_168-2	Hyper-coagulability	0.19 (0, 2.84)	0.01 (0, 2.79)	2.74 (2.58, 2.91)	2.71 (0.03, 2.92)
Blood/Immune	phecode_BI_168-21	Primary thrombophilia	0.06 (0, 2.83)	0.29 (0, 2.9)	2.77 (2.57, 2.92)	2.74 (0.55, 2.88)
Blood/Immune	phecode_BI_168-3	Spontaneous ecchymoses	2.88 (2.56, 3.15)	2.83 (2.55, 3.1)	2.9 (2.58, 3.16)	2.89 (2.57, 3.13)
Blood/Immune	phecode_BI_168-4	Abnormal coagulation profile	3.07 (2.93, 3.34)	3.1 (2.93, 3.34)	3.24 (3.08, 3.51)	3.08 (2.93, 3.32)
Blood/Immune	phecode_BI_169	Platelet defects	2.85 (2.75, 2.98)	2.76 (2.65, 2.87)	3 (2.87, 3.11)	2.74 (2.63, 2.83)
Blood/Immune	phecode_BI_169-1	Thrombocytopenia	2.86 (2.74, 2.98)	2.75 (2.64, 2.87)	3 (2.87, 3.12)	2.71 (2.63, 2.83)
Blood/Immune	phecode_BI_169-11	Immune thrombocytopenic purpura [ITP]	2.67 (2.56, 2.78)	2.65 (2.53, 2.75)	2.86 (2.72, 3.05)	2.59 (2.49, 2.69)
Blood/Immune	phecode_BI_169-14	Secondary thrombocytopenia	3.32 (2.97, 3.86)	3.31 (2.95, 3.83)	3.9 (3.36, 4.69)	3.27 (2.97, 3.81)
Blood/Immune	phecode_BI_170	Decreased white blood cell count	3.01 (2.8, 3.26)	2.93 (2.72, 3.16)	3.22 (2.97, 3.55)	2.9 (2.7, 3.13)
Blood/Immune	phecode_BI_170-1	Neutropenia	3 (2.79, 3.27)	2.92 (2.72, 3.17)	3.23 (2.97, 3.56)	2.9 (2.7, 3.14)
Blood/Immune	phecode_BI_171	Elevated white blood cell count [Leukocytosis]	3.07 (2.68, 3.43)	3.01 (2.65, 3.4)	3.38 (2.88, 3.79)	3.09 (2.67, 3.38)
Blood/Immune	phecode_BI_171-7	Eosinophilia	3.52 (3.21, 3.89)	3.39 (3.19, 3.85)	3.8 (3.54, 4.37)	3.38 (3.16, 3.77)
Blood/Immune	phecode_BI_172	Other disorders of white blood cells	3 (2.65, 3.79)	2.88 (2.52, 3.61)	3.19 (2.72, 4.03)	2.86 (2.48, 3.53)
Blood/Immune	phecode_BI_174	Diseases of spleen	2.79 (2.67, 11.18)	2.75 (2.64, 2.96)	2.98 (2.86, 3.21)	2.72 (0.29, 2.92)
Blood/Immune	phecode_BI_174-1	Hyposplenism*	2.74 (2.54, 2.87)	2.73 (2.53, 2.86)	2.99 (2.76, 3.13)	2.74 (2.55, 2.87)
Blood/Immune	phecode_BI_174-2	Splenomegaly	2.92 (2.7, 10.53)	2.85 (2.67, 3.13)	3.08 (2.86, 3.42)	2.81 (0.24, 3.03)
Blood/Immune	phecode_BI_174-7	Infarction of spleen*	3.33 (2.83, 3.94)	3.35 (2.79, 3.86)	4.02 (0.21, 4.88)	3.33 (2.83, 3.94)
Blood/Immune	phecode_BI_175	Polycythemias	2.76 (2.65, 3.02)	2.72 (2.6, 2.98)	2.78 (2.66, 3.03)	2.66 (2.55, 2.91)
Blood/Immune	phecode_BI_175-2	Secondary polycythemia	2.81 (2.62, 2.97)	2.79 (0.15, 2.94)	2.82 (2.62, 2.99)	2.72 (2.54, 2.9)
Blood/Immune	phecode_BI_176	Other diseases of blood and blood-forming organs	2.98 (2.77, 3.42)	2.98 (2.76, 3.41)	3.23 (3.02, 3.71)	2.92 (2.73, 3.36)
Blood/Immune	phecode_BI_177	Abnormality of the lymph nodes	2.86 (2.64, 3.19)	2.82 (2.59, 3.1)	2.89 (2.64, 3.29)	2.72 (2.53, 3.02)
Blood/Immune	phecode_BI_177-1	Lymphadenitis	3.03 (2.63, 3.83)	3.11 (2.69, 3.92)	3.11 (2.62, 3.94)	3.02 (2.63, 3.82)
Blood/Immune	phecode_BI_177-13	Acute lymphadenitis	3.59 (3.01, 4.27)	3.69 (3.05, 4.27)	3.67 (3.12, 4.65)	3.42 (2.86, 4.04)
Blood/Immune	phecode_BI_177-2	Enlargement of lymph nodes [Lymphadenopathy]	2.89 (2.64, 3.35)	2.86 (2.58, 3.27)	2.98 (2.65, 3.5)	2.73 (2.46, 3.09)
Blood/Immune	phecode_BI_177-3	Lymphangitis	3.47 (3.16, 4.54)	3.57 (3.27, 4.6)	3.85 (3.22, 4.96)	3.52 (3.24, 4.77)
Blood/Immune	phecode_BI_177-4	Lymphedema	2.81 (2.63, 3.08)	2.75 (2.56, 3)	2.8 (2.56, 3.07)	2.75 (2.56, 2.99)
Blood/Immune	phecode_BI_179	Immunodeficiencies	2.76 (2.61, 3.09)	2.77 (2.62, 3.1)	2.92 (2.71, 3.28)	2.75 (2.61, 3.09)
Blood/Immune	phecode_BI_179-1	Hypogammaglobulinemia NOS	2.82 (2.63, 2.98)	2.82 (2.63, 2.98)	2.93 (2.7, 3.11)	2.78 (0.07, 2.96)
Blood/Immune	phecode_BI_179-9	Immunodeficiency NOS	2.83 (2.7, 3.06)	2.87 (2.72, 3.08)	3.01 (2.85, 3.31)	2.86 (2.72, 3.07)
Blood/Immune	phecode_BI_180	Other disorders involving the immune mechanism	2.75 (2.55, 3.02)	2.63 (2.44, 2.9)	2.92 (2.68, 3.25)	2.62 (2.44, 2.89)
Blood/Immune	phecode_BI_180-3	Paraproteinemias	2.87 (2.64, 3.06)	2.63 (2.45, 2.78)	2.96 (2.74, 3.15)	2.61 (2.43, 2.74)
Blood/Immune	phecode_BI_180-31	Monoclonal gammopathy	2.98 (2.67, 3.27)	2.69 (2.42, 2.92)	2.97 (2.69, 3.27)	2.66 (2.43, 2.88)
Blood/Immune	phecode_BI_180-33	Macroglobulinemia [Waldenstrom macroglobulinemia]	2.7 (2.56, 2.86)	2.61 (2.48, 2.76)	3.02 (2.77, 3.25)	2.56 (2.43, 2.67)
Blood/Immune	phecode_BI_181	Autoimmune disease	2.4 (2.33, 2.53)	2.36 (2.29, 2.48)	2.38 (2.3, 2.5)	2.28 (2.21, 2.4)
Neoplasms	phecode_CA_100	Malignant neoplasm of the head and neck	2.79 (2.61, 3.24)	2.64 (2.45, 3.03)	2.78 (2.53, 3.19)	2.43 (2.23, 2.74)
Neoplasms	phecode_CA_100-1	Malignant neoplasm of the oral cavity	2.95 (2.75, 3.46)	2.88 (2.67, 3.35)	2.98 (2.75, 3.56)	2.68 (2.51, 3.14)
Neoplasms	phecode_CA_100-12	Malignant neoplasm of the tongue	3.13 (2.73, 3.66)	3.09 (2.65, 3.52)	3.12 (0.25, 3.67)	2.93 (2.56, 3.41)
Neoplasms	phecode_CA_100-2	Malignant neoplasm of the oropharynx	2.93 (2.76, 3.29)	2.8 (2.65, 3.13)	2.95 (0.3, 3.21)	2.56 (2.41, 2.82)
Neoplasms	phecode_CA_100-6	Malignant neoplasm of the larynx	2.79 (2.7, 2.99)	2.57 (2.47, 2.75)	2.76 (2.65, 2.97)	2.16 (2.08, 2.3)
Neoplasms	phecode_CA_100-7	Malignant neoplasm of the pharynx	3.01 (2.73, 3.23)	2.97 (2.68, 3.18)	3.02 (2.69, 3.26)	2.75 (2.49, 2.95)
Neoplasms	phecode_CA_100-9	Malignant neoplasm of the salivary glands	4.32 (3.47, 5.75)	4.47 (3.67, 5.9)	5.76 (4.47, 7.35)	4.42 (3.64, 5.84)
Neoplasms	phecode_CA_101	Malignant neoplasm of the digestive organs	2.34 (2.19, 2.49)	1.96 (1.82, 2.08)	2 (1.84, 2.17)	1.91 (1.77, 2.03)
Neoplasms	phecode_CA_101-1	Malignant neoplasm of the esophagus	2.92 (2.64, 3.06)	2.38 (2.12, 2.47)	2.55 (2.21, 2.73)	2.2 (1.96, 2.31)
Neoplasms	phecode_CA_101-2	Malignant neoplasm of stomach	3.08 (2.74, 3.51)	2.42 (2.13, 2.67)	2.67 (2.28, 3.07)	2.34 (2.06, 2.6)
Neoplasms	phecode_CA_101-21	Malignant neoplasm of cardia	3.32 (2.97, 3.82)	2.33 (2.07, 2.52)	2.53 (2.25, 2.9)	2.19 (1.93, 2.37)
Neoplasms	phecode_CA_101-3	Malignant neoplasm of the small intestine	3.28 (2.92, 3.63)	3 (2.61, 3.26)	3.46 (2.92, 3.67)	3.02 (2.66, 3.3)
Neoplasms	phecode_CA_101-4	Malignant neoplasm of the lower GI tract	2.69 (2.42, 3.01)	1.92 (1.67, 2.02)	2.01 (1.73, 2.16)	1.88 (1.63, 1.98)
Neoplasms	phecode_CA_101-41	Colorectal cancer	2.65 (2.44, 3.01)	1.89 (1.65, 1.99)	1.97 (1.71, 2.14)	1.85 (1.62, 1.96)
Neoplasms	phecode_CA_101-411	Malignant neoplasm of colon	2.71 (2.46, 2.96)	1.94 (1.8, 2.07)	2.05 (1.9, 2.21)	1.91 (1.77, 2.04)
Neoplasms	phecode_CA_101-412	Malignant neoplasm of appendix	6.15 (4.29, 8.4)	5.81 (3.94, 8.02)	7.18 (4.26, 9.67)	5.64 (3.87, 7.85)
Neoplasms	phecode_CA_101-42	Malignant neoplasm of anus	3.25 (2.83, 3.71)	3.11 (2.71, 3.55)	3.3 (2.9, 3.71)	3.01 (2.62, 3.38)
Neoplasms	phecode_CA_101-6	Malignant neoplasm of the liver and intrahepatic bile ducts	2.92 (2.78, 3.08)	2.9 (2.76, 3.06)	3.31 (3.1, 3.61)	2.93 (2.78, 3.05)
Neoplasms	phecode_CA_101-61	Malignant neoplasm of the liver	2.82 (2.73, 2.99)	2.84 (2.72, 3.02)	3.09 (2.96, 3.29)	2.87 (2.73, 3.03)
Neoplasms	phecode_CA_101-62	Malignant neoplasm of the intrahepatic bile ducts	3.55 (3.26, 4.05)	3.32 (3.07, 3.82)	4.37 (3.98, 5.21)	3.43 (3.23, 3.91)
Neoplasms	phecode_CA_101-7	Malignant neoplasm of the gallbladder and extrahepatic bile ducts	3.86 (3.3, 4.63)	3.55 (2.99, 4.08)	4.89 (3.91, 5.54)	3.71 (3.18, 4.23)
Neoplasms	phecode_CA_101-71	Malignant neoplasm of the gallbladder	4.24 (3.51, 5.94)	3.65 (2.93, 4.92)	4.51 (3.25, 6.3)	3.64 (2.91, 4.83)
Neoplasms	phecode_CA_101-8	Malignant neoplasm of the pancreas	3.39 (2.84, 3.94)	2.55 (2.28, 3.04)	2.94 (2.59, 3.5)	2.53 (2.27, 3)
Neoplasms	phecode_CA_102	Malignant neoplasm of the thoracic and respiratory organs	2.72 (2.52, 2.92)	2.52 (2.35, 2.71)	2.61 (2.47, 2.82)	2.01 (1.92, 2.11)
Neoplasms	phecode_CA_102-1	Malignant neoplasm of the of bronchus and lung	2.82 (2.59, 3.02)	2.59 (2.4, 2.78)	2.74 (2.55, 2.95)	1.95 (1.86, 2.04)
Neoplasms	phecode_CA_102-3	Malignant neoplasm of the trachea	3.34 (2.95, 3.74)	3.14 (2.79, 3.5)	3.51 (3.08, 4.02)	2.87 (2.58, 3.12)
Neoplasms	phecode_CA_102-5	Malignant neoplasm of the heart, mediastinum, thymus, and pleura	3.34 (2.98, 4.19)	3.07 (2.74, 3.71)	3.53 (3.11, 4.37)	3.05 (2.73, 3.69)
Neoplasms	phecode_CA_103	Malignant neoplasm of the skin	2.74 (2.56, 3.04)	1.88 (1.79, 2.02)	1.87 (1.79, 2.02)	1.86 (1.78, 1.99)
Neoplasms	phecode_CA_103-1	Melanomas of skin	3.09 (2.81, 3.6)	2.46 (2.24, 2.81)	2.55 (2.3, 2.87)	2.38 (2.2, 2.73)
Neoplasms	phecode_CA_103-2	Keratinocyte carcinoma	3.19 (2.93, 3.43)	3.03 (2.81, 3.17)	3.12 (2.9, 3.3)	3 (2.79, 3.15)
Neoplasms	phecode_CA_103-21	Basal cell carcinoma	3.24 (2.89, 3.39)	3.05 (2.82, 3.19)	3.08 (2.88, 3.3)	3 (2.8, 3.16)
Neoplasms	phecode_CA_103-22	Squamous cell carcinoma of the skin	3.42 (3.18, 3.71)	3.29 (3.05, 3.53)	3.52 (3.29, 3.87)	3.34 (3.06, 3.56)
Neoplasms	phecode_CA_103-3	Carcinoma in situ of skin	3.03 (2.77, 3.44)	2.51 (2.33, 2.82)	2.53 (2.36, 2.9)	2.51 (2.32, 2.8)
Neoplasms	phecode_CA_104	Malignant sarcoma-related cancers	3.26 (2.73, 3.7)	3.02 (2.57, 3.43)	3.49 (2.75, 4.06)	3.03 (2.56, 3.43)
Neoplasms	phecode_CA_104-1	Malignant neoplam of the bone and/or cartilage	3.53 (3.1, 4.15)	3.43 (3.02, 4)	3.72 (3.27, 4.56)	3.43 (3.05, 3.96)
Neoplasms	phecode_CA_104-2	Malignant neoplasm of retroperitoneum and peritoneum	3.43 (3.07, 4.03)	2.64 (2.28, 3.06)	2.95 (2.41, 3.57)	2.61 (2.28, 3.04)
Neoplasms	phecode_CA_104-3	Malignant neoplasm of connective and soft tissue	3.55 (2.94, 4.38)	3.39 (2.77, 4.09)	3.73 (2.91, 4.56)	3.3 (2.78, 4.05)
Neoplasms	phecode_CA_105	Malignant neoplasm of the breast	2.28 (2.17, 2.35)	1.26 (1.2, 1.31)	1.26 (1.21, 1.33)	1.26 (1.2, 1.3)
Neoplasms	phecode_CA_105-1	Malignant neoplasm of the breast, female	2.17 (1.99, 2.26)	2.15 (1.98, 2.25)	2.17 (1.99, 2.27)	2.15 (1.98, 2.25)
Neoplasms	phecode_CA_106	Gynecological malignant neoplasms	2.24 (2.09, 2.51)	2.08 (1.93, 2.32)	2.39 (2.14, 2.61)	2.07 (1.9, 2.28)
Neoplasms	phecode_CA_106-1	Malignant neoplasm of external female genital organs and cervix	2.74 (2.38, 3.11)	2.74 (2.38, 3.11)	3.14 (2.55, 3.68)	2.72 (2.37, 3.06)
Neoplasms	phecode_CA_106-11	Malignant neoplasm of the vulva	3.06 (2.64, 3.39)	2.93 (2.5, 3.27)	3.38 (2.75, 3.91)	2.84 (2.4, 3.2)
Neoplasms	phecode_CA_106-13	Malignant neoplasm of the cervix	2.87 (2.27, 3.35)	2.79 (2.15, 3.23)	2.96 (2.07, 3.55)	2.71 (2.1, 3.17)
Neoplasms	phecode_CA_106-2	Malignant neoplasm of the uterus	2.62 (2.4, 2.92)	2.39 (2.15, 2.66)	2.71 (2.37, 2.99)	2.34 (2.07, 2.59)
Neoplasms	phecode_CA_106-21	Malignant neoplasm of endometrium	2.64 (2.4, 2.98)	2.41 (2.16, 2.7)	2.73 (2.34, 3.02)	2.34 (2.08, 2.62)
Neoplasms	phecode_CA_106-3	Malignant neoplasm of the ovary	2.11 (1.95, 2.34)	1.93 (1.77, 2.15)	2.29 (2.01, 2.57)	1.93 (1.77, 2.16)
Neoplasms	phecode_CA_106-4	Malignant neoplasm of the fallopian tube and uterine adnexa	3.3 (2.81, 3.93)	2.82 (2.39, 3.56)	3.5 (2.81, 4.8)	2.85 (2.41, 3.63)
Neoplasms	phecode_CA_107	Malignant neoplasm of male genitalia	1.72 (1.63, 1.83)	1.25 (1.22, 1.3)	1.27 (1.24, 1.32)	1.27 (1.24, 1.32)
Neoplasms	phecode_CA_107-1	Malignant neoplasm of the penis	2.28 (2.11, 2.75)	2.13 (1.97, 2.59)	2.14 (1.98, 2.62)	2.14 (1.99, 2.62)
Neoplasms	phecode_CA_107-2	Malignant neoplasm of the prostate	1.71 (1.64, 1.82)	1.24 (1.21, 1.28)	1.26 (1.23, 1.3)	1.26 (1.23, 1.3)
Neoplasms	phecode_CA_107-3	Malignant neoplasm of the testis	1.72 (1.55, 2.15)	1.78 (1.59, 2.12)	1.67 (1.52, 1.99)	1.71 (1.54, 2.04)
Neoplasms	phecode_CA_108	Malignant neoplasm of the urinary tract	2.38 (2.3, 2.46)	1.82 (1.78, 1.88)	1.8 (1.74, 1.87)	1.76 (1.71, 1.82)
Neoplasms	phecode_CA_108-4	Malignant neoplasm of the kidney	2.87 (2.64, 3.16)	2.43 (2.27, 2.65)	2.58 (2.42, 2.9)	2.3 (2.19, 2.48)
Neoplasms	phecode_CA_108-41	Malignant neoplasm of kidney, except pelvis	2.88 (2.73, 3.12)	2.44 (2.33, 2.65)	2.66 (2.47, 2.94)	2.32 (2.2, 2.52)
Neoplasms	phecode_CA_108-42	Malignant neoplasm of renal pelvis	3.47 (3.25, 4.17)	3.06 (2.76, 3.51)	3.53 (3.15, 4.08)	3.03 (2.73, 3.44)
Neoplasms	phecode_CA_108-5	Malignant neoplasm of the bladder	2.6 (2.43, 2.71)	1.75 (1.65, 1.85)	1.76 (1.65, 1.87)	1.65 (1.56, 1.75)
Neoplasms	phecode_CA_108-7	Malignant neoplasm of ureter	3.2 (2.98, 3.67)	2.77 (2.6, 3.09)	2.85 (2.67, 3.23)	2.68 (2.53, 2.97)
Neoplasms	phecode_CA_109	Malignant neoplasm of the eye, brain and other parts of central nervous system	3.14 (2.92, 3.34)	2.97 (2.76, 3.16)	3.12 (2.9, 3.37)	2.99 (2.77, 3.19)
Neoplasms	phecode_CA_109-1	Malignant neoplasm of eye	4.8 (3.73, 5.95)	4.64 (3.63, 5.91)	5.63 (4.33, 6.95)	4.77 (3.87, 6.44)
Neoplasms	phecode_CA_109-16	Malignant neoplasm of choroid	7.14 (5.42, 10.43)	7.36 (5.21, 10.19)	8.42 (6.04, 12.03)	8.26 (5.5, 11.75)
Neoplasms	phecode_CA_109-3	Malignant neoplasm of brain	3.09 (2.87, 3.34)	2.87 (2.67, 3.15)	3.02 (2.78, 3.34)	2.9 (2.69, 3.16)
Neoplasms	phecode_CA_110	Malignant neoplasm of the endocrine glands	2.94 (2.6, 3.16)	2.9 (2.6, 3.16)	3.05 (2.69, 3.36)	2.85 (0.86, 3.11)
Neoplasms	phecode_CA_110-1	Malignant neoplasm of the thyroid	3.05 (2.63, 3.45)	2.99 (2.56, 3.35)	3.17 (2.62, 3.62)	2.92 (2.51, 3.24)
Neoplasms	phecode_CA_110-4	Malignant neoplasm of the pituitary gland and craniopharyngeal duct	2.79 (2.64, 2.92)	2.72 (0.06, 2.88)	2.86 (2.69, 3.01)	2.75 (2.62, 2.91)
Neoplasms	phecode_CA_112	Malignant neoplasm of other and ill-defined sites	2.78 (2.63, 2.91)	2.37 (2.26, 2.47)	2.07 (1.97, 2.16)	2.36 (2.25, 2.46)
Neoplasms	phecode_CA_112-1	Mesothelioma*	3.39 (2.96, 3.92)	1.88 (1.62, 2.08)	2.03 (1.72, 2.25)	1.9 (1.62, 2.1)
Neoplasms	phecode_CA_114	Neuroendocrine tumors	3.05 (2.52, 3.39)	3.04 (2.5, 3.36)	3.33 (2.74, 3.89)	2.82 (2.37, 3.13)
Neoplasms	phecode_CA_114-6	Pheochromocytoma	3.11 (2.67, 3.57)	3.11 (2.67, 3.57)	3.51 (2.92, 4.1)	2.91 (2.49, 3.26)
Neoplasms	phecode_CA_116	Secondary malignant neoplasm	2.93 (2.81, 3.14)	2.56 (2.45, 2.74)	2.57 (2.4, 2.73)	2.43 (2.31, 2.61)
Neoplasms	phecode_CA_120	Hemo onc - by cell of origin	2.9 (2.68, 3.06)	2.77 (2.56, 2.9)	2.88 (2.66, 3.02)	2.74 (2.54, 2.88)
Neoplasms	phecode_CA_120-1	Myeloid	2.78 (2.59, 2.94)	2.66 (2.48, 2.82)	3.02 (2.76, 3.17)	2.63 (2.45, 2.79)
Neoplasms	phecode_CA_120-11	Plasma cell	3.05 (2.87, 3.29)	2.96 (2.78, 3.2)	3.52 (3.26, 3.92)	2.94 (2.79, 3.21)
Neoplasms	phecode_CA_120-12	Monocyte	3.6 (3.32, 4.7)	3.3 (2.92, 4.07)	3.91 (3.46, 5.01)	3.25 (2.83, 3.91)
Neoplasms	phecode_CA_120-13	Erythroid	2.69 (2.59, 2.82)	2.58 (0.02, 2.76)	2.73 (2.59, 2.84)	2.62 (2.5, 2.74)
Neoplasms	phecode_CA_120-2	Lymphoid	2.72 (2.63, 2.93)	2.61 (2.51, 2.8)	2.77 (2.67, 3.01)	2.6 (2.5, 2.78)
Neoplasms	phecode_CA_120-21	Mature B-cell	2.7 (2.59, 2.9)	2.6 (2.47, 2.78)	2.8 (2.64, 3)	2.59 (0.46, 2.76)
Neoplasms	phecode_CA_120-22	Mature T-Cell	3.03 (2.82, 3.42)	2.95 (2.76, 3.31)	3.65 (3.38, 4.29)	2.94 (2.75, 3.29)
Neoplasms	phecode_CA_121	Leukemia	2.54 (2.45, 2.67)	2.44 (2.35, 2.57)	2.62 (2.49, 2.75)	2.41 (0.56, 2.55)
Neoplasms	phecode_CA_121-1	Acute leukemia	2.8 (2.65, 3.02)	2.72 (2.57, 2.93)	2.92 (2.72, 3.22)	2.64 (2.52, 2.88)
Neoplasms	phecode_CA_121-11	Acute lymphoid leukemia	3.02 (2.8, 3.4)	2.99 (2.77, 3.37)	3.31 (3.07, 3.76)	2.96 (2.73, 3.34)
Neoplasms	phecode_CA_121-12	Acute myeloid leukemia	2.8 (2.7, 3.04)	2.71 (2.61, 2.95)	2.93 (2.8, 3.26)	2.65 (2.56, 2.9)
Neoplasms	phecode_CA_121-2	Chronic leukemia	2.51 (2.39, 2.73)	2.4 (2.28, 2.6)	2.66 (2.53, 2.88)	2.38 (0.17, 2.59)
Neoplasms	phecode_CA_121-21	Chronic lymphoid leukemia	2.58 (2.42, 2.79)	2.46 (2.29, 2.66)	2.76 (2.56, 3.09)	2.44 (2.29, 2.65)
Neoplasms	phecode_CA_121-22	Chronic myloid leukemia	2.49 (2.31, 2.68)	2.42 (2.26, 2.6)	2.5 (2.34, 2.68)	2.4 (2.24, 2.57)
Neoplasms	phecode_CA_121-23	Chronic myelomonocytic (monocytic) leukemia	3.84 (3.43, 5.02)	3.42 (3, 4.21)	4.1 (3.65, 5.28)	3.3 (2.9, 3.98)
Neoplasms	phecode_CA_122	Lymphoma	2.53 (2.36, 2.76)	2.43 (2.24, 2.66)	2.81 (2.61, 3.11)	2.41 (2.22, 2.63)
Neoplasms	phecode_CA_122-1	Hodgkin lymphoma	2.52 (2.39, 2.66)	2.49 (2.37, 2.62)	2.83 (2.66, 3.04)	2.46 (2.35, 2.61)
Neoplasms	phecode_CA_122-2	Non-Hodgkin lymphoma	2.54 (2.36, 2.75)	2.43 (2.25, 2.65)	2.77 (2.56, 3.06)	2.41 (2.23, 2.63)
Neoplasms	phecode_CA_122-21	Follicular lymphoma	2.36 (2.14, 2.5)	2.31 (2.09, 2.45)	2.85 (2.45, 3.15)	2.3 (2.08, 2.44)
Neoplasms	phecode_CA_122-22	Diffuse large B-cell lymphoma*	2.72 (2.43, 2.98)	2.63 (2.36, 2.86)	3.02 (2.72, 3.43)	2.62 (2.35, 2.85)
Neoplasms	phecode_CA_122-24	T-cell lymphoma	3.3 (3.01, 3.71)	3.23 (2.96, 3.63)	4.03 (3.59, 4.84)	3.23 (2.95, 3.62)
Neoplasms	phecode_CA_123	Multiple myeloma and malignant plasma cell neoplasms	2.5 (2.26, 2.74)	2.37 (2.1, 2.57)	2.97 (2.58, 3.19)	2.36 (2.1, 2.56)
Neoplasms	phecode_CA_123-1	Multiple myeloma	2.52 (2.27, 2.75)	2.38 (2.11, 2.58)	2.97 (2.6, 3.2)	2.37 (2.11, 2.57)
Neoplasms	phecode_CA_124	Myeloproliferative disorder	2.77 (2.59, 2.96)	2.7 (2.52, 2.88)	2.93 (2.68, 3.11)	2.66 (2.48, 2.83)
Neoplasms	phecode_CA_124-3	Polycythemia vera	2.7 (2.59, 2.82)	2.6 (0, 2.76)	2.74 (2.59, 2.84)	2.63 (2.5, 2.74)
Neoplasms	phecode_CA_124-5	Essential thrombocythemia	2.68 (2.54, 3.01)	2.65 (2.52, 2.97)	2.81 (2.65, 3.13)	2.64 (0.07, 2.94)
Neoplasms	phecode_CA_124-6	Myelodysplastic syndrome	2.83 (2.64, 2.95)	2.66 (2.49, 2.79)	2.85 (2.63, 2.98)	2.63 (2.46, 2.78)
Neoplasms	phecode_CA_124-7	Chronic myeloproliferative disease*	2.66 (2.42, 2.81)	2.59 (0.02, 2.76)	2.68 (2.45, 2.85)	2.56 (0.05, 2.7)
Neoplasms	phecode_CA_124-8	Myelofibrosis	2.82 (0.26, 3.01)	0.33 (0.01, 2.94)	2.83 (2.61, 3.01)	2.62 (0.23, 2.71)
Neoplasms	phecode_CA_125	Other malignant neoplasms of lymphoid, hematopoietic and related tissue	3.3 (2.86, 3.82)	3.2 (2.79, 3.7)	3.66 (3.11, 4.31)	3.11 (2.7, 3.54)
Neoplasms	phecode_CA_130	Cancer (solid tumor, excluding BCC)	2.6 (2.44, 2.72)	2.01 (1.88, 2.09)	2.02 (1.89, 2.12)	1.94 (1.82, 2.02)
Neoplasms	phecode_CA_132	Sequelae of cancer	2.64 (2.54, 2.85)	2.45 (2.37, 2.62)	1.96 (1.86, 2.05)	2.45 (2.37, 2.62)
Neoplasms	phecode_CA_135	Benign neoplasm of the head and neck	2.54 (2.39, 2.87)	2.47 (2.32, 2.76)	2.52 (2.36, 2.81)	2.45 (2.29, 2.73)
Neoplasms	phecode_CA_135-1	Benign neoplasm of the oral cavity	3.06 (2.41, 4.33)	3.14 (2.44, 4.54)	3.24 (2.46, 4.73)	2.83 (2.22, 3.89)
Neoplasms	phecode_CA_135-12	Benign neoplasm of the tongue	5.92 (3.65, 13.16)	7.8 (4.63, 16.93)	10.1 (4.95, 20.17)	7.69 (4.56, 16.96)
Neoplasms	phecode_CA_135-16	Benign neoplasm of the salivary glands	3.55 (2.8, 4.79)	3.72 (2.8, 4.86)	4.01 (2.87, 5.38)	2.92 (2.33, 3.71)
Neoplasms	phecode_CA_135-5	Benign neoplasm of the paranasal sinus and nasal cavity	2.55 (2.4, 2.88)	2.46 (2.29, 2.72)	2.49 (2.32, 2.76)	2.46 (2.29, 2.71)
Neoplasms	phecode_CA_135-6	Benign neoplasm of vocal cord or larynx	3.51 (3.1, 4.35)	3.52 (3.18, 4.32)	3.95 (3.44, 4.85)	3.13 (2.88, 3.83)
Neoplasms	phecode_CA_136	Benign neoplasm of the digestive organs	2.6 (2.41, 2.81)	2.36 (2.21, 2.52)	2.34 (2.19, 2.49)	2.28 (2.14, 2.44)
Neoplasms	phecode_CA_136-1	Benign neoplasm of the esophagus	3.97 (3.36, 4.97)	4.02 (3.49, 5.08)	4.08 (3.33, 4.99)	3.81 (3.32, 4.79)
Neoplasms	phecode_CA_136-2	Benign neoplasm of stomach	2.74 (2.56, 2.92)	2.59 (2.41, 2.73)	2.5 (2.33, 2.63)	2.55 (2.39, 2.68)
Neoplasms	phecode_CA_136-3	Benign neoplasm of the small intestine	3.26 (2.87, 3.86)	3.11 (2.74, 3.66)	3.21 (2.81, 3.65)	3.14 (2.77, 3.67)
Neoplasms	phecode_CA_136-4	Benign neoplasm of colon, rectum, anus and anal canal	2.59 (2.34, 2.79)	2.29 (2.09, 2.43)	2.27 (2.07, 2.4)	2.18 (1.99, 2.29)
Neoplasms	phecode_CA_136-41	Benign neoplasm of the colon	2.64 (2.35, 2.77)	2.29 (2.07, 2.39)	2.25 (2.05, 2.35)	2.17 (1.98, 2.26)
Neoplasms	phecode_CA_136-42	Benign neoplasm of rectum and anus	2.73 (2.39, 2.95)	2.43 (2.18, 2.62)	2.39 (2.17, 2.6)	2.23 (2.03, 2.37)
Neoplasms	phecode_CA_136-6	Benign neoplasm of the liver and intrahepatic bile ducts	3.71 (3.06, 4.74)	3.59 (2.96, 4.57)	3.97 (3.22, 5.06)	3.54 (2.97, 4.54)
Neoplasms	phecode_CA_136-8	Benign neoplasm of the pancreas	4.05 (3.35, 5.83)	3.63 (2.99, 5.14)	4.45 (3.45, 6.28)	3.73 (2.92, 5.32)
Neoplasms	phecode_CA_137	Benign neoplasm of the thoracic and respiratory organs	3.59 (3, 4.69)	3.29 (2.76, 4.32)	3.29 (2.81, 4.37)	3.38 (2.85, 4.48)
Neoplasms	phecode_CA_137-5	Benign neoplasm of the heart, mediastinum, thymus, and pleura	4.08 (3.02, 5.24)	3.77 (2.86, 4.97)	4.3 (3.1, 5.65)	4.17 (3.14, 5.39)
Neoplasms	phecode_CA_138	Benign neoplasm of the skin	2.54 (2.28, 2.82)	2.56 (2.31, 2.82)	2.52 (2.29, 2.79)	2.56 (2.31, 2.82)
Neoplasms	phecode_CA_138-1	Nevus, non-neoplastic	3.11 (2.63, 3.84)	3.03 (2.57, 3.81)	3.02 (2.57, 3.8)	3.02 (2.57, 3.79)
Neoplasms	phecode_CA_138-2	Melanocytic nevi*	2.5 (2.3, 2.66)	2.53 (2.32, 2.66)	2.52 (2.31, 2.64)	2.52 (2.32, 2.66)
Neoplasms	phecode_CA_139	Benign sarcoma-related cancers	2.85 (2.28, 3.27)	2.73 (2.25, 3.14)	2.8 (2.27, 3.18)	2.69 (2.24, 3.11)
Neoplasms	phecode_CA_139-1	Benign neoplams of the bone and/or cartilage	3.73 (2.97, 6.45)	3.75 (3.02, 7.21)	3.46 (2.82, 6.56)	3.64 (2.96, 7)
Neoplasms	phecode_CA_139-3	Benign neoplasm of other connective and soft tissue	2.94 (2.48, 4.54)	2.92 (2.47, 4.75)	3.07 (2.54, 4.87)	2.99 (2.49, 4.62)
Neoplasms	phecode_CA_139-4	Benign neoplasm of peripheral nerves*	3.45 (2.92, 4.67)	3.51 (3.01, 4.76)	3.62 (3.12, 4.88)	3.58 (3.07, 4.8)
Neoplasms	phecode_CA_139-5	Lipoma	2.72 (2.3, 3.6)	2.47 (2.13, 3.15)	2.53 (2.17, 3.18)	2.43 (2.11, 3.08)
Neoplasms	phecode_CA_139-52	Lipoma of intrathoracic organs	3.17 (2.55, 4.04)	3.1 (2.5, 3.94)	3.18 (2.55, 4.1)	3.03 (2.44, 3.8)
Neoplasms	phecode_CA_139-53	Lipoma of skin subcutaneous tissue	2.74 (2.31, 3.8)	2.72 (2.35, 3.74)	2.7 (2.34, 3.71)	2.67 (2.31, 3.64)
Neoplasms	phecode_CA_139-54	Testicular limpoma	1.81 (1.71, 2.12)	1.59 (1.5, 1.8)	1.65 (1.56, 1.84)	1.59 (1.5, 1.76)
Neoplasms	phecode_CA_139-6	Hemangioma and lymphangioma	2.89 (2.62, 3.46)	2.82 (2.55, 3.35)	2.95 (2.62, 3.54)	2.89 (2.57, 3.35)
Neoplasms	phecode_CA_139-61	Hemangioma	2.85 (2.66, 3.5)	2.81 (2.6, 3.39)	2.92 (2.66, 3.57)	2.81 (2.61, 3.4)
Neoplasms	phecode_CA_140	Benign neoplasm of the breast	2.95 (2.56, 3.66)	1.65 (1.5, 1.93)	1.63 (1.47, 1.9)	1.61 (1.47, 1.87)
Neoplasms	phecode_CA_142	Lump or mass in breast or nonspecific abnormal breast exam	2.5 (2.39, 2.7)	2.25 (2.13, 2.39)	2.24 (2.13, 2.39)	2.25 (2.14, 2.39)
Neoplasms	phecode_CA_142-1	Lump or mass in breast	2.46 (2.32, 2.65)	2.21 (2.11, 2.36)	2.19 (2.09, 2.35)	2.22 (2.11, 2.36)
Neoplasms	phecode_CA_144	Gynecological benign neoplasms	1.97 (1.8, 2.15)	1.73 (1.6, 1.85)	1.73 (1.6, 1.86)	1.68 (1.57, 1.8)
Neoplasms	phecode_CA_144-1	Benign neoplasms of external female genital organs and cervix	2.25 (2.03, 2.57)	2.06 (1.86, 2.35)	2.06 (1.86, 2.37)	2.02 (1.84, 2.33)
Neoplasms	phecode_CA_144-11	Benign neoplasms of the vulva	3.2 (2.75, 4.42)	3.09 (2.66, 4.31)	3.05 (2.59, 4.28)	3.05 (2.6, 4.12)
Neoplasms	phecode_CA_144-12	Benign neoplasms of the vagina	2.64 (2.15, 3.16)	2.62 (2.14, 3.16)	2.69 (2.17, 3.25)	2.64 (2.15, 3.17)
Neoplasms	phecode_CA_144-13	Benign neoplasms of the cervix	2.26 (2.06, 2.6)	2.04 (1.88, 2.36)	2.05 (1.89, 2.37)	2.02 (1.87, 2.34)
Neoplasms	phecode_CA_144-2	Benign neoplasms of the uterus	2.02 (1.87, 2.19)	1.75 (1.63, 1.88)	1.75 (1.63, 1.9)	1.69 (1.59, 1.83)
Neoplasms	phecode_CA_144-21	Leiomyoma of uterus	2.09 (1.97, 2.32)	1.68 (1.61, 1.83)	1.68 (1.61, 1.84)	1.61 (1.55, 1.76)
Neoplasms	phecode_CA_144-3	Benign neoplasms of the ovary	1.85 (1.58, 2.07)	1.85 (1.6, 2.14)	1.91 (1.63, 2.18)	1.8 (1.57, 2.06)
Neoplasms	phecode_CA_146	Benign neoplasm of male genital organs	2.47 (2.3, 2.62)	2.32 (2.18, 2.44)	2.36 (2.21, 2.47)	2.34 (2.18, 2.45)
Neoplasms	phecode_CA_146-2	Benign neoplasm of the prostate	2.52 (2.34, 2.68)	2.36 (2.21, 2.48)	2.39 (2.24, 2.52)	2.36 (2.21, 2.49)
Neoplasms	phecode_CA_147	Benign neoplasm of kidney and urinary organs	3.58 (2.78, 4.47)	3.21 (2.5, 3.87)	3.24 (2.57, 4.06)	3.24 (2.57, 3.9)
Neoplasms	phecode_CA_147-1	Benign neoplasm of the kidney	4.34 (3.29, 5.75)	4.12 (3.05, 5.32)	4.44 (3.22, 5.82)	4.24 (3.12, 5.48)
Neoplasms	phecode_CA_147-3	Benign neoplasm of bladder	3.51 (3.07, 4.23)	3.18 (2.82, 3.71)	3.35 (3, 3.95)	3.29 (3, 3.87)
Neoplasms	phecode_CA_148	Benign neoplasm of the eye, brain and other parts of central nervous system	2.83 (2.43, 3.02)	2.64 (2.32, 2.84)	2.74 (2.43, 2.98)	2.61 (2.32, 2.81)
Neoplasms	phecode_CA_148-1	Benign neoplasm of eye	2.94 (2.62, 3.4)	2.74 (2.47, 3.2)	2.87 (2.53, 3.26)	2.83 (2.47, 3.19)
Neoplasms	phecode_CA_148-16	Benign neoplasm of choroid	3 (2.63, 3.38)	2.83 (2.48, 3.23)	2.88 (2.52, 3.26)	2.82 (2.48, 3.22)
Neoplasms	phecode_CA_148-2	Benign neoplasm of meninges (Meningioma)	2.7 (2.47, 3.05)	2.55 (2.32, 2.88)	2.65 (2.4, 3)	2.51 (2.28, 2.84)
Neoplasms	phecode_CA_148-5	Benign neoplasm of cranial nerve	2.8 (2.41, 3.07)	2.78 (2.39, 3.08)	2.96 (2.53, 3.34)	2.77 (2.4, 3.09)
Neoplasms	phecode_CA_149	Benign neoplasm of the endocrine glands	2.91 (2.61, 3.18)	2.87 (2.56, 3.13)	2.93 (2.65, 3.21)	2.82 (2.54, 3.09)
Neoplasms	phecode_CA_149-1	Benign neoplasm of the thyroid	4.27 (3.72, 6.18)	3.83 (3.34, 5.37)	3.99 (3.49, 5.53)	3.78 (3.23, 5.15)
Neoplasms	phecode_CA_149-3	Benign neoplasm of the parathyroid gland	3.89 (3.53, 4.51)	3.46 (3.14, 4.11)	3.93 (3.52, 4.59)	3.37 (3.05, 4.01)
Neoplasms	phecode_CA_149-4	Benign neoplasm of the pituitary gland and craniopharyngeal duct	2.58 (2.38, 2.85)	2.55 (0.26, 2.83)	2.6 (2.4, 2.85)	2.56 (2.36, 2.79)
Neoplasms	phecode_CA_153	Benign neoplasm of other or unspecified sites	3.77 (2.56, 6.71)	3.76 (2.5, 6.57)	4.12 (2.61, 7.17)	3.86 (2.5, 6.52)
Congenital	phecode_CM_750	Congenital malformations of nervous system	2.57 (2.3, 2.73)	2.56 (2.29, 2.72)	2.6 (2.32, 2.77)	2.55 (2.27, 2.71)
Congenital	phecode_CM_750-1	Congenital malformations of brain	2.9 (2.61, 3.09)	2.88 (2.59, 3.07)	2.94 (2.63, 3.15)	2.85 (2.57, 3.05)
Congenital	phecode_CM_750-2	Neural tube defects and congenital disorders of the spinal cord	2.57 (2.34, 2.74)	2.57 (2.33, 2.73)	2.66 (2.38, 2.82)	2.54 (0.54, 2.72)
Congenital	phecode_CM_750-21	Spina bifida	2.68 (2.37, 2.86)	2.65 (2.35, 2.84)	2.73 (2.39, 2.93)	2.58 (0.14, 2.83)
Congenital	phecode_CM_751	Congenital anomalies of eye	2.89 (2.75, 3.26)	2.92 (2.78, 3.29)	2.96 (2.79, 3.31)	2.97 (2.8, 3.33)
Congenital	phecode_CM_751-2	Congenital malformations of anterior segment of eye	3.08 (2.85, 3.44)	3.09 (2.86, 3.46)	3.11 (2.89, 3.46)	3.14 (1.1, 3.53)
Congenital	phecode_CM_751-21	Congenital lens anomalies	3.32 (2.96, 4.01)	3.31 (2.95, 3.97)	3.36 (2.95, 3.94)	3.35 (2.97, 4.03)
Congenital	phecode_CM_751-3	Congenital malformations of posterior segment of eye	3.38 (3.07, 4.06)	3.45 (3.08, 4.16)	3.45 (3.05, 4.16)	3.5 (3.12, 4.26)
Congenital	phecode_CM_754	Congenital malformations of tongue, mouth and pharynx	3.23 (2.9, 4.27)	3 (2.61, 4)	3.26 (2.71, 4.33)	3.02 (2.64, 4.01)
Congenital	phecode_CM_754-7	Congenital anomalies of pharynx	3.4 (2.98, 4.27)	2.99 (2.62, 3.74)	3.22 (2.77, 4.07)	3.01 (2.65, 3.79)
Congenital	phecode_CM_754-71	Congenital pharyngeal pouch [Diverticulum of pharynx]	3.41 (2.97, 4.27)	3 (2.56, 3.74)	3.24 (2.69, 4.06)	3.04 (2.61, 3.78)
Congenital	phecode_CM_757	Congenital anomalies of upper GI tract	3.3 (2.8, 3.84)	3.16 (2.65, 3.61)	3.34 (2.83, 3.81)	3.3 (2.8, 3.81)
Congenital	phecode_CM_757-1	Congenital malformations of esophagus	3.3 (2.83, 3.85)	3.1 (2.64, 3.59)	3.3 (0.44, 3.87)	3.28 (2.77, 3.75)
Congenital	phecode_CM_757-2	Congenital malformation of stomach	4.14 (3.39, 5.78)	4.07 (3.4, 5.96)	4.3 (3.54, 6.56)	4.43 (3.67, 6.43)
Congenital	phecode_CM_758	Congenital malformations of digestive system	2.82 (2.65, 3.07)	2.79 (2.63, 3.05)	3.11 (1.43, 3.4)	2.84 (2.67, 3.11)
Congenital	phecode_CM_758-1	Congenital malformations of intestine	3.5 (3.12, 4.38)	3.35 (2.99, 4.19)	3.62 (3.16, 4.4)	3.43 (3.03, 4.26)
Congenital	phecode_CM_758-2	Congenital malformations of gallbladder, bile ducts and liver	2.58 (0.12, 2.72)	2.6 (0.02, 2.75)	2.85 (2.63, 3.04)	2.65 (2.43, 2.79)
Congenital	phecode_CM_758-22	Cystic liver disease	0.26 (0, 2.69)	0.04 (0, 2.59)	2.8 (2.63, 2.98)	2.6 (0.82, 2.76)
Congenital	phecode_CM_760	Congenital anomalies of genital organs	4.45 (3.17, 6.71)	4.53 (3.19, 6.69)	5.45 (3.81, 8.16)	4.97 (3.5, 7.33)
Congenital	phecode_CM_760-1	Congenital malformations of female genitalia	2.39 (2.17, 3.03)	2.25 (2.01, 2.82)	2.27 (2.04, 2.92)	2.25 (2.01, 2.81)
Congenital	phecode_CM_760-13	Congenital anomalies of uterus and cervix	2.77 (2.38, 3.34)	2.66 (2.23, 3.07)	2.68 (2.25, 3.14)	2.67 (2.23, 3.1)
Congenital	phecode_CM_760-2	Congenital congenital malformations of male genital organs	2.92 (2.64, 3.26)	2.89 (2.59, 3.24)	3.34 (2.95, 3.78)	3.1 (2.78, 3.52)
Congenital	phecode_CM_760-22	Congenital malformations of penis	3.2 (2.9, 3.61)	3.08 (2.77, 3.51)	3.51 (3.24, 4.1)	3.31 (3.04, 3.8)
Congenital	phecode_CM_760-221	Hypospadias	3.18 (2.91, 3.76)	3.04 (2.79, 3.64)	3.5 (3.21, 4.21)	3.28 (3.01, 3.87)
Congenital	phecode_CM_761	Congenital malformations of the urinary system	2.76 (2.55, 8.54)	2.77 (2.54, 2.95)	3.18 (2.89, 3.47)	2.74 (2.51, 2.91)
Congenital	phecode_CM_761-1	Congenital malformation of kidney	2.8 (2.55, 9.46)	2.75 (2.53, 2.92)	3.23 (2.89, 3.44)	2.76 (2.52, 2.89)
Congenital	phecode_CM_761-11	Renal hypoplasia/aplasia	2.77 (2.63, 3)	2.77 (2.63, 2.98)	3.12 (1.37, 3.34)	2.86 (0.2, 3.07)
Congenital	phecode_CM_761-111	Renal agenesis*	2.84 (2.64, 3.04)	2.82 (2.64, 3.02)	3.17 (2.94, 3.45)	2.9 (2.72, 3.15)
Congenital	phecode_CM_761-13	Cystic kidney disease	2.66 (2.48, 2.82)	2.67 (2.48, 2.84)	3.08 (0.82, 3.42)	2.63 (2.45, 2.79)
Congenital	phecode_CM_761-16	Accessory kidney*	3.19 (2.64, 3.66)	3.18 (2.63, 3.64)	3.44 (2.87, 3.97)	3.05 (2.55, 3.44)
Congenital	phecode_CM_762	Congenital malformations of respiratory system	3.02 (2.71, 3.29)	2.99 (2.65, 3.26)	3.12 (2.71, 3.47)	2.99 (2.64, 3.24)
Congenital	phecode_CM_763	Congenital anomalies of the heart	2.87 (2.54, 3.16)	2.88 (2.55, 3.14)	3.06 (2.68, 3.33)	2.88 (2.54, 3.14)
Congenital	phecode_CM_763-1	Congenital malformations of great arteries	2.95 (2.74, 3.3)	3.05 (2.79, 3.41)	3.18 (2.87, 3.63)	3.03 (2.78, 3.36)
Congenital	phecode_CM_763-2	Congenital malformations of heart valves	3.13 (2.93, 3.58)	3.08 (2.88, 3.54)	3.49 (3.2, 3.9)	3.13 (2.97, 3.61)
Congenital	phecode_CM_763-23	Congenital malformation of aortic and mitral valves	3.25 (3.06, 3.77)	3.23 (2.98, 3.66)	3.55 (3.34, 4.12)	3.28 (3.08, 3.76)
Congenital	phecode_CM_763-232	Congenital insufficiency of aortic valve	3.37 (3.04, 4.06)	3.35 (2.97, 3.91)	3.75 (3.37, 4.4)	3.47 (3.09, 4.03)
Congenital	phecode_CM_763-3	Congenital malformations of cardiac chambers and connections	2.87 (2.46, 18.59)	2.88 (2.49, 14.68)	2.99 (2.57, 3.41)	2.83 (2.46, 3.22)
Congenital	phecode_CM_763-31	Ventricular septal defect	2.97 (2.81, 3.42)	2.97 (2.82, 3.41)	3.15 (2.96, 3.6)	2.89 (0.45, 3.35)
Congenital	phecode_CM_763-32	Atrial septal defect	2.96 (2.51, 3.33)	2.99 (2.55, 12.8)	3.07 (2.63, 3.4)	2.95 (2.52, 3.25)
Congenital	phecode_CM_764	Congenital malformations of circulatory system (other than heart)	3.12 (2.84, 14.97)	3.13 (2.85, 3.4)	3.36 (3.05, 3.74)	3.09 (2.81, 3.37)
Congenital	phecode_CM_764-5	Congenital arteriovenous malformation*	3.12 (2.86, 3.31)	3.1 (2.87, 3.31)	3.28 (0.16, 3.56)	3.09 (0.21, 3.29)
Congenital	phecode_CM_765	Congenital deformities of hip	3.59 (3.15, 3.99)	3.31 (2.89, 3.72)	3.25 (2.83, 3.65)	3.35 (2.89, 3.74)
Congenital	phecode_CM_766	Congenital deformities of feet	3.37 (2.9, 4.1)	3.46 (2.98, 4.14)	3.39 (3.03, 4.17)	3.41 (3.03, 4.24)
Congenital	phecode_CM_766-1	Congenital talipes varus	3.66 (3.02, 4.22)	3.77 (3.15, 4.41)	3.83 (3.23, 4.62)	3.85 (3.29, 4.68)
Congenital	phecode_CM_767	Congenital anomalies of limbs	3.47 (2.73, 4.13)	3.58 (2.82, 4.3)	3.72 (2.95, 4.55)	3.73 (2.88, 4.42)
Congenital	phecode_CM_768	Congenital deformities of chest and bony thorax	3.24 (2.65, 5.66)	3.43 (2.51, 5.96)	3.31 (2.69, 6.48)	3.36 (2.56, 5.83)
Congenital	phecode_CM_769	Congenital malformations of spine	2.86 (2.61, 3.13)	2.86 (2.6, 3.13)	2.92 (2.67, 3.18)	2.88 (2.61, 3.18)
Congenital	phecode_CM_770	Other congenital malformations of musculoskeletal system	2.99 (2.7, 3.31)	3.11 (2.72, 3.38)	3.14 (2.75, 3.46)	3.06 (2.72, 3.39)
Congenital	phecode_CM_770-5	Congenital osteodystrophies	3.12 (2.88, 3.43)	3.11 (2.88, 3.46)	3.19 (2.93, 3.57)	3.1 (2.89, 3.48)
Congenital	phecode_CM_771	Congenital malformations of integument	3.08 (2.56, 3.37)	3.11 (2.56, 3.44)	3.18 (2.64, 3.59)	3.1 (2.56, 3.43)
Congenital	phecode_CM_771-1	Congenital malformation of the skin	3.27 (2.62, 3.7)	3.36 (2.62, 3.86)	3.46 (2.66, 4.06)	3.34 (2.61, 3.83)
Congenital	phecode_CM_771-3	Congenital anomalies of nails	4.66 (3.74, 5.54)	4.65 (3.71, 5.59)	4.75 (3.82, 5.78)	4.66 (3.71, 5.66)
Congenital	phecode_CM_772	Congenital disorder of endocrine glands	3.7 (3, 4.46)	3.81 (3.16, 4.5)	4.01 (3.34, 4.85)	3.85 (3.16, 4.62)
Congenital	phecode_CM_772-1	Congenital malformations of endocrine glands	4.04 (2.96, 6.26)	4.54 (3.3, 6.62)	4.7 (3.48, 6.96)	4.57 (3.46, 6.85)
Congenital	phecode_CM_778	Other congenital malformations, NEC	3.11 (2.88, 3.43)	3.16 (2.9, 11.77)	3.23 (0.27, 3.56)	3.16 (0.23, 3.45)
Cardiovascular	phecode_CV_400	Rheumatic fever and chronic rheumatic heart diseases	2.81 (2.65, 3.07)	2.56 (2.41, 2.73)	2.73 (2.54, 2.87)	2.6 (2.44, 2.75)
Cardiovascular	phecode_CV_400-2	Rheumatic heart disease	2.81 (2.65, 3.06)	2.57 (2.41, 2.72)	2.71 (2.54, 2.87)	2.6 (2.45, 2.74)
Cardiovascular	phecode_CV_401	Hypertension	2.33 (2.24, 2.47)	1.92 (1.85, 2.02)	1.92 (1.83, 2.01)	1.9 (1.83, 1.99)
Cardiovascular	phecode_CV_401-1	Essential hypertension	2.32 (2.24, 2.45)	1.92 (1.85, 2.01)	1.91 (1.82, 2)	1.89 (1.82, 1.98)
Cardiovascular	phecode_CV_401-2	Hypertensive heart disease	2.82 (2.63, 3.19)	2.66 (2.48, 2.99)	2.82 (2.64, 3.19)	2.62 (2.45, 2.91)
Cardiovascular	phecode_CV_401-6	Secondary hypertension	2.92 (2.74, 3.15)	2.84 (2.67, 3.07)	2.87 (2.71, 3.12)	2.71 (2.57, 2.92)
Cardiovascular	phecode_CV_402	Elevated blood pressure reading without diagnosis of hypertension	2.39 (2.28, 2.49)	2.36 (2.26, 2.46)	2.37 (2.27, 2.46)	2.4 (2.27, 2.5)
Cardiovascular	phecode_CV_403	Angina pectoris	2.4 (2.31, 2.49)	2.17 (2.1, 2.24)	2.24 (2.16, 2.29)	2.13 (2.07, 2.18)
Cardiovascular	phecode_CV_403-1	Coronary artery spasm [Coronary vasospasm]*	2.98 (2.76, 3.35)	3.06 (2.78, 3.4)	3.22 (2.95, 3.63)	3.09 (2.83, 3.5)
Cardiovascular	phecode_CV_404	Ischemic heart disease	2.39 (2.35, 2.47)	2.06 (2.01, 2.1)	2.07 (2.02, 2.12)	1.99 (1.95, 2.04)
Cardiovascular	phecode_CV_404-1	Myocardial infarction [Heart attack]	2.38 (2.29, 2.49)	2.11 (2.05, 2.2)	2.12 (2.06, 2.19)	2.1 (2.04, 2.16)
Cardiovascular	phecode_CV_404-11	Acute myocardial infarction	2.7 (2.57, 2.86)	2.23 (2.15, 2.36)	2.2 (2.15, 2.3)	2.19 (2.14, 2.32)
Cardiovascular	phecode_CV_404-2	Coronary atherosclerosis [Atherosclerotic heart disease]	2.33 (2.27, 2.45)	1.93 (1.9, 2)	1.9 (1.86, 1.97)	1.9 (1.85, 1.97)
Cardiovascular	phecode_CV_406	Pulmonary heart disease	2.85 (2.71, 2.95)	2.7 (2.57, 2.8)	2.85 (2.73, 2.97)	2.66 (2.56, 2.78)
Cardiovascular	phecode_CV_406-1	Pulmonary hypertension	2.86 (2.69, 3)	2.72 (2.56, 2.84)	2.88 (2.74, 3.05)	2.69 (2.56, 2.81)
Cardiovascular	phecode_CV_406-11	Primary pulmonary hypertension	2.82 (2.66, 2.96)	2.75 (2.59, 2.9)	2.88 (2.69, 3.03)	2.72 (2.56, 2.88)
Cardiovascular	phecode_CV_406-2	Acute pulmonary heart disease	3.29 (3.02, 3.93)	3.07 (2.86, 3.69)	3.18 (2.84, 3.63)	3.19 (2.92, 3.74)
Cardiovascular	phecode_CV_410	Inflammation of the heart [Carditis]	2.88 (2.65, 3.13)	2.79 (2.57, 3)	2.99 (2.76, 3.27)	2.82 (2.6, 3.04)
Cardiovascular	phecode_CV_410-1	Pericarditis	3.17 (2.77, 3.44)	3.07 (2.65, 3.31)	3.5 (3, 3.82)	3.12 (2.67, 3.33)
Cardiovascular	phecode_CV_410-2	Endocarditis	2.88 (2.63, 3.05)	2.76 (2.51, 2.89)	2.95 (2.67, 3.14)	2.78 (2.53, 2.92)
Cardiovascular	phecode_CV_410-3	Myocarditis	3.33 (2.81, 4.17)	3.37 (2.84, 4.15)	3.55 (3.03, 4.32)	3.63 (2.96, 4.35)
Cardiovascular	phecode_CV_411	Other diseases of pericardium	3.08 (2.76, 3.31)	2.91 (2.62, 3.12)	3.21 (2.86, 3.46)	2.88 (2.61, 3.12)
Cardiovascular	phecode_CV_411-1	Hemopericardium NEC	4.15 (3.5, 5.53)	3.26 (2.8, 4.25)	3.79 (3.21, 5.16)	3.3 (2.79, 4.27)
Cardiovascular	phecode_CV_411-2	Pericardial effusion (noninflammatory)*	3.12 (2.82, 3.47)	2.96 (2.69, 3.25)	3.29 (2.87, 3.49)	2.96 (2.66, 3.17)
Cardiovascular	phecode_CV_413	Heart valve disorders	2.67 (2.53, 2.75)	2.34 (2.23, 2.39)	2.43 (2.32, 2.52)	2.33 (2.24, 2.4)
Cardiovascular	phecode_CV_413-1	Mitral valve disorders	2.79 (2.68, 2.95)	2.5 (2.4, 2.61)	2.62 (2.5, 2.71)	2.53 (2.42, 2.62)
Cardiovascular	phecode_CV_413-11	Mitral valve insufficiency	2.74 (2.59, 2.98)	2.49 (2.38, 2.7)	2.58 (2.47, 2.77)	2.5 (2.4, 2.7)
Cardiovascular	phecode_CV_413-12	Mitral valve prolapse*	2.79 (2.69, 3.06)	2.57 (2.44, 2.84)	2.71 (2.62, 2.98)	2.54 (2.42, 2.84)
Cardiovascular	phecode_CV_413-13	Mitral valve stenosis	2.85 (2.62, 9.7)	2.66 (2.56, 2.9)	2.76 (2.64, 3.01)	2.63 (2.54, 2.85)
Cardiovascular	phecode_CV_413-2	Aortic valve disorders	2.71 (2.56, 2.92)	2.31 (2.19, 2.42)	2.44 (2.32, 2.6)	2.33 (2.19, 2.42)
Cardiovascular	phecode_CV_413-21	Aortic stenosis	2.72 (2.59, 2.87)	2.24 (2.15, 2.36)	2.4 (2.29, 2.53)	2.24 (2.13, 2.38)
Cardiovascular	phecode_CV_413-22	Aortic insufficiency	2.82 (2.63, 3.09)	2.53 (2.4, 2.78)	2.79 (2.61, 3.08)	2.59 (2.45, 2.82)
Cardiovascular	phecode_CV_413-3	Tricuspid valve disorders	2.88 (2.68, 2.97)	2.6 (2.47, 2.72)	2.76 (2.59, 2.89)	2.65 (2.5, 2.76)
Cardiovascular	phecode_CV_413-32	Tricuspid value insufficiency*	2.85 (2.64, 3.05)	2.7 (2.52, 2.86)	2.86 (2.63, 3)	2.74 (2.53, 2.87)
Cardiovascular	phecode_CV_413-4	Pulmonary valve disorders	3.18 (2.97, 3.57)	2.93 (2.74, 3.25)	3.21 (2.91, 3.49)	3.03 (2.81, 3.31)
Cardiovascular	phecode_CV_413-42	Pulmonary valve insufficiency*	3.22 (2.91, 3.55)	2.94 (2.69, 3.23)	3.19 (2.85, 3.46)	3.04 (2.76, 3.29)
Cardiovascular	phecode_CV_413-6	Heart valve replaced	2.57 (2.48, 2.68)	2.45 (2.38, 2.57)	2.56 (2.47, 2.66)	2.48 (2.4, 2.59)
Cardiovascular	phecode_CV_414	Cardiomyopathy	2.53 (2.46, 2.8)	2.45 (2.35, 2.66)	2.41 (2.3, 2.61)	2.42 (2.35, 2.66)
Cardiovascular	phecode_CV_414-1	Hypertrophic cardiomyopathy	2.49 (2.33, 2.75)	2.44 (2.28, 2.69)	2.72 (2.58, 3.1)	2.45 (2.31, 2.72)
Cardiovascular	phecode_CV_414-11	Hypertrophic obstructive cardiomyopathy	2.67 (2.51, 7.58)	2.65 (2.49, 2.86)	2.98 (2.78, 3.29)	2.69 (2.52, 2.9)
Cardiovascular	phecode_CV_414-2	Dilated cardiomyopathy*	2.55 (2.44, 2.69)	2.46 (2.36, 2.61)	2.48 (2.34, 2.6)	2.51 (2.4, 2.64)
Cardiovascular	phecode_CV_414-5	Ischemic cardiomyopathy*	2.8 (2.69, 2.97)	2.65 (2.54, 2.81)	2.54 (2.42, 2.71)	2.61 (2.54, 2.78)
Cardiovascular	phecode_CV_416	Cardiac arrhythmia and conduction disorders	2.64 (2.52, 2.72)	2.12 (2.06, 2.21)	2.14 (2.09, 2.25)	2.06 (2, 2.15)
Cardiovascular	phecode_CV_416-1	Paroxysmal tachycardia	2.69 (2.53, 2.91)	2.55 (2.39, 2.78)	2.61 (2.48, 2.84)	2.57 (2.41, 2.77)
Cardiovascular	phecode_CV_416-11	Supraventricular tachycardia	2.72 (2.51, 3.03)	2.59 (2.41, 2.88)	2.72 (2.52, 2.98)	2.58 (2.4, 2.86)
Cardiovascular	phecode_CV_416-12	Ventricular tachycardia	2.7 (2.5, 2.86)	2.55 (2.36, 2.65)	2.53 (2.11, 2.68)	2.57 (2.38, 2.68)
Cardiovascular	phecode_CV_416-2	Atrial fibrillation and flutter	2.52 (2.39, 2.61)	2.04 (1.97, 2.13)	2.07 (2, 2.17)	1.99 (1.92, 2.08)
Cardiovascular	phecode_CV_416-21	Atrial fibrillation	2.65 (2.58, 2.79)	2.37 (2.29, 2.45)	2.46 (2.36, 2.58)	2.35 (2.26, 2.44)
Cardiovascular	phecode_CV_416-211	Paroxysmal atrial fibrillation*	2.78 (2.67, 2.92)	2.47 (2.37, 2.57)	2.61 (2.49, 2.73)	2.45 (2.33, 2.54)
Cardiovascular	phecode_CV_416-212	Persistent atrial fibrillation*	2.89 (2.67, 3.29)	2.68 (2.49, 3.03)	2.85 (2.62, 3.18)	2.73 (2.52, 3.04)
Cardiovascular	phecode_CV_416-213	Chronic atrial fibrillation*	2.91 (2.64, 3.13)	2.62 (2.41, 2.81)	2.73 (2.5, 2.99)	2.61 (2.4, 2.82)
Cardiovascular	phecode_CV_416-22	Atrial flutter	2.76 (2.55, 3.07)	2.56 (2.34, 2.85)	2.67 (2.4, 2.94)	2.63 (2.37, 2.88)
Cardiovascular	phecode_CV_416-221	Typical atrial flutter*	3.49 (3.16, 4.14)	2.96 (2.7, 3.35)	3.22 (2.9, 3.68)	3.08 (2.81, 3.47)
Cardiovascular	phecode_CV_416-3	Ventricular fibrillation and flutter	2.84 (2.67, 3.08)	2.63 (2.46, 2.84)	2.65 (2.49, 2.9)	2.74 (2.57, 3)
Cardiovascular	phecode_CV_416-4	Heart block	2.69 (2.57, 2.87)	2.23 (2.14, 2.36)	2.23 (2.15, 2.35)	2.19 (2.11, 2.32)
Cardiovascular	phecode_CV_416-41	Atrioventricular block	2.72 (2.62, 2.9)	2.2 (2.14, 2.29)	2.25 (2.16, 2.34)	2.16 (2.09, 2.25)
Cardiovascular	phecode_CV_416-411	Atrioventricular block, first degree	2.82 (2.57, 3.1)	2.22 (2.05, 2.35)	2.28 (2.07, 2.4)	2.18 (1.98, 2.3)
Cardiovascular	phecode_CV_416-412	Atrioventricular block, second degree	2.9 (2.52, 3.06)	2.32 (2.06, 2.43)	2.38 (2.11, 2.5)	2.31 (2.04, 2.41)
Cardiovascular	phecode_CV_416-413	Atrioventricular block, complete	2.66 (2.52, 2.9)	2.26 (2.16, 2.39)	2.33 (2.25, 2.5)	2.25 (2.15, 2.38)
Cardiovascular	phecode_CV_416-42	Left bundle branch block	2.66 (2.49, 2.86)	2.35 (2.21, 2.49)	2.31 (2.2, 2.53)	2.33 (2.21, 2.53)
Cardiovascular	phecode_CV_416-43	Right bundle branch block	2.72 (2.48, 2.92)	2.24 (2.07, 2.35)	2.26 (2.07, 2.34)	2.2 (2.02, 2.29)
Cardiovascular	phecode_CV_416-5	Premature depolarization [Premature beats]	2.91 (2.64, 3.16)	2.67 (2.43, 2.9)	2.76 (2.51, 3.04)	2.72 (2.47, 2.94)
Cardiovascular	phecode_CV_416-51	Atrial premature depolarization [Supraventricular premature beats]	3.17 (2.65, 3.72)	2.87 (2.45, 3.37)	2.96 (2.49, 3.45)	2.93 (2.48, 3.45)
Cardiovascular	phecode_CV_416-52	Ventricular premature depolarization*	2.92 (2.68, 3.36)	2.68 (2.47, 3.07)	2.75 (2.52, 3.13)	2.73 (2.5, 3.09)
Cardiovascular	phecode_CV_416-7	Sinoatrial node dysfunction	2.79 (2.68, 2.95)	2.54 (2.46, 2.66)	2.67 (2.54, 2.78)	2.6 (2.5, 2.7)
Cardiovascular	phecode_CV_416-71	Sick sinus syndrome*	2.79 (2.68, 2.95)	2.54 (2.46, 2.66)	2.67 (2.54, 2.78)	2.6 (2.5, 2.7)
Cardiovascular	phecode_CV_416-8	Pre-excitation syndrome [Anomalous atrioventricular excitation]	2.41 (2.21, 2.62)	2.4 (2.19, 2.6)	2.46 (2.25, 2.71)	2.48 (2.26, 2.68)
Cardiovascular	phecode_CV_417	Abnormalities of heart beat	2.59 (2.43, 2.78)	2.46 (2.34, 2.63)	2.49 (2.37, 2.64)	2.46 (2.32, 2.59)
Cardiovascular	phecode_CV_417-1	Palpitations	2.4 (2.25, 2.5)	2.33 (2.19, 2.45)	2.34 (2.2, 2.46)	2.33 (2.19, 2.45)
Cardiovascular	phecode_CV_417-2	Tachycardia	2.91 (2.67, 3.13)	2.86 (2.61, 3.05)	2.94 (2.66, 3.18)	2.8 (2.56, 2.99)
Cardiovascular	phecode_CV_417-3	Bradycardia	2.75 (2.52, 3.03)	2.26 (2.14, 2.46)	2.29 (2.18, 2.5)	2.23 (2.11, 2.43)
Cardiovascular	phecode_CV_418	Abnormal results of cardiovascular function studies	2.63 (2.5, 2.78)	2.55 (2.41, 2.7)	2.6 (2.49, 2.79)	2.57 (2.45, 2.72)
Cardiovascular	phecode_CV_418-1	Abnormal electrocardiogram [ECG] [EKG]	2.73 (2.56, 3.04)	2.71 (2.46, 2.92)	2.87 (2.63, 3.08)	2.75 (2.52, 2.96)
Cardiovascular	phecode_CV_418-2	Abnormal findings on diagnostic imaging of heart and coronary circulation*	2.79 (2.64, 3.09)	2.72 (2.57, 2.99)	2.85 (2.68, 3.09)	2.79 (2.62, 3.02)
Cardiovascular	phecode_CV_419	Presence of cardiac device	2.55 (2.46, 2.71)	2.34 (2.26, 2.46)	2.37 (2.28, 2.49)	2.34 (2.26, 2.45)
Cardiovascular	phecode_CV_420	Cardiac arrest	2.87 (2.63, 3.03)	2.62 (2.44, 2.75)	2.67 (2.55, 2.86)	2.6 (2.46, 2.76)
Cardiovascular	phecode_CV_423	Abnormal cardiac sounds	2.89 (2.64, 3.36)	2.62 (2.41, 3.04)	2.65 (2.45, 3.15)	2.63 (2.39, 3.03)
Cardiovascular	phecode_CV_423-1	Cardiac murmurs	2.94 (2.72, 3.34)	2.65 (2.46, 2.99)	2.71 (2.5, 3.12)	2.65 (2.45, 2.99)
Cardiovascular	phecode_CV_424	Heart failure	2.69 (2.58, 2.94)	2.45 (2.36, 2.64)	2.5 (1.23, 2.68)	2.42 (2.33, 2.58)
Cardiovascular	phecode_CV_424-1	Left heart failure	2.68 (2.55, 2.86)	2.46 (2.35, 2.61)	2.45 (2.36, 2.6)	2.45 (2.35, 2.59)
Cardiovascular	phecode_CV_424-2	Systolic heart failure	2.81 (2.6, 3)	2.85 (2.63, 3.04)	2.94 (2.73, 3.16)	2.95 (2.74, 3.15)
Cardiovascular	phecode_CV_424-3	Diastolic heart failure	3.44 (3.09, 3.77)	3.26 (2.98, 3.56)	3.98 (3.52, 4.25)	3.42 (3.09, 3.63)
Cardiovascular	phecode_CV_425	Cardiomegaly	2.81 (2.68, 2.99)	2.59 (2.46, 2.73)	2.69 (2.59, 2.8)	2.59 (2.47, 2.72)
Cardiovascular	phecode_CV_426	Complications and ill-defined descriptions of heart disease	2.73 (2.52, 2.85)	2.49 (2.3, 2.58)	2.49 (2.32, 2.6)	2.51 (2.35, 2.62)
Cardiovascular	phecode_CV_430	Nontraumatic Intracranial hemorrhage	3.01 (2.8, 3.35)	2.81 (2.6, 3.08)	2.95 (2.73, 3.25)	2.79 (2.59, 3.04)
Cardiovascular	phecode_CV_430-1	Nontraumatic subarachnoid hemorrhage	3.16 (2.82, 3.61)	3.1 (2.76, 3.53)	3.39 (2.92, 3.81)	3.06 (2.67, 3.4)
Cardiovascular	phecode_CV_430-2	Nontraumatic intracerebral hemorrhage	3.1 (2.81, 3.55)	2.8 (2.56, 3.18)	2.88 (2.67, 3.23)	2.8 (2.6, 3.16)
Cardiovascular	phecode_CV_430-3	Nontraumatic subdural hemorrhage	3.16 (2.69, 3.59)	2.74 (2.39, 3.19)	2.97 (2.59, 3.49)	2.79 (2.42, 3.22)
Cardiovascular	phecode_CV_431	Stroke and transient cerebral ischemic attacks	2.7 (2.5, 2.84)	2.32 (2.16, 2.45)	2.36 (2.17, 2.54)	2.28 (2.11, 2.44)
Cardiovascular	phecode_CV_431-1	Stroke	2.83 (2.68, 3.06)	2.44 (2.32, 2.64)	2.51 (2.36, 2.81)	2.39 (2.26, 2.66)
Cardiovascular	phecode_CV_431-11	Cerebral infarction [Ischemic stroke]	2.8 (2.56, 3.01)	2.38 (2.24, 2.54)	2.46 (2.3, 2.69)	2.36 (2.22, 2.57)
Cardiovascular	phecode_CV_431-12	Hemorrhagic stroke	3.17 (2.83, 3.3)	2.95 (2.62, 3.12)	3.08 (2.72, 3.28)	2.91 (2.56, 3.07)
Cardiovascular	phecode_CV_431-15	Lacunar syndrome*	2.99 (2.75, 3.47)	2.84 (2.67, 3.26)	2.97 (2.76, 3.27)	2.91 (2.69, 3.23)
Cardiovascular	phecode_CV_431-2	Transient cerebral ischemic attack [TIA]	2.62 (2.39, 2.81)	2.26 (2.1, 2.43)	2.21 (2.05, 2.4)	2.23 (2.08, 2.43)
Cardiovascular	phecode_CV_433	Other cerebrovascular disease	2.79 (2.71, 2.98)	2.42 (2.35, 2.55)	2.48 (2.34, 2.6)	2.4 (2.3, 2.52)
Cardiovascular	phecode_CV_433-1	Occlusion and stenosis of cerebral arteries	2.95 (2.58, 3.23)	2.53 (2.29, 2.73)	2.63 (2.36, 2.88)	2.56 (2.31, 2.77)
Cardiovascular	phecode_CV_433-2	Occlusion and stenosis of precerebral arteries	2.81 (2.67, 3.05)	2.4 (2.27, 2.54)	2.56 (2.41, 2.77)	2.38 (2.23, 2.51)
Cardiovascular	phecode_CV_433-21	Carotid artery stenosis	2.85 (2.7, 3.09)	2.44 (2.31, 2.6)	2.59 (2.45, 2.8)	2.41 (2.27, 2.55)
Cardiovascular	phecode_CV_433-3	Cerebrovascular insufficiency	3.09 (2.57, 3.36)	2.79 (2.35, 3.06)	3.04 (2.55, 3.57)	2.82 (2.4, 3.2)
Cardiovascular	phecode_CV_433-32	Vertebro-basilar artery syndrome	3.2 (2.87, 3.7)	2.81 (2.55, 3.17)	3.11 (2.8, 3.62)	2.95 (2.58, 3.26)
Cardiovascular	phecode_CV_436	Atherosclerosis [ASCVD]	2.57 (2.46, 2.69)	2.08 (2.02, 2.17)	2.04 (1.98, 2.14)	2.02 (1.97, 2.13)
Cardiovascular	phecode_CV_436-2	Atherosclerosis of the extremities	2.65 (2.48, 2.86)	2.53 (2.37, 2.73)	2.53 (2.35, 2.73)	2.27 (2.15, 2.46)
Cardiovascular	phecode_CV_436-3	Atherosclerosis of aorta	3.09 (2.85, 3.29)	2.95 (2.69, 3.1)	3.4 (2.97, 3.63)	2.78 (2.51, 2.97)
Cardiovascular	phecode_CV_436-5	Cerebral atherosclerosis	3.12 (2.86, 3.69)	2.75 (2.52, 3.2)	2.99 (2.73, 3.58)	2.82 (2.56, 3.33)
Cardiovascular	phecode_CV_438	Aneurysm or ectasia	2.71 (2.54, 2.86)	2.28 (2.14, 2.41)	2.4 (2.24, 2.52)	2.12 (2, 2.22)
Cardiovascular	phecode_CV_438-1	Aortic aneurysm and ectasia	2.72 (2.59, 2.87)	2.12 (2.03, 2.21)	2.21 (2.13, 2.32)	1.95 (1.88, 2.03)
Cardiovascular	phecode_CV_438-11	Abdominal aortic aneurysm	2.7 (2.6, 2.85)	2.07 (2.02, 2.15)	2.16 (2.08, 2.22)	1.82 (1.77, 1.87)
Cardiovascular	phecode_CV_438-12	Thoracic aneurysm	3.03 (2.89, 3.16)	2.82 (2.72, 3.01)	3 (2.87, 3.19)	2.84 (2.72, 3.02)
Cardiovascular	phecode_CV_438-14	Ruptured aortic aneurysm	3.21 (2.86, 3.63)	2.46 (2.23, 2.72)	2.73 (2.43, 3.03)	2.09 (1.92, 2.25)
Cardiovascular	phecode_CV_438-2	Aneurysm of iliac or artery of lower extremity	2.98 (2.69, 3.17)	2.51 (2.32, 2.67)	2.61 (2.42, 2.82)	2.42 (2.27, 2.6)
Cardiovascular	phecode_CV_438-3	Aneurysm of carotid artery	4.09 (3.11, 4.76)	4.2 (3.18, 4.8)	4.56 (3.6, 5.42)	3.85 (3.11, 4.5)
Cardiovascular	phecode_CV_438-4	Arterial dissection	2.96 (2.48, 3.29)	2.74 (2.32, 3.06)	3.05 (2.55, 3.4)	2.71 (2.26, 2.99)
Cardiovascular	phecode_CV_438-41	Aortic dissection	2.98 (2.52, 3.33)	2.79 (2.36, 3.15)	3.17 (2.65, 3.52)	2.72 (2.32, 3.08)
Cardiovascular	phecode_CV_438-43	Coronary artery dissection	3.5 (3.01, 4.13)	3.55 (2.96, 4.21)	3.79 (3.25, 4.51)	3.48 (2.95, 4.24)
Cardiovascular	phecode_CV_438-6	Cerebral aneurysm	3.08 (2.74, 3.36)	3.07 (2.72, 3.29)	3.17 (2.85, 3.34)	2.88 (2.58, 3.09)
Cardiovascular	phecode_CV_438-7	Aneurysm of heart	2.92 (2.69, 3.28)	2.92 (2.69, 3.3)	2.99 (2.68, 3.37)	2.95 (2.76, 3.34)
Cardiovascular	phecode_CV_439	Hemorrhoids	2.42 (2.22, 2.66)	2.43 (2.22, 2.65)	2.43 (2.21, 2.67)	2.41 (2.2, 2.64)
Cardiovascular	phecode_CV_440	Embolism and thrombosis	2.81 (2.66, 3)	2.52 (2.37, 2.66)	2.61 (2.42, 2.75)	2.47 (2.34, 2.61)
Cardiovascular	phecode_CV_440-1	Venous thromboembolism	2.68 (2.49, 2.91)	2.54 (2.34, 2.75)	2.62 (2.37, 2.83)	2.55 (2.33, 2.74)
Cardiovascular	phecode_CV_440-11	Deep vein thrombosis [DVT]	2.92 (2.71, 3.27)	2.95 (2.71, 3.31)	3.05 (2.81, 3.37)	2.98 (2.73, 3.3)
Cardiovascular	phecode_CV_440-12	Portal vein thrombosis	2.87 (2.7, 3.06)	2.88 (2.7, 3.07)	3.14 (2.95, 3.39)	2.83 (2.67, 3.03)
Cardiovascular	phecode_CV_440-13	Phlebitis and thrombophlebitis	2.7 (2.43, 2.99)	2.53 (2.26, 2.78)	2.62 (2.3, 2.87)	2.54 (2.26, 2.77)
Cardiovascular	phecode_CV_440-2	Arterial embolism and thrombosis	2.81 (2.55, 2.92)	2.55 (2.33, 2.64)	2.64 (2.46, 2.81)	2.5 (2.3, 2.62)
Cardiovascular	phecode_CV_440-21	Embolism of cerebral or precerebral arteries	3.3 (2.87, 3.87)	2.86 (2.5, 3.33)	3.33 (2.93, 3.82)	3.07 (2.67, 3.54)
Cardiovascular	phecode_CV_440-22	Thrombosis of cerebral or precerebral arteries	3.5 (3.09, 4.58)	3.03 (2.65, 3.62)	3.44 (3.01, 4.03)	3.21 (2.83, 3.89)
Cardiovascular	phecode_CV_440-3	Pulmonary embolism	2.99 (2.79, 3.32)	2.67 (2.45, 2.91)	2.8 (2.62, 3.08)	2.65 (2.46, 2.85)
Cardiovascular	phecode_CV_441	Arteriovenous malformation	2.97 (2.8, 3.35)	2.97 (2.81, 3.36)	3.2 (2.93, 3.49)	2.94 (2.76, 3.31)
Cardiovascular	phecode_CV_441-1	Arteriovenous fistula	2.88 (2.72, 3.22)	2.86 (0.2, 3.25)	3.33 (3.08, 3.79)	0.23 (0.01, 3.18)
Cardiovascular	phecode_CV_441-5	Arteriovenous malformation of precerebral or cerebral vessels*	3.01 (2.73, 3.27)	3.03 (2.72, 3.27)	3.19 (0.17, 3.53)	2.99 (0.44, 3.26)
Cardiovascular	phecode_CV_442	Disease of capillaries	2.87 (2.77, 3.45)	2.81 (2.72, 3.35)	3.04 (2.91, 3.64)	2.75 (2.63, 3.25)
Cardiovascular	phecode_CV_443	Other disorders of arteries and arterioles	2.51 (2.41, 2.69)	2.4 (2.28, 2.54)	2.44 (2.31, 2.57)	2.3 (2.2, 2.41)
Cardiovascular	phecode_CV_443-1	Stricture of artery [Arterial stenosis]	2.77 (2.6, 3.07)	2.63 (2.48, 2.91)	2.71 (2.28, 3.06)	2.41 (2.3, 2.63)
Cardiovascular	phecode_CV_444	Venous insufficiency	2.6 (2.49, 2.9)	2.48 (2.36, 2.74)	2.54 (2.37, 2.82)	2.44 (2.34, 2.73)
Cardiovascular	phecode_CV_444-1	Varicose veins	2.59 (2.48, 2.86)	2.45 (2.35, 2.72)	2.47 (2.35, 2.79)	2.46 (2.33, 2.72)
Cardiovascular	phecode_CV_444-11	Varicose veins of lower extremities	2.43 (2.3, 2.68)	2.27 (2.15, 2.49)	2.3 (2.16, 2.5)	2.26 (2.13, 2.46)
Cardiovascular	phecode_CV_444-12	Gastric varices*	2.74 (2.52, 2.82)	2.75 (2.53, 2.82)	3.11 (2.8, 3.31)	2.76 (0.46, 2.83)
Cardiovascular	phecode_CV_444-13	Esophageal varices	2.76 (2.59, 2.85)	2.74 (2.58, 2.83)	2.95 (2.76, 3.07)	2.73 (2.6, 2.85)
Cardiovascular	phecode_CV_444-15	Scrotal varices [Varicocele]	2.44 (2.15, 2.66)	2.45 (2.15, 2.64)	2.43 (2.13, 2.62)	2.43 (2.15, 2.65)
Cardiovascular	phecode_CV_444-5	Venous insufficiency (chronic) (peripheral)	2.63 (2.43, 2.81)	2.49 (2.32, 2.69)	2.55 (2.39, 2.73)	2.48 (2.33, 2.67)
Cardiovascular	phecode_CV_446	Hypotension	2.84 (2.71, 3.03)	2.6 (2.5, 2.74)	2.7 (2.58, 2.83)	2.54 (2.43, 2.65)
Cardiovascular	phecode_CV_446-2	Orthostatic hypotension	2.78 (2.52, 2.97)	2.46 (2.27, 2.61)	2.54 (2.33, 2.79)	2.43 (2.23, 2.65)
Cardiovascular	phecode_CV_447	Nonspecific low blood-pressure reading	2.87 (2.71, 3.14)	2.72 (2.56, 2.95)	2.88 (2.7, 3.15)	2.68 (2.55, 2.94)
Cardiovascular	phecode_CV_448	Peripheral vascular disease	2.59 (2.48, 2.83)	2.46 (2.37, 2.7)	2.63 (2.53, 2.84)	2.33 (2.26, 2.51)
Cardiovascular	phecode_CV_448-1	Raynaud's syndrome	2.53 (2.33, 2.83)	2.46 (2.27, 2.71)	2.4 (2.2, 2.63)	2.47 (2.28, 2.73)
Cardiovascular	phecode_CV_448-9	Peripheral vascular disease NOS [includes PAD]	2.59 (2.47, 2.73)	2.41 (2.32, 2.56)	2.58 (2.48, 2.71)	2.22 (2.15, 2.32)
Cardiovascular	phecode_CV_449	Other disorders of the circulatory system	2.8 (2.61, 3.09)	2.77 (2.54, 3.06)	2.89 (2.68, 3.27)	2.73 (2.51, 3.03)
Cardiovascular	phecode_CV_452	Hemorrhage, NOS	2.81 (2.61, 3)	2.78 (2.58, 2.98)	2.9 (2.66, 3.17)	2.8 (2.59, 3)
Dermatological	phecode_DE_660	Infection of the skin	2.5 (2.38, 2.68)	2.48 (2.37, 2.66)	2.47 (2.36, 2.66)	2.47 (2.35, 2.64)
Dermatological	phecode_DE_660-1	Fungal infection of the skin	2.55 (2.47, 2.63)	2.56 (2.47, 2.63)	2.56 (2.47, 2.63)	2.55 (2.46, 2.62)
Dermatological	phecode_DE_660-11	Candidiasis of skin and nails	2.74 (2.53, 3.07)	2.76 (2.56, 3.08)	2.79 (2.62, 3.07)	2.79 (2.62, 3.07)
Dermatological	phecode_DE_660-12	Dermatophytosis	2.55 (2.45, 2.67)	2.56 (2.47, 2.66)	2.57 (2.47, 2.66)	2.55 (2.46, 2.65)
Dermatological	phecode_DE_660-121	Dermatophytosis of scalp and beard	3.45 (3.18, 3.71)	3.6 (3.31, 3.87)	3.69 (3.35, 4.03)	3.48 (3.18, 3.69)
Dermatological	phecode_DE_660-122	Dermatophytosis of nail	2.63 (2.53, 2.76)	2.61 (2.52, 2.75)	2.63 (2.53, 2.76)	2.61 (2.52, 2.75)
Dermatological	phecode_DE_660-123	Dermatophytosis of foot [Athelet's foot]	2.62 (2.5, 2.76)	2.64 (2.51, 2.75)	2.66 (2.54, 2.75)	2.61 (2.48, 2.69)
Dermatological	phecode_DE_660-124	Dermatophytosis of the body	3.07 (2.88, 3.4)	3.24 (2.93, 3.48)	3.22 (2.93, 3.48)	3.24 (2.93, 3.47)
Dermatological	phecode_DE_660-13	Pityriasis versicolor	2.87 (2.68, 3.12)	2.84 (2.57, 3.07)	2.83 (2.57, 3.06)	2.8 (2.54, 3.05)
Dermatological	phecode_DE_660-2	Bacterial infection of the skin	2.71 (2.54, 2.88)	2.74 (2.57, 2.89)	2.75 (2.57, 2.89)	2.75 (2.57, 2.89)
Dermatological	phecode_DE_660-21	Impetigo	2.77 (2.62, 3.05)	2.84 (2.66, 3.03)	2.84 (2.67, 3.03)	2.85 (2.67, 3.04)
Dermatological	phecode_DE_660-23	Cutaneous erysipeloid	3.3 (2.76, 3.85)	3.28 (2.74, 3.85)	3.38 (2.77, 4)	3.39 (2.76, 3.94)
Dermatological	phecode_DE_660-4	Carbuncle and furuncle	2.78 (2.58, 2.95)	2.79 (2.57, 2.94)	2.81 (2.62, 3.06)	2.7 (2.51, 2.91)
Dermatological	phecode_DE_660-6	Cellulitis and abscess	2.63 (2.45, 2.83)	2.59 (2.42, 2.79)	2.64 (2.46, 2.81)	2.57 (2.41, 2.75)
Dermatological	phecode_DE_661	Viral exanthemata NOS	3.23 (2.8, 3.71)	3.29 (2.96, 3.73)	3.28 (2.95, 3.72)	3.32 (2.99, 3.79)
Dermatological	phecode_DE_662	Rosacea	2.33 (2.24, 2.44)	2.33 (2.24, 2.44)	2.33 (2.24, 2.45)	2.32 (2.23, 2.44)
Dermatological	phecode_DE_663	Bullous disorders	2.86 (2.55, 3.32)	2.73 (2.41, 3.12)	2.94 (2.54, 3.38)	2.82 (2.45, 3.22)
Dermatological	phecode_DE_663-2	Pemphigoid	3.04 (2.68, 3.56)	2.72 (2.44, 3.14)	3.1 (2.71, 3.85)	2.83 (2.54, 3.5)
Dermatological	phecode_DE_664	Papulosquamous disorders	2.45 (2.27, 2.76)	2.45 (2.27, 2.74)	2.5 (2.3, 2.8)	2.41 (2.23, 2.71)
Dermatological	phecode_DE_664-1	Lichen planus, nitidus, or striatus	2.47 (2.37, 2.77)	2.4 (2.31, 2.68)	2.42 (2.35, 2.72)	2.37 (2.29, 2.65)
Dermatological	phecode_DE_664-2	Pityriasis	2.89 (2.57, 3.24)	2.9 (2.61, 3.22)	2.9 (2.61, 3.23)	2.92 (2.62, 3.23)
Dermatological	phecode_DE_664-4	Psoriasis	2.51 (2.31, 2.76)	2.51 (2.3, 2.74)	2.55 (2.33, 2.79)	2.45 (2.25, 2.69)
Dermatological	phecode_DE_664-41	Psoriasis vulgaris*	2.92 (2.71, 3.15)	2.92 (2.71, 3.15)	2.93 (2.73, 3.16)	2.87 (2.68, 3.1)
Dermatological	phecode_DE_664-42	Psoriatic arthropathy	2.74 (2.64, 3.01)	2.75 (2.64, 3.02)	2.78 (2.67, 3.05)	2.77 (2.63, 3.1)
Dermatological	phecode_DE_666	Urticaria	2.46 (2.31, 2.66)	2.44 (2.3, 2.65)	2.44 (2.3, 2.68)	2.43 (2.29, 2.65)
Dermatological	phecode_DE_666-1	Allergic urticaria	2.79 (2.41, 3.01)	2.85 (2.43, 3.06)	2.88 (2.42, 3.04)	2.84 (2.41, 3.01)
Dermatological	phecode_DE_666-2	Idiopathic urticaria	2.76 (2.57, 3.16)	2.83 (2.67, 3.31)	2.79 (2.63, 3.28)	2.82 (2.66, 3.32)
Dermatological	phecode_DE_667	Erythematous conditions	2.9 (2.39, 3.59)	2.87 (2.35, 3.51)	3.04 (2.45, 3.79)	2.88 (2.37, 3.52)
Dermatological	phecode_DE_667-1	Erythema multiforme	3.07 (2.62, 3.57)	3.2 (2.67, 3.59)	3.14 (2.68, 3.58)	3.22 (2.67, 3.6)
Dermatological	phecode_DE_668	Dermatitis [eczema]	2.41 (2.33, 2.52)	2.4 (2.32, 2.5)	2.4 (2.32, 2.5)	2.39 (2.31, 2.49)
Dermatological	phecode_DE_668-1	Atopic dermatitis	2.6 (2.49, 2.85)	2.58 (2.49, 2.88)	2.59 (2.49, 2.89)	2.6 (2.47, 2.86)
Dermatological	phecode_DE_668-2	Seborrheic dermatitis	2.6 (2.51, 2.73)	2.6 (2.5, 2.74)	2.62 (2.5, 2.76)	2.61 (2.49, 2.74)
Dermatological	phecode_DE_668-3	Contact dermatitis	2.61 (2.49, 2.78)	2.59 (2.46, 2.76)	2.64 (2.49, 2.83)	2.6 (2.46, 2.75)
Dermatological	phecode_DE_668-4	Dermatitis due to substances taken internally	3.13 (2.86, 3.76)	3.15 (2.86, 3.72)	3.43 (3.16, 4.29)	3.1 (2.9, 3.69)
Dermatological	phecode_DE_668-5	Lichen simplex chronicus	2.8 (2.52, 3.26)	2.8 (2.52, 3.31)	2.84 (2.53, 3.36)	2.73 (2.47, 3.23)
Dermatological	phecode_DE_668-6	Prurigo	2.87 (2.56, 3.26)	2.88 (2.57, 3.27)	2.91 (2.65, 3.29)	2.87 (2.61, 3.24)
Dermatological	phecode_DE_669	Neutrophilic and Eosinophilic dermatoses	2.66 (2.5, 2.93)	2.57 (2.42, 2.83)	2.67 (2.53, 2.97)	2.44 (2.32, 2.71)
Dermatological	phecode_DE_669-3	Hidradenitis suppurativa	2.75 (2.58, 3.22)	2.56 (2.39, 2.94)	2.62 (2.45, 2.98)	2.26 (1.5, 2.55)
Dermatological	phecode_DE_670	Seborrheic keratosis	3.07 (2.5, 3.92)	2.54 (2.11, 3.08)	2.66 (2.13, 3.18)	2.53 (2.11, 3.07)
Dermatological	phecode_DE_672	Skin changes due to solar radiation	2.46 (2.37, 2.57)	2.37 (2.28, 2.45)	2.37 (2.29, 2.46)	2.35 (2.27, 2.44)
Dermatological	phecode_DE_672-1	Acute skin changes due to ultraviolet radiation	2.75 (2.54, 2.89)	2.77 (2.54, 2.92)	2.81 (2.56, 2.95)	2.77 (2.55, 2.92)
Dermatological	phecode_DE_672-11	Acute dermatitis due to solar radiation	2.84 (2.59, 3.05)	2.9 (2.62, 3.14)	2.9 (2.6, 3.13)	2.88 (2.6, 3.13)
Dermatological	phecode_DE_672-12	Sunburn	3.19 (3.03, 3.55)	3.19 (3.05, 3.57)	3.34 (3.18, 3.7)	3.21 (3.05, 3.59)
Dermatological	phecode_DE_672-2	Skin changes due to chronic exposure to nonionizing radiation	2.48 (2.37, 2.58)	2.37 (2.27, 2.46)	2.37 (2.28, 2.47)	2.35 (2.26, 2.45)
Dermatological	phecode_DE_672-21	Actinic keratosis	2.47 (2.36, 2.57)	2.37 (2.26, 2.45)	2.37 (2.27, 2.46)	2.35 (2.25, 2.44)
Dermatological	phecode_DE_674	Disorders of pigmentation	2.65 (2.43, 3.03)	2.59 (2.4, 3.04)	2.63 (2.41, 3.04)	2.59 (2.4, 3.02)
Dermatological	phecode_DE_674-1	Hypopigmentation	2.81 (2.5, 3.44)	2.91 (2.53, 3.51)	2.99 (2.56, 3.62)	2.85 (2.45, 3.46)
Dermatological	phecode_DE_674-11	Vitiligo	2.88 (2.51, 3.56)	2.94 (2.56, 3.61)	3 (2.58, 3.74)	2.88 (2.48, 3.58)
Dermatological	phecode_DE_674-2	Hypepigmentation*	2.95 (2.52, 3.81)	2.87 (2.45, 3.84)	2.85 (2.43, 3.83)	2.85 (2.43, 3.79)
Dermatological	phecode_DE_674-22	Freckles*	3.28 (3.07, 3.77)	3.66 (3.36, 4.26)	3.64 (3.35, 4.24)	3.59 (3.34, 4.26)
Dermatological	phecode_DE_675	Atrophic conditions of skin	2.55 (2.46, 2.71)	2.35 (2.23, 2.53)	2.36 (2.24, 2.57)	2.34 (2.22, 2.53)
Dermatological	phecode_DE_675-1	Circumscribed scleroderma	2.56 (2.47, 2.69)	2.37 (2.25, 2.51)	2.37 (2.26, 2.55)	2.36 (2.24, 2.52)
Dermatological	phecode_DE_676	Hypertrophic conditions of skin	2.51 (2.34, 2.74)	2.52 (2.34, 2.74)	2.54 (2.34, 2.72)	2.52 (2.34, 2.73)
Dermatological	phecode_DE_676-1	Hypertrophic scar [Keloid scar]	3.03 (2.65, 3.39)	3.12 (2.66, 3.48)	3.07 (2.66, 3.44)	2.96 (2.57, 3.38)
Dermatological	phecode_DE_676-2	Scar conditions and fibrosis of skin	3.37 (2.88, 3.66)	3.29 (2.83, 3.58)	3.23 (2.78, 3.71)	3.23 (2.85, 3.58)
Dermatological	phecode_DE_677	Chilblains	3.33 (3.03, 3.53)	3.38 (3.06, 3.59)	3.38 (3.08, 3.59)	3.36 (3.04, 3.53)
Dermatological	phecode_DE_678	Other skin and subcutaneous disorders	2.55 (2.36, 2.66)	2.51 (2.32, 2.62)	2.51 (2.33, 2.62)	2.5 (2.33, 2.62)
Dermatological	phecode_DE_679	Skin symptoms	2.49 (2.43, 2.58)	2.48 (2.42, 2.57)	2.49 (2.42, 2.57)	2.48 (2.42, 2.56)
Dermatological	phecode_DE_679-1	Rash and other nonspecific skin eruption	2.53 (2.4, 2.67)	2.53 (2.39, 2.66)	2.54 (2.4, 2.65)	2.53 (2.39, 2.65)
Dermatological	phecode_DE_679-2	Pallor	2.89 (2.65, 3.3)	2.89 (2.65, 3.3)	3.02 (2.73, 3.61)	2.94 (2.65, 3.41)
Dermatological	phecode_DE_679-3	Flushing	2.66 (2.41, 2.94)	2.63 (2.41, 2.95)	2.63 (2.42, 2.95)	2.65 (2.43, 2.97)
Dermatological	phecode_DE_679-4	Pruritus	2.49 (2.38, 2.61)	2.47 (2.36, 2.61)	2.47 (2.36, 2.61)	2.45 (2.34, 2.58)
Dermatological	phecode_DE_679-5	Pyoderma	2.96 (2.75, 3.25)	2.96 (2.74, 3.24)	3.17 (2.87, 3.42)	2.98 (2.79, 3.24)
Dermatological	phecode_DE_679-6	Changes in skin texture	2.77 (2.63, 2.99)	2.75 (2.63, 2.96)	2.85 (2.67, 3.03)	2.83 (2.67, 3.02)
Dermatological	phecode_DE_680	Epidermal thickening	2.62 (2.43, 2.73)	2.55 (2.37, 2.65)	2.6 (2.38, 2.7)	2.57 (2.37, 2.69)
Dermatological	phecode_DE_680-1	Corns and callosities	2.65 (2.44, 2.89)	2.62 (2.43, 2.86)	2.65 (2.47, 2.94)	2.62 (2.44, 2.88)
Dermatological	phecode_DE_680-2	Keratoderma	3.22 (2.54, 3.92)	3.12 (2.49, 3.74)	3.18 (2.44, 3.77)	3.12 (2.43, 3.72)
Dermatological	phecode_DE_680-3	Xerosis cutis*	2.91 (2.66, 3.12)	2.89 (2.64, 3.04)	2.99 (2.73, 3.19)	2.94 (2.7, 3.15)
Dermatological	phecode_DE_680-5	Acanthosis nigricans	4.4 (3.28, 5.85)	4.37 (3.21, 5.88)	5.06 (3.33, 6.28)	5.15 (3.36, 6.28)
Dermatological	phecode_DE_681	Localized swelling, mass and lump of skin and subcutaneous tissue	2.52 (2.41, 2.74)	2.52 (2.41, 2.72)	2.51 (2.41, 2.71)	2.5 (2.4, 2.71)
Dermatological	phecode_DE_682	Other follicular disorders	2.37 (2.26, 2.52)	2.37 (2.26, 2.52)	2.36 (2.26, 2.51)	2.35 (2.25, 2.51)
Dermatological	phecode_DE_682-1	Cutaneous cyst	2.4 (2.22, 2.54)	2.41 (2.22, 2.54)	2.42 (2.22, 2.54)	2.39 (2.21, 2.53)
Dermatological	phecode_DE_682-11	Sebaceous cyst [Epidermal cyst]	2.42 (2.29, 2.58)	2.42 (2.29, 2.58)	2.43 (2.29, 2.59)	2.41 (2.28, 2.57)
Dermatological	phecode_DE_682-12	Pilar and trichodermal cyst	2.42 (2.19, 2.5)	2.42 (2.2, 2.51)	2.41 (2.2, 2.51)	2.38 (2.19, 2.49)
Dermatological	phecode_DE_682-2	Pilonidal cyst	3.02 (2.7, 3.66)	2.85 (2.5, 3.39)	2.86 (2.52, 3.4)	2.53 (2.24, 2.98)
Dermatological	phecode_DE_682-4	Acne	2.3 (2.19, 2.49)	2.35 (2.22, 2.53)	2.38 (2.22, 2.53)	2.35 (2.22, 2.53)
Dermatological	phecode_DE_683	Nail disorders	2.58 (2.43, 2.68)	2.56 (2.42, 2.67)	2.56 (2.44, 2.68)	2.56 (2.42, 2.67)
Dermatological	phecode_DE_683-1	Ingrowing nail	2.57 (2.39, 2.87)	2.59 (2.38, 2.87)	2.57 (2.37, 2.88)	2.55 (2.36, 2.84)
Dermatological	phecode_DE_683-2	Nail dystrophy*	2.94 (2.73, 3.32)	2.92 (2.72, 3.29)	2.9 (2.71, 3.27)	2.92 (2.71, 3.28)
Dermatological	phecode_DE_683-4	Onycholysis*	3.01 (2.66, 3.19)	2.96 (2.68, 3.18)	3.1 (2.74, 3.28)	3.06 (2.7, 3.21)
Dermatological	phecode_DE_684	Diseases of hair and hair follicles	2.55 (2.38, 2.85)	2.44 (2.26, 2.69)	2.45 (2.26, 2.71)	2.39 (2.21, 2.64)
Dermatological	phecode_DE_684-1	Alopecia	2.58 (2.4, 2.89)	2.46 (2.26, 2.73)	2.47 (2.26, 2.74)	2.41 (2.22, 2.67)
Dermatological	phecode_DE_684-11	Alopecia Areata	2.78 (2.52, 3.24)	2.81 (2.49, 3.16)	2.81 (2.47, 3.12)	2.75 (2.43, 3.04)
Dermatological	phecode_DE_684-13	Scarring hair loss*	3.12 (2.66, 3.78)	3.06 (2.53, 3.9)	3.12 (2.57, 4.08)	2.99 (2.49, 3.72)
Dermatological	phecode_DE_684-2	Hypertrichosis and hirsutism	2.76 (2.59, 3.02)	2.49 (2.34, 2.69)	2.56 (2.4, 2.79)	2.41 (2.29, 2.66)
Dermatological	phecode_DE_685	Disorders of sweat glands	2.58 (2.47, 2.82)	2.64 (2.49, 2.82)	2.64 (2.49, 2.84)	2.6 (2.48, 2.81)
Dermatological	phecode_DE_685-1	Dyshidrosis	3.07 (2.78, 3.45)	3.12 (2.88, 3.5)	3.1 (2.86, 3.48)	3.1 (2.87, 3.48)
Dermatological	phecode_DE_685-4	Prickly heat and miliaria	2.78 (2.56, 3.05)	2.79 (2.62, 3.05)	2.76 (2.6, 3.04)	2.82 (2.64, 3.12)
Dermatological	phecode_DE_685-8	Hyperhidrosis	2.64 (2.48, 2.88)	2.67 (2.49, 2.9)	2.67 (2.49, 2.91)	2.65 (2.47, 2.88)
Dermatological	phecode_DE_685-82	Generalized hyperhidrosis	2.64 (2.48, 2.87)	2.65 (2.5, 2.89)	2.7 (2.5, 2.91)	2.63 (2.48, 2.88)
Dermatological	phecode_DE_686	Chronic ulcer of skin	2.84 (2.66, 3.01)	2.7 (2.54, 2.86)	2.87 (2.72, 3.09)	2.69 (2.57, 2.89)
Dermatological	phecode_DE_686-1	Pressure ulcer	2.89 (2.75, 3.16)	2.75 (2.63, 3)	2.94 (2.02, 3.23)	2.74 (2.61, 3.01)
Dermatological	phecode_DE_686-2	Non-pressure chronic ulcer	2.7 (2.55, 2.88)	2.63 (2.49, 2.79)	2.78 (2.63, 3.01)	2.65 (2.52, 2.83)
Dermatological	phecode_DE_687	Vascular disorders of the skin	3.01 (2.71, 3.3)	3.04 (2.72, 3.3)	3.3 (2.93, 3.65)	3.14 (2.76, 3.44)
Dermatological	phecode_DE_688	Granulomatous disorder of the skin	2.41 (2.25, 2.74)	2.42 (2.26, 2.75)	2.51 (2.29, 2.9)	2.4 (2.22, 2.74)
Dermatological	phecode_DE_688-1	Sarcoidosis	2.3 (2.19, 2.63)	2.33 (2.21, 2.64)	2.54 (2.39, 2.89)	2.3 (2.16, 2.61)
Dermatological	phecode_DE_688-2	Foreign body granuloma	5.7 (3.66, 8.77)	5.69 (3.8, 8.75)	5.98 (3.96, 9.03)	6.36 (4.22, 9.75)
Dermatological	phecode_DE_688-3	Pyogenic granuloma of skin and subcutaneous tissue	2.88 (2.33, 3.73)	2.89 (2.34, 3.76)	2.81 (2.31, 3.66)	2.8 (2.3, 3.64)
Endocrine/Metab	phecode_EM_200	Disorders of thyroid gland	2.32 (2.12, 2.48)	1.98 (1.75, 2.06)	2.02 (1.76, 2.1)	1.94 (1.69, 2.01)
Endocrine/Metab	phecode_EM_200-1	Hypothyroidism	2.36 (2.15, 2.45)	2.05 (1.83, 2.14)	2.09 (1.86, 2.18)	2.02 (1.79, 2.11)
Endocrine/Metab	phecode_EM_200-11	Secondary hypothyroidism	2.84 (2.63, 10.31)	2.79 (2.59, 2.92)	2.8 (2.61, 2.96)	2.77 (2.58, 2.91)
Endocrine/Metab	phecode_EM_200-12	Hypothyroidism (not specified as secondary)	2.34 (2.12, 2.41)	2.03 (1.8, 2.08)	2.07 (1.83, 2.13)	2 (1.76, 2.06)
Endocrine/Metab	phecode_EM_200-2	Goiter	2.79 (2.58, 3.02)	2.49 (2.29, 2.68)	2.55 (2.3, 2.8)	2.41 (2.23, 2.62)
Endocrine/Metab	phecode_EM_200-21	Diffuse goiter	2.89 (2.67, 3.1)	2.81 (2.57, 2.99)	2.88 (2.63, 3.14)	2.78 (2.55, 2.96)
Endocrine/Metab	phecode_EM_200-22	Uninodular goiter [single thyroid nodule]	2.99 (2.55, 3.57)	2.65 (2.28, 3.04)	2.65 (2.25, 3)	2.54 (2.23, 2.89)
Endocrine/Metab	phecode_EM_200-23	Multinodular goiter	2.92 (2.65, 3.29)	2.46 (2.21, 2.7)	2.49 (2.23, 2.72)	2.36 (2.13, 2.56)
Endocrine/Metab	phecode_EM_200-3	Thyrotoxicosis [hyperthyroidism]	2.75 (2.55, 3.01)	2.59 (2.4, 2.79)	2.65 (2.44, 2.85)	2.54 (2.34, 2.73)
Endocrine/Metab	phecode_EM_200-31	Graves' disease [Toxic diffuse goiter]	2.87 (2.64, 3.1)	2.83 (2.57, 10.49)	2.85 (2.62, 3.13)	2.77 (2.55, 13.48)
Endocrine/Metab	phecode_EM_200-4	Thyroiditis	2.91 (2.67, 3.45)	2.83 (2.61, 3.36)	2.9 (2.66, 3.45)	2.82 (2.61, 3.36)
Endocrine/Metab	phecode_EM_200-41	Chronic thyroiditis	2.96 (2.81, 3.45)	2.84 (0.21, 3.32)	2.92 (2.78, 3.4)	2.88 (0.36, 3.33)
Endocrine/Metab	phecode_EM_200-411	Hashimoto thyroiditis [Chronic lymphocytic thyroiditis]	2.97 (2.82, 3.44)	2.88 (0.22, 3.31)	2.93 (2.77, 3.39)	2.88 (2.74, 3.32)
Endocrine/Metab	phecode_EM_200-7	Iodine-related thyroid disorders	2.69 (2.39, 3.13)	2.66 (2.34, 3.06)	2.7 (2.35, 3.1)	2.64 (2.31, 3.03)
Endocrine/Metab	phecode_EM_200-9	Abnormal thyroid function studies	2.87 (2.69, 3.28)	2.89 (2.74, 3.28)	2.93 (2.78, 3.31)	2.92 (2.76, 3.3)
Endocrine/Metab	phecode_EM_202	Diabetes mellitus	2.43 (2.36, 2.59)	2.33 (2.25, 2.46)	2.35 (2.27, 2.49)	2 (1.95, 2.11)
Endocrine/Metab	phecode_EM_202-1	Type 1 diabetes	2.4 (2.3, 2.56)	2.38 (2.3, 2.54)	2.12 (2.04, 2.22)	2.03 (1.96, 2.12)
Endocrine/Metab	phecode_EM_202-2	Type 2 diabetes	2.43 (2.36, 2.58)	2.34 (2.27, 2.47)	2.36 (2.27, 2.5)	2 (1.93, 2.11)
Endocrine/Metab	phecode_EM_202-4	Other specified diabetes*	2.39 (2.33, 2.54)	2.39 (2.33, 2.54)	2.22 (2.16, 2.3)	2.19 (2.13, 2.26)
Endocrine/Metab	phecode_EM_204	Abnormal glucose	2.54 (2.45, 2.64)	2.49 (2.39, 2.57)	2.55 (2.47, 2.63)	2.42 (2.34, 2.49)
Endocrine/Metab	phecode_EM_204-1	Impaired fasting glucose	3 (2.89, 3.48)	3.1 (2.92, 3.47)	3.19 (3.02, 3.62)	2.99 (2.82, 3.36)
Endocrine/Metab	phecode_EM_204-2	Impaired glucose tolerance (oral)	3.64 (3.32, 4.29)	3.83 (3.42, 4.52)	4.25 (3.79, 5.03)	3.95 (3.59, 4.59)
Endocrine/Metab	phecode_EM_204-3	Hypoglycemia	2.52 (2.41, 2.65)	2.51 (2.38, 2.63)	2.34 (1.84, 2.42)	2.28 (2.17, 2.34)
Endocrine/Metab	phecode_EM_204-32	Drug-induced hypoglycemia*	2.86 (2.64, 3.09)	2.86 (2.64, 3.08)	2.62 (2.45, 2.93)	2.64 (2.48, 2.96)
Endocrine/Metab	phecode_EM_204-4	Hyperglycemia	2.5 (2.36, 2.61)	2.48 (2.36, 2.61)	2.59 (2.45, 2.75)	2.53 (2.4, 2.66)
Endocrine/Metab	phecode_EM_204-5	Prediabetes*	4.19 (3.55, 4.7)	4.37 (3.66, 4.93)	4.97 (4.2, 5.59)	4.68 (3.88, 5.3)
Endocrine/Metab	phecode_EM_206	Disorders of pancreatic internal secretion (excl. DM)	4.61 (3.84, 5.53)	4.72 (3.88, 5.86)	5.12 (3.98, 6.53)	4.89 (3.95, 6.08)
Endocrine/Metab	phecode_EM_208	Disorders of parathyroid gland	2.71 (2.61, 2.84)	2.63 (2.53, 2.73)	2.81 (2.65, 2.93)	2.59 (2.5, 2.7)
Endocrine/Metab	phecode_EM_208-1	Hypoparathyroidism	2.84 (2.72, 3.04)	2.83 (2.71, 3.03)	3.12 (2.97, 3.36)	2.83 (2.72, 3.04)
Endocrine/Metab	phecode_EM_208-2	Hyperparathyroidism	2.78 (2.62, 2.97)	2.66 (2.51, 2.83)	2.83 (2.64, 2.99)	2.62 (2.48, 2.81)
Endocrine/Metab	phecode_EM_208-22	Secondary hyperparathyroidism	2.68 (2.52, 2.83)	2.68 (2.52, 2.84)	2.93 (2.76, 3.14)	2.7 (1.72, 4.25)
Endocrine/Metab	phecode_EM_209	Disorders of the pituitary gland and its hypothalamic control	2.73 (2.6, 2.95)	2.73 (2.58, 2.93)	2.76 (2.63, 2.98)	2.7 (2.24, 2.94)
Endocrine/Metab	phecode_EM_209-1	Pituitary hyperfunction	2.76 (2.59, 2.9)	2.71 (2.54, 2.85)	2.84 (2.68, 2.99)	2.72 (2.55, 2.87)
Endocrine/Metab	phecode_EM_209-12	Syndrome of inappropriate secretion of antidiuretic hormone	3.41 (3.12, 3.95)	3.24 (2.98, 3.79)	3.63 (3.31, 4.22)	3.16 (2.93, 3.72)
Endocrine/Metab	phecode_EM_209-2	Hypopituitarism	2.41 (0.03, 2.67)	0.3 (0, 2.54)	2.44 (2.33, 3.18)	2.44 (2.34, 2.69)
Endocrine/Metab	phecode_EM_209-23	Iatrogenic hypopituitarism*	2.52 (2.33, 2.7)	2.52 (2.32, 2.7)	2.53 (2.32, 4.48)	2.51 (2.31, 2.69)
Endocrine/Metab	phecode_EM_209-4	Diabetes insipidus	2.58 (2.35, 2.72)	2.58 (2.35, 2.73)	2.65 (0.84, 2.97)	2.56 (0.25, 2.69)
Endocrine/Metab	phecode_EM_211	Disorders of adrenal glands	2.6 (2.44, 2.85)	2.6 (2.43, 2.83)	2.65 (2.49, 2.91)	2.58 (1.64, 2.8)
Endocrine/Metab	phecode_EM_211-1	Adrenal hyperfunction	2.43 (2.31, 2.56)	2.43 (2.32, 2.56)	2.59 (2.46, 2.75)	2.39 (2.29, 2.56)
Endocrine/Metab	phecode_EM_211-13	Cushing's syndrome	2.49 (2.3, 2.67)	2.48 (2.28, 2.66)	2.58 (2.37, 2.75)	2.47 (2.28, 2.66)
Endocrine/Metab	phecode_EM_211-2	Adrenocortical insufficiency	2.59 (2.41, 2.78)	2.58 (2.41, 2.77)	2.62 (0.3, 2.8)	2.59 (2.09, 2.77)
Endocrine/Metab	phecode_EM_214	Disorders of ovarian function	2.56 (2.42, 2.81)	2.32 (2.21, 2.48)	2.34 (2.22, 2.5)	2.31 (2.2, 2.47)
Endocrine/Metab	phecode_EM_214-1	Ovarian failure	2.64 (2.49, 2.84)	2.39 (2.27, 2.51)	2.41 (2.28, 2.54)	2.38 (2.27, 2.5)
Endocrine/Metab	phecode_EM_214-11	Premature menopause	3.29 (3.04, 3.72)	3.16 (2.87, 3.57)	3.29 (2.9, 3.63)	3.11 (2.87, 3.55)
Endocrine/Metab	phecode_EM_215	Testicular dysfunction	2.83 (2.66, 3.03)	2.86 (2.68, 3.05)	2.89 (2.55, 3.18)	2.85 (2.68, 3.05)
Endocrine/Metab	phecode_EM_215-1	Testicular hypofunction	2.86 (2.68, 3.13)	2.89 (2.7, 3.15)	2.96 (2.77, 3.22)	2.9 (2.7, 3.13)
Endocrine/Metab	phecode_EM_229	Other endocrine disorders, NOS	3.18 (2.79, 3.76)	3.11 (2.79, 3.73)	3.16 (2.78, 3.65)	3.14 (2.76, 3.7)
Endocrine/Metab	phecode_EM_230	Malnutrition and underweight	2.8 (2.69, 3.1)	2.65 (2.55, 2.91)	2.75 (2.58, 2.97)	2.59 (2.46, 2.8)
Endocrine/Metab	phecode_EM_230-1	Protein-calorie malnutrition	2.97 (2.78, 3.38)	2.98 (2.79, 3.37)	3.22 (3, 3.67)	2.82 (2.65, 5.51)
Endocrine/Metab	phecode_EM_230-2	Abnormal weight loss and underweight	2.81 (2.71, 3.09)	2.63 (2.55, 2.88)	2.69 (2.58, 2.93)	2.55 (2.48, 2.77)
Endocrine/Metab	phecode_EM_230-21	Abnormal weight loss	2.81 (2.72, 3.07)	2.63 (2.54, 2.86)	2.69 (2.55, 2.9)	2.55 (2.45, 2.75)
Endocrine/Metab	phecode_EM_230-22	Underweight	3.06 (2.84, 3.25)	3.09 (2.86, 3.27)	3.14 (2.91, 3.38)	2.94 (2.72, 3.15)
Endocrine/Metab	phecode_EM_230-3	Anorexia	2.88 (2.55, 3.67)	2.77 (2.47, 3.48)	2.93 (2.6, 3.77)	2.73 (2.44, 3.48)
Endocrine/Metab	phecode_EM_230-4	Cachexia	3.32 (2.86, 3.63)	3.21 (2.78, 3.48)	3.37 (2.93, 3.67)	3.05 (2.68, 3.24)
Endocrine/Metab	phecode_EM_232	Vitamin deficiencies	2.72 (2.57, 2.89)	2.66 (2.54, 2.85)	2.81 (2.63, 2.97)	2.56 (2.41, 2.68)
Endocrine/Metab	phecode_EM_232-2	Vitamin B group deficiency	2.76 (2.53, 2.99)	2.7 (2.48, 2.93)	2.87 (2.65, 3.1)	2.65 (2.46, 2.87)
Endocrine/Metab	phecode_EM_232-27	Vitamin B12 deficiency	2.83 (2.62, 2.95)	2.79 (2.59, 2.91)	2.87 (2.65, 2.99)	2.78 (2.57, 2.9)
Endocrine/Metab	phecode_EM_232-29	Folate deficiency [Vitamin B9]	3.02 (2.88, 3.27)	2.98 (2.81, 3.18)	3.31 (3.12, 3.61)	2.96 (2.81, 3.16)
Endocrine/Metab	phecode_EM_232-4	Vitamin D deficiency	2.75 (2.58, 2.93)	2.7 (2.55, 2.9)	2.76 (2.61, 2.94)	2.47 (2.35, 2.75)
Endocrine/Metab	phecode_EM_234	Other nutritional deficiencies	3.12 (2.87, 3.58)	3.12 (2.89, 3.63)	3.14 (2.9, 3.7)	3.14 (2.89, 3.63)
Endocrine/Metab	phecode_EM_236	Overweight and obesity	2.66 (2.41, 2.85)	2.68 (2.41, 2.85)	2.8 (2.54, 3.01)	2.54 (2.3, 2.69)
Endocrine/Metab	phecode_EM_236-1	Obesity	2.66 (2.4, 2.85)	2.68 (2.41, 2.85)	2.8 (2.53, 3.01)	2.52 (2.3, 2.69)
Endocrine/Metab	phecode_EM_236-11	Morbid obesity	2.9 (2.65, 2.98)	2.9 (2.66, 2.99)	3.16 (2.91, 3.4)	2.94 (2.7, 3.15)
Endocrine/Metab	phecode_EM_237	Abnormal weight gain	2.7 (2.59, 2.87)	2.72 (2.61, 2.91)	2.78 (2.72, 2.96)	2.74 (2.66, 2.92)
Endocrine/Metab	phecode_EM_239	Hyperlipidemia	2.53 (2.47, 2.69)	2.13 (2.05, 2.22)	2.14 (2.08, 2.24)	2.04 (1.98, 2.14)
Endocrine/Metab	phecode_EM_239-1	Hypercholesterolemia	2.57 (2.48, 2.71)	2.15 (2.1, 2.25)	2.19 (2.12, 2.27)	2.09 (2.02, 2.17)
Endocrine/Metab	phecode_EM_239-11	Pure hypercholesterolemia	2.58 (2.49, 2.72)	2.16 (2.1, 2.26)	2.19 (2.13, 2.28)	2.09 (2.03, 2.18)
Endocrine/Metab	phecode_EM_239-2	Hyperglyceridemia	2.58 (2.34, 2.91)	2.51 (2.26, 2.9)	2.62 (2.27, 3.13)	2.44 (2.14, 2.9)
Endocrine/Metab	phecode_EM_239-21	Pure hyperglyceridemia	2.95 (2.4, 3.41)	2.93 (2.4, 3.43)	3.15 (2.46, 3.73)	2.71 (2.18, 3.11)
Endocrine/Metab	phecode_EM_239-3	Mixed hyperlipidemia	2.55 (2.26, 2.95)	2.5 (2.19, 2.92)	2.6 (2.22, 3.13)	2.52 (2.13, 2.95)
Endocrine/Metab	phecode_EM_244	Disorders of lipoprotein metabolism and other lipidemias	2.84 (2.61, 3.36)	2.73 (2.5, 3.18)	2.94 (2.63, 3.37)	2.76 (2.46, 3.11)
Endocrine/Metab	phecode_EM_247	Disorders of mineral metabolism and mineral deficiencies	2.81 (2.67, 2.99)	2.7 (2.59, 2.86)	2.79 (2.66, 2.96)	2.59 (2.48, 2.76)
Endocrine/Metab	phecode_EM_247-3	Disorders of phosphorus metabolism	3.21 (2.87, 3.48)	3.06 (2.77, 3.35)	3.42 (3.08, 3.77)	3.09 (2.82, 3.38)
Endocrine/Metab	phecode_EM_247-4	Disorders of magnesium metabolism	3 (2.81, 3.22)	2.92 (2.75, 3.13)	3.13 (2.9, 3.42)	2.86 (2.64, 3.07)
Endocrine/Metab	phecode_EM_247-42	Hypomagnesemia*	3.26 (2.93, 12.97)	3.14 (2.86, 3.51)	3.07 (0.13, 3.55)	3.07 (2.81, 3.47)
Endocrine/Metab	phecode_EM_247-5	Disorders of calcium metabolism	2.97 (2.67, 3.26)	2.86 (2.59, 3.12)	3.06 (2.78, 3.43)	2.81 (2.57, 3.1)
Endocrine/Metab	phecode_EM_247-51	Hypocalcemia	3.54 (3.26, 4.05)	3.61 (3.29, 4.13)	3.97 (3.5, 4.63)	3.7 (3.37, 4.31)
Endocrine/Metab	phecode_EM_247-52	Hypercalcemia	3.21 (3.05, 3.77)	3.21 (3.05, 3.94)	3.57 (0.93, 4.38)	3.29 (3.15, 4.06)
Endocrine/Metab	phecode_EM_247-7	Disorders of iron metabolism	2.42 (2.23, 2.62)	2.42 (2.21, 2.61)	2.45 (2.27, 2.68)	2.37 (2.19, 2.57)
Endocrine/Metab	phecode_EM_247-71	Hemochromatosis	4.02 (3.62, 4.45)	4.2 (3.78, 4.87)	4.55 (4, 5.07)	4.21 (3.75, 4.86)
Endocrine/Metab	phecode_EM_247-8	Mineral deficiencies	2.74 (2.64, 2.93)	2.65 (2.56, 2.81)	2.67 (2.58, 2.88)	2.51 (2.43, 2.68)
Endocrine/Metab	phecode_EM_247-88	Iron deficiency	2.74 (2.64, 2.93)	2.65 (2.56, 2.81)	2.67 (2.58, 2.87)	2.51 (2.43, 2.68)
Endocrine/Metab	phecode_EM_248	Disorders of plasma-protein metabolism, NEC	3.11 (2.7, 3.43)	3.02 (2.63, 3.31)	3.31 (2.87, 3.66)	2.99 (2.6, 3.27)
Endocrine/Metab	phecode_EM_249	Amyloidosis	3.2 (2.91, 3.66)	2.7 (2.39, 3.07)	2.92 (2.55, 3.39)	2.74 (2.44, 3.12)
Endocrine/Metab	phecode_EM_249-1	Cerebral amyloid angiopathy*	4.24 (3.86, 5.35)	3.2 (2.8, 4.03)	3.35 (2.79, 4.32)	3.35 (2.94, 4.18)
Endocrine/Metab	phecode_EM_252	Other and unspecified disorders of metabolism	2.87 (2.65, 3.22)	2.95 (2.7, 3.26)	2.97 (2.78, 3.36)	2.94 (2.68, 3.25)
Endocrine/Metab	phecode_EM_252-3	Disorders of bilirubin excretion	3.55 (3.13, 4.41)	3.51 (3.02, 4.35)	3.67 (3.12, 4.5)	3.43 (2.91, 4.27)
Endocrine/Metab	phecode_EM_252-4	Hyperuricemia without signs of gout*	2.92 (2.65, 3.07)	3.09 (2.86, 3.41)	3.12 (2.89, 3.44)	3.07 (2.86, 3.38)
Endocrine/Metab	phecode_EM_252-5	Disorders of carbohydrate metabolism	3.19 (2.73, 3.91)	3.16 (2.71, 3.95)	3.24 (2.73, 4.08)	3.15 (2.68, 3.86)
Endocrine/Metab	phecode_EM_252-51	Disorders of intestinal carbohydrate absorption	3.02 (2.64, 3.76)	3 (2.65, 3.77)	3.03 (2.69, 3.82)	2.93 (2.64, 3.64)
Endocrine/Metab	phecode_EM_256	Disorders of fluid, electrolyte and acid-base balance	2.91 (2.84, 3.18)	2.72 (2.65, 2.93)	2.93 (2.84, 3.15)	2.71 (2.6, 2.86)
Endocrine/Metab	phecode_EM_256-1	Hyperosmolality and/or hypernatremia	3.02 (2.82, 3.44)	2.88 (2.7, 3.25)	3.15 (2.94, 3.6)	2.95 (2.74, 3.31)
Endocrine/Metab	phecode_EM_256-2	Hyposmolality and/or hyponatremia	3.08 (2.8, 3.33)	2.87 (2.58, 3.06)	3.15 (2.74, 3.47)	2.88 (2.55, 3.13)
Endocrine/Metab	phecode_EM_256-3	Mixed disorder of acid-base balance	2.86 (2.64, 3.08)	2.78 (2.58, 2.98)	2.96 (2.71, 3.12)	2.74 (2.54, 2.88)
Endocrine/Metab	phecode_EM_256-31	Acidosis	2.84 (2.66, 3)	2.76 (2.6, 2.91)	2.95 (0.84, 3.05)	2.72 (2.55, 2.83)
Endocrine/Metab	phecode_EM_256-32	Alkalosis	3.19 (2.94, 3.96)	3.08 (2.86, 3.8)	3.51 (3.18, 4.36)	3.08 (2.84, 3.72)
Endocrine/Metab	phecode_EM_256-4	Hyperkalemia [Hyperpotassemia]	2.77 (2.59, 2.88)	2.67 (2.49, 2.77)	2.77 (2.59, 2.9)	2.64 (2.42, 3.12)
Endocrine/Metab	phecode_EM_256-5	Hypokalemia [Hypopotassemia]	2.97 (2.81, 3.23)	2.81 (2.67, 3.06)	3.07 (2.9, 3.31)	2.8 (2.66, 3.02)
Endocrine/Metab	phecode_EM_256-6	Fluid overload	2.84 (2.64, 3.16)	2.73 (2.55, 3.03)	2.88 (2.68, 3.22)	2.7 (2.54, 2.98)
Endocrine/Metab	phecode_EM_256-7	Volume depletion	2.86 (2.75, 3.22)	2.69 (2.59, 3)	2.87 (2.74, 3.18)	2.66 (2.55, 2.95)
Endocrine/Metab	phecode_EM_256-71	Dehydration	3.11 (2.78, 3.35)	3.12 (2.8, 3.34)	3.26 (0.41, 3.52)	3.31 (2.94, 3.59)
Endocrine/Metab	phecode_EM_257	Polydipsia	2.74 (2.51, 3.09)	2.74 (2.52, 3.09)	2.81 (2.57, 3.17)	2.75 (2.54, 3.1)
Genetic	phecode_GE_960	Chromosomal anomalies	3.29 (2.77, 3.71)	3.31 (2.83, 3.77)	3.4 (2.95, 3.92)	3.19 (2.77, 3.75)
Genetic	phecode_GE_961	Genetic syndromes associated with neoplasms	2.76 (2.58, 3.06)	2.78 (2.59, 3.12)	2.85 (2.63, 3.33)	2.76 (2.57, 3.09)
Genetic	phecode_GE_961-1	Phakomatoses	2.71 (2.47, 2.95)	2.72 (2.47, 2.96)	2.97 (2.64, 3.24)	2.7 (2.46, 2.94)
Genetic	phecode_GE_964	Disorders of carbohydrate metabolism	4.18 (3.43, 4.86)	4.2 (3.43, 4.88)	4.65 (3.58, 6.27)	4.23 (3.46, 5.04)
Genetic	phecode_GE_965	Inborn error of lipid metabolism	2.99 (2.75, 3.44)	3.13 (2.81, 3.69)	3.12 (2.8, 3.64)	3.06 (2.76, 3.59)
Genetic	phecode_GE_965-4	Familial hypercholesterolemia*	4.31 (3.75, 6.08)	6.74 (5.21, 8.99)	6.58 (5.16, 9.07)	6.07 (4.79, 8.43)
Genetic	phecode_GE_966	Other inborn errors of metabolism	3.53 (3.19, 4.15)	3.51 (3.12, 4.1)	3.62 (3.21, 4.27)	3.42 (3.02, 4.07)
Genetic	phecode_GE_966-4	Genetic of bilirubin excretion*	3.59 (3.17, 4.27)	3.61 (3.12, 4.21)	3.66 (3.21, 4.35)	3.55 (3.03, 4.17)
Genetic	phecode_GE_966-41	Gilbert syndrome*	3.6 (3.17, 4.27)	3.61 (3.12, 4.21)	3.7 (3.21, 4.35)	3.55 (3.03, 4.17)
Genetic	phecode_GE_967	Genetic disorders of vitamin and mineral metabolism	4.02 (3.58, 4.49)	4.19 (3.72, 4.84)	4.49 (3.95, 5.07)	4.19 (3.69, 4.83)
Genetic	phecode_GE_967-4	Hereditary hemochromatosis	4.03 (3.6, 4.53)	4.19 (3.75, 4.9)	4.5 (3.98, 5.11)	4.23 (3.72, 4.88)
Genetic	phecode_GE_970	Hemoglobinopathies	2.73 (2.52, 2.98)	2.74 (2.53, 3)	2.9 (2.65, 3.22)	2.23 (2.04, 2.53)
Genetic	phecode_GE_970-2	Thalassemia	2.69 (2.52, 2.98)	2.71 (2.53, 2.98)	2.86 (2.63, 3.19)	1.93 (1.76, 2.28)
Genetic	phecode_GE_970-25	Thalassemia minor	2.92 (2.7, 3.23)	2.92 (2.74, 3.24)	3.1 (2.86, 3.46)	2.08 (1.94, 2.48)
Genetic	phecode_GE_970-6	Hereditary hemolytic anemias	3.02 (2.71, 3.44)	3 (2.69, 3.42)	3.21 (2.92, 3.71)	2.9 (2.61, 3.29)
Genetic	phecode_GE_971	Genetic coagulation defects	2.75 (0.01, 2.93)	0.04 (0, 2.96)	2.9 (2.69, 3.12)	2.84 (2.64, 3)
Genetic	phecode_GE_971-1	Hereditary hypo-coagulability	2.75 (0.01, 2.93)	0.04 (0, 2.96)	2.9 (2.69, 3.12)	2.84 (2.64, 3)
Genetic	phecode_GE_972	Genetic neuromuscular disease	2.77 (2.57, 2.94)	2.72 (2.52, 2.89)	2.82 (2.63, 3.01)	2.73 (2.55, 2.91)
Genetic	phecode_GE_972-1	Hereditary neuropathy	2.99 (2.8, 3.38)	2.92 (2.67, 3.28)	3.02 (2.81, 3.42)	2.95 (2.7, 3.31)
Genetic	phecode_GE_972-11	Hereditary motor and sensory neuropathy	3.04 (2.8, 3.34)	2.99 (2.7, 3.28)	3.08 (2.81, 3.36)	3 (2.7, 3.28)
Genetic	phecode_GE_972-2	Hereditary ataxia	2.94 (2.54, 10.12)	2.93 (2.53, 3.04)	2.97 (2.6, 3.1)	2.91 (2.53, 3.05)
Genetic	phecode_GE_972-9	Muscular dystrophy	2.73 (2.46, 3.01)	2.73 (2.46, 3.01)	2.77 (2.49, 3.11)	2.78 (2.53, 3.06)
Genetic	phecode_GE_974	Genetic diseases of the eye	2.6 (2.42, 3.01)	2.27 (2.14, 2.54)	2.34 (2.2, 2.64)	2.28 (2.15, 2.57)
Genetic	phecode_GE_974-1	Hereditary retinal dystrophy	2.71 (2.39, 3.05)	2.5 (2.15, 2.77)	2.6 (2.24, 2.87)	2.51 (2.16, 2.78)
Genetic	phecode_GE_974-2	Hereditary corneal dystrophies	2.71 (2.47, 3.2)	2.37 (2.16, 2.69)	2.45 (2.23, 2.78)	2.39 (2.17, 2.71)
Genetic	phecode_GE_975	Hereditary cardiovascular diseases	2.96 (2.71, 12.23)	2.91 (2.69, 3.3)	3.24 (3, 3.73)	2.88 (2.67, 3.28)
Genetic	phecode_GE_975-2	Hereditary hemorrhagic telangiectasia	3.03 (2.74, 14.98)	2.98 (2.72, 3.42)	3.29 (3, 3.85)	2.95 (2.69, 3.39)
Genetic	phecode_GE_976	Genetic diseases primary affecting the kidneys	0.08 (0, 2.69)	0.01 (0, 7.38)	2.97 (2.77, 3.23)	2.68 (2.46, 4.48)
Genetic	phecode_GE_976-5	Polycystic kidney disease	0.1 (0, 2.71)	0.01 (0, 28.53)	2.97 (2.78, 3.24)	2.68 (2.46, 4.62)
Genetic	phecode_GE_976-52	Autosomal dominant polycystic kidney disease (ADPKD)	2.61 (2.47, 2.71)	2.63 (2.47, 2.72)	2.72 (2.55, 2.88)	2.6 (2.43, 2.67)
Genetic	phecode_GE_978	Genetic disorders relating to growth and musculoskeletal system	2.96 (2.67, 3.17)	2.92 (2.64, 3.12)	2.97 (0.75, 3.21)	2.91 (2.65, 3.14)
Genetic	phecode_GE_978-2	Herediatary connective tissue diseases	3.15 (2.95, 3.31)	3.07 (2.88, 3.24)	3.21 (0.54, 3.34)	3.11 (2.89, 3.27)
Genetic	phecode_GE_978-22	Ehler's Danlos syndrome	3.61 (3.28, 13.71)	3.47 (3.17, 3.79)	3.56 (3.2, 3.87)	3.47 (3.17, 3.78)
Genetic	phecode_GE_978-3	Osteochondrodysplasias	3.09 (2.83, 11.33)	3.1 (2.84, 3.49)	3.14 (1.5, 3.6)	3.11 (2.87, 3.54)
Genetic	phecode_GE_983	Genetic carrier status	2.97 (2.73, 3.15)	2.93 (2.77, 3.12)	3.06 (2.88, 3.33)	1.83 (1.3, 2.02)
Genetic	phecode_GE_983-2	Hemoglobin C trait [Sickle-cell trait]	2.99 (2.82, 3.2)	3.01 (2.81, 3.22)	3.12 (1.22, 3.4)	1.88 (1.77, 1.97)
Gastrointestinal	phecode_GI_500	Disorders of tooth develoment	4.3 (2.74, 5.31)	3.75 (2.43, 4.48)	3.78 (2.46, 4.48)	3.73 (2.41, 4.39)
Gastrointestinal	phecode_GI_500-4	Disturbances in tooth eruption	4.59 (2.78, 5.57)	3.75 (2.43, 4.78)	3.85 (2.45, 4.82)	3.81 (2.42, 4.68)
Gastrointestinal	phecode_GI_500-41	Impacted teeth*	4.74 (2.93, 6.53)	3.89 (2.51, 5.32)	3.99 (2.52, 5.48)	3.84 (2.48, 5.25)
Gastrointestinal	phecode_GI_502	Diseases of teeth and supporting structures	2.76 (2.56, 2.98)	2.78 (2.57, 2.99)	2.86 (2.62, 3.11)	2.67 (2.46, 2.87)
Gastrointestinal	phecode_GI_502-1	Diseases of hard tissues of teeth	3.02 (2.66, 3.39)	3.04 (2.68, 3.38)	3.11 (2.71, 3.42)	2.86 (2.54, 3.18)
Gastrointestinal	phecode_GI_502-11	Dental caries	3.04 (2.71, 3.39)	3.05 (2.71, 3.38)	3.13 (2.77, 3.39)	2.89 (2.58, 3.14)
Gastrointestinal	phecode_GI_502-16	Loss of teeth and edentulism	3.74 (3.26, 4.89)	3.69 (3.21, 4.73)	4.17 (3.34, 5.31)	3.77 (3.2, 4.82)
Gastrointestinal	phecode_GI_502-3	Diseases of pulp and periapical tissues	2.66 (2.44, 3.23)	2.66 (2.44, 3.24)	2.7 (2.43, 3.22)	2.59 (2.35, 3.1)
Gastrointestinal	phecode_GI_502-32	Periapical abscess	2.7 (2.49, 3.1)	2.69 (2.48, 3.11)	2.7 (2.47, 3.09)	2.59 (2.38, 2.97)
Gastrointestinal	phecode_GI_504	Periodontal diseases	2.89 (2.54, 3.98)	2.89 (2.55, 3.98)	2.97 (2.63, 4.07)	2.79 (2.47, 3.77)
Gastrointestinal	phecode_GI_504-1	Gingivitis	2.75 (2.52, 2.97)	2.78 (2.53, 2.97)	2.8 (2.6, 3.03)	2.74 (2.51, 2.93)
Gastrointestinal	phecode_GI_504-3	Periodontitis	3.64 (3.09, 4.45)	3.51 (3.02, 4.24)	3.53 (3.09, 4.33)	3.3 (2.88, 3.99)
Gastrointestinal	phecode_GI_505	Oral cysts	4.67 (2.92, 6.19)	4.74 (2.89, 6.15)	4.89 (2.99, 6.65)	4.22 (2.68, 5.53)
Gastrointestinal	phecode_GI_505-1	Odontogenic cysts	6 (3.85, 9.85)	5.35 (3.75, 10)	6.54 (3.75, 10.28)	4.65 (3.37, 8.25)
Gastrointestinal	phecode_GI_506	Diseases of salivary glands	2.62 (2.33, 2.83)	2.62 (2.33, 2.81)	2.62 (2.33, 2.82)	2.58 (2.3, 2.77)
Gastrointestinal	phecode_GI_506-3	Sialoadenitis	2.77 (2.39, 3.09)	2.78 (2.37, 3.1)	2.78 (2.38, 3.16)	2.71 (2.33, 3.04)
Gastrointestinal	phecode_GI_506-4	Sialolithiasis	2.94 (2.55, 3.33)	3 (2.69, 3.54)	3.01 (2.66, 3.52)	2.95 (2.63, 3.48)
Gastrointestinal	phecode_GI_506-5	Disturbances of salivary secretion	2.7 (2.49, 3.02)	2.69 (2.48, 3)	2.68 (2.48, 2.99)	2.67 (2.46, 2.97)
Gastrointestinal	phecode_GI_506-6	Mucocele of salivary gland	5.36 (3.5, 10.84)	5.68 (3.42, 11.19)	6.28 (3.59, 11.85)	6.02 (3.56, 12.44)
Gastrointestinal	phecode_GI_507	Lesions of mouth	2.61 (2.44, 2.79)	2.64 (2.45, 2.78)	2.67 (2.46, 2.82)	2.62 (2.43, 2.76)
Gastrointestinal	phecode_GI_507-1	Stomatitis	2.62 (2.37, 2.87)	2.65 (2.37, 2.87)	2.62 (2.38, 2.88)	2.58 (2.35, 2.82)
Gastrointestinal	phecode_GI_507-11	Recurrent oral aphthae [Recurrent aphthous stomatitis]	2.76 (2.56, 3.01)	2.79 (2.56, 3.05)	2.83 (2.6, 3.04)	2.81 (2.59, 3.05)
Gastrointestinal	phecode_GI_507-2	Cellulitis and abscess of mouth	3.72 (2.81, 5.02)	3.79 (2.85, 5.15)	3.96 (2.89, 5.11)	3.8 (2.88, 5.13)
Gastrointestinal	phecode_GI_507-3	Oral leukoplakia	3.32 (2.97, 4.2)	3.49 (2.96, 4.16)	3.69 (3.04, 4.52)	3.21 (2.8, 4)
Gastrointestinal	phecode_GI_508	Diseases of lips	2.59 (2.42, 2.95)	2.57 (2.4, 2.96)	2.59 (2.39, 2.96)	2.55 (2.39, 2.94)
Gastrointestinal	phecode_GI_509	Diseases of tongue	2.65 (2.43, 2.99)	2.68 (2.43, 3.01)	2.7 (2.44, 3.07)	2.66 (2.43, 3.02)
Gastrointestinal	phecode_GI_509-1	Glossitis	2.73 (2.46, 2.96)	2.76 (2.5, 2.97)	2.77 (2.52, 2.98)	2.75 (2.49, 2.95)
Gastrointestinal	phecode_GI_509-11	Glossodynia	2.8 (2.56, 3.06)	2.85 (2.57, 3.18)	2.92 (2.58, 3.21)	2.87 (2.55, 3.14)
Gastrointestinal	phecode_GI_509-12	Geographic tongue	3.29 (3.04, 3.62)	3.37 (3.1, 3.71)	3.44 (3.13, 3.81)	3.43 (3.1, 3.71)
Gastrointestinal	phecode_GI_509-3	Hypertrophy of tongue papillae	3.24 (2.99, 3.59)	3.19 (2.99, 3.53)	3.23 (3.03, 3.57)	3.22 (3.04, 3.57)
Gastrointestinal	phecode_GI_510	Diseases of esophagus	2.66 (2.43, 2.84)	2.54 (2.33, 2.71)	2.53 (2.31, 2.69)	2.52 (2.31, 2.69)
Gastrointestinal	phecode_GI_510-1	Achalasia of cardia	3.12 (2.86, 3.67)	3.1 (2.83, 3.64)	3.23 (2.95, 3.97)	3.08 (2.81, 3.6)
Gastrointestinal	phecode_GI_510-2	Esophagitis	2.59 (2.38, 2.83)	2.5 (2.3, 2.72)	2.52 (2.32, 2.77)	2.47 (2.28, 2.69)
Gastrointestinal	phecode_GI_510-5	Dyskinesia of esophagus	2.76 (2.5, 3.21)	2.74 (2.46, 3.19)	2.75 (2.47, 3.21)	2.73 (2.46, 3.17)
Gastrointestinal	phecode_GI_510-6	Diverticulum of esophagus	3.26 (2.83, 3.81)	2.89 (2.51, 3.38)	3.28 (2.73, 3.74)	3.02 (2.56, 3.48)
Gastrointestinal	phecode_GI_510-7	Gastroesophageal laceration-hemorrhage syndrome [Mallory-Weiss tear]	3.1 (2.62, 3.71)	3.02 (2.57, 3.62)	3.44 (2.83, 4.14)	3.08 (2.6, 3.62)
Gastrointestinal	phecode_GI_510-8	Barrett's esophagus	2.88 (2.75, 3.01)	2.74 (2.62, 2.87)	2.35 (2.25, 2.44)	2.73 (2.61, 2.87)
Gastrointestinal	phecode_GI_511	Gastro-esophageal reflux disease [GERD]	2.56 (2.38, 2.75)	2.51 (2.33, 2.67)	2.51 (2.34, 2.7)	2.48 (2.3, 2.63)
Gastrointestinal	phecode_GI_512	Aphagia and dysphagia	2.69 (2.59, 2.93)	2.6 (2.5, 2.82)	2.65 (2.5, 2.88)	2.57 (2.45, 2.79)
Gastrointestinal	phecode_GI_513	Peptic ulcer	2.57 (2.48, 2.77)	2.4 (2.32, 2.57)	2.43 (2.32, 2.61)	2.33 (2.25, 2.5)
Gastrointestinal	phecode_GI_513-1	Esophageal ulcer	2.38 (2.23, 2.53)	2.2 (2.08, 2.34)	2.25 (2.11, 2.37)	2.17 (2.05, 2.31)
Gastrointestinal	phecode_GI_513-2	Gastric ulcer	2.77 (2.64, 2.95)	2.64 (2.53, 2.79)	2.69 (2.53, 2.84)	2.57 (2.44, 2.74)
Gastrointestinal	phecode_GI_513-3	Duodenal ulcer	2.75 (2.49, 3.12)	2.45 (2.26, 2.76)	2.53 (2.31, 2.86)	2.31 (2.14, 2.58)
Gastrointestinal	phecode_GI_514	Gastrointestinal obstruction	2.79 (2.63, 3)	2.59 (2.44, 2.76)	2.7 (2.53, 2.89)	2.58 (2.42, 2.73)
Gastrointestinal	phecode_GI_514-1	Esophageal obstruction (Stricture and stenosis of esophagus)	2.76 (2.6, 3.07)	2.5 (2.34, 2.77)	2.66 (2.43, 2.97)	2.49 (2.33, 2.76)
Gastrointestinal	phecode_GI_514-2	Intestinal obstruction	2.83 (2.65, 3.01)	2.68 (2.52, 2.83)	2.77 (2.61, 2.98)	2.65 (2.5, 2.82)
Gastrointestinal	phecode_GI_514-21	Impaction of intestine	3.1 (2.81, 3.75)	3 (2.7, 3.61)	3.2 (2.87, 3.84)	2.98 (2.72, 3.56)
Gastrointestinal	phecode_GI_514-3	Ileus	3.17 (2.88, 3.58)	2.87 (2.61, 3.27)	3.16 (2.83, 3.55)	2.91 (2.61, 3.29)
Gastrointestinal	phecode_GI_514-31	Paralytic ileus	3.45 (3.16, 4.16)	3.26 (3.01, 3.87)	3.68 (3.35, 4.41)	3.33 (3.07, 3.96)
Gastrointestinal	phecode_GI_515	Heartburn	2.56 (2.33, 2.9)	2.56 (2.33, 2.89)	2.55 (2.35, 2.9)	2.51 (2.32, 2.86)
Gastrointestinal	phecode_GI_516	Other diseases of stomach and duodenum	2.87 (2.73, 3.33)	2.85 (2.67, 3.24)	2.94 (2.77, 3.34)	2.8 (2.66, 3.22)
Gastrointestinal	phecode_GI_516-1	Pyloric stenosis	3.3 (2.97, 3.8)	3.16 (2.87, 3.65)	3.51 (3.18, 4.12)	3.21 (2.97, 3.73)
Gastrointestinal	phecode_GI_517	Vascular disorders of intestine	2.91 (2.62, 3.26)	2.68 (2.43, 2.95)	2.75 (2.53, 3.07)	2.53 (2.32, 2.78)
Gastrointestinal	phecode_GI_517-1	Acute vascular insufficiency of intestine	3 (2.7, 3.41)	2.83 (2.54, 3.15)	3.18 (2.81, 3.49)	2.73 (2.48, 2.98)
Gastrointestinal	phecode_GI_517-2	Chronic vascular insufficiency of intestine	3.24 (2.9, 3.77)	3.03 (2.75, 3.55)	3.27 (2.91, 3.71)	2.85 (2.56, 3.28)
Gastrointestinal	phecode_GI_517-4	Gastrointestinal angiodysplasia	2.98 (2.51, 3.35)	2.71 (2.29, 2.95)	2.69 (2.29, 2.88)	2.53 (2.17, 2.71)
Gastrointestinal	phecode_GI_518	Appendicitis	3.78 (2.79, 5.34)	3.76 (2.72, 5.16)	3.76 (2.71, 5.52)	3.54 (2.61, 4.81)
Gastrointestinal	phecode_GI_520	Hernia	2.51 (2.27, 2.6)	2.16 (2.01, 2.25)	2.18 (2.04, 2.27)	2.14 (2, 2.23)
Gastrointestinal	phecode_GI_520-1	Hernia of the abdominal wall	2.57 (2.41, 2.76)	1.55 (1.47, 1.59)	1.52 (1.44, 1.55)	1.54 (1.47, 1.58)
Gastrointestinal	phecode_GI_520-11	Inguinal hernia	2.65 (2.48, 2.92)	1.28 (1.24, 1.31)	1.27 (1.23, 1.3)	1.27 (1.23, 1.3)
Gastrointestinal	phecode_GI_520-12	Femoral hernia	3.24 (2.83, 3.7)	2.49 (2.15, 2.83)	2.49 (2.09, 2.84)	2.39 (2.09, 2.72)
Gastrointestinal	phecode_GI_520-13	Umbilical hernia	2.71 (2.45, 3.1)	2.34 (2.13, 2.63)	2.35 (2.09, 2.62)	2.24 (2.02, 2.46)
Gastrointestinal	phecode_GI_520-14	Ventral hernia	2.74 (2.52, 2.92)	2.69 (2.48, 2.87)	2.7 (2.48, 2.9)	2.65 (2.45, 2.84)
Gastrointestinal	phecode_GI_520-2	Diaphragmatic hernia	2.42 (2.25, 2.59)	2.25 (2.1, 2.4)	2.27 (2.13, 2.4)	2.22 (2.08, 2.37)
Gastrointestinal	phecode_GI_522	Gastrointestinal inflammation	2.63 (2.44, 2.77)	2.54 (2.36, 2.68)	2.55 (2.37, 2.68)	2.47 (2.3, 2.6)
Gastrointestinal	phecode_GI_522-1	Inflammatory bowel disease	2.42 (2.36, 2.53)	2.43 (2.36, 2.53)	2.52 (2.44, 2.61)	2.4 (2.33, 2.51)
Gastrointestinal	phecode_GI_522-11	Crohn's disease	2.18 (0.01, 2.23)	2.18 (2.09, 2.24)	2.21 (2.11, 2.27)	2.16 (1.34, 2.22)
Gastrointestinal	phecode_GI_522-12	Ulcerative colitis	2.27 (2.21, 2.34)	2.27 (2.21, 2.34)	2.3 (2.24, 2.37)	2.25 (2.2, 2.33)
Gastrointestinal	phecode_GI_522-13	Inflammatory polyps of colon [Pseudopolyposis of colon]	2.65 (2.57, 2.83)	2.63 (2.55, 2.82)	2.64 (2.56, 6.75)	2.64 (2.56, 2.83)
Gastrointestinal	phecode_GI_522-14	Microscopic colitis*	3.31 (3.05, 3.74)	3.21 (3.01, 3.65)	3.3 (3.1, 3.8)	3.2 (3.01, 3.67)
Gastrointestinal	phecode_GI_522-4	Toxic gastroenteritis and colitis	3.39 (2.96, 4.04)	3.15 (2.75, 3.71)	3.56 (3.02, 4.46)	3.14 (2.74, 3.74)
Gastrointestinal	phecode_GI_522-7	Ulceration of the lower GI tract	2.82 (2.63, 3.11)	2.82 (2.62, 3.09)	2.88 (2.65, 3.13)	2.81 (2.6, 3.05)
Gastrointestinal	phecode_GI_522-8	Duodenitis	2.76 (2.6, 2.94)	2.6 (2.44, 2.76)	2.62 (2.44, 2.82)	2.44 (2.27, 2.6)
Gastrointestinal	phecode_GI_522-9	Gastritis	2.74 (2.5, 2.85)	2.62 (2.41, 2.74)	2.63 (2.42, 2.76)	2.55 (2.35, 2.67)
Gastrointestinal	phecode_GI_522-91	Acute gastritis	2.75 (2.47, 3.12)	2.72 (2.44, 3.11)	2.74 (2.45, 3.27)	2.69 (2.42, 3.15)
Gastrointestinal	phecode_GI_522-92	Atrophic gastritis	2.95 (2.6, 3.54)	2.79 (2.43, 3.27)	2.87 (2.5, 3.54)	2.76 (2.42, 3.29)
Gastrointestinal	phecode_GI_523	Diverticular disease [Bowel diverticulosis]	2.42 (2.31, 2.54)	2.09 (2, 2.15)	2.12 (2.04, 2.19)	2.03 (1.95, 2.09)
Gastrointestinal	phecode_GI_523-1	Diverticula of small intestine	3.09 (2.86, 3.47)	2.71 (2.47, 2.93)	2.91 (2.7, 3.16)	2.65 (2.43, 2.85)
Gastrointestinal	phecode_GI_523-2	Diverticula of colon	2.58 (2.43, 2.72)	2.22 (2.1, 2.29)	2.25 (2.15, 2.34)	2.16 (2.05, 2.23)
Gastrointestinal	phecode_GI_523-3	Gastric diverticulum	3.62 (2.88, 4.59)	3.55 (2.78, 4.46)	3.71 (3.06, 4.75)	3.72 (3, 4.7)
Gastrointestinal	phecode_GI_523-4	Diverticulitis	2.53 (2.36, 2.92)	2.45 (2.29, 2.84)	2.53 (2.34, 2.92)	2.42 (2.25, 2.79)
Gastrointestinal	phecode_GI_524	Functional intestinal disorder	2.37 (2.24, 2.5)	2.29 (2.16, 2.41)	2.29 (2.18, 2.43)	2.28 (2.15, 2.39)
Gastrointestinal	phecode_GI_524-1	Irritable bowel syndrome	2.36 (2.22, 2.55)	2.25 (2.13, 2.43)	2.28 (2.15, 2.46)	2.24 (2.12, 2.42)
Gastrointestinal	phecode_GI_524-3	Megacolon (other than Hirschsprung's)	3.3 (2.79, 3.83)	3.07 (2.66, 3.57)	3.34 (2.88, 3.93)	3.12 (2.73, 3.62)
Gastrointestinal	phecode_GI_525	Intestinal malabsorption	2.47 (2.3, 2.6)	2.44 (2.28, 2.57)	2.47 (2.33, 2.64)	2.37 (2.24, 2.51)
Gastrointestinal	phecode_GI_525-1	Celiac disease	2.42 (2.27, 2.53)	2.39 (2.25, 2.51)	2.44 (2.31, 2.58)	2.33 (2.21, 2.46)
Gastrointestinal	phecode_GI_526	Intestinal infection	2.82 (2.63, 3.04)	2.74 (2.58, 2.96)	2.83 (2.66, 3.1)	2.69 (2.54, 2.92)
Gastrointestinal	phecode_GI_526-1	Bacterial enteritis	2.97 (2.64, 3.35)	2.96 (2.61, 3.31)	3.12 (2.73, 3.55)	2.9 (2.58, 3.27)
Gastrointestinal	phecode_GI_526-11	Intestinal e.coli	2.94 (2.83, 3.24)	3 (2.83, 3.24)	2.97 (2.81, 3.21)	2.96 (2.81, 3.21)
Gastrointestinal	phecode_GI_526-12	Intestinal infection due to C. difficile	3.06 (2.78, 14.28)	3.01 (2.73, 3.15)	3.29 (3.01, 3.55)	2.99 (2.75, 3.18)
Gastrointestinal	phecode_GI_526-2	Viral enteritis	2.64 (2.48, 2.87)	2.63 (2.48, 2.86)	2.67 (2.48, 2.91)	2.61 (2.44, 2.86)
Gastrointestinal	phecode_GI_526-3	Intestinal infection due to protozoa	3.52 (2.96, 4.7)	3.58 (2.95, 4.81)	3.52 (2.98, 4.89)	3.51 (2.93, 4.81)
Gastrointestinal	phecode_GI_527	Abdominal pain	2.51 (2.28, 2.79)	2.48 (2.25, 2.76)	2.49 (2.25, 2.76)	2.44 (2.23, 2.73)
Gastrointestinal	phecode_GI_527-2	Abdominal tenderness	3.07 (2.78, 3.42)	3.1 (2.77, 3.42)	3.12 (2.83, 3.43)	3.15 (2.85, 3.48)
Gastrointestinal	phecode_GI_527-3	Functional dyspepsia	2.45 (2.33, 2.68)	2.4 (2.29, 2.62)	2.43 (2.29, 2.62)	2.39 (2.28, 2.6)
Gastrointestinal	phecode_GI_528	Nausea and vomiting	2.65 (2.47, 2.9)	2.57 (2.4, 2.8)	2.61 (2.39, 2.83)	2.57 (2.37, 2.79)
Gastrointestinal	phecode_GI_528-1	Nausea	2.66 (2.48, 2.9)	2.58 (2.4, 2.8)	2.61 (2.4, 2.83)	2.56 (2.38, 2.79)
Gastrointestinal	phecode_GI_528-2	Vomiting	2.65 (2.47, 2.9)	2.57 (2.4, 2.8)	2.61 (2.39, 2.83)	2.57 (2.37, 2.79)
Gastrointestinal	phecode_GI_529	Symptoms involving digestive system	2.61 (2.46, 2.85)	2.52 (2.37, 2.74)	2.51 (2.37, 2.73)	2.49 (2.35, 2.7)
Gastrointestinal	phecode_GI_529-1	Diarrhea	2.51 (2.42, 2.67)	2.49 (2.43, 2.67)	2.53 (2.45, 2.7)	2.53 (2.44, 2.69)
Gastrointestinal	phecode_GI_529-2	Flatulence, eructation, and gas pain	2.48 (2.38, 2.73)	2.47 (2.35, 2.69)	2.46 (2.36, 2.69)	2.44 (2.34, 2.67)
Gastrointestinal	phecode_GI_529-5	Constipation	2.72 (2.56, 2.85)	2.54 (2.4, 2.66)	2.59 (2.44, 2.7)	2.51 (2.38, 2.62)
Gastrointestinal	phecode_GI_529-6	Halitosis*	2.81 (2.56, 3.06)	2.83 (2.56, 3.06)	2.86 (2.59, 3.09)	2.83 (2.57, 3.07)
Gastrointestinal	phecode_GI_529-7	Fecal incontinence and encopresis	2.82 (2.61, 2.97)	2.68 (2.48, 2.8)	2.67 (2.51, 2.81)	2.63 (2.45, 2.75)
Gastrointestinal	phecode_GI_530	Disease of anus and rectum	2.69 (2.52, 2.82)	2.66 (2.51, 2.8)	2.68 (2.52, 2.81)	2.63 (2.48, 2.77)
Gastrointestinal	phecode_GI_530-1	Anal fissure	2.59 (2.47, 2.71)	2.58 (2.43, 2.69)	2.55 (2.43, 2.71)	2.54 (2.4, 2.67)
Gastrointestinal	phecode_GI_530-2	Anorectal abscess	2.9 (2.63, 3.38)	2.75 (2.51, 3.15)	2.75 (2.52, 3.1)	2.55 (2.32, 2.87)
Gastrointestinal	phecode_GI_530-3	Rectal prolapse	2.93 (2.58, 3.25)	2.56 (2.27, 2.78)	2.57 (2.31, 2.82)	2.51 (2.26, 2.75)
Gastrointestinal	phecode_GI_530-4	Stenosis of anus and rectum	2.7 (2.54, 2.82)	2.7 (2.52, 2.82)	2.7 (2.52, 4.46)	2.71 (2.54, 2.84)
Gastrointestinal	phecode_GI_532	Other disorders of the intestines	2.81 (2.57, 3.17)	2.73 (2.5, 3.07)	2.78 (2.55, 3.12)	2.68 (2.48, 3.02)
Gastrointestinal	phecode_GI_532-1	Intestinal fistula	2.87 (2.61, 3.25)	2.81 (2.56, 3.15)	2.83 (2.57, 3.16)	2.8 (2.55, 3.16)
Gastrointestinal	phecode_GI_532-2	Intestinal perforation	3.14 (2.69, 3.49)	2.88 (2.53, 3.23)	3.21 (2.74, 3.58)	2.75 (2.42, 3.08)
Gastrointestinal	phecode_GI_532-3	Intussusception	3.55 (3.08, 4.08)	3.24 (2.83, 3.68)	3.28 (2.85, 3.72)	3.26 (2.83, 3.68)
Gastrointestinal	phecode_GI_532-4	Volvulus	3.01 (2.68, 3.31)	2.84 (2.55, 3.12)	2.98 (2.63, 3.24)	2.86 (2.54, 3.13)
Gastrointestinal	phecode_GI_535	Intestinal or peritoneal adhesions	2.88 (2.61, 3.12)	2.79 (2.55, 3.02)	2.84 (2.56, 3)	2.76 (2.51, 2.96)
Gastrointestinal	phecode_GI_537	Abnormality of the peritoneum	3.08 (2.84, 3.6)	3.02 (2.77, 3.51)	3.34 (3.01, 3.88)	3.04 (2.76, 3.49)
Gastrointestinal	phecode_GI_537-1	Peritonitis	3.16 (2.82, 3.5)	3.05 (2.76, 3.41)	3.3 (2.95, 3.67)	3.07 (2.75, 3.4)
Gastrointestinal	phecode_GI_537-2	Hemoperitoneum	3.29 (2.92, 4.1)	3.19 (2.84, 3.98)	3.75 (3.27, 4.93)	3.32 (2.97, 4.22)
Gastrointestinal	phecode_GI_540	Hepatitis	2.72 (2.53, 3.01)	2.72 (2.54, 3.02)	2.96 (2.75, 3.27)	2.71 (0.6, 3.01)
Gastrointestinal	phecode_GI_540-1	Chronic hepatitis	2.69 (2.47, 2.89)	2.7 (2.48, 2.91)	2.93 (2.68, 3.13)	2.66 (0.13, 2.87)
Gastrointestinal	phecode_GI_540-11	Autoimmune hepatitis	2.6 (2.36, 2.83)	2.59 (2.34, 2.8)	2.81 (2.51, 3.09)	2.62 (2.38, 2.84)
Gastrointestinal	phecode_GI_540-2	Acute hepatitis	2.86 (2.68, 3.25)	2.85 (0.48, 3.24)	3.01 (2.8, 3.39)	2.76 (0.01, 3.28)
Gastrointestinal	phecode_GI_540-3	Viral hepatitits	2.82 (2.61, 3.11)	2.76 (0.06, 3.1)	3.03 (2.3, 3.23)	2.77 (0.2, 3.04)
Gastrointestinal	phecode_GI_540-4	Alcoholic hepatitis	2.75 (2.57, 2.85)	2.67 (2.51, 2.76)	2.73 (2.58, 2.88)	2.58 (0.21, 2.75)
Gastrointestinal	phecode_GI_542	Chronic liver disease	2.84 (2.64, 2.96)	2.85 (2.64, 2.96)	2.95 (2.74, 3.06)	2.82 (2.62, 2.96)
Gastrointestinal	phecode_GI_542-1	Fibrosis and cirrhosis of liver	2.74 (2.58, 2.88)	2.74 (2.56, 2.88)	2.84 (2.66, 3.22)	2.75 (2.57, 2.89)
Gastrointestinal	phecode_GI_542-11	Cirrhosis of liver	2.73 (2.62, 2.88)	2.76 (2.61, 2.88)	2.84 (2.7, 3.02)	2.72 (2.61, 2.89)
Gastrointestinal	phecode_GI_542-2	Fatty liver disease (FLD)	2.77 (2.52, 2.9)	2.8 (2.55, 2.93)	2.94 (2.67, 3.11)	2.71 (2.5, 2.88)
Gastrointestinal	phecode_GI_542-3	Hepatic failure	2.78 (2.67, 2.98)	2.77 (2.66, 2.97)	3 (2.87, 3.23)	2.78 (2.65, 2.96)
Gastrointestinal	phecode_GI_542-4	Portal hypertension	2.78 (2.61, 2.95)	2.76 (2.6, 2.93)	2.91 (2.71, 3.07)	2.77 (2.61, 2.92)
Gastrointestinal	phecode_GI_542-5	Hepatorenal syndrome	2.99 (2.75, 3.27)	2.98 (2.74, 3.26)	3.06 (2.79, 3.42)	3.08 (2.79, 3.37)
Gastrointestinal	phecode_GI_542-7	Chronic nonalcoholic liver disease	2.73 (2.58, 2.88)	2.74 (2.57, 2.88)	2.9 (2.7, 3.06)	2.74 (2.57, 2.89)
Gastrointestinal	phecode_GI_542-8	Biliary cirrhosis	2.45 (2.31, 2.65)	2.43 (2.28, 2.62)	2.73 (2.54, 2.96)	2.43 (0.71, 2.63)
Gastrointestinal	phecode_GI_542-81	Primary biliary cirrhosis*	2.48 (2.34, 2.69)	2.47 (2.3, 2.65)	2.72 (2.47, 2.92)	2.45 (0.58, 2.69)
Gastrointestinal	phecode_GI_545	Nonspecific abnormal results of function study of liver	2.94 (2.6, 3.17)	2.84 (2.52, 3.04)	3 (2.66, 3.28)	2.88 (2.56, 3.14)
Gastrointestinal	phecode_GI_546	Other disorders of liver	2.86 (2.63, 3.12)	2.82 (2.58, 3.05)	2.98 (2.75, 3.24)	2.79 (2.57, 3.05)
Gastrointestinal	phecode_GI_546-2	Abscess of liver	3.51 (2.89, 4.06)	3.29 (2.75, 3.77)	3.94 (3.27, 4.46)	3.22 (2.71, 3.64)
Gastrointestinal	phecode_GI_546-3	Hepatomegaly	3.01 (2.76, 12.38)	2.99 (2.74, 12.34)	3.34 (3.06, 3.67)	2.91 (0.28, 3.13)
Gastrointestinal	phecode_GI_546-31	Hepatosplenomegaly*	3.12 (2.97, 3.36)	3.11 (2.96, 3.35)	3.49 (3.28, 3.82)	3.1 (2.96, 3.29)
Gastrointestinal	phecode_GI_550	Disorders of the gallbladder	2.98 (2.7, 3.23)	2.84 (2.58, 3.06)	2.95 (2.65, 3.2)	2.69 (2.43, 2.89)
Gastrointestinal	phecode_GI_550-1	Gallstones [Cholelithiasis]	2.94 (2.73, 3.23)	2.79 (2.61, 3.05)	2.91 (2.7, 3.18)	2.64 (2.46, 2.85)
Gastrointestinal	phecode_GI_550-2	Cholecystitis	2.95 (2.52, 3.23)	2.88 (2.46, 3.17)	3.05 (2.5, 3.37)	2.82 (2.38, 3.07)
Gastrointestinal	phecode_GI_550-21	Acute cholecystitis	2.97 (2.57, 3.52)	2.8 (2.41, 3.3)	3.04 (2.49, 3.61)	2.79 (2.35, 3.3)
Gastrointestinal	phecode_GI_550-22	Chronic cholecystitis	3.34 (2.53, 4.14)	3.28 (2.47, 4.05)	3.39 (2.52, 4.08)	3.27 (2.47, 3.89)
Gastrointestinal	phecode_GI_550-3	Gallbladder perforation	3.39 (2.91, 4.12)	2.95 (2.52, 3.48)	3.34 (2.73, 3.96)	2.96 (2.42, 3.36)
Gastrointestinal	phecode_GI_550-4	Cholesterolosis of gallbladder	3.28 (2.74, 3.89)	3.12 (2.61, 3.69)	3.14 (2.67, 3.77)	2.95 (2.52, 3.54)
Gastrointestinal	phecode_GI_552	Other diseases of biliary tract	2.92 (2.71, 3.21)	2.74 (2.58, 3.01)	3 (2.8, 3.38)	2.72 (2.56, 3)
Gastrointestinal	phecode_GI_552-1	Cholangitis	2.85 (2.68, 3.19)	2.68 (2.54, 2.96)	2.95 (2.76, 3.28)	2.65 (2.54, 2.97)
Gastrointestinal	phecode_GI_552-2	Obstruction of bile duct	3.2 (2.92, 3.8)	2.98 (2.74, 3.53)	3.53 (3.18, 4.19)	3.06 (2.8, 3.62)
Gastrointestinal	phecode_GI_554	Diseases of the pancreas	2.7 (2.49, 3)	2.6 (2.41, 2.89)	2.78 (2.6, 3.16)	2.58 (2.42, 2.87)
Gastrointestinal	phecode_GI_554-1	Pancreatitis	2.63 (2.44, 3.01)	2.58 (2.4, 2.95)	2.81 (2.61, 3.26)	2.6 (2.43, 2.97)
Gastrointestinal	phecode_GI_554-11	Acute pancreatitis	2.78 (2.56, 3.35)	2.74 (2.53, 3.28)	2.99 (2.71, 3.65)	2.75 (2.54, 3.3)
Gastrointestinal	phecode_GI_554-12	Chronic pancreatitis	2.62 (2.43, 9.03)	2.59 (2.41, 2.79)	2.79 (2.57, 3)	2.55 (0.26, 2.75)
Gastrointestinal	phecode_GI_554-2	Cyst and pseudocyst of pancreas	3.14 (2.77, 3.64)	3.02 (2.64, 3.49)	3.22 (2.85, 3.74)	2.98 (2.67, 3.43)
Gastrointestinal	phecode_GI_555	Ascites	2.95 (2.69, 3.23)	2.98 (2.66, 3.19)	3.18 (2.87, 3.53)	2.94 (2.68, 3.22)
Gastrointestinal	phecode_GI_556	Other digestive system symptoms and diseases	2.53 (2.38, 2.8)	2.5 (2.36, 2.75)	2.5 (2.37, 2.75)	2.5 (2.36, 2.74)
Gastrointestinal	phecode_GI_556-3	Abdominal or pelvic swelling, mass, or lump	2.75 (2.4, 3.39)	2.66 (2.34, 3.31)	2.68 (2.39, 3.36)	2.62 (2.33, 3.23)
Gastrointestinal	phecode_GI_556-8	Nonspecific abnormal findings in stool contents	2.53 (2.38, 2.8)	2.5 (2.36, 2.75)	2.49 (2.36, 2.74)	2.49 (2.36, 2.74)
Gastrointestinal	phecode_GI_557	Gastrointestinal hemorrhage	2.66 (2.47, 2.9)	2.58 (2.43, 2.85)	2.65 (2.48, 2.9)	2.56 (2.42, 2.83)
Gastrointestinal	phecode_GI_557-1	Hematemesis	2.78 (2.49, 3.08)	2.72 (2.43, 2.99)	2.93 (2.58, 3.21)	2.72 (2.43, 2.96)
Gastrointestinal	phecode_GI_557-2	Blood in stool	2.86 (2.65, 3.08)	2.71 (2.52, 2.93)	2.85 (2.64, 3.1)	2.67 (2.5, 2.9)
Gastrointestinal	phecode_GI_557-8	Hemorrhage of rectum and anus	2.46 (2.29, 2.6)	2.48 (2.3, 2.61)	2.49 (2.31, 2.61)	2.48 (2.3, 2.6)
Gastrointestinal	phecode_GI_558	Abnormal findings on diagnostic imaging of the digestive tract	2.74 (2.55, 2.93)	2.61 (2.45, 2.83)	2.65 (2.44, 2.91)	2.58 (2.38, 2.8)
Genitourinary	phecode_GU_580	Glomerular diseases	2.56 (2.44, 2.69)	2.51 (2.4, 2.64)	2.49 (2.37, 2.64)	2.43 (2.31, 2.57)
Genitourinary	phecode_GU_580-2	Chronic nephritic syndrome	2.67 (2.54, 2.89)	2.62 (2.5, 6.58)	2.39 (2.27, 2.52)	2.56 (2.44, 2.74)
Genitourinary	phecode_GU_580-5	Morphologic lesions in glomerular diseases	2.56 (2.44, 2.73)	2.52 (2.41, 2.7)	2.97 (2.8, 3.28)	2.54 (2.44, 2.75)
Genitourinary	phecode_GU_580-52	Diffuse membranous glomerulonephritis	2.58 (2.36, 2.86)	2.55 (2.32, 2.8)	2.97 (2.66, 3.4)	2.67 (2.41, 2.95)
Genitourinary	phecode_GU_581	Renal tubulo-interstitial diseases	2.84 (2.61, 3.08)	2.78 (2.53, 2.96)	2.95 (2.69, 3.22)	2.76 (2.53, 2.99)
Genitourinary	phecode_GU_581-1	Acute pyelonephritis	2.89 (2.66, 3.39)	2.88 (2.62, 3.35)	2.92 (2.6, 3.46)	2.87 (2.57, 3.34)
Genitourinary	phecode_GU_581-3	Obstructive and reflux uropathy	2.84 (2.58, 3.14)	2.62 (2.41, 2.86)	2.77 (2.56, 3.11)	2.62 (2.41, 2.88)
Genitourinary	phecode_GU_581-31	Hydronephrosis	2.87 (2.67, 3.24)	2.67 (2.49, 2.95)	2.84 (2.64, 3.18)	2.68 (2.49, 2.97)
Genitourinary	phecode_GU_581-32	Hydroureter	3.46 (2.96, 3.93)	3.28 (2.78, 3.74)	3.58 (3.09, 4.09)	3.3 (2.86, 3.8)
Genitourinary	phecode_GU_581-33	Stricture or kinking of ureter	2.85 (2.62, 3.15)	2.76 (2.51, 3.02)	2.99 (2.72, 3.36)	2.78 (2.53, 3.03)
Genitourinary	phecode_GU_582	Renal failure	2.82 (2.67, 3.01)	2.51 (2.4, 2.64)	2.58 (2.46, 2.69)	2.41 (2.31, 2.51)
Genitourinary	phecode_GU_582-1	Acute kidney failure	2.87 (2.79, 3.11)	2.65 (2.6, 2.84)	2.81 (2.7, 2.94)	2.63 (2.52, 2.75)
Genitourinary	phecode_GU_582-2	Chronic kidney disease	2.7 (2.56, 2.89)	2.42 (2.3, 2.55)	2.43 (2.31, 2.54)	2.29 (2.18, 2.38)
Genitourinary	phecode_GU_582-21	End stage renal disease [CDK, stage 5]	2.59 (2.51, 2.78)	2.57 (2.49, 2.76)	2.5 (2.39, 2.67)	2.51 (2.46, 2.69)
Genitourinary	phecode_GU_582-3	Renal dialysis	2.59 (2.43, 2.82)	2.58 (0.47, 2.8)	2.61 (2.45, 2.84)	2.56 (2.45, 3.65)
Genitourinary	phecode_GU_585	Kidney stone disease	2.43 (2.3, 2.55)	2.21 (2.08, 2.31)	2.3 (2.13, 2.38)	2.14 (2.02, 2.22)
Genitourinary	phecode_GU_585-1	Renal colic	2.83 (2.24, 3.09)	2.75 (2.17, 3.01)	2.87 (2.22, 3.11)	2.69 (2.13, 2.94)
Genitourinary	phecode_GU_586	Other disorders of the kidney and ureters	2.81 (2.63, 3)	2.61 (2.45, 2.77)	2.73 (2.56, 2.9)	2.56 (2.4, 2.71)
Genitourinary	phecode_GU_586-2	Cyst of kidney	2.86 (2.64, 3.04)	2.57 (2.38, 2.75)	2.77 (2.55, 2.98)	2.49 (2.3, 2.66)
Genitourinary	phecode_GU_586-3	Ischemia and infarction of kidney	3.3 (2.87, 3.79)	3.17 (2.78, 3.6)	3.67 (3.1, 4.05)	3.13 (2.76, 3.47)
Genitourinary	phecode_GU_586-5	Renal sclerosis, unspecified	2.77 (2.64, 2.92)	2.77 (2.62, 2.9)	2.93 (2.78, 3.15)	2.8 (2.68, 2.93)
Genitourinary	phecode_GU_588	Disorders and findings from impaired renal function	2.79 (2.63, 3)	2.77 (2.6, 2.97)	3.03 (2.78, 3.29)	2.8 (2.63, 3.01)
Genitourinary	phecode_GU_588-1	Disorders resulting from impaired renal function	2.74 (2.6, 2.95)	2.75 (2.59, 2.97)	2.97 (2.78, 3.2)	2.73 (0.37, 2.92)
Genitourinary	phecode_GU_588-2	Abnormal results of function study of kidney	2.86 (2.66, 3.14)	2.81 (2.61, 3.07)	3.22 (2.81, 3.52)	2.94 (2.63, 3.2)
Genitourinary	phecode_GU_591	Urinary tract infection [UTI]	2.72 (2.61, 2.83)	2.55 (2.44, 2.65)	2.58 (2.45, 2.75)	2.51 (2.39, 2.63)
Genitourinary	phecode_GU_592	Cystitis and urethritis	2.6 (2.42, 2.75)	2.58 (2.37, 2.66)	2.61 (2.4, 2.7)	2.55 (2.35, 2.65)
Genitourinary	phecode_GU_592-1	Cystitis	2.61 (2.43, 2.72)	2.55 (2.37, 2.66)	2.61 (2.41, 2.7)	2.54 (2.36, 2.65)
Genitourinary	phecode_GU_592-11	Acute cystitis	2.74 (2.55, 2.98)	2.77 (2.55, 3.07)	2.81 (2.59, 3.12)	2.77 (2.55, 3.06)
Genitourinary	phecode_GU_592-12	Chronic cystitis	2.82 (2.66, 3.1)	2.7 (2.56, 2.96)	2.85 (2.67, 3.11)	2.68 (2.54, 2.93)
Genitourinary	phecode_GU_592-2	Urethritis	3.1 (2.62, 3.9)	3.08 (2.63, 3.88)	3.26 (2.66, 4.03)	3.09 (2.63, 3.89)
Genitourinary	phecode_GU_593	Hematuria	2.52 (2.4, 2.68)	2.49 (2.37, 2.65)	2.52 (2.39, 2.7)	2.5 (2.37, 2.66)
Genitourinary	phecode_GU_593-1	Gross hematuria	3.01 (2.8, 3.34)	3.18 (2.94, 3.47)	3.28 (3.06, 3.59)	3.23 (3.01, 3.52)
Genitourinary	phecode_GU_593-2	Microscopic hematuria	3.26 (2.92, 3.68)	3.31 (2.96, 3.75)	3.51 (3.1, 3.9)	3.39 (3.02, 3.8)
Genitourinary	phecode_GU_593-3	Recurrent and persistent hematuria*	2.86 (2.65, 3.1)	2.84 (2.68, 3.07)	3.32 (3.05, 3.88)	2.91 (2.72, 3.17)
Genitourinary	phecode_GU_594	Abnormality of urination	2.66 (2.52, 2.81)	2.42 (2.32, 2.54)	2.47 (2.39, 2.62)	2.4 (2.33, 2.52)
Genitourinary	phecode_GU_594-1	Retention of urine	2.82 (2.69, 2.98)	2.09 (2, 2.16)	2.1 (2.03, 2.19)	2.06 (1.99, 2.15)
Genitourinary	phecode_GU_594-2	Dysuria	2.56 (2.37, 2.67)	2.57 (2.38, 2.68)	2.57 (2.39, 2.68)	2.56 (2.37, 2.66)
Genitourinary	phecode_GU_594-3	Urinary incontinence and enuresis	2.57 (2.45, 2.7)	2.45 (2.34, 2.56)	2.45 (2.36, 2.56)	2.39 (2.31, 2.5)
Genitourinary	phecode_GU_594-31	Urge incontinence	2.81 (2.6, 3.01)	2.85 (2.6, 3.08)	2.87 (2.63, 3.11)	2.83 (2.6, 3.08)
Genitourinary	phecode_GU_594-32	Stress incontinence	2.5 (2.37, 2.72)	1.99 (1.91, 2.15)	1.98 (1.9, 2.14)	1.93 (1.87, 2.09)
Genitourinary	phecode_GU_594-4	Frequency of urination and polyuria	2.5 (2.36, 2.59)	2.43 (2.3, 2.5)	2.45 (2.33, 2.53)	2.43 (2.31, 2.51)
Genitourinary	phecode_GU_594-41	Nocturia	2.75 (2.6, 2.94)	2.75 (2.6, 2.95)	2.8 (2.63, 2.97)	2.74 (2.6, 2.95)
Genitourinary	phecode_GU_594-5	Oliguria and anuria	3.1 (2.86, 3.57)	2.95 (2.75, 3.42)	3.1 (2.86, 3.65)	2.99 (2.77, 3.53)
Genitourinary	phecode_GU_594-6	Urinary urgency	2.97 (2.79, 3.14)	3.02 (2.81, 3.18)	3.02 (2.82, 3.17)	3 (2.82, 3.18)
Genitourinary	phecode_GU_596	Other disorders of bladder	2.81 (2.62, 2.96)	2.52 (2.36, 2.62)	2.59 (2.45, 2.67)	2.51 (2.36, 2.59)
Genitourinary	phecode_GU_596-1	Bladder neck obstruction	2.9 (2.66, 3.12)	2.05 (1.93, 2.18)	2.11 (1.97, 2.21)	2.04 (1.92, 2.16)
Genitourinary	phecode_GU_596-2	Overactive bladder	2.85 (2.62, 3.23)	2.85 (2.63, 3.23)	2.9 (2.66, 3.25)	2.85 (2.63, 3.22)
Genitourinary	phecode_GU_596-3	Diverticulum of bladder	2.82 (2.67, 3.02)	2.02 (1.94, 2.16)	2.13 (2.03, 2.24)	2.03 (1.94, 2.15)
Genitourinary	phecode_GU_596-4	Vesical fistula	3.21 (2.77, 3.73)	3 (2.64, 3.5)	3.39 (2.81, 3.84)	3 (2.63, 3.49)
Genitourinary	phecode_GU_596-5	Neuromuscular dysfunction of bladder	2.67 (2.5, 2.81)	2.67 (2.5, 2.81)	2.68 (2.54, 2.83)	2.65 (0.4, 2.8)
Genitourinary	phecode_GU_597	Other disorders of urethra and urinary tract	2.68 (2.53, 2.9)	2.48 (2.38, 2.67)	2.5 (2.41, 2.69)	2.49 (2.39, 2.68)
Genitourinary	phecode_GU_597-1	Urethral stricture	2.62 (2.48, 2.87)	2.38 (2.28, 2.58)	2.39 (2.27, 2.57)	2.36 (2.28, 2.58)
Genitourinary	phecode_GU_597-3	Urethral fistula	3.73 (3.23, 4.75)	3.18 (2.8, 4.08)	3.5 (3, 4.45)	3.29 (2.89, 4.19)
Genitourinary	phecode_GU_597-5	Urethral caruncle	3.02 (2.57, 3.72)	2.53 (2.15, 2.99)	2.45 (2.17, 3.02)	2.52 (2.14, 2.96)
Genitourinary	phecode_GU_598	Abnormal findings on radiological and other examination of genitourinary organs	3.17 (2.87, 3.93)	2.92 (2.63, 3.52)	3.25 (2.9, 3.9)	2.99 (2.69, 3.5)
Genitourinary	phecode_GU_599	Other symptoms/disorders or the urinary system	2.57 (2.44, 2.84)	2.52 (2.37, 2.76)	2.53 (2.4, 2.79)	2.51 (2.37, 2.76)
Genitourinary	phecode_GU_602	Disorders of prostate	1.92 (1.83, 2.09)	1.56 (1.5, 1.66)	1.61 (1.52, 1.73)	1.56 (1.49, 1.65)
Genitourinary	phecode_GU_602-1	Benign prostatic hyperplasia	1.92 (1.84, 2.11)	1.54 (1.49, 1.65)	1.59 (1.53, 1.73)	1.53 (1.48, 1.64)
Genitourinary	phecode_GU_602-4	Elevated prostate specific antigen [PSA]	2.8 (2.63, 3.05)	2.59 (2.42, 2.75)	2.56 (2.42, 2.75)	2.55 (2.42, 2.74)
Genitourinary	phecode_GU_602-5	Inflammatory diseases of prostate	2.37 (2.1, 2.59)	2.2 (1.97, 2.43)	2.29 (2.04, 2.55)	2.2 (1.97, 2.43)
Genitourinary	phecode_GU_602-51	Prostatitis	2.48 (2.29, 2.73)	2.36 (2.17, 2.6)	2.45 (2.25, 2.71)	2.35 (2.16, 2.6)
Genitourinary	phecode_GU_602-511	Acute prostatitis	2.85 (2.6, 3.09)	2.83 (2.57, 3.07)	2.9 (2.61, 3.14)	2.83 (2.56, 3.07)
Genitourinary	phecode_GU_602-512	Chronic prostatitis	2.53 (2.29, 2.75)	2.39 (2.17, 2.61)	2.49 (2.26, 2.73)	2.39 (2.16, 2.61)
Genitourinary	phecode_GU_603	Disorders of testis	2.02 (1.94, 2.22)	2.02 (1.95, 2.23)	2.02 (1.95, 2.24)	2.02 (1.95, 2.23)
Genitourinary	phecode_GU_603-1	Hydrocele	1.9 (1.73, 2.24)	1.78 (1.65, 2.08)	1.81 (1.63, 2.13)	1.78 (1.63, 2.07)
Genitourinary	phecode_GU_603-2	Spermatocele	3.06 (2.88, 3.3)	3.06 (2.9, 3.31)	3.04 (2.89, 3.3)	3.05 (2.89, 3.3)
Genitourinary	phecode_GU_603-5	Orchitis and epididymitis	2.15 (2.03, 2.27)	2.15 (2.03, 2.29)	2.16 (2.03, 2.3)	2.15 (2.03, 2.29)
Genitourinary	phecode_GU_603-6	Scrotal pain*	3.58 (3.24, 3.97)	3.28 (3.01, 3.67)	3.32 (3.01, 4.23)	3.32 (3.02, 3.69)
Genitourinary	phecode_GU_604	Disorders of penis	1.93 (1.85, 2.1)	1.9 (1.82, 2.07)	1.85 (1.75, 2)	1.84 (1.77, 2)
Genitourinary	phecode_GU_604-1	Redundant prepuce and phimosis	3.11 (2.64, 3.75)	3.2 (2.71, 3.78)	3.51 (3.05, 4)	3.65 (3.19, 4.17)
Genitourinary	phecode_GU_604-3	Peyronie's disease	2.05 (1.95, 2.37)	2.05 (1.95, 2.39)	2.09 (1.96, 2.41)	2.07 (1.94, 2.38)
Genitourinary	phecode_GU_604-5	Balanoposthitis	2.24 (2.05, 2.45)	2.24 (2.04, 2.43)	2.21 (2.03, 2.39)	2.22 (2.03, 2.4)
Genitourinary	phecode_GU_605	Male sexual dysfuction	2.4 (2.24, 2.51)	2.4 (2.24, 2.5)	2.42 (2.31, 2.54)	2.41 (2.3, 2.53)
Genitourinary	phecode_GU_605-1	Male erectile dysfunction*	2.39 (2.24, 2.51)	2.4 (2.24, 2.5)	2.43 (2.31, 2.54)	2.41 (2.3, 2.53)
Genitourinary	phecode_GU_608	Other disorders of male genital organs	2.08 (1.98, 2.24)	2.07 (1.97, 2.23)	2.09 (1.97, 2.23)	2.09 (1.98, 2.23)
Genitourinary	phecode_GU_610	Benign mammary dysplasias	2.07 (1.97, 2.27)	1.98 (1.87, 2.16)	1.99 (1.87, 2.16)	1.98 (1.88, 2.16)
Genitourinary	phecode_GU_610-1	Cystic mastopathy	2.22 (2.09, 2.47)	2.12 (2, 2.34)	2.13 (2, 2.35)	2.12 (2, 2.34)
Genitourinary	phecode_GU_610-2	Fibroadenosis of breast	2.63 (2.14, 3.59)	2.38 (1.95, 3.33)	2.27 (1.87, 3.32)	2.27 (1.95, 3.27)
Genitourinary	phecode_GU_610-3	Fibrosclerosis of breast	3.08 (2.51, 3.71)	3.07 (2.5, 3.57)	3.03 (2.43, 3.71)	3.1 (2.52, 3.57)
Genitourinary	phecode_GU_610-5	Mammary duct ectasia	2.65 (2.29, 3.08)	2.63 (2.29, 3.07)	2.75 (2.37, 3.31)	2.66 (2.29, 3.09)
Genitourinary	phecode_GU_612	Other nonmalignant breast conditions	2.2 (2.11, 2.32)	2.19 (2.1, 2.3)	2.18 (2.1, 2.29)	2.19 (2.1, 2.3)
Genitourinary	phecode_GU_612-1	Inflammatory disease of breast	2.33 (2.1, 2.59)	2.3 (2.06, 2.54)	2.25 (2.01, 2.49)	2.26 (2.03, 2.49)
Genitourinary	phecode_GU_612-2	Breast conditions, congenital or relating to hormones	2.25 (1.93, 2.59)	2.2 (2.04, 2.6)	2.32 (2.11, 2.87)	2.21 (2.01, 2.65)
Genitourinary	phecode_GU_612-22	Hypertrophy of breast (Gynecomastia)	2.95 (2.57, 3.19)	3.13 (2.71, 3.42)	3.26 (2.76, 3.62)	3.21 (2.72, 3.51)
Genitourinary	phecode_GU_612-5	Mastodynia	2.42 (2.28, 2.52)	2.41 (2.26, 2.51)	2.41 (2.26, 2.51)	2.4 (2.26, 2.51)
Genitourinary	phecode_GU_612-7	Other signs and symptoms in breast	2.23 (2.05, 2.47)	2.23 (2.06, 2.47)	2.23 (2.06, 2.47)	2.25 (2.06, 2.47)
Genitourinary	phecode_GU_612-8	Other specified disorders of breast	2.52 (2.26, 3.02)	2.55 (2.25, 3.04)	2.33 (2.05, 2.78)	2.56 (2.25, 3.03)
Genitourinary	phecode_GU_614	Inflammatory diseases of female pelvic organs	2.22 (2.06, 2.34)	2.2 (2.04, 2.31)	2.18 (2.03, 2.29)	2.17 (2.02, 2.28)
Genitourinary	phecode_GU_614-1	Pelvic peritoneal adhesions, female (postoperative) (postinfection)	2.31 (2.08, 2.42)	2.27 (2.03, 2.37)	2.29 (2.07, 2.4)	2.22 (2, 2.31)
Genitourinary	phecode_GU_614-3	Pelvic inflammatory disease (PID)	2.55 (2.27, 2.83)	2.3 (2.06, 2.63)	2.33 (2.1, 2.7)	2.26 (2.03, 2.61)
Genitourinary	phecode_GU_614-32	Chronic inflammatory pelvic disease	2.9 (2.61, 3.27)	2.68 (2.35, 2.98)	2.77 (2.42, 3.09)	2.69 (2.35, 2.98)
Genitourinary	phecode_GU_614-4	Inflammatory diseases of uterus, except cervix	3.01 (2.65, 3.33)	3.08 (2.78, 3.41)	3.07 (2.78, 3.48)	3.08 (2.77, 3.43)
Genitourinary	phecode_GU_614-5	Inflammatory disease of cervix, vagina, and vulva	2.26 (2.04, 2.37)	2.25 (2.04, 2.37)	2.24 (2.02, 2.36)	2.24 (2.02, 2.35)
Genitourinary	phecode_GU_614-51	Cervicitis and endocervicitis	2.76 (2.42, 3.01)	2.39 (2.14, 2.66)	2.43 (2.14, 2.74)	2.41 (2.16, 2.67)
Genitourinary	phecode_GU_614-52	Vaginitis and vulvovaginitis	2.38 (2.21, 2.52)	2.36 (2.2, 2.52)	2.35 (2.19, 2.49)	2.35 (2.19, 2.5)
Genitourinary	phecode_GU_614-53	Cyst or abscess of Bartholin's gland	2.23 (2.06, 2.48)	2.07 (1.91, 2.28)	2.07 (1.92, 2.29)	2.06 (1.91, 2.27)
Genitourinary	phecode_GU_614-54	Abscess or ulceration of vulva	2.44 (2.29, 2.92)	2.45 (2.29, 2.96)	2.45 (2.28, 2.96)	2.31 (2.18, 2.79)
Genitourinary	phecode_GU_614-55	Candidiasis of vulva and vagina	2.69 (2.53, 2.87)	2.47 (2.34, 2.63)	2.44 (2.32, 2.58)	2.42 (2.31, 2.58)
Genitourinary	phecode_GU_615	Endometriosis	2.17 (2.02, 2.29)	1.75 (1.65, 1.83)	1.74 (1.64, 1.82)	1.73 (1.63, 1.8)
Genitourinary	phecode_GU_616	Disorders of uterus, except cervix	2.33 (2.14, 2.57)	2.22 (2.03, 2.46)	2.26 (2.07, 2.54)	2.2 (2, 2.42)
Genitourinary	phecode_GU_616-1	Endometrial hyperplasia	2.96 (2.47, 3.41)	2.93 (2.44, 3.34)	3.12 (2.55, 3.62)	2.94 (2.48, 3.39)
Genitourinary	phecode_GU_616-2	Hypertrophy of uterus	2.65 (2.46, 2.94)	2.22 (2.06, 2.46)	2.21 (2.05, 2.46)	2.16 (2.01, 2.39)
Genitourinary	phecode_GU_616-3	Malposition of uterus	2.41 (2.26, 2.92)	2.08 (1.88, 2.44)	2.1 (1.9, 2.46)	2.07 (1.87, 2.42)
Genitourinary	phecode_GU_617	Noninflammatory disorders of cervix	2.24 (2.08, 2.45)	2.09 (1.91, 2.26)	2.1 (1.92, 2.28)	2.07 (1.91, 2.24)
Genitourinary	phecode_GU_617-2	Erosion and ectropion of cervix	2.51 (2.23, 2.85)	1.97 (1.76, 2.17)	1.97 (1.75, 2.16)	1.96 (1.75, 2.15)
Genitourinary	phecode_GU_617-3	Stricture and stenosis of cervix	2.43 (2.16, 2.79)	2.26 (2.05, 2.62)	2.32 (2.09, 2.72)	2.23 (2.02, 2.59)
Genitourinary	phecode_GU_618	Noninflammatory disorders of vagina	2.18 (2.09, 2.27)	2.18 (2.09, 2.27)	2.18 (2.1, 2.28)	2.18 (2.09, 2.27)
Genitourinary	phecode_GU_618-1	Stricture and atresia of vagina	2.98 (2.48, 3.54)	2.93 (2.44, 3.51)	2.87 (2.43, 3.45)	2.93 (2.47, 3.53)
Genitourinary	phecode_GU_618-3	Atrophic vaginitis	2.22 (2.09, 2.31)	2.19 (2.07, 2.28)	2.2 (2.08, 2.3)	2.18 (2.06, 2.27)
Genitourinary	phecode_GU_619	Noninflammatory disorders of ovary, fallopian tube, and broad ligament	2.1 (1.84, 2.41)	1.99 (1.74, 2.29)	1.99 (1.74, 2.29)	1.97 (1.72, 2.27)
Genitourinary	phecode_GU_619-2	Ovarian cyst	2.09 (1.92, 2.41)	1.98 (1.81, 2.29)	1.97 (1.8, 2.29)	1.96 (1.79, 2.27)
Genitourinary	phecode_GU_619-21	Follicular cyst of ovary	2.93 (2.64, 3.18)	2.1 (1.85, 2.31)	2.08 (1.84, 2.3)	2.11 (1.87, 2.31)
Genitourinary	phecode_GU_619-22	Corpus luteum cyst or hematoma	2.1 (1.86, 2.45)	1.97 (1.79, 2.35)	2.03 (1.78, 2.36)	1.96 (1.78, 2.33)
Genitourinary	phecode_GU_619-23	Polycystic ovary syndrome	2.62 (2.49, 2.85)	2.28 (2.11, 2.52)	2.21 (2.05, 2.47)	2.13 (1.92, 2.37)
Genitourinary	phecode_GU_620	Noninflammatory disorders of vulva and perineum	2.18 (2.02, 2.29)	2.19 (2.01, 2.28)	2.19 (2.02, 2.3)	2.17 (2, 2.27)
Genitourinary	phecode_GU_621	Dysplasia of female genital organs	2.49 (2.27, 2.77)	2.25 (2.01, 2.48)	2.25 (2.01, 2.5)	2.21 (1.97, 2.43)
Genitourinary	phecode_GU_621-1	Dysplasia of cervix	2.53 (2.29, 2.71)	2.18 (1.97, 2.37)	2.19 (1.98, 2.38)	2.15 (1.94, 2.33)
Genitourinary	phecode_GU_622	Polyp of female genital organs	2.05 (1.85, 2.2)	1.94 (1.75, 2.06)	1.96 (1.75, 2.1)	1.91 (1.73, 2.03)
Genitourinary	phecode_GU_622-1	Polyp of corpus uteri	2.02 (1.84, 2.25)	1.93 (1.76, 2.16)	1.95 (1.77, 2.2)	1.89 (1.72, 2.1)
Genitourinary	phecode_GU_622-2	Mucous polyp of cervix	2.24 (2.06, 2.6)	2.03 (1.87, 2.36)	2.04 (1.89, 2.37)	2.02 (1.86, 2.34)
Genitourinary	phecode_GU_623	Pelvic organ prolapse and fistulas	1.72 (1.63, 1.83)	1.63 (1.55, 1.72)	1.65 (1.57, 1.75)	1.6 (1.53, 1.69)
Genitourinary	phecode_GU_623-1	Uterine/Uterovaginal prolapse	1.73 (1.64, 1.84)	1.63 (1.55, 1.73)	1.66 (1.57, 1.76)	1.61 (1.53, 1.7)
Genitourinary	phecode_GU_623-6	Vaginal enterocele, congenital or acquired	2.58 (2.44, 2.93)	2.51 (2.37, 2.83)	2.51 (2.41, 2.84)	2.47 (2.35, 2.8)
Genitourinary	phecode_GU_623-8	Fistula involving female genital tract	2.75 (2.52, 3.21)	2.72 (2.5, 3.18)	2.75 (2.48, 3.17)	2.68 (2.45, 3.14)
Genitourinary	phecode_GU_624	Symptoms involving female genital tract	2.41 (2.26, 2.74)	2.39 (2.23, 2.71)	2.41 (2.27, 2.82)	2.39 (2.22, 2.74)
Genitourinary	phecode_GU_624-1	Dystrophy of female genital tract	2.52 (2.41, 2.89)	2.51 (2.35, 2.81)	2.57 (2.42, 2.9)	2.51 (2.34, 2.81)
Genitourinary	phecode_GU_624-2	Acquired atrophy of ovary and fallopian tube	3.23 (2.92, 3.86)	3.16 (2.76, 3.66)	3.41 (2.95, 3.93)	3.27 (2.83, 3.75)
Genitourinary	phecode_GU_625	Pain and other symptoms associated with female genital organs	2.27 (2.11, 2.38)	2.18 (2.05, 2.3)	2.19 (2.05, 2.31)	2.19 (2.05, 2.31)
Genitourinary	phecode_GU_625-1	Dyspareunia	2.35 (2.17, 2.6)	2.24 (2.08, 2.47)	2.24 (2.09, 2.48)	2.24 (2.08, 2.47)
Genitourinary	phecode_GU_625-2	Postcoital bleeding	2.47 (2.22, 2.61)	2.18 (1.98, 2.29)	2.17 (1.98, 2.29)	2.18 (1.99, 2.29)
Genitourinary	phecode_GU_626	Disorders of menstruation and other abnormal bleeding from female genital tract	2.29 (2.16, 2.43)	1.63 (1.6, 1.69)	1.63 (1.59, 1.69)	1.63 (1.59, 1.69)
Genitourinary	phecode_GU_626-1	Irregular menstrual cycle/bleeding	2.34 (2.19, 2.51)	1.57 (1.52, 1.62)	1.57 (1.52, 1.62)	1.57 (1.52, 1.62)
Genitourinary	phecode_GU_626-11	Oligomenorrhea	2.98 (2.79, 3.26)	2.49 (2.38, 2.69)	2.48 (2.37, 2.67)	2.49 (2.38, 2.67)
Genitourinary	phecode_GU_626-111	Amenorrhea	3.11 (2.92, 3.36)	2.62 (2.51, 2.79)	2.6 (2.5, 2.77)	2.62 (2.51, 2.78)
Genitourinary	phecode_GU_626-13	Irregular menstrual cycle	2.41 (2.24, 2.56)	1.77 (1.68, 1.82)	1.77 (1.67, 1.81)	1.77 (1.68, 1.82)
Genitourinary	phecode_GU_626-16	Excessive menstruation	2.35 (2.16, 2.53)	1.52 (1.46, 1.57)	1.52 (1.47, 1.57)	1.51 (1.46, 1.57)
Genitourinary	phecode_GU_626-2	Dysmenorrhea	2.57 (2.42, 2.8)	1.8 (1.7, 1.93)	1.79 (1.69, 1.92)	1.79 (1.69, 1.91)
Genitourinary	phecode_GU_627	Menopausal and postmenopausal disorders	2.12 (2.02, 2.23)	2.02 (1.94, 2.13)	2.02 (1.94, 2.13)	2.02 (1.94, 2.13)
Genitourinary	phecode_GU_627-1	Postmenopausal bleeding	2.01 (1.84, 2.2)	1.98 (1.82, 2.17)	1.99 (1.83, 2.18)	1.97 (1.81, 2.15)
Genitourinary	phecode_GU_627-2	Symptomatic menopause	2.55 (2.47, 2.72)	2.29 (2.2, 2.38)	2.28 (2.2, 2.38)	2.29 (2.2, 2.39)
Infections	phecode_ID_001	Salmonella	3.4 (2.66, 4)	3.4 (2.68, 4.1)	3.54 (2.69, 4.45)	3.43 (2.65, 4.32)
Infections	phecode_ID_002	Staphylococcus	2.84 (2.58, 3.11)	2.77 (2.53, 3.02)	2.96 (2.68, 3.26)	2.79 (2.57, 3.07)
Infections	phecode_ID_002-1	Staphylococcus aureus	2.76 (2.58, 3)	2.72 (2.55, 2.95)	2.93 (2.7, 3.14)	2.77 (2.59, 3)
Infections	phecode_ID_003	Escherichia coli	2.85 (2.61, 3.12)	2.71 (2.51, 2.97)	2.86 (2.65, 3.15)	2.68 (2.51, 2.96)
Infections	phecode_ID_004	Streptococcus	2.9 (2.7, 3.25)	2.78 (2.64, 3.16)	3.02 (2.77, 3.42)	2.84 (2.63, 3.19)
Infections	phecode_ID_004-1	Streptococcus pneumoniae	2.99 (2.81, 3.35)	2.96 (2.78, 3.32)	3.26 (3.04, 3.68)	2.91 (2.72, 3.26)
Infections	phecode_ID_004-2	Group A Streptococcus	3.15 (2.8, 3.58)	3.16 (2.8, 3.6)	3.7 (3.22, 4.49)	3.43 (2.97, 4.03)
Infections	phecode_ID_004-3	Group B Streptococcus	2.92 (2.62, 3.4)	2.88 (2.61, 3.39)	3.09 (2.77, 3.6)	2.99 (0.2, 3.48)
Infections	phecode_ID_005	Mycobacteria	2.97 (2.67, 10.56)	2.96 (2.66, 11.37)	3.28 (2.98, 3.81)	2.83 (2.65, 3.29)
Infections	phecode_ID_005-1	Mycobacterium tuberculosis	3.02 (2.72, 3.4)	3.02 (2.72, 3.39)	3.39 (3.02, 3.91)	2.89 (2.67, 3.32)
Infections	phecode_ID_007	Hemophilus infection	3.04 (2.7, 13.42)	2.82 (2.64, 3.02)	3.05 (2.84, 3.27)	2.76 (2.62, 2.96)
Infections	phecode_ID_007-1	Hemophilus influenzae	3.04 (2.7, 13.4)	2.83 (2.65, 3.02)	3.06 (2.85, 3.27)	2.77 (2.63, 2.96)
Infections	phecode_ID_008	Helicobacter [H. pylori]	3.27 (2.94, 3.75)	3.35 (3.01, 3.84)	3.44 (3.11, 3.93)	3.33 (3.01, 3.79)
Infections	phecode_ID_009	Pseudomonas	2.83 (2.62, 3.04)	2.75 (2.54, 2.93)	2.87 (2.64, 3.05)	2.77 (2.54, 2.92)
Infections	phecode_ID_011	Klebsiella	2.84 (2.68, 3.23)	2.76 (2.62, 3.14)	2.93 (2.79, 3.39)	2.8 (2.67, 3.23)
Infections	phecode_ID_012	Proteus	2.83 (2.6, 3.09)	2.79 (2.55, 3.03)	2.92 (2.66, 3.14)	2.82 (2.57, 3.04)
Infections	phecode_ID_015	Clostridium	3.05 (2.78, 11.55)	2.99 (2.73, 3.15)	3.3 (3.01, 3.57)	2.98 (2.75, 3.19)
Infections	phecode_ID_015-2	Clostridium difficile	3.06 (2.78, 14.28)	3 (2.73, 3.15)	3.36 (3.01, 3.55)	3 (2.75, 3.18)
Infections	phecode_ID_020	Borrelia	3.22 (2.82, 3.69)	3.31 (2.87, 3.75)	3.37 (2.9, 3.86)	3.35 (2.89, 3.81)
Infections	phecode_ID_020-1	Lyme disease	3.21 (2.82, 3.68)	3.31 (2.87, 3.74)	3.4 (2.9, 3.86)	3.34 (2.89, 3.81)
Infections	phecode_ID_025	Enterococcus	3.01 (2.82, 3.44)	2.87 (2.71, 3.29)	3.28 (3.06, 3.81)	3 (2.81, 3.43)
Infections	phecode_ID_026	Actinomyces and Nocardia	2.94 (2.71, 3.36)	3.31 (3.04, 3.83)	3.38 (3.03, 3.79)	3.27 (3.02, 3.79)
Infections	phecode_ID_030	Campylobacter	2.82 (2.52, 3.5)	2.8 (2.51, 3.48)	2.88 (2.53, 3.65)	2.74 (2.47, 3.41)
Infections	phecode_ID_050	Enterovirus	2.65 (2.45, 2.88)	2.61 (2.43, 2.85)	2.72 (2.52, 2.95)	2.65 (2.45, 2.88)
Infections	phecode_ID_050-1	Poliovirus	2.7 (2.54, 2.95)	2.68 (2.51, 2.92)	2.78 (2.61, 3.03)	2.71 (2.54, 2.95)
Infections	phecode_ID_052	Herpesvirus	2.57 (2.37, 2.75)	2.55 (2.36, 2.73)	2.56 (2.36, 2.74)	2.55 (2.36, 2.73)
Infections	phecode_ID_052-1	Herpes simplex	2.45 (2.33, 2.62)	2.47 (2.35, 2.62)	2.5 (2.35, 2.63)	2.49 (2.35, 2.62)
Infections	phecode_ID_052-3	Varicella zoster virus	2.63 (2.43, 2.82)	2.56 (2.39, 2.77)	2.56 (2.39, 2.77)	2.57 (2.39, 2.77)
Infections	phecode_ID_052-31	Varicella [chickenpox]	3.05 (2.6, 3.59)	3.06 (2.52, 3.48)	3.01 (2.55, 3.57)	2.96 (2.49, 3.43)
Infections	phecode_ID_052-32	Herpes zoster	2.62 (2.42, 2.79)	2.55 (2.39, 2.73)	2.54 (2.39, 2.73)	2.55 (2.39, 2.73)
Infections	phecode_ID_052-5	Cytomegalovirus [CMV]	2.96 (2.75, 3.19)	2.97 (2.75, 3.19)	3.28 (3.08, 3.52)	2.95 (2.74, 3.16)
Infections	phecode_ID_054	Hepatovirus	2.82 (2.6, 3.09)	2.76 (0.05, 3.08)	3 (2.79, 3.3)	2.77 (0.08, 3.03)
Infections	phecode_ID_054-2	Hepatitis B	2.6 (2.36, 2.85)	2.59 (2.36, 2.85)	2.68 (2.44, 2.9)	2.56 (2.36, 2.81)
Infections	phecode_ID_054-3	Hepatitis C	0.07 (0, 2.72)	0.01 (0, 2.72)	2.61 (2.44, 2.8)	2.5 (2.31, 2.65)
Infections	phecode_ID_054-31	Chronic hepatitis C	0.04 (0, 2.7)	0.02 (0, 3)	2.63 (2.43, 2.76)	2.49 (2.33, 2.64)
Infections	phecode_ID_055	Poxvirus	3.58 (3.22, 4.54)	3.41 (3.09, 4.29)	3.4 (3.07, 4.25)	3.39 (3.05, 4.22)
Infections	phecode_ID_055-1	Molluscum contagiosum	3.55 (3.19, 4.52)	3.38 (3.11, 4.31)	3.37 (3.11, 4.31)	3.37 (3.05, 4.18)
Infections	phecode_ID_056	Human papillomavirus	2.52 (2.39, 2.73)	2.52 (2.39, 2.73)	2.53 (2.39, 2.73)	2.53 (2.4, 2.73)
Infections	phecode_ID_056-1	Plantar wart	3.08 (2.92, 3.54)	3.08 (2.93, 3.54)	3.08 (2.94, 3.57)	3.08 (2.93, 3.55)
Infections	phecode_ID_056-2	Anogenital (venereal) warts	3.34 (2.97, 3.87)	3.24 (2.86, 3.72)	3.16 (2.77, 3.61)	3.24 (2.81, 3.66)
Infections	phecode_ID_058	Pneumoviridae	3.19 (2.87, 14.64)	3.12 (2.81, 3.76)	3.36 (3.02, 4.05)	3.18 (2.84, 3.78)
Infections	phecode_ID_058-1	Respiratory syncytial virus	3.38 (2.85, 17.49)	3.17 (2.8, 14.85)	3.39 (2.99, 4.19)	3.2 (2.82, 3.97)
Infections	phecode_ID_059	Coronavirus	3.02 (2.65, 3.3)	2.84 (2.53, 3.08)	2.99 (2.65, 3.26)	2.78 (2.47, 3)
Infections	phecode_ID_059-1	Sars-CoV-2*	3.01 (2.66, 3.28)	2.84 (2.53, 3.06)	3.03 (2.65, 3.26)	2.76 (2.47, 3.01)
Infections	phecode_ID_061	Influenza virus	2.87 (2.62, 3.18)	2.86 (2.6, 3.15)	3.03 (2.72, 3.35)	2.85 (2.59, 3.14)
Infections	phecode_ID_070	Candidiasis	2.62 (2.49, 2.77)	2.63 (2.5, 2.75)	2.62 (2.5, 2.8)	2.59 (2.48, 2.73)
Infections	phecode_ID_074	Aspergillosis	2.77 (2.58, 2.95)	2.75 (2.57, 2.93)	2.96 (2.75, 3.2)	2.72 (2.56, 2.92)
Infections	phecode_ID_076	Pneumocystosis	3.26 (2.93, 3.57)	3.2 (2.87, 3.5)	3.58 (3.16, 4.03)	3.22 (2.91, 3.54)
Infections	phecode_ID_084	Parasites	2.93 (2.58, 3.5)	2.89 (2.58, 3.46)	2.89 (2.56, 3.45)	2.88 (2.54, 3.4)
Infections	phecode_ID_084-2	Plasmodium [Malaria]	9.25 (6.26, 20.9)	8.44 (5.82, 18.92)	10.08 (6.39, 24.33)	3.46 (2.6, 11.25)
Infections	phecode_ID_084-6	Enterobiasis	2.88 (2.32, 3.52)	2.87 (2.34, 3.5)	2.89 (2.34, 3.51)	2.85 (2.32, 3.46)
Infections	phecode_ID_084-7	Giardiasis	3.33 (2.88, 4.3)	3.37 (2.83, 4.38)	3.43 (1.09, 4.33)	3.4 (2.81, 4.37)
Infections	phecode_ID_086	Pediculosis, acariasis and other infestations	2.91 (2.61, 3.13)	2.9 (2.6, 3.16)	2.96 (2.66, 3.25)	2.9 (2.6, 3.16)
Infections	phecode_ID_086-2	Scabies	3.03 (2.74, 3.32)	3.03 (2.72, 3.37)	3.09 (1.97, 3.44)	3.03 (2.74, 3.37)
Infections	phecode_ID_088	Sexually transmitted disease	2.96 (2.68, 3.32)	3 (2.72, 3.54)	2.97 (2.7, 3.49)	2.99 (2.7, 3.5)
Infections	phecode_ID_089	Infections	2.69 (2.52, 2.91)	2.66 (2.47, 2.84)	2.65 (2.45, 2.86)	2.61 (2.43, 2.82)
Infections	phecode_ID_089-1	Bacterial infections	2.91 (2.71, 3.06)	2.79 (2.62, 2.94)	2.97 (2.77, 3.15)	2.77 (2.59, 2.92)
Infections	phecode_ID_089-2	Viral infections	2.58 (2.43, 2.81)	2.57 (2.42, 2.8)	2.57 (2.41, 2.8)	2.56 (2.4, 2.78)
Infections	phecode_ID_089-3	Fungal infections	2.52 (2.44, 2.63)	2.51 (2.43, 2.61)	2.49 (2.42, 2.62)	2.5 (2.41, 2.6)
Infections	phecode_ID_091	Gangrene	3.24 (2.91, 3.89)	2.99 (2.72, 3.66)	3.34 (3.09, 4.23)	2.89 (2.69, 3.57)
Infections	phecode_ID_092	Bacteremia, Sepsis, and SIRS	2.91 (2.69, 3.16)	2.74 (2.55, 2.97)	2.98 (2.73, 3.24)	2.75 (2.53, 2.96)
Infections	phecode_ID_092-1	Systemic inflammatory response syndrome	3 (2.69, 3.53)	2.87 (2.59, 3.34)	3.3 (2.89, 3.93)	2.91 (2.59, 3.36)
Infections	phecode_ID_092-2	Sepsis	2.92 (2.7, 3.16)	2.76 (2.56, 2.98)	2.98 (2.74, 3.24)	2.74 (2.54, 2.96)
Infections	phecode_ID_097	Drug resistant microorganisms	2.82 (2.57, 3.02)	2.83 (2.57, 3.01)	2.92 (2.64, 3.14)	2.87 (2.62, 3.06)
Infections	phecode_ID_097-1	Methicillin resistant Staphylococcus aureus	3.02 (2.84, 3.31)	3.04 (2.86, 3.38)	3.2 (2.98, 3.6)	3.14 (2.94, 3.54)
Mental	phecode_MB_280	Psychoactive substance related disorders	2.75 (2.5, 2.96)	2.64 (2.41, 2.8)	2.73 (2.5, 2.9)	2.46 (2.27, 2.56)
Mental	phecode_MB_280-1	Alcohol use disorders	2.73 (2.51, 2.92)	2.61 (2.4, 2.75)	2.71 (2.48, 2.85)	2.46 (2.26, 2.54)
Mental	phecode_MB_280-11	Alcohol abuse and dependence	2.75 (2.51, 2.99)	2.62 (2.39, 2.81)	2.71 (2.47, 2.9)	2.38 (2.2, 2.5)
Mental	phecode_MB_280-13	Alcoholic liver disease	2.65 (2.57, 2.78)	2.62 (2.53, 2.73)	2.69 (2.6, 2.82)	2.54 (2.47, 2.66)
Mental	phecode_MB_280-2	Opioid use disorders	2.78 (2.56, 2.93)	2.71 (2.5, 2.86)	2.73 (1.24, 2.88)	2.59 (2.38, 2.72)
Mental	phecode_MB_280-21	Opioid abuse or dependence	2.78 (2.57, 2.97)	2.68 (2.48, 2.83)	2.68 (2.48, 2.83)	2.52 (2.32, 2.61)
Mental	phecode_MB_280-3	Cannabis use disorders	2.87 (2.72, 9.45)	2.67 (2.56, 2.85)	2.68 (2.57, 2.85)	2.08 (1.96, 2.2)
Mental	phecode_MB_280-31	Cannabis abuse or dependance	2.91 (2.75, 9.59)	2.71 (0.31, 2.87)	2.72 (2.58, 2.88)	2.1 (1.99, 2.23)
Mental	phecode_MB_280-5	Stimulant use disorders	3.45 (3.01, 3.93)	3.07 (2.74, 3.5)	3.12 (1.04, 3.56)	2.62 (1.37, 2.91)
Mental	phecode_MB_280-8	Psychoactive substance abuse	2.69 (2.58, 2.97)	2.57 (2.46, 2.81)	2.64 (2.52, 2.89)	2.31 (2.22, 2.47)
Mental	phecode_MB_280-9	Psychoactive substance dependance	2.68 (2.47, 2.9)	2.61 (2.42, 2.81)	2.68 (2.47, 2.91)	2.42 (2.24, 2.55)
Mental	phecode_MB_280-91	Psychoactive substance withdrawal	3.01 (2.88, 3.64)	3.01 (2.88, 3.65)	3.09 (2.61, 3.39)	3.06 (2.87, 3.7)
Mental	phecode_MB_282-1	Current tobacco use and nicotine dependence	2.33 (2.18, 2.59)	2.29 (2.14, 2.53)	2.35 (2.17, 2.58)	1.76 (1.68, 1.81)
Mental	phecode_MB_283	Other mental and behavioral problems	2.48 (2.32, 2.63)	2.44 (2.3, 2.6)	2.48 (2.31, 2.65)	2.43 (2.29, 2.6)
Mental	phecode_MB_283-1	Symptoms and signs involving appearance and behavior*	2.78 (2.56, 2.99)	2.78 (2.57, 8.59)	2.86 (2.62, 3.06)	2.73 (2.53, 2.91)
Mental	phecode_MB_283-4	Patient's noncompliance with medical treatment and regimen	2.62 (2.47, 2.78)	2.61 (2.47, 2.77)	2.67 (2.49, 2.79)	2.6 (2.44, 2.74)
Mental	phecode_MB_283-8	Problems related to lifestyle	2.46 (2.29, 2.61)	2.43 (2.27, 2.58)	2.47 (2.29, 2.62)	2.42 (2.26, 2.57)
Mental	phecode_MB_284	Suicide ideation and attempt or self harm	2.52 (2.47, 2.68)	2.5 (2.44, 2.66)	2.5 (2.45, 2.67)	2.47 (2.42, 2.64)
Mental	phecode_MB_284-1	Suicidal ideations	2.5 (2.39, 2.69)	2.47 (2.37, 2.67)	2.48 (0.58, 2.68)	2.51 (2.38, 2.69)
Mental	phecode_MB_284-2	Suicide and self-inflicted harm	2.57 (2.47, 2.72)	2.55 (2.45, 2.7)	2.57 (2.48, 2.72)	2.52 (2.43, 2.67)
Mental	phecode_MB_286	Mood [affective] disorders	2.51 (2.35, 2.67)	2.45 (2.33, 2.64)	2.46 (2.33, 2.62)	2.38 (2.25, 2.53)
Mental	phecode_MB_286-1	Bipolar disorder	2.34 (2.26, 2.49)	2.36 (2.27, 2.5)	2.35 (2.27, 2.5)	2.32 (0.39, 2.45)
Mental	phecode_MB_286-11	Bipolar I disorder	2.46 (2.3, 2.66)	2.48 (0.11, 2.67)	2.46 (2.31, 2.67)	2.45 (0.07, 2.68)
Mental	phecode_MB_286-2	Major depressive disorder	2.48 (2.36, 2.67)	2.45 (2.33, 2.64)	2.43 (2.33, 2.62)	2.36 (2.25, 2.53)
Mental	phecode_MB_286-3	Premenstrual dysphoric disorder	2.82 (2.67, 2.97)	2.17 (2.09, 2.25)	2.17 (2.09, 2.25)	2.19 (2.09, 2.26)
Mental	phecode_MB_286-4	Dysthymic disorder	2.59 (2.43, 2.76)	2.59 (2.4, 2.75)	2.57 (2.4, 2.74)	2.5 (2.35, 2.68)
Mental	phecode_MB_287	Psychotic disorder	2.36 (2.26, 2.57)	2.37 (2.27, 2.58)	2.4 (2.29, 2.6)	2.35 (2.26, 2.56)
Mental	phecode_MB_287-1	Schizophrenia	2.37 (2.27, 2.51)	2.37 (2.26, 2.51)	2.38 (2.28, 2.53)	2.34 (2.24, 2.47)
Mental	phecode_MB_287-2	Schizoaffective disorder	2.54 (2.39, 2.64)	2.54 (2.42, 2.67)	2.55 (2.41, 2.65)	2.45 (0.49, 2.6)
Mental	phecode_MB_287-4	Delusional disorders	2.66 (2.45, 3.12)	2.69 (2.46, 3.19)	2.73 (2.51, 3.2)	2.71 (2.47, 3.18)
Mental	phecode_MB_288	Anxiety and anxiety disorders	2.47 (2.36, 2.65)	2.39 (2.29, 2.57)	2.41 (2.3, 2.57)	2.35 (2.25, 2.52)
Mental	phecode_MB_288-2	Panic disorder [episodic paroxysmal anxiety]	2.63 (2.39, 2.84)	2.58 (2.35, 2.81)	2.6 (2.34, 2.8)	2.55 (2.31, 2.77)
Mental	phecode_MB_288-3	Generalized anxiety disorder	2.53 (2.4, 2.65)	2.53 (2.41, 2.65)	2.54 (2.41, 2.67)	2.56 (2.42, 2.67)
Mental	phecode_MB_288-4	Phobic disorders	2.69 (2.44, 3.09)	2.53 (2.31, 2.87)	2.56 (2.32, 2.96)	2.48 (2.25, 2.81)
Mental	phecode_MB_288-41	Agoraphobia	3.02 (2.74, 3.44)	2.97 (2.67, 3.35)	3.1 (2.79, 3.48)	2.77 (2.53, 3.08)
Mental	phecode_MB_289	Obsessive-compulsive disorder	2.48 (2.35, 2.71)	2.48 (2.36, 2.71)	2.47 (2.36, 2.72)	2.44 (2.34, 2.68)
Mental	phecode_MB_290	Reaction to severe stress, and adjustment disorders	2.5 (2.4, 2.71)	2.43 (2.3, 2.6)	2.42 (2.3, 2.59)	2.43 (2.3, 2.59)
Mental	phecode_MB_290-1	Posttraumatic stress disorder	2.8 (2.5, 2.89)	2.66 (2.39, 2.76)	2.65 (2.41, 2.8)	2.61 (2.38, 2.73)
Mental	phecode_MB_291	Dissociative and somatoform disorders	2.79 (2.46, 3.24)	2.76 (2.43, 3.21)	2.76 (0.28, 3.18)	2.76 (2.45, 3.18)
Mental	phecode_MB_291-1	Conversion disorder	2.95 (2.71, 3.14)	2.9 (2.67, 3.08)	2.95 (2.71, 3.18)	2.91 (2.68, 3.11)
Mental	phecode_MB_293	Eating disorders	2.62 (2.4, 2.79)	2.55 (2.31, 2.71)	2.6 (2.36, 2.77)	2.59 (2.34, 2.75)
Mental	phecode_MB_294	Sexual dysfunction and disorders	2.5 (2.38, 2.59)	2.26 (2.16, 2.36)	2.24 (2.15, 2.35)	2.23 (2.15, 2.35)
Mental	phecode_MB_296	Personality disorders	2.55 (2.45, 2.71)	2.52 (2.42, 2.68)	2.54 (2.44, 2.71)	2.5 (2.4, 2.65)
Mental	phecode_MB_296-4	Borderline personality disorder	2.72 (2.54, 2.86)	2.64 (2.46, 2.75)	2.64 (2.46, 2.76)	2.65 (2.46, 2.77)
Mental	phecode_MB_299	Mental disorder, not otherwise specified	2.7 (2.5, 2.85)	2.71 (2.5, 2.87)	2.72 (2.51, 2.89)	2.71 (2.5, 2.87)
Mental	phecode_MB_300	Intellectual disabilities	2.92 (2.62, 10.45)	2.88 (2.59, 11.29)	2.94 (2.66, 3.28)	2.91 (2.62, 3.26)
Mental	phecode_MB_301	Pervasive developmental disorders	3.06 (2.72, 3.25)	2.85 (2.54, 3.04)	2.87 (2.57, 3.05)	2.91 (2.57, 3.09)
Mental	phecode_MB_301-2	Asperger's syndrome*	3.06 (2.83, 3.45)	2.85 (2.62, 3.18)	2.9 (2.65, 3.22)	2.94 (2.64, 3.27)
Mental	phecode_MB_302	Developemental delay	2.77 (2.62, 2.97)	2.75 (2.61, 2.95)	2.8 (0.29, 3.01)	2.77 (2.63, 3)
Mental	phecode_MB_302-1	Speech and language developmental delay	3.38 (3.06, 4.1)	3.27 (3, 4.01)	3.43 (3.06, 4.24)	3.44 (3.13, 4.19)
Mental	phecode_MB_302-11	Expressive language disorder	3.43 (3.2, 4.11)	3.34 (3.04, 4)	3.42 (3.16, 4.24)	3.48 (3.17, 4.19)
Mental	phecode_MB_302-3	Specific developmental disorders of scholastic skills	2.72 (2.59, 2.95)	2.64 (2.51, 2.86)	2.69 (2.53, 2.91)	2.64 (2.51, 2.85)
Mental	phecode_MB_306	Conduct disorders	3.03 (2.84, 3.33)	3.06 (2.86, 3.42)	3.02 (2.84, 3.36)	3.15 (2.95, 3.53)
Mental	phecode_MB_308	Symptoms related to mental disorders	2.98 (2.76, 3.19)	2.67 (2.53, 2.84)	2.88 (2.7, 3.04)	2.7 (2.56, 2.82)
Mental	phecode_MB_308-1	Delirium	3.03 (2.82, 3.3)	2.66 (2.54, 2.85)	2.86 (2.7, 3.04)	2.68 (2.56, 2.82)
Mental	phecode_MB_308-3	Hallucinations	2.91 (2.6, 3.15)	2.83 (2.54, 3.06)	3.01 (2.7, 3.24)	2.87 (2.58, 3.1)
Mental	phecode_MB_308-31	Visual hallucinations	2.97 (2.64, 3.32)	2.91 (2.6, 3.24)	3.08 (2.75, 3.44)	2.97 (2.65, 3.3)
Mental	phecode_MB_308-32	Auditory hallucinations*	2.85 (2.68, 3.05)	2.86 (2.68, 3.05)	2.89 (2.74, 3.12)	2.87 (2.72, 3.11)
Mental	phecode_MB_308-4	Neurocognitive disorder*	3.01 (2.63, 3.27)	2.71 (2.42, 2.91)	2.84 (2.57, 3.07)	2.72 (2.47, 2.95)
Mental	phecode_MB_309	Signs and symptoms involving emotional state	2.53 (2.39, 2.71)	2.56 (2.41, 2.74)	2.55 (2.4, 2.72)	2.54 (2.39, 2.72)
Mental	phecode_MB_309-1	Irritability	2.89 (2.6, 3.05)	2.88 (2.58, 3.04)	2.88 (2.64, 3.13)	2.9 (2.61, 3.09)
Mental	phecode_MB_309-3	Emotional lability	3.08 (2.88, 3.34)	3.15 (2.95, 3.4)	3.17 (2.99, 3.41)	3.21 (3, 3.41)
Mental	phecode_MB_309-4	Demoralization and apathy	2.74 (2.53, 3.03)	2.75 (2.53, 3.03)	2.8 (2.59, 3.08)	2.79 (2.59, 3.06)
Mental	phecode_MB_309-5	Nervousness	2.83 (2.59, 3.16)	2.84 (2.66, 3.17)	2.85 (2.66, 3.17)	2.87 (2.68, 3.19)
Mental	phecode_MB_309-6	Excessive crying of child, adolescent, or adult	3.11 (2.92, 3.49)	3.11 (2.88, 3.54)	3.17 (2.88, 3.52)	3.21 (2.92, 3.57)
Mental	phecode_MB_309-7	Restlessness and agitation*	2.91 (2.61, 3.35)	2.81 (2.53, 3.24)	2.9 (2.61, 3.34)	2.81 (2.54, 3.23)
Mental	phecode_MB_309-9	Hostility and violent behavior*	3.05 (2.78, 8.64)	3.01 (2.78, 3.35)	3.19 (2.9, 3.56)	3.13 (2.85, 3.52)
Muscloskeletal	phecode_MS_700	Diffuse diseases of connective tissue	2.52 (2.38, 2.67)	2.45 (2.33, 2.58)	2.5 (2.38, 2.63)	2.42 (2.3, 2.54)
Muscloskeletal	phecode_MS_700-1	Lupus	2.49 (2.31, 7.54)	2.38 (2.26, 2.55)	2.62 (2.42, 2.77)	2.36 (0.34, 2.51)
Muscloskeletal	phecode_MS_700-11	Systemic lupus erythematosus [SLE]	2.49 (2.38, 2.68)	2.46 (2.33, 2.61)	2.51 (2.38, 2.7)	2.41 (2.31, 2.58)
Muscloskeletal	phecode_MS_700-12	Cutaneous lupus erythematosus	2.76 (2.59, 2.94)	2.72 (2.58, 2.91)	2.6 (1.27, 2.86)	2.68 (0.31, 2.83)
Muscloskeletal	phecode_MS_700-2	Sicca syndrome [Sjogren syndrome]	2.44 (2.32, 2.58)	2.33 (2.22, 2.46)	2.46 (2.37, 2.67)	2.3 (2.2, 2.43)
Muscloskeletal	phecode_MS_700-3	Systemic sclerosis	2.35 (2.23, 2.48)	2.26 (2.14, 2.39)	2.3 (2.05, 2.58)	2.21 (2.1, 2.33)
Muscloskeletal	phecode_MS_700-4	Inflammatory myopathy	2.84 (2.57, 3.09)	2.75 (2.53, 3.04)	2.91 (2.58, 3.21)	2.83 (2.51, 3.01)
Muscloskeletal	phecode_MS_700-41	Myositis	3.08 (2.8, 3.43)	3.04 (2.73, 3.36)	3.19 (2.83, 3.57)	3.09 (2.75, 3.37)
Muscloskeletal	phecode_MS_701	Osteomyelitis, periostitis, and other infections involving bone	2.77 (2.6, 2.95)	2.73 (2.57, 2.91)	2.86 (2.73, 3.15)	2.82 (2.67, 3.08)
Muscloskeletal	phecode_MS_701-1	Osteomyelitis	2.75 (2.59, 2.95)	2.72 (2.56, 2.92)	2.87 (2.73, 3.17)	2.84 (2.67, 3.1)
Muscloskeletal	phecode_MS_701-12	Chronic osteomyelitis	2.96 (2.73, 3.19)	2.96 (2.73, 3.2)	3.09 (2.86, 3.43)	3.07 (0.58, 3.32)
Muscloskeletal	phecode_MS_702	Infective and reactive arthropathies	2.7 (2.51, 2.81)	2.69 (2.51, 2.8)	2.7 (2.53, 2.82)	2.69 (2.51, 2.8)
Muscloskeletal	phecode_MS_702-1	Pyogenic arthritis [Septic arthritis]	3.1 (2.74, 3.26)	3.04 (2.68, 3.22)	3.2 (2.86, 3.48)	3.15 (2.78, 3.38)
Muscloskeletal	phecode_MS_702-3	Enteropathic arthropathies	2.62 (2.52, 2.83)	2.62 (2.51, 2.83)	2.64 (2.53, 2.85)	2.62 (2.51, 2.83)
Muscloskeletal	phecode_MS_703	Chrystal arthropathies	2.77 (2.56, 2.92)	2.35 (2.18, 2.47)	2.4 (2.24, 2.53)	2.33 (2.18, 2.44)
Muscloskeletal	phecode_MS_703-1	Gout	2.77 (2.58, 2.92)	2.35 (2.19, 2.47)	2.41 (2.25, 2.53)	2.32 (2.18, 2.43)
Muscloskeletal	phecode_MS_703-2	Chondrocalcinosis	3.08 (2.67, 3.59)	2.8 (2.48, 3.32)	2.8 (2.51, 3.31)	2.84 (2.53, 3.4)
Muscloskeletal	phecode_MS_704	Systemic vasculitis	2.59 (2.35, 2.87)	2.35 (2.14, 2.57)	2.48 (2.24, 2.72)	2.38 (2.16, 2.59)
Muscloskeletal	phecode_MS_704-1	Polyarteritis nodosa and related conditions	2.9 (2.67, 3.24)	2.88 (2.65, 3.21)	3.14 (2.89, 3.54)	2.9 (2.68, 3.25)
Muscloskeletal	phecode_MS_704-2	Wegener's granulomatosis	2.41 (2.23, 2.54)	2.41 (2.23, 2.53)	2.61 (2.42, 2.81)	2.4 (2.22, 2.53)
Muscloskeletal	phecode_MS_704-5	Giant cell arteritis	2.93 (2.66, 3.58)	2.28 (2.13, 2.68)	2.41 (2.25, 2.86)	2.33 (2.19, 2.76)
Muscloskeletal	phecode_MS_705	Rheumatoid arthritis and other inflammatory polyarthropathies	2.36 (2.26, 2.44)	2.18 (2.1, 2.25)	2.23 (2.12, 2.3)	2.15 (2.06, 2.21)
Muscloskeletal	phecode_MS_705-1	Rheumatoid arthritis	2.37 (2.3, 2.47)	2.28 (2.22, 2.38)	2.32 (2.25, 2.41)	2.24 (2.18, 2.33)
Muscloskeletal	phecode_MS_705-11	Rheumatoid arthritis without rheumatoid factor*	2.55 (2.45, 2.69)	2.53 (2.43, 2.67)	2.58 (2.49, 2.75)	2.52 (2.43, 2.67)
Muscloskeletal	phecode_MS_705-12	Rheumatoid arthritis with rheumatoid factor*	2.55 (2.45, 2.67)	2.51 (2.42, 2.64)	2.6 (2.49, 2.72)	2.51 (2.41, 2.62)
Muscloskeletal	phecode_MS_705-3	Polymyalgia rheumatica	2.53 (2.33, 2.71)	1.78 (1.66, 1.89)	1.81 (1.7, 1.94)	1.79 (1.68, 1.92)
Muscloskeletal	phecode_MS_705-5	Rheumatism, unspecified	2.68 (2.45, 2.9)	2.69 (2.44, 2.89)	2.74 (2.5, 2.96)	2.65 (2.43, 2.88)
Muscloskeletal	phecode_MS_706	Inflammatory spondylopathies	2.72 (2.51, 2.92)	2.66 (2.45, 2.84)	2.74 (2.51, 2.9)	2.62 (2.42, 2.79)
Muscloskeletal	phecode_MS_706-1	Sacroiliitis	2.77 (2.51, 3.01)	2.68 (2.46, 2.95)	2.73 (2.5, 3)	2.66 (2.46, 2.93)
Muscloskeletal	phecode_MS_706-2	Ankylosing spondylitis	2.74 (2.61, 3)	2.73 (2.6, 2.99)	2.76 (2.65, 3.03)	2.72 (2.59, 2.96)
Muscloskeletal	phecode_MS_707	Other arthropathies	2.69 (2.55, 2.83)	2.44 (2.34, 2.57)	2.48 (2.38, 2.63)	2.39 (2.3, 2.52)
Muscloskeletal	phecode_MS_707-8	Polyarthritis	2.86 (2.51, 3.12)	2.78 (2.41, 2.96)	2.77 (2.44, 3.04)	2.7 (2.38, 2.95)
Muscloskeletal	phecode_MS_707-9	Monoarthritis	3.5 (2.91, 4.32)	3.51 (2.89, 4.32)	3.62 (2.94, 4.33)	3.57 (2.95, 4.4)
Muscloskeletal	phecode_MS_708	Osteoarthritis	2.44 (2.31, 2.63)	2.17 (2.06, 2.32)	2.21 (2.09, 2.37)	2.15 (2.04, 2.3)
Muscloskeletal	phecode_MS_708-1	Osteoarthritis of more than one site	2.68 (2.51, 2.9)	2.48 (2.34, 2.67)	2.52 (2.39, 2.69)	2.46 (2.34, 2.64)
Muscloskeletal	phecode_MS_708-11	Generalized osteoarthritis	2.9 (2.67, 3.16)	2.79 (2.58, 3.04)	2.83 (2.61, 3.05)	2.81 (2.59, 3.05)
Muscloskeletal	phecode_MS_709	Acquired deformities of fingers and toes	2.5 (2.33, 2.75)	2.1 (1.97, 2.28)	2.1 (1.98, 2.29)	2.1 (1.98, 2.29)
Muscloskeletal	phecode_MS_709-1	Acquired deformities of fingers	3.15 (2.77, 4.42)	3.16 (2.77, 4.43)	3.19 (2.79, 4.48)	3.19 (2.78, 4.45)
Muscloskeletal	phecode_MS_709-11	Mallet finger	4.46 (3.58, 5.15)	4.73 (4.16, 5.36)	4.69 (4.13, 5.51)	4.75 (4.15, 5.42)
Muscloskeletal	phecode_MS_709-2	Acquired deformities of toe	2.49 (2.32, 2.76)	2.06 (1.93, 2.25)	2.06 (1.94, 2.26)	2.07 (1.93, 2.26)
Muscloskeletal	phecode_MS_709-21	Hallux valgus (Bunion)	2.46 (2.27, 2.81)	1.95 (1.8, 2.12)	1.95 (1.8, 2.13)	1.95 (1.8, 2.13)
Muscloskeletal	phecode_MS_709-22	Hallux rigidus	2.82 (2.46, 3.23)	2.62 (2.31, 2.97)	2.63 (2.31, 2.96)	2.67 (2.31, 2.97)
Muscloskeletal	phecode_MS_709-23	Hallux varus	3.57 (3.11, 4.21)	3.51 (3, 4.11)	3.54 (3.03, 4.15)	3.5 (3, 4.11)
Muscloskeletal	phecode_MS_709-24	Hammer toe	2.77 (2.55, 3.02)	2.34 (2.17, 2.55)	2.37 (2.19, 2.57)	2.36 (2.17, 2.54)
Muscloskeletal	phecode_MS_710	Acquired deformities of limbs	2.94 (2.51, 3.28)	2.83 (2.45, 3.17)	2.92 (2.5, 3.21)	2.9 (2.46, 3.19)
Muscloskeletal	phecode_MS_710-2	Deformities of the hip	3.72 (3.13, 4.14)	3.5 (2.98, 3.93)	3.57 (2.99, 3.94)	3.49 (2.97, 3.89)
Muscloskeletal	phecode_MS_710-3	Deformities of the knee	3.33 (3.06, 3.55)	3.11 (2.87, 3.32)	3.18 (2.94, 3.36)	3.12 (2.86, 3.29)
Muscloskeletal	phecode_MS_710-31	Genu valgum (acquired)	3.3 (3.18, 3.65)	3.06 (2.95, 3.38)	3.1 (3, 3.41)	3.07 (2.96, 3.39)
Muscloskeletal	phecode_MS_710-32	Genu varum (acquired)	3.73 (3.22, 4.12)	3.44 (3.01, 3.78)	3.53 (3.08, 3.87)	3.38 (2.97, 3.72)
Muscloskeletal	phecode_MS_710-4	Acquired deformities of the ankle and foot	2.79 (2.49, 3.41)	2.83 (2.5, 3.42)	2.89 (2.54, 3.6)	2.91 (2.56, 3.66)
Muscloskeletal	phecode_MS_710-41	Flat foot [pes planus]	3.03 (2.62, 3.55)	3.01 (2.59, 3.51)	3.03 (2.63, 3.54)	3.03 (2.62, 3.53)
Muscloskeletal	phecode_MS_710-44	Foot drop (acquired)*	3.53 (3.18, 4.36)	3.61 (3.19, 4.37)	3.56 (3.18, 4.34)	3.81 (3.32, 4.58)
Muscloskeletal	phecode_MS_711	Disorder of patella	2.81 (2.58, 3.08)	2.78 (2.59, 3.05)	2.81 (2.6, 3.05)	2.79 (2.59, 3.03)
Muscloskeletal	phecode_MS_711-1	Derangement of meniscus	2.86 (2.61, 3.08)	2.85 (2.62, 3.05)	2.85 (2.63, 3.06)	2.83 (2.62, 3.04)
Muscloskeletal	phecode_MS_712	Joint derangements and related disorders	3.04 (2.85, 3.3)	3.02 (2.83, 3.28)	3.02 (2.84, 3.28)	3.02 (2.85, 3.3)
Muscloskeletal	phecode_MS_712-1	Loose body in joint	3.38 (3.07, 3.81)	3.39 (3.07, 3.84)	3.41 (3.08, 3.85)	3.38 (3.07, 3.82)
Muscloskeletal	phecode_MS_712-3	Articular cartilage disorder	3.48 (3.01, 3.89)	3.37 (2.98, 3.79)	3.39 (3.01, 3.83)	3.43 (3.04, 3.87)
Muscloskeletal	phecode_MS_712-4	Ankylosis of joint	3.77 (3.44, 4.7)	3.85 (3.52, 4.72)	3.91 (3.56, 4.74)	3.86 (3.44, 4.65)
Muscloskeletal	phecode_MS_712-5	Disorder of ligament	3.04 (2.77, 3.28)	2.98 (2.7, 3.27)	3.02 (2.73, 3.28)	3.02 (2.73, 3.29)
Muscloskeletal	phecode_MS_712-51	Hypermobility syndrome	3.18 (2.93, 3.5)	3.01 (2.77, 3.26)	3.08 (2.84, 3.36)	3.03 (2.79, 3.31)
Muscloskeletal	phecode_MS_712-6	Instability of joint	3.16 (2.83, 3.61)	3.15 (2.85, 3.62)	3.12 (2.85, 3.6)	3.18 (2.89, 3.67)
Muscloskeletal	phecode_MS_712-61	Recurrent dislocation of joint	3.33 (2.86, 3.69)	3.37 (2.89, 3.73)	3.36 (2.9, 3.73)	3.4 (2.92, 3.75)
Muscloskeletal	phecode_MS_713	Symptoms related to joints	2.48 (2.39, 2.57)	2.47 (2.38, 2.56)	2.47 (2.38, 2.57)	2.46 (2.38, 2.56)
Muscloskeletal	phecode_MS_713-1	Hemarthrosis	3.39 (2.98, 4.07)	3.24 (2.82, 3.81)	3.49 (3.04, 4.1)	3.28 (2.84, 3.84)
Muscloskeletal	phecode_MS_713-2	Effusion of joint	2.62 (2.45, 2.78)	2.57 (2.43, 2.73)	2.61 (2.47, 2.78)	2.58 (2.44, 2.74)
Muscloskeletal	phecode_MS_713-3	Pain in joint	2.46 (2.38, 2.55)	2.46 (2.38, 2.55)	2.46 (2.37, 2.55)	2.45 (2.37, 2.55)
Muscloskeletal	phecode_MS_713-31	Pain in shoulder	2.49 (2.41, 2.63)	2.5 (2.41, 2.64)	2.51 (2.41, 2.64)	2.48 (2.4, 2.63)
Muscloskeletal	phecode_MS_713-32	Pain in elbow	2.77 (2.57, 2.97)	2.76 (2.55, 2.94)	2.75 (2.55, 2.91)	2.76 (2.55, 2.92)
Muscloskeletal	phecode_MS_713-34	Pain in wrist*	2.62 (2.47, 2.88)	2.6 (2.47, 2.87)	2.6 (2.46, 2.86)	2.6 (2.46, 2.87)
Muscloskeletal	phecode_MS_713-35	Pain in joints of hand	2.66 (2.45, 2.98)	2.66 (2.44, 2.95)	2.69 (2.45, 2.97)	2.66 (2.44, 2.96)
Muscloskeletal	phecode_MS_713-36	Pain in hip	2.48 (2.35, 2.66)	2.41 (2.27, 2.57)	2.4 (2.27, 2.58)	2.4 (2.27, 2.56)
Muscloskeletal	phecode_MS_713-37	Pain in knee	2.45 (2.33, 2.52)	2.45 (2.33, 2.51)	2.46 (2.33, 2.52)	2.45 (2.32, 2.5)
Muscloskeletal	phecode_MS_713-38	Pain in ankle and joints of foot	2.62 (2.45, 2.76)	2.6 (2.46, 2.77)	2.61 (2.47, 2.76)	2.6 (2.46, 2.75)
Muscloskeletal	phecode_MS_713-4	Stiffness of joint	2.73 (2.5, 3.11)	2.71 (2.5, 3.09)	2.79 (2.52, 3.16)	2.73 (2.49, 3.1)
Muscloskeletal	phecode_MS_714	Deforming dorsopathies	2.67 (2.42, 2.89)	2.45 (2.26, 2.63)	2.51 (2.31, 2.67)	2.46 (2.27, 2.63)
Muscloskeletal	phecode_MS_714-1	Kyphosis	3.08 (2.76, 3.4)	2.9 (2.61, 3.19)	3.1 (2.76, 3.34)	2.95 (2.66, 3.24)
Muscloskeletal	phecode_MS_714-3	Scoliosis	2.7 (2.52, 2.98)	2.48 (2.3, 2.69)	2.5 (2.35, 2.74)	2.47 (2.32, 2.7)
Muscloskeletal	phecode_MS_714-5	Spondylolysis	2.98 (2.56, 3.27)	2.81 (2.45, 3.12)	2.96 (2.57, 3.26)	2.78 (2.43, 3.06)
Muscloskeletal	phecode_MS_714-6	Spondylolisthesis	2.7 (2.43, 2.91)	2.49 (2.26, 2.65)	2.54 (2.3, 2.67)	2.49 (2.26, 2.64)
Muscloskeletal	phecode_MS_714-7	Fusion of spine*	3.37 (3.11, 3.69)	3.35 (3.07, 3.7)	3.44 (3.15, 3.78)	3.39 (3.15, 3.75)
Muscloskeletal	phecode_MS_715	Other non-inflammatory spondylopathy	2.56 (2.46, 2.72)	2.41 (2.33, 2.56)	2.47 (2.38, 2.61)	2.37 (2.3, 2.52)
Muscloskeletal	phecode_MS_715-1	Spondylosis	2.54 (2.46, 2.74)	2.41 (2.35, 2.6)	2.46 (2.4, 2.64)	2.39 (2.33, 2.56)
Muscloskeletal	phecode_MS_715-4	Spinal stenosis	2.65 (2.51, 2.92)	2.48 (2.36, 2.73)	2.54 (2.42, 2.76)	2.46 (2.34, 2.69)
Muscloskeletal	phecode_MS_716	Intervertebral disc disorder	2.64 (2.5, 2.93)	2.66 (2.49, 2.92)	2.66 (2.52, 2.94)	2.6 (2.48, 2.87)
Muscloskeletal	phecode_MS_716-1	Schmorl's nodes	3.56 (3.07, 5.24)	3.63 (3.12, 5.44)	3.72 (3.11, 5.7)	3.88 (3.34, 5.93)
Muscloskeletal	phecode_MS_716-2	Degenerative disc disease	2.73 (2.43, 3.01)	2.73 (2.43, 3.01)	2.73 (2.45, 3.01)	2.71 (2.43, 2.99)
Muscloskeletal	phecode_MS_716-3	Spinal disc displacement (herniation)	2.62 (2.54, 2.93)	2.62 (2.53, 2.92)	2.65 (2.55, 2.93)	2.64 (2.5, 2.88)
Muscloskeletal	phecode_MS_717	Other and unspecified dorsopathies	2.59 (2.45, 2.9)	2.57 (2.44, 2.87)	2.64 (2.45, 2.89)	2.61 (2.43, 2.85)
Muscloskeletal	phecode_MS_717-2	Sacrococcygeal disorders	2.58 (2.41, 2.79)	2.54 (2.34, 2.75)	2.57 (2.36, 2.77)	2.53 (2.33, 2.72)
Muscloskeletal	phecode_MS_718	Back pain	2.45 (2.35, 2.57)	2.44 (2.34, 2.56)	2.44 (2.34, 2.57)	2.43 (2.33, 2.55)
Muscloskeletal	phecode_MS_718-1	Radiculopathy	2.63 (2.46, 2.98)	2.63 (2.45, 3)	2.61 (2.45, 3.02)	2.6 (2.44, 2.99)
Muscloskeletal	phecode_MS_718-2	Cervicalgia	2.5 (2.36, 2.62)	2.5 (2.35, 2.61)	2.49 (2.36, 2.61)	2.49 (2.35, 2.6)
Muscloskeletal	phecode_MS_718-3	Mid back pain	2.62 (2.47, 2.94)	2.63 (2.47, 2.91)	2.64 (2.49, 2.92)	2.62 (2.47, 2.89)
Muscloskeletal	phecode_MS_718-4	Low back pain	2.47 (2.39, 2.6)	2.46 (2.39, 2.6)	2.47 (2.38, 2.6)	2.46 (2.38, 2.59)
Muscloskeletal	phecode_MS_718-5	Sciatica	2.45 (2.33, 2.59)	2.44 (2.32, 2.57)	2.43 (2.32, 2.56)	2.42 (2.3, 2.55)
Muscloskeletal	phecode_MS_719	Disorders of muscle	2.59 (2.44, 2.82)	2.55 (2.42, 2.77)	2.57 (2.45, 2.81)	2.56 (2.43, 2.79)
Muscloskeletal	phecode_MS_719-1	Cramp and spasm	2.52 (2.39, 2.73)	2.52 (2.38, 2.71)	2.52 (2.4, 2.73)	2.5 (2.39, 2.72)
Muscloskeletal	phecode_MS_719-11	Spasm of muscle	2.88 (2.65, 3.25)	2.88 (2.64, 3.25)	2.92 (2.67, 3.32)	2.93 (2.66, 3.3)
Muscloskeletal	phecode_MS_719-3	Separation of muscle (nontraumatic)	2.82 (2.6, 3.06)	2.71 (2.5, 2.99)	2.72 (2.53, 3.05)	2.75 (2.54, 3.05)
Muscloskeletal	phecode_MS_719-4	Rupture of muscle (nontraumatic)	3.47 (2.93, 4.41)	3.5 (3.06, 4.47)	3.54 (3.13, 4.54)	3.53 (3.1, 4.51)
Muscloskeletal	phecode_MS_719-6	Muscle wasting and atrophy	2.97 (2.61, 3.69)	2.92 (2.54, 3.57)	2.96 (2.63, 3.68)	2.93 (2.56, 3.58)
Muscloskeletal	phecode_MS_719-9	Contractures	3.34 (2.74, 4.2)	3.4 (2.79, 4.26)	3.5 (2.89, 4.39)	3.43 (2.82, 4.36)
Muscloskeletal	phecode_MS_719-92	Contracture of joint	3.45 (2.84, 4.35)	3.47 (2.86, 4.43)	3.6 (2.97, 4.6)	3.52 (2.9, 4.51)
Muscloskeletal	phecode_MS_720	Spontaneous rupture of synovium and tendon	2.81 (2.44, 3.51)	2.75 (2.39, 3.41)	2.8 (2.42, 3.43)	2.8 (2.42, 3.45)
Muscloskeletal	phecode_MS_721	Synoviopathy and bursopathy	2.48 (2.35, 2.6)	2.48 (2.34, 2.59)	2.48 (2.35, 2.59)	2.48 (2.35, 2.58)
Muscloskeletal	phecode_MS_721-1	Synovitis and tenosynovitis	2.54 (2.35, 2.69)	2.54 (2.35, 2.69)	2.54 (2.35, 2.71)	2.53 (2.33, 2.69)
Muscloskeletal	phecode_MS_721-11	Trigger finger	2.51 (2.26, 2.72)	2.48 (2.23, 2.69)	2.48 (2.23, 2.74)	2.46 (2.21, 2.71)
Muscloskeletal	phecode_MS_721-12	Radial styloid tenosynovitis [de Quervain]	2.69 (2.53, 2.84)	2.62 (2.45, 2.78)	2.6 (2.43, 2.75)	2.59 (2.43, 2.75)
Muscloskeletal	phecode_MS_721-15	Infective (teno)synovitis*	4.13 (3.41, 7.15)	4.11 (3.4, 6.94)	4.74 (3.8, 7.7)	4.51 (3.59, 7.28)
Muscloskeletal	phecode_MS_721-2	Ganglion cyst	2.47 (2.33, 2.64)	2.42 (2.28, 2.6)	2.41 (2.28, 2.61)	2.43 (2.29, 2.61)
Muscloskeletal	phecode_MS_721-4	Calcium deposits in tendon and bursa	3.41 (2.76, 3.89)	3.19 (2.6, 3.63)	3.2 (2.57, 3.56)	3.17 (2.57, 3.58)
Muscloskeletal	phecode_MS_721-5	Bursitis	2.51 (2.34, 2.69)	2.52 (2.33, 2.68)	2.53 (2.34, 2.7)	2.52 (2.33, 2.69)
Muscloskeletal	phecode_MS_721-6	Baker's cyst [popliteal cyst]	2.54 (2.34, 2.85)	2.47 (2.3, 2.78)	2.48 (2.33, 2.8)	2.48 (2.31, 2.8)
Muscloskeletal	phecode_MS_722	Fasciopathy	2.46 (2.27, 2.75)	2.41 (2.22, 2.7)	2.44 (2.23, 2.71)	2.43 (2.22, 2.69)
Muscloskeletal	phecode_MS_722-1	Plantar fascial fibromatosis [Plantar fasciitis]	2.57 (2.39, 2.72)	2.57 (2.4, 2.72)	2.58 (2.41, 2.74)	2.55 (2.38, 2.7)
Muscloskeletal	phecode_MS_722-4	Palmar fascial fibromatosis [Dupuytren]	2.36 (2.24, 2.52)	1.81 (1.75, 1.92)	1.82 (1.75, 1.92)	1.77 (1.7, 1.86)
Muscloskeletal	phecode_MS_723	Enthesopathy/Enthesitis/Tendinopathy	2.5 (2.39, 2.63)	2.51 (2.39, 2.63)	2.49 (2.39, 2.63)	2.49 (2.38, 2.61)
Muscloskeletal	phecode_MS_723-1	Adhesive capsulitis of shoulder	2.6 (2.47, 2.93)	2.59 (2.48, 2.96)	2.55 (2.41, 2.91)	2.53 (2.39, 2.89)
Muscloskeletal	phecode_MS_723-2	Rotator cuff tear or rupture	2.62 (2.49, 2.79)	2.58 (2.46, 2.74)	2.6 (2.48, 2.78)	2.58 (2.45, 2.74)
Muscloskeletal	phecode_MS_723-3	Medial epicondylitis (Golfer's elbow)	2.79 (2.61, 2.99)	2.78 (2.61, 2.98)	2.79 (2.61, 2.99)	2.78 (2.61, 2.98)
Muscloskeletal	phecode_MS_723-4	Lateral epicondylitis (Tennis elbow)	2.63 (2.49, 2.78)	2.51 (2.36, 2.62)	2.51 (2.36, 2.62)	2.51 (2.36, 2.61)
Muscloskeletal	phecode_MS_723-5	Tendinitis	2.61 (2.5, 2.9)	2.61 (2.51, 2.92)	2.62 (2.51, 2.92)	2.62 (2.51, 2.91)
Muscloskeletal	phecode_MS_723-51	Achilles tendinitis	2.67 (2.59, 2.85)	2.69 (2.6, 2.87)	2.68 (2.6, 2.86)	2.68 (2.59, 2.86)
Muscloskeletal	phecode_MS_723-6	Impingement syndrome of shoulder*	2.64 (2.38, 3.04)	2.65 (2.4, 3.07)	2.67 (2.42, 3.1)	2.62 (2.38, 3.07)
Muscloskeletal	phecode_MS_723-7	Iliotibial band syndrome*	3.15 (2.88, 3.76)	3.21 (3.03, 3.77)	3.22 (3.04, 3.83)	3.2 (3.04, 3.76)
Muscloskeletal	phecode_MS_724	Other symptoms and disorders of the soft tissue	2.59 (2.44, 2.74)	2.56 (2.41, 2.72)	2.58 (2.41, 2.73)	2.55 (2.38, 2.69)
Muscloskeletal	phecode_MS_724-1	Myalgia	2.48 (2.34, 2.6)	2.45 (2.32, 2.56)	2.46 (2.32, 2.57)	2.42 (2.29, 2.54)
Muscloskeletal	phecode_MS_724-3	Nontraumatic hematoma of soft tissue	2.99 (2.78, 3.23)	2.96 (2.72, 3.16)	2.92 (2.65, 3.12)	3.02 (2.79, 3.22)
Muscloskeletal	phecode_MS_724-5	Exostosis	2.9 (2.56, 3.2)	2.84 (2.51, 3.11)	2.86 (2.56, 3.13)	2.84 (2.53, 3.1)
Muscloskeletal	phecode_MS_724-51	Calcaneal spur	2.93 (2.69, 3.17)	2.91 (2.68, 3.15)	2.86 (2.66, 3.13)	2.85 (2.65, 3.09)
Muscloskeletal	phecode_MS_724-52	Osteophyte*	2.91 (2.59, 3.18)	2.83 (2.53, 3.08)	2.87 (2.58, 3.09)	2.85 (2.55, 3.07)
Muscloskeletal	phecode_MS_725	Osteochondrosis	3.19 (2.83, 3.93)	3.25 (2.88, 4.01)	3.3 (2.91, 4.09)	3.29 (2.89, 4.07)
Muscloskeletal	phecode_MS_726	Osteoporosis and low bone density	2.66 (2.51, 2.88)	2.09 (1.99, 2.23)	2.05 (1.96, 2.19)	2.07 (1.97, 2.2)
Muscloskeletal	phecode_MS_726-1	Osteoporosis	2.65 (2.51, 2.88)	2.09 (1.99, 2.22)	2.05 (1.96, 2.18)	2.06 (1.97, 2.19)
Muscloskeletal	phecode_MS_726-6	Osteolysis*	3.58 (3.25, 4.07)	3.4 (3.13, 3.83)	3.52 (3.24, 3.98)	3.4 (3.18, 3.83)
Muscloskeletal	phecode_MS_727	Other disorders of bone	2.53 (2.36, 2.61)	2.3 (2.14, 2.37)	2.28 (2.12, 2.34)	2.28 (2.13, 2.36)
Muscloskeletal	phecode_MS_727-1	Osteonecrosis	3.04 (2.61, 3.34)	2.97 (2.58, 3.27)	3.07 (2.67, 3.42)	2.98 (2.61, 3.32)
Muscloskeletal	phecode_MS_727-3	Osteitis deformans [Paget's disease of bone]	3.05 (2.68, 3.72)	2.44 (2.11, 2.88)	2.57 (2.27, 3.14)	2.41 (2.08, 2.86)
Muscloskeletal	phecode_MS_727-5	Cyst of bone	3.39 (3.03, 4.75)	3.25 (2.85, 4.36)	3.37 (3.03, 4.49)	3.29 (2.85, 4.37)
Muscloskeletal	phecode_MS_728	Chondropathies	2.59 (2.44, 3.19)	2.56 (2.41, 3.17)	2.59 (2.41, 3.17)	2.57 (2.4, 3.15)
Muscloskeletal	phecode_MS_728-1	Chondromalacia	3.34 (2.91, 3.96)	3.23 (2.87, 3.83)	3.26 (2.86, 3.8)	3.22 (2.88, 3.88)
Muscloskeletal	phecode_MS_728-3	Costochondritis [Tietze's disease]	2.6 (2.45, 2.89)	2.59 (2.42, 2.84)	2.61 (2.44, 2.86)	2.58 (2.42, 2.84)
Muscloskeletal	phecode_MS_729	Other acquired musculoskeletal deformity	3.83 (3.01, 5.03)	3.79 (2.99, 4.97)	3.83 (3.03, 5.07)	3.85 (3.01, 4.97)
Muscloskeletal	phecode_MS_730	Other disorders and symptoms of the musculoskeletal system	2.84 (2.66, 2.96)	2.85 (2.67, 3)	2.88 (2.74, 3.08)	2.91 (2.73, 3.05)
Muscloskeletal	phecode_MS_732	Nonspecific abnormal findings on radiological and other examination of musculoskeletal system	2.65 (2.53, 2.76)	2.59 (2.48, 2.7)	2.61 (2.5, 2.71)	2.59 (2.49, 2.7)
Muscloskeletal	phecode_MS_734	Diseases of the jaws	2.84 (2.72, 3.13)	2.88 (2.77, 3.11)	2.9 (2.79, 3.13)	2.89 (2.78, 3.12)
Muscloskeletal	phecode_MS_734-6	Temporomandibular joint disorders	2.87 (2.72, 3.18)	3 (2.79, 3.25)	2.95 (2.81, 3.28)	3 (2.79, 3.27)
Muscloskeletal	phecode_MS_734-62	Arthralgia of temporomandibular joint	3.09 (2.85, 3.33)	3.22 (2.93, 3.59)	3.23 (2.94, 3.58)	3.27 (2.97, 3.63)
Muscloskeletal	phecode_MS_734-9	Jaw pain	3.12 (2.81, 3.56)	3.16 (2.89, 3.62)	3.18 (2.9, 3.62)	3.18 (2.89, 3.63)
Muscloskeletal	phecode_MS_740	Dislocation	2.87 (2.59, 3.31)	2.87 (2.6, 3.29)	2.89 (2.65, 3.34)	2.9 (2.62, 3.32)
Muscloskeletal	phecode_MS_740-2	Dislocation of shoulder	2.65 (2.49, 2.91)	2.66 (2.47, 2.91)	2.69 (2.49, 2.97)	2.69 (2.49, 2.95)
Muscloskeletal	phecode_MS_740-3	Dislocation of elbow	3.82 (3.07, 6.38)	3.84 (3.04, 6.13)	3.8 (3, 6.25)	3.86 (3.08, 6.1)
Muscloskeletal	phecode_MS_740-5	Dislocation of finger	3.76 (3.01, 4.44)	3.59 (2.88, 4.35)	3.75 (2.92, 4.34)	3.53 (2.85, 4.32)
Muscloskeletal	phecode_MS_740-6	Dislocation of hip	3.36 (2.91, 3.77)	3.24 (2.82, 3.66)	3.24 (2.86, 3.67)	3.26 (2.86, 3.71)
Muscloskeletal	phecode_MS_740-8	Dislocation of foot and ankle	3.54 (2.93, 5.41)	3.38 (2.85, 5.34)	3.49 (2.89, 5.59)	3.51 (2.84, 5.53)
Muscloskeletal	phecode_MS_741	Sprains and strains	2.54 (2.43, 2.68)	2.53 (2.43, 2.67)	2.53 (2.43, 2.67)	2.52 (2.42, 2.66)
Muscloskeletal	phecode_MS_741-1	Sprains and strains of shoulder and upper arm	2.83 (2.64, 3.27)	2.85 (2.56, 3.21)	2.78 (2.5, 3.12)	2.87 (2.6, 3.29)
Muscloskeletal	phecode_MS_741-2	Sprains and strains of elbow and forearm	3.16 (2.56, 3.55)	3.02 (2.46, 3.39)	3.07 (2.49, 3.46)	3.01 (2.45, 3.4)
Muscloskeletal	phecode_MS_741-3	Sprains and strains of wrist and hand	2.73 (2.41, 2.9)	2.7 (2.43, 2.92)	2.74 (2.44, 2.92)	2.69 (2.42, 2.91)
Muscloskeletal	phecode_MS_741-4	Sprains and strains of hip and thigh	3.02 (2.75, 3.27)	2.9 (2.72, 3.23)	2.99 (2.76, 3.27)	2.93 (2.71, 3.23)
Muscloskeletal	phecode_MS_741-5	Sprains and strains of knee and leg	2.66 (2.5, 2.87)	2.65 (2.49, 2.88)	2.66 (2.5, 2.88)	2.65 (2.48, 2.87)
Muscloskeletal	phecode_MS_741-6	Sprains and strains of ankle and foot	2.63 (2.48, 2.79)	2.58 (2.5, 2.78)	2.61 (2.5, 2.78)	2.6 (2.49, 2.78)
Muscloskeletal	phecode_MS_741-7	Back sprain	2.71 (2.51, 2.85)	2.7 (2.53, 2.85)	2.69 (2.52, 2.83)	2.66 (2.49, 2.82)
Muscloskeletal	phecode_MS_741-71	Lumbosacral sprain	3.14 (2.94, 3.43)	3.14 (2.93, 3.48)	3.13 (2.94, 3.43)	3.16 (2.95, 3.44)
Muscloskeletal	phecode_MS_741-72	Neck sprain	2.71 (2.54, 2.9)	2.71 (2.53, 2.88)	2.7 (2.53, 2.88)	2.67 (2.51, 2.84)
Muscloskeletal	phecode_MS_742	Cartilage tear of knee	2.7 (2.48, 3.01)	2.69 (2.5, 2.98)	2.7 (2.5, 2.98)	2.69 (2.5, 2.98)
Muscloskeletal	phecode_MS_745	Fractures	2.78 (2.55, 2.96)	2.44 (2.26, 2.58)	2.43 (2.23, 2.56)	2.4 (2.23, 2.54)
Muscloskeletal	phecode_MS_745-1	Fracture of lower limb	2.97 (2.72, 3.35)	2.65 (2.45, 2.91)	2.64 (2.42, 2.87)	2.58 (2.36, 2.8)
Muscloskeletal	phecode_MS_745-11	Fracture of femur	3.04 (2.85, 3.32)	2.72 (2.56, 2.95)	2.76 (2.6, 3)	2.63 (2.47, 2.86)
Muscloskeletal	phecode_MS_745-2	Fracture of pelvis	3.18 (2.84, 3.85)	2.76 (2.52, 3.23)	2.87 (2.67, 3.32)	2.75 (2.52, 3.17)
Muscloskeletal	phecode_MS_745-3	Fracture of upper limb	2.76 (2.45, 3.06)	1.98 (1.81, 2.11)	1.96 (1.79, 2.08)	1.95 (1.79, 2.08)
Muscloskeletal	phecode_MS_745-4	Fracture of foot and toe	2.58 (2.32, 2.82)	2.53 (2.3, 2.77)	2.53 (2.3, 2.76)	2.53 (2.28, 2.74)
Muscloskeletal	phecode_MS_745-5	Fracture of hand or wrist	2.86 (2.49, 3.12)	2.86 (2.48, 3.1)	2.82 (2.45, 3.05)	2.77 (2.47, 3.08)
Muscloskeletal	phecode_MS_745-6	Fracture of bones in thorax	3.01 (2.65, 3.41)	2.82 (2.5, 3.21)	2.95 (2.59, 3.32)	2.81 (2.5, 3.16)
Muscloskeletal	phecode_MS_745-61	Fracture of vertebrae	3.04 (2.59, 3.52)	2.82 (2.42, 3.24)	2.96 (2.53, 3.38)	2.77 (2.4, 3.18)
Muscloskeletal	phecode_MS_745-7	Skull and face fracture	3.17 (2.64, 3.77)	3.06 (2.55, 3.61)	3.14 (2.65, 3.75)	2.99 (2.51, 3.5)
Muscloskeletal	phecode_MS_745-8	Stress fracture	3.21 (2.83, 3.76)	3.09 (2.69, 3.59)	3.28 (2.84, 3.78)	3.1 (2.7, 3.61)
Muscloskeletal	phecode_MS_745-9	Pathological fracture	2.99 (2.75, 3.09)	2.69 (2.49, 2.78)	2.76 (2.55, 2.84)	2.63 (2.44, 2.72)
Neonatal	phecode_NB_856	Infections in newborn	3.49 (3.22, 3.78)	3.68 (3.29, 4.16)	4.02 (3.54, 4.38)	4.04 (3.57, 4.48)
Neonatal	phecode_NB_856-4	Omphalitis of newborn	3.58 (3.27, 3.91)	3.8 (3.34, 4.24)	4.07 (3.6, 4.61)	4.18 (3.63, 4.76)
Neurological	phecode_NS_320	Meningitis	3.25 (3.03, 3.75)	3.27 (3.04, 3.74)	3.54 (3.3, 4.12)	3.3 (3.11, 3.77)
Neurological	phecode_NS_320-1	Infective meningitis	3.85 (3.35, 4.4)	3.88 (3.41, 4.42)	4.39 (3.89, 5.28)	3.98 (3.5, 4.58)
Neurological	phecode_NS_320-11	Bacterial meningitis	4.24 (3.58, 5.27)	4.36 (3.68, 5.43)	5.07 (4.28, 6.8)	4.31 (3.67, 5.39)
Neurological	phecode_NS_320-12	Viral meningitis	4.08 (3.48, 4.77)	4.13 (3.48, 4.9)	4.19 (3.54, 4.99)	4.43 (3.72, 5.28)
Neurological	phecode_NS_321	Encephalitis, myelitis and encephalomyelitis	3.13 (2.73, 3.75)	3.12 (2.71, 3.71)	3.22 (2.81, 3.8)	3.2 (2.76, 3.72)
Neurological	phecode_NS_321-1	Encephalitis	4.2 (3.31, 5.65)	4.07 (3.25, 5.48)	4.4 (0.2, 6.08)	4.34 (3.47, 5.79)
Neurological	phecode_NS_321-12	Viral encephalitis	4.8 (3.68, 6.65)	4.65 (3.59, 6.26)	5.19 (4.02, 7.12)	4.99 (3.9, 6.79)
Neurological	phecode_NS_322	Other CNS infection	3.11 (2.86, 3.69)	3.21 (2.85, 3.66)	3.32 (2.94, 3.79)	3.13 (2.88, 3.69)
Neurological	phecode_NS_322-4	Intracranial and intraspinal abscess	4.01 (3.34, 5.11)	3.86 (3.22, 4.92)	4.22 (3.45, 5.41)	4 (3.32, 5.08)
Neurological	phecode_NS_323	Systemic atrophies primarily affecting the central nervous system	2.96 (2.67, 3.31)	2.8 (2.54, 3.11)	2.92 (2.65, 3.2)	2.85 (2.57, 3.11)
Neurological	phecode_NS_323-3	Motor neuron disease	3.43 (3.14, 4.58)	2.92 (2.69, 3.66)	3.12 (2.78, 3.81)	3 (2.71, 3.71)
Neurological	phecode_NS_324	Extrapyramidal and movement disorders	2.6 (2.46, 2.76)	2.41 (2.29, 2.53)	2.45 (2.34, 2.55)	2.38 (2.28, 2.49)
Neurological	phecode_NS_324-1	Parkinsonism	2.71 (2.54, 3.01)	2.23 (2.09, 2.37)	2.29 (2.15, 2.43)	2.21 (2.07, 2.33)
Neurological	phecode_NS_324-11	Parkinson's disease (Primary)	2.7 (2.51, 3.04)	2.19 (2.05, 2.34)	2.25 (2.11, 2.4)	2.17 (2.03, 2.3)
Neurological	phecode_NS_324-2	Degenerative diseases of the basal ganglia (excluding parkinsonism)	4.07 (3.52, 4.97)	3.53 (3.15, 4.11)	3.97 (3.41, 4.84)	3.82 (3.28, 4.57)
Neurological	phecode_NS_324-21	Progressive supranuclear ophthalmoplegia [Steele-Richardson-Olszewski]*	5.06 (3.53, 8.34)	4.14 (3.05, 6.48)	4.65 (3.41, 7.77)	4.29 (3.13, 6.96)
Neurological	phecode_NS_324-3	Abnormal involuntary movements	2.65 (2.43, 2.78)	2.58 (2.38, 2.71)	2.63 (2.45, 2.78)	2.57 (2.38, 2.7)
Neurological	phecode_NS_324-31	Dystonia	2.67 (2.51, 2.84)	2.66 (2.51, 2.83)	2.69 (2.53, 2.84)	2.66 (2.49, 2.83)
Neurological	phecode_NS_324-314	Torticollis	2.73 (2.56, 3)	2.74 (2.57, 3)	2.77 (2.59, 3.02)	2.72 (2.56, 2.98)
Neurological	phecode_NS_324-316	Blepharospasm	2.96 (2.44, 3.18)	2.92 (2.4, 3.13)	2.87 (2.39, 3.12)	2.83 (2.34, 3.05)
Neurological	phecode_NS_324-33	Fasciculation*	3.24 (2.84, 4.2)	3.25 (2.84, 4.17)	3.3 (2.93, 4.57)	3.17 (2.85, 4.14)
Neurological	phecode_NS_324-34	Tremor	2.64 (2.49, 2.88)	2.51 (2.36, 2.71)	2.59 (2.42, 2.82)	2.51 (2.35, 2.71)
Neurological	phecode_NS_324-341	Essential tremor*	2.82 (2.46, 3.11)	2.55 (2.25, 2.73)	2.66 (2.3, 2.8)	2.57 (2.25, 2.73)
Neurological	phecode_NS_324-35	Myoclonus	3.08 (2.67, 3.68)	3.01 (2.64, 3.63)	3.22 (2.78, 3.83)	3.03 (2.66, 3.65)
Neurological	phecode_NS_325	Abnormality of gait and mobility	2.87 (2.77, 3.05)	2.68 (2.59, 2.83)	2.8 (0.68, 3.17)	2.67 (2.58, 2.82)
Neurological	phecode_NS_325-1	Abnormality of gait	3.31 (2.88, 3.92)	3.25 (2.81, 3.8)	3.44 (3.04, 4.13)	3.31 (2.91, 3.86)
Neurological	phecode_NS_325-2	Difficulty walking	3.06 (2.73, 3.28)	2.84 (2.58, 3.07)	3.05 (2.74, 3.35)	2.92 (2.62, 3.14)
Neurological	phecode_NS_325-3	Lack of coordination	2.8 (2.59, 3.15)	2.71 (2.52, 3.03)	2.86 (2.6, 3.15)	2.76 (2.52, 3.06)
Neurological	phecode_NS_326	Demyelinating diseases of the central nervous system	2.4 (2.32, 2.54)	2.37 (2.29, 2.51)	2.43 (2.32, 2.54)	2.37 (2.28, 2.51)
Neurological	phecode_NS_326-1	Multiple sclerosis	2.43 (2.34, 2.52)	2.4 (0.07, 2.5)	2.44 (2.34, 2.53)	2.4 (0.48, 2.49)
Neurological	phecode_NS_328	Dementias and cerebral degeneration	2.98 (2.85, 3.16)	2.44 (2.37, 2.57)	2.56 (2.48, 2.69)	2.48 (2.38, 2.6)
Neurological	phecode_NS_328-1	Dementias	3.02 (2.89, 3.27)	2.34 (2.27, 2.48)	2.45 (2.32, 2.59)	2.36 (2.26, 2.5)
Neurological	phecode_NS_328-11	Alzheimer's disease	3.19 (2.94, 3.65)	2.09 (1.93, 2.27)	2.16 (1.98, 2.37)	2.1 (1.94, 2.32)
Neurological	phecode_NS_328-12	Vascular dementia	2.99 (2.71, 3.25)	2.49 (2.31, 2.7)	2.53 (2.38, 2.77)	2.51 (2.34, 2.72)
Neurological	phecode_NS_328-13	Frontotemporal dementia [FTD]	3.47 (3.11, 4.22)	3.14 (2.8, 3.65)	3.35 (2.97, 3.93)	3.22 (2.9, 3.81)
Neurological	phecode_NS_328-3	Cerebral degeneration	2.96 (2.79, 3.15)	2.65 (2.52, 2.84)	2.85 (2.71, 3.06)	2.67 (2.53, 2.86)
Neurological	phecode_NS_329	Symptoms and signs involving cognitive functions and awareness	2.81 (2.62, 3.05)	2.59 (2.43, 2.76)	2.68 (2.49, 2.86)	2.6 (2.43, 2.76)
Neurological	phecode_NS_329-1	Memory loss	2.66 (2.48, 3.05)	2.53 (2.36, 2.88)	2.57 (2.38, 2.94)	2.55 (2.37, 2.93)
Neurological	phecode_NS_329-4	Specified cognitive deficit	2.95 (2.77, 3.34)	2.99 (2.8, 3.37)	3.07 (2.92, 3.53)	3.05 (2.89, 3.52)
Neurological	phecode_NS_329-41	Attention and concentration deficit	3.2 (2.91, 3.51)	3.2 (2.88, 3.53)	3.2 (2.88, 3.5)	3.29 (2.95, 3.61)
Neurological	phecode_NS_329-42	Cognitive communication deficit	3 (2.91, 3.27)	3.03 (2.91, 3.24)	3.18 (3.06, 3.48)	3.1 (2.97, 3.39)
Neurological	phecode_NS_329-5	Mild cognitive impairment	3.1 (2.81, 3.44)	2.87 (2.67, 3.24)	2.97 (2.71, 3.31)	2.92 (2.7, 3.29)
Neurological	phecode_NS_329-6	Transient global amnesia	3.07 (2.3, 4.13)	2.63 (2, 3.33)	2.59 (2.03, 3.41)	2.43 (1.95, 3.19)
Neurological	phecode_NS_329-8	Altered mental status, unspecified	2.91 (2.69, 3.12)	2.69 (2.51, 2.89)	2.84 (2.61, 3.05)	2.68 (2.5, 2.88)
Neurological	phecode_NS_330	Epilepsy, recurrent seizures, convulsions	2.56 (2.43, 2.66)	2.53 (2.42, 2.64)	2.58 (2.48, 2.7)	2.51 (2.41, 2.62)
Neurological	phecode_NS_330-1	Epilepsy	2.54 (2.42, 2.67)	2.55 (2.42, 2.66)	2.6 (2.48, 2.75)	2.54 (2.41, 2.65)
Neurological	phecode_NS_330-11	Generalized epilepsy	2.53 (2.4, 2.73)	2.52 (0.28, 2.75)	2.59 (2.46, 2.81)	2.49 (0.18, 2.71)
Neurological	phecode_NS_330-12	Partial epilepsy	2.48 (2.4, 2.64)	2.49 (2.41, 2.64)	2.53 (2.43, 2.69)	2.47 (0.34, 2.63)
Neurological	phecode_NS_330-3	Convulsions	2.64 (2.53, 2.74)	2.62 (2.51, 2.73)	2.69 (2.55, 2.78)	2.61 (2.49, 2.71)
Neurological	phecode_NS_331	Headache	2.4 (2.25, 2.58)	2.35 (2.22, 2.53)	2.33 (2.19, 2.51)	2.32 (2.19, 2.5)
Neurological	phecode_NS_331-1	Tension headache	2.55 (2.41, 2.68)	2.53 (2.39, 2.66)	2.51 (2.37, 2.64)	2.52 (2.37, 2.64)
Neurological	phecode_NS_331-3	Headache syndromes, non migraine	2.83 (2.66, 3.2)	2.79 (2.66, 3.19)	2.77 (2.66, 3.19)	2.78 (2.64, 3.16)
Neurological	phecode_NS_331-4	Cluster headaches	3.44 (3.03, 3.65)	3.36 (2.96, 3.66)	3.4 (2.99, 3.66)	3.38 (2.95, 3.62)
Neurological	phecode_NS_331-6	Migraine	2.21 (2.09, 2.49)	2.07 (1.96, 2.31)	2.06 (1.95, 2.31)	2.06 (1.94, 2.3)
Neurological	phecode_NS_331-61	Migraine with aura	2.65 (2.43, 2.88)	2.66 (2.41, 2.89)	2.65 (2.4, 2.88)	2.68 (2.42, 2.89)
Neurological	phecode_NS_333	Sleep disorders	2.55 (2.46, 2.7)	2.57 (2.47, 2.71)	2.59 (2.5, 2.75)	2.54 (2.44, 2.68)
Neurological	phecode_NS_333-1	Sleep apnea	2.58 (2.4, 2.7)	2.52 (2.4, 2.68)	2.63 (2.47, 2.79)	2.43 (2.3, 2.58)
Neurological	phecode_NS_333-11	Obstructive sleep apnea	2.98 (2.74, 3.25)	3.01 (2.78, 3.27)	3.17 (2.98, 3.53)	3.06 (2.87, 3.35)
Neurological	phecode_NS_333-2	Insomnia	2.48 (2.37, 2.61)	2.49 (2.38, 2.63)	2.48 (2.36, 2.61)	2.48 (2.37, 2.61)
Neurological	phecode_NS_333-3	Hypersomnia	2.99 (2.73, 3.4)	2.91 (2.71, 3.37)	2.96 (2.75, 3.45)	2.87 (2.65, 3.34)
Neurological	phecode_NS_333-4	Circadian rhythm sleep disorder	2.86 (2.69, 3.16)	2.89 (2.73, 3.17)	2.86 (2.71, 3.12)	2.92 (2.76, 3.19)
Neurological	phecode_NS_333-5	Parasomnias	2.92 (2.55, 3.2)	2.93 (2.55, 3.18)	3.01 (2.58, 3.27)	2.96 (2.55, 3.23)
Neurological	phecode_NS_333-6	Sleep related movement disorders	2.84 (2.65, 3.1)	2.87 (2.68, 3.19)	2.89 (2.7, 3.21)	2.84 (2.66, 3.15)
Neurological	phecode_NS_333-64	Restless legs syndrome	2.84 (2.67, 3.1)	2.87 (2.69, 3.19)	2.9 (2.72, 3.21)	2.84 (2.67, 3.15)
Neurological	phecode_NS_334	Disorders of facial and cranial nerves	2.73 (2.51, 3.05)	2.69 (2.48, 3)	2.72 (2.51, 3.03)	2.67 (2.47, 2.98)
Neurological	phecode_NS_334-1	Trigeminal nerve disorders [CN5]	2.61 (2.4, 2.86)	2.56 (2.35, 2.8)	2.57 (2.39, 2.83)	2.56 (2.36, 2.8)
Neurological	phecode_NS_334-11	Trigeminal neuralgia	2.6 (2.46, 2.86)	2.52 (2.4, 2.78)	2.55 (2.43, 2.81)	2.52 (2.4, 2.78)
Neurological	phecode_NS_334-12	Atypical face pain	2.75 (2.51, 2.98)	2.8 (2.54, 3.04)	2.8 (2.55, 3.05)	2.82 (2.55, 3.04)
Neurological	phecode_NS_334-2	Facial nerve disorders and weakness	2.79 (2.53, 3.22)	2.76 (2.5, 3.18)	2.82 (2.54, 3.29)	2.72 (2.44, 3.13)
Neurological	phecode_NS_334-21	Bell's palsy	2.79 (2.57, 3.26)	2.76 (2.54, 3.22)	2.78 (2.58, 3.32)	2.69 (2.49, 3.17)
Neurological	phecode_NS_334-4	Disorders of oculomotor nerves	3.41 (2.95, 3.92)	3.38 (2.97, 3.88)	3.67 (3.24, 4.25)	3.46 (2.86, 4.04)
Neurological	phecode_NS_334-41	Third [oculomotor] nerve palsy	3.7 (3.03, 4.66)	3.64 (2.99, 4.52)	3.91 (3.24, 4.91)	3.73 (3.1, 4.64)
Neurological	phecode_NS_334-42	Fourth [trochlear] nerve palsy	4.17 (3.72, 5.65)	4.15 (3.69, 5.6)	4.6 (4, 6.35)	4.24 (3.75, 5.95)
Neurological	phecode_NS_334-44	Sixth [abducent] nerve palsy	3.5 (3.09, 4.41)	3.55 (3.14, 4.45)	3.94 (3.46, 4.81)	3.67 (3.23, 4.51)
Neurological	phecode_NS_335	Nerve root and plexus disorders	2.77 (2.59, 2.96)	2.78 (2.59, 2.98)	2.81 (2.62, 3.01)	2.74 (2.57, 2.94)
Neurological	phecode_NS_335-1	Nerve plexus lesions	3.24 (2.87, 4.18)	3.36 (2.92, 4.33)	3.37 (2.94, 4.41)	3.35 (2.93, 4.34)
Neurological	phecode_NS_335-2	Nerve root lesions	3.15 (2.83, 3.63)	3.26 (2.85, 3.68)	3.26 (2.87, 3.68)	3.25 (2.85, 3.67)
Neurological	phecode_NS_336	Mononeuropathies	2.56 (2.42, 2.84)	2.51 (2.38, 2.77)	2.54 (2.41, 2.77)	2.51 (2.37, 2.73)
Neurological	phecode_NS_336-4	Mononeuritis of upper limb	2.53 (2.4, 2.92)	2.5 (2.36, 2.85)	2.52 (2.39, 2.86)	2.47 (2.35, 2.81)
Neurological	phecode_NS_336-41	Carpal tunnel syndrome	2.53 (2.37, 2.88)	2.46 (2.31, 2.79)	2.48 (2.34, 2.8)	2.43 (2.29, 2.74)
Neurological	phecode_NS_336-5	Mononeuritis of lower limb	2.67 (2.47, 2.88)	2.55 (2.36, 2.77)	2.55 (2.35, 2.77)	2.54 (2.35, 2.75)
Neurological	phecode_NS_336-51	Lesion of sciatic nerve	3.07 (2.54, 3.46)	3.02 (2.45, 3.33)	3 (2.47, 3.37)	3.05 (2.45, 3.34)
Neurological	phecode_NS_336-52	Meralgia paresthetica	2.75 (2.59, 3.1)	2.76 (2.59, 3.11)	2.8 (2.61, 3.13)	2.78 (2.59, 3.08)
Neurological	phecode_NS_337	Polyneuropathies	2.63 (2.49, 2.76)	2.56 (2.42, 2.68)	2.58 (2.47, 2.69)	2.48 (2.38, 2.59)
Neurological	phecode_NS_337-2	Inflammatory polyneuropathy	2.71 (2.43, 3.04)	2.6 (2.34, 2.92)	2.75 (2.5, 3.11)	2.69 (2.41, 3)
Neurological	phecode_NS_337-21	Guillain-Barre syndrome [Acute infective polyneuritis]	2.78 (2.44, 3.15)	2.69 (2.35, 3.03)	2.81 (2.53, 3.23)	2.71 (2.41, 3.08)
Neurological	phecode_NS_337-3	Toxic polyneuropathy	3.46 (3.01, 4.3)	3.47 (3.02, 4.31)	3.74 (3.15, 4.8)	3.51 (3.07, 4.37)
Neurological	phecode_NS_338	Myasthenia gravis and other myoneural disorders	2.73 (2.56, 2.95)	2.64 (2.52, 2.9)	2.81 (2.7, 3.09)	2.66 (2.55, 2.89)
Neurological	phecode_NS_338-1	Myasthenia gravis	2.61 (2.5, 2.91)	2.56 (2.45, 2.85)	2.72 (2.64, 3.05)	2.59 (2.49, 2.85)
Neurological	phecode_NS_340	Myopathies	2.87 (2.64, 3.42)	2.93 (2.61, 3.39)	3.06 (2.76, 3.61)	2.91 (2.63, 3.42)
Neurological	phecode_NS_341	Cerebral palsy and other paralytic syndromes	2.71 (2.48, 2.94)	2.62 (2.39, 2.82)	2.55 (2.34, 2.73)	2.6 (2.39, 2.8)
Neurological	phecode_NS_341-1	Cerebral palsy	2.44 (2.23, 2.54)	2.42 (0.37, 2.52)	2.37 (2.17, 2.49)	2.41 (0.11, 2.53)
Neurological	phecode_NS_341-2	Hemiplegia and hemiparesis	2.77 (2.57, 2.94)	2.65 (2.46, 2.8)	2.58 (2.42, 2.74)	2.63 (2.48, 2.8)
Neurological	phecode_NS_341-6	Cauda equina syndrome	3.36 (2.89, 3.82)	3.35 (2.83, 3.76)	3.5 (3.04, 3.88)	3.32 (2.89, 3.74)
Neurological	phecode_NS_342	Plegia and unspecified paralysis	2.59 (2.47, 2.81)	2.6 (2.45, 2.8)	2.59 (2.44, 2.78)	2.59 (0.5, 2.81)
Neurological	phecode_NS_342-1	Paraplegia/Diplegia	2.58 (2.41, 2.77)	2.58 (0.43, 2.77)	2.59 (2.42, 2.78)	2.6 (0.77, 2.78)
Neurological	phecode_NS_342-2	Quadriplegia	2.74 (2.56, 2.87)	2.73 (2.55, 2.86)	2.72 (2.55, 2.86)	2.72 (0.2, 2.88)
Neurological	phecode_NS_342-4	Monoplegia	3.06 (2.79, 3.58)	3.04 (2.76, 3.53)	3.07 (2.81, 3.57)	3.06 (2.75, 3.57)
Neurological	phecode_NS_343	Disorders of autonomic nervous system	2.72 (2.57, 3.03)	2.74 (2.59, 3.02)	2.86 (2.66, 3.12)	2.76 (2.56, 3.04)
Neurological	phecode_NS_343-1	Peripheral autonomic neuropathy	2.98 (2.78, 3.34)	2.84 (2.67, 3.16)	3.01 (1.35, 3.47)	2.87 (2.69, 3.23)
Neurological	phecode_NS_343-3	Complex regional pain syndrome	2.83 (2.48, 3.02)	2.82 (2.47, 3.01)	2.87 (2.52, 3.11)	2.85 (2.49, 3.08)
Neurological	phecode_NS_343-5	Horner's syndrome*	4.05 (3.55, 4.89)	4.2 (3.65, 5.09)	5.02 (4.01, 6.12)	4.49 (3.69, 5.2)
Neurological	phecode_NS_344	Disorders of the circulation of the cerebrospinal fluid	3.02 (2.69, 3.45)	3.02 (2.67, 3.41)	3.17 (2.78, 3.59)	3.02 (2.66, 3.38)
Neurological	phecode_NS_344-1	Hydrocephalus	3.07 (2.77, 3.55)	3.02 (2.75, 3.48)	3.13 (2.85, 3.67)	3 (2.73, 3.44)
Neurological	phecode_NS_344-12	Obstructive hydrocephalus	4.1 (3.7, 5.35)	4.11 (3.73, 5.42)	4.39 (3.92, 5.87)	4.12 (3.74, 5.49)
Neurological	phecode_NS_344-13	(Idiopathic) normal pressure hydrocephalus	3.74 (3.2, 4.37)	3.34 (2.89, 3.81)	3.72 (3.25, 4.31)	3.42 (2.93, 3.9)
Neurological	phecode_NS_344-2	Benign intracranial hypertension	2.8 (2.59, 3.49)	2.92 (2.71, 3.8)	3.29 (2.91, 4.26)	2.93 (2.69, 3.82)
Neurological	phecode_NS_344-3	Cerebrospinal fluid leak	4.11 (3.51, 5.3)	4.09 (3.52, 5.3)	4.25 (3.62, 5.55)	3.96 (3.44, 5.15)
Neurological	phecode_NS_345	Encephalopathy	2.88 (2.68, 10.45)	2.87 (2.67, 3.23)	3.11 (2.87, 3.65)	2.93 (2.72, 3.38)
Neurological	phecode_NS_346	Brain damage and brain death	3.37 (2.97, 3.78)	3.28 (2.9, 3.69)	3.64 (3.16, 4.1)	3.26 (2.87, 3.7)
Neurological	phecode_NS_346-3	Anoxic brain damage	3.09 (2.83, 3.54)	3.05 (2.7, 3.32)	3.4 (3.08, 3.71)	3.02 (2.74, 3.31)
Neurological	phecode_NS_346-5	Compression of brain	3.98 (3.16, 5.14)	3.99 (3.16, 5.16)	4.36 (3.32, 5.64)	4.03 (3.19, 5.14)
Neurological	phecode_NS_346-6	Cerebral edema	4.34 (3.74, 6.25)	4.23 (3.64, 5.98)	4.74 (4.11, 6.59)	4.08 (3.55, 5.79)
Neurological	phecode_NS_347	Other disorders of the brain and CNS	3.05 (2.59, 3.37)	3 (2.57, 3.31)	3.09 (2.65, 3.43)	3 (2.58, 3.31)
Neurological	phecode_NS_347-1	Cerebral cysts	3.02 (2.83, 3.61)	3.04 (2.85, 3.65)	3.16 (2.93, 3.72)	3.04 (2.84, 3.61)
Neurological	phecode_NS_347-2	Disorders of meninges	3.72 (3.11, 4.41)	3.77 (3.13, 4.49)	3.79 (3.16, 4.43)	3.83 (3.16, 4.46)
Neurological	phecode_NS_348	Other diseases of spinal cord	2.8 (2.46, 3.23)	2.76 (2.41, 3.15)	2.86 (2.49, 3.18)	2.78 (2.42, 3.13)
Neurological	phecode_NS_348-2	Myelopathies	2.81 (2.41, 3.25)	2.73 (2.37, 3.17)	2.81 (2.45, 3.23)	2.78 (2.38, 3.16)
Neurological	phecode_NS_348-21	Vascular myelopathies	3.21 (2.81, 3.73)	3.17 (2.76, 3.6)	3.34 (2.94, 3.86)	3.14 (2.75, 3.66)
Neurological	phecode_NS_348-4	Spinal cord compression*	3.28 (2.92, 3.68)	3.12 (2.8, 3.47)	3.26 (2.96, 3.6)	3.17 (2.86, 3.52)
Neurological	phecode_NS_349	Disorder of nervous system	2.87 (2.53, 3.38)	2.88 (2.48, 3.35)	3.01 (2.49, 3.51)	2.91 (2.46, 3.39)
Neurological	phecode_NS_349-1	Abnormal findings on diagnostic test of central nervous system	3.17 (2.78, 3.83)	3.13 (2.7, 3.75)	3.25 (2.75, 3.79)	3.15 (2.7, 3.72)
Neurological	phecode_NS_349-13	Abnormal findings on diagnostic imaging of skull and head	2.9 (2.7, 3.39)	2.89 (2.66, 3.33)	2.95 (2.65, 3.34)	2.89 (2.68, 3.35)
Neurological	phecode_NS_349-15	Intracranial space-occupying lesion found on diagnostic imaging of central nervous system*	4.19 (3.4, 5.67)	4.27 (3.41, 5.85)	4.6 (3.65, 6.5)	4.2 (3.39, 5.78)
Neurological	phecode_NS_349-2	Abnormal results of function studies of peripheral nervous system	3.95 (3.56, 4.43)	4.09 (3.71, 4.66)	4.28 (3.86, 4.83)	4.12 (3.74, 4.66)
Neurological	phecode_NS_350	Other symptoms involving nervous system	2.87 (2.74, 3.01)	2.61 (2.52, 2.73)	2.7 (0.6, 2.81)	2.6 (2.52, 2.7)
Neurological	phecode_NS_350-3	Abnormal reflex	2.66 (2.49, 2.92)	2.64 (2.5, 2.94)	3.15 (2.92, 3.56)	3.1 (2.85, 3.48)
Neurological	phecode_NS_350-5	Repeated falls*	2.91 (2.75, 3.03)	2.63 (2.52, 2.74)	2.74 (2.64, 2.83)	2.62 (2.53, 2.71)
Neurological	phecode_NS_351	Disturbances of skin sensation	2.41 (2.34, 2.53)	2.42 (2.36, 2.55)	2.47 (2.38, 2.59)	2.46 (2.37, 2.58)
Neurological	phecode_NS_351-1	Anesthesia of skin*	2.87 (2.66, 3.09)	2.88 (2.69, 3.12)	2.89 (2.69, 3.12)	2.88 (2.67, 3.09)
Neurological	phecode_NS_351-2	Hypoesthesia of skin*	2.48 (2.38, 2.62)	2.48 (2.39, 2.62)	2.76 (2.61, 3.02)	2.73 (2.59, 2.98)
Neurological	phecode_NS_351-3	Paresthesia of skin*	2.59 (2.4, 2.75)	2.59 (2.41, 2.76)	2.58 (2.42, 2.77)	2.59 (2.41, 2.77)
Neurological	phecode_NS_351-4	Hyperesthesia*	2.94 (2.75, 3.08)	2.97 (2.79, 3.09)	3.07 (0.55, 3.19)	2.95 (2.69, 3.06)
Neurological	phecode_NS_352	Disturbances of sensation of smell and taste	2.78 (2.47, 3.05)	2.79 (2.49, 3.07)	2.8 (2.51, 3.09)	2.8 (2.49, 3.07)
Neurological	phecode_NS_352-1	Anosmia and Parosmia*	2.78 (2.5, 2.99)	2.79 (2.51, 2.98)	2.8 (2.51, 2.98)	2.78 (2.51, 2.97)
Neurological	phecode_NS_352-2	Parageusia*	2.95 (2.7, 3.24)	2.98 (2.72, 3.29)	3.02 (2.78, 3.33)	2.97 (2.72, 3.26)
Neurological	phecode_NS_354	Dizziness and giddiness	2.45 (2.31, 2.59)	2.38 (2.25, 2.52)	2.39 (2.26, 2.51)	2.37 (2.24, 2.5)
Neurological	phecode_NS_355	Coma and other alteration of consciousness	2.78 (2.61, 3.15)	2.77 (2.58, 3.1)	2.83 (2.65, 3.19)	2.76 (2.58, 3.1)
Neurological	phecode_NS_355-1	Coma	2.91 (2.6, 3.65)	2.81 (2.53, 3.52)	3.02 (2.72, 3.72)	2.88 (2.58, 3.58)
Neurological	phecode_NS_355-2	Alteration of consciousness	2.8 (2.61, 3.11)	2.77 (2.58, 3.09)	2.85 (2.63, 3.17)	2.77 (2.57, 3.08)
Neurological	phecode_NS_356	Speech disturbance	2.91 (2.76, 3.28)	2.77 (2.63, 3.09)	2.83 (2.69, 3.13)	2.77 (2.66, 3.06)
Neurological	phecode_NS_356-1	Dysarthria	3.09 (2.85, 3.3)	2.98 (2.76, 3.18)	3.03 (2.73, 3.28)	2.98 (2.75, 3.22)
Neurological	phecode_NS_356-2	Aphasia and dysphasia	3.02 (2.75, 3.35)	2.76 (2.53, 3.05)	2.81 (2.64, 3.13)	2.8 (2.59, 3.11)
Pregnancy	phecode_PP_900-1	Spontaneous abortion	3.3 (2.75, 3.72)	1.87 (1.72, 1.98)	1.86 (1.7, 1.96)	1.82 (1.68, 1.92)
Pregnancy	phecode_PP_901	Abnormal products of conception	2.72 (2.5, 3.1)	2.17 (1.96, 2.46)	2.15 (1.93, 2.42)	2.16 (1.95, 2.43)
Pregnancy	phecode_PP_901-3	Missed abortion	2.79 (2.56, 3.23)	2.27 (2.04, 2.59)	2.26 (2.02, 2.58)	2.25 (2.03, 2.59)
Pregnancy	phecode_PP_932	Known or suspected fetal abnormality affecting management of mother	2.81 (2.54, 3.01)	1.37 (1.3, 1.43)	1.37 (1.3, 1.43)	1.38 (1.3, 1.44)
Pregnancy	phecode_PP_938	Other conditions or status of the mother complicating pregnancy, childbirth, or the puerperium	2.77 (2.63, 3.07)	1.79 (1.66, 1.93)	1.77 (1.64, 1.91)	1.78 (1.66, 1.93)
Pregnancy	phecode_PP_940	Malposition and malpresentation of fetus	2.82 (2.52, 3.05)	2.19 (1.98, 2.38)	2.14 (1.96, 2.34)	2.16 (1.96, 2.35)
Respiratory	phecode_RE_460	Respiratory infection	2.46 (2.39, 2.63)	2.44 (2.36, 2.61)	2.43 (2.35, 2.6)	2.42 (2.34, 2.58)
Respiratory	phecode_RE_460-1	Acute upper respiratory infection	2.43 (2.35, 2.55)	2.42 (2.35, 2.54)	2.43 (2.37, 2.55)	2.42 (2.35, 2.54)
Respiratory	phecode_RE_460-2	Acute lower respiratory infection	2.52 (2.39, 2.72)	2.46 (2.34, 2.65)	2.46 (2.32, 2.65)	2.4 (2.28, 2.58)
Respiratory	phecode_RE_460-3	Pulmonary tuberculosis	3.32 (3.02, 3.6)	3.3 (3.02, 3.6)	3.6 (3.22, 4.03)	3.07 (2.84, 6.82)
Respiratory	phecode_RE_462	Sinusitis	2.34 (2.25, 2.45)	2.36 (2.27, 2.45)	2.36 (2.27, 2.45)	2.35 (2.26, 2.45)
Respiratory	phecode_RE_462-1	Acute sinusitis	2.42 (2.37, 2.5)	2.44 (2.36, 2.51)	2.44 (2.37, 2.51)	2.43 (2.36, 2.5)
Respiratory	phecode_RE_462-2	Chronic sinusitis	2.45 (2.31, 2.63)	2.46 (2.33, 2.64)	2.46 (2.33, 2.65)	2.46 (2.33, 2.64)
Respiratory	phecode_RE_463	Rhinitis and nasal congestion	2.4 (2.35, 2.56)	2.42 (2.36, 2.56)	2.41 (2.36, 2.58)	2.4 (2.35, 2.56)
Respiratory	phecode_RE_463-1	Chronic rhinitis	2.54 (2.3, 2.68)	2.51 (2.29, 2.67)	2.52 (2.3, 2.68)	2.52 (2.29, 2.67)
Respiratory	phecode_RE_463-2	Allergic rhinitis	2.42 (2.29, 2.51)	2.42 (2.29, 2.52)	2.41 (2.3, 2.53)	2.39 (2.28, 2.52)
Respiratory	phecode_RE_463-21	Seasonal allergic rhinitis	2.41 (2.25, 2.49)	2.41 (2.25, 2.49)	2.42 (2.27, 2.51)	2.4 (2.24, 2.49)
Respiratory	phecode_RE_463-23	Allergic rhinitis, due to animal hair and dander	3.27 (3.1, 3.52)	3.19 (3.02, 3.43)	3.21 (3.04, 3.44)	3.18 (3.02, 3.42)
Respiratory	phecode_RE_463-3	Vasomotor rhinitis*	3.06 (2.84, 3.19)	3.11 (2.86, 3.24)	3.12 (2.87, 3.24)	3.14 (2.88, 3.28)
Respiratory	phecode_RE_463-4	Nasal congestion*	2.85 (2.67, 3)	2.87 (2.67, 3)	2.88 (2.7, 3.01)	2.87 (2.68, 3)
Respiratory	phecode_RE_463-5	Postnasal drip	2.93 (2.65, 3.13)	2.93 (2.68, 3.23)	2.95 (2.72, 3.25)	2.94 (2.69, 3.23)
Respiratory	phecode_RE_464	Nasopharyngitis	2.62 (2.51, 2.93)	2.62 (2.5, 2.91)	2.64 (2.5, 2.93)	2.6 (2.49, 2.9)
Respiratory	phecode_RE_464-1	Acute nasopharyngitis	2.63 (2.52, 2.91)	2.61 (2.51, 2.9)	2.63 (2.51, 2.91)	2.63 (2.5, 2.89)
Respiratory	phecode_RE_465	Pharyngitis	2.47 (2.36, 2.6)	2.47 (2.37, 2.6)	2.47 (2.39, 2.61)	2.46 (2.37, 2.59)
Respiratory	phecode_RE_465-1	Acute Pharyngitis	2.47 (2.36, 2.6)	2.47 (2.38, 2.6)	2.48 (2.4, 2.61)	2.46 (2.37, 2.58)
Respiratory	phecode_RE_465-11	Streptococcal tonsillitis/pharyngitis	3.08 (2.84, 3.49)	3.1 (2.87, 3.48)	3.14 (2.9, 3.51)	3.11 (2.87, 3.49)
Respiratory	phecode_RE_465-2	Chronic Pharyngitis	2.65 (2.47, 2.82)	2.65 (2.48, 2.84)	2.65 (2.51, 2.86)	2.61 (2.47, 2.81)
Respiratory	phecode_RE_466	Tonsillitis and adenoiditis	2.54 (2.37, 2.73)	2.44 (2.29, 2.62)	2.46 (2.29, 2.64)	2.42 (2.26, 2.59)
Respiratory	phecode_RE_466-1	Acute tonsillitis and adenoiditis	2.58 (2.42, 2.97)	2.49 (2.35, 2.89)	2.48 (2.36, 2.9)	2.45 (2.32, 2.86)
Respiratory	phecode_RE_466-3	Peritonsillar abscess	3.61 (2.7, 4.55)	2.85 (2.26, 3.48)	2.94 (2.27, 3.5)	2.67 (2.1, 3.08)
Respiratory	phecode_RE_466-4	Hypertrophy of tonsils and adenoids	3.01 (2.66, 3.43)	2.89 (2.56, 3.21)	2.92 (2.56, 3.23)	2.82 (2.49, 3.1)
Respiratory	phecode_RE_467	Laryngitis and tracheitis	2.47 (2.39, 2.62)	2.5 (2.42, 2.64)	2.5 (2.43, 2.66)	2.49 (2.43, 2.65)
Respiratory	phecode_RE_467-1	Acute laryngitis and tracheitis	2.51 (2.38, 2.7)	2.52 (2.44, 2.69)	2.54 (2.45, 2.69)	2.53 (2.44, 2.69)
Respiratory	phecode_RE_467-2	Chronic laryngitis and laryngotracheitis	3.14 (2.75, 3.67)	3.17 (2.78, 3.71)	3.22 (2.82, 3.85)	3.22 (2.81, 3.84)
Respiratory	phecode_RE_468	Pneumonia	2.87 (2.7, 3.13)	2.65 (2.53, 2.86)	2.81 (2.64, 2.98)	2.56 (2.43, 2.72)
Respiratory	phecode_RE_468-1	Viral pneumonia	3.01 (2.7, 3.38)	2.9 (2.63, 3.27)	3.14 (2.78, 3.53)	2.86 (2.58, 3.18)
Respiratory	phecode_RE_468-2	Bacterial pneumonia	2.95 (2.71, 10.48)	2.86 (2.64, 3.05)	3.07 (0.16, 3.28)	2.78 (2.56, 2.94)
Respiratory	phecode_RE_468-21	Pneumonia due to Streptococcus pneumoniae	2.97 (2.84, 18.53)	2.94 (2.79, 3.39)	3.23 (3.02, 3.78)	2.84 (0.9, 3.26)
Respiratory	phecode_RE_468-22	Pneumonia due to Pseudomonas	3.21 (2.87, 13.06)	3.01 (2.83, 10.57)	3.19 (2.97, 3.48)	2.95 (1.2, 3.21)
Respiratory	phecode_RE_468-5	Pneumonia due to fungus	2.89 (2.63, 14.37)	2.85 (2.61, 10.06)	3.08 (2.79, 3.29)	2.86 (2.6, 3.03)
Respiratory	phecode_RE_468-8	Bronchopneumonia	2.88 (2.69, 3.19)	2.64 (2.47, 2.88)	2.86 (0.77, 3.09)	2.57 (2.41, 2.79)
Respiratory	phecode_RE_468-9	Lobar pneumonia*	2.83 (2.72, 3.11)	2.64 (2.56, 2.87)	2.75 (2.66, 2.97)	2.53 (2.46, 2.73)
Respiratory	phecode_RE_469	Bronchitis	2.47 (2.39, 2.6)	2.46 (2.38, 2.59)	2.47 (2.4, 2.62)	2.43 (2.36, 2.57)
Respiratory	phecode_RE_469-1	Acute bronchitis	2.45 (2.32, 2.59)	2.44 (2.32, 2.57)	2.51 (2.35, 2.61)	2.42 (2.3, 2.55)
Respiratory	phecode_RE_469-2	Chronic bronchitis	2.48 (2.37, 2.69)	2.46 (2.33, 2.65)	2.36 (2.25, 2.53)	2.35 (0.58, 2.49)
Respiratory	phecode_RE_470	Acute bronchiolitis	3.44 (2.88, 3.97)	3.46 (2.9, 3.97)	3.34 (0.06, 3.89)	3.34 (2.83, 3.82)
Respiratory	phecode_RE_471	Other disorders of nose and nasal sinuses	2.5 (2.35, 2.67)	2.52 (2.36, 2.67)	2.52 (2.37, 2.69)	2.5 (2.35, 2.66)
Respiratory	phecode_RE_471-1	Cyst and mucocele of nose and nasal sinus*	4.73 (3.55, 6.71)	5.06 (3.68, 6.82)	4.86 (3.91, 7.55)	4.69 (3.72, 6.9)
Respiratory	phecode_RE_471-2	Deviated nasal septum	3.19 (2.74, 3.56)	2.99 (2.53, 3.23)	2.99 (2.54, 3.24)	2.95 (2.49, 3.2)
Respiratory	phecode_RE_471-3	Hypertrophy of nasal turbinates	3.82 (3.2, 4.6)	3.59 (3.09, 4.29)	3.64 (3.1, 4.29)	3.58 (3.05, 4.23)
Respiratory	phecode_RE_471-5	Nasal polyps	2.61 (2.43, 2.86)	2.47 (2.32, 2.71)	2.51 (2.35, 2.75)	2.46 (2.31, 2.7)
Respiratory	phecode_RE_472	Diseases of vocal cords and larynx, not elsewhere classified	2.89 (2.49, 3.21)	2.86 (2.46, 3.16)	3.11 (2.68, 3.5)	2.64 (2.3, 2.87)
Respiratory	phecode_RE_472-1	Paralysis of vocal cords and larynx	3.2 (2.8, 3.58)	3.1 (2.75, 3.48)	3.38 (3.02, 3.96)	3.07 (2.71, 3.41)
Respiratory	phecode_RE_472-2	Polyp of vocal cord and larynx	3.72 (3.24, 4.58)	3.7 (3.24, 4.52)	4.15 (3.55, 5.04)	3.32 (2.91, 4)
Respiratory	phecode_RE_472-3	Edema of larynx	3.26 (2.84, 4.37)	3.24 (2.83, 4.35)	3.6 (3.11, 4.95)	2.66 (2.43, 3.45)
Respiratory	phecode_RE_472-4	Laryngeal spasm	3.7 (3.08, 4.93)	3.68 (2.99, 4.88)	4.18 (3.21, 5.55)	3.78 (3.01, 5.05)
Respiratory	phecode_RE_472-6	Nodules of vocal cords*	3.93 (3.18, 4.75)	4.02 (3.19, 5.15)	4.36 (3.27, 5.2)	3.97 (3.08, 4.97)
Respiratory	phecode_RE_474	Chronic obstructive pulmonary disease [COPD]	2.57 (2.48, 2.78)	2.45 (2.36, 2.63)	2.49 (2.42, 2.7)	2.1 (2.04, 2.22)
Respiratory	phecode_RE_474-1	Emphysema	2.66 (2.53, 2.86)	2.53 (2.42, 2.72)	2.61 (1.94, 2.75)	2.11 (2.04, 2.23)
Respiratory	phecode_RE_474-13	Centrilobular emphysema*	3.13 (2.9, 3.32)	3.03 (2.81, 3.19)	3.17 (2.88, 3.54)	2.36 (2.2, 2.49)
Respiratory	phecode_RE_475	Asthma	2.28 (2.17, 2.37)	2.26 (2.15, 2.36)	2.32 (2.2, 2.42)	2.26 (2.15, 2.36)
Respiratory	phecode_RE_475-5	Exercise induced bronchospasm	3.02 (2.8, 3.29)	3.08 (2.83, 3.3)	3.2 (2.93, 3.48)	3.07 (2.84, 3.28)
Respiratory	phecode_RE_476	Bronchiectasis	2.47 (2.34, 2.68)	2.31 (2.2, 2.49)	2.39 (2.25, 2.55)	2.32 (2.18, 2.46)
Respiratory	phecode_RE_477	Inhalation lung injury	2.81 (2.6, 3.02)	2.45 (2.26, 2.59)	2.64 (2.45, 2.84)	2.36 (2.2, 2.48)
Respiratory	phecode_RE_477-1	Pneumoconiosis	2.92 (2.75, 3.12)	2.29 (2.17, 2.4)	2.44 (2.3, 2.63)	2.21 (2.11, 2.32)
Respiratory	phecode_RE_477-2	Hypersensitivity pneumonitis	2.92 (2.71, 3.29)	2.87 (2.66, 3.2)	3.21 (2.97, 3.61)	2.89 (2.68, 3.19)
Respiratory	phecode_RE_478	Aspiration pneumonia	2.94 (2.74, 3.21)	2.75 (2.57, 2.98)	2.87 (2.7, 3.11)	2.73 (2.56, 2.96)
Respiratory	phecode_RE_479	Pulmonary insufficiency and acute respiratory distress syndrome	2.9 (2.73, 3.15)	2.75 (2.59, 2.97)	2.93 (2.74, 3.15)	2.67 (2.52, 2.84)
Respiratory	phecode_RE_479-1	Acute respiratory distress syndrome [ARDS]*	3.13 (2.78, 3.67)	3.02 (2.68, 3.52)	3.47 (3.09, 4.24)	3.06 (2.72, 3.59)
Respiratory	phecode_RE_479-3	Respiratory failure	2.73 (2.6, 2.91)	2.63 (2.51, 2.81)	2.77 (2.62, 2.94)	2.51 (2.41, 2.67)
Respiratory	phecode_RE_479-31	Acute respiratory failure	2.86 (2.62, 3.21)	2.79 (2.56, 3.11)	3.07 (2.79, 3.4)	2.76 (2.52, 3.04)
Respiratory	phecode_RE_479-32	Chronic respiratory failure	3.07 (2.59, 9.58)	7.08 (2.57, 10.09)	2.99 (2.69, 3.31)	2.8 (0.9, 3.06)
Respiratory	phecode_RE_479-6	Pulmonary collapse [Atelectasis]	2.96 (2.79, 3.21)	2.77 (2.63, 2.97)	2.98 (2.8, 3.2)	2.73 (2.57, 2.88)
Respiratory	phecode_RE_480	Pulmonary edema	2.85 (2.64, 3.04)	2.74 (2.55, 2.92)	2.92 (2.66, 3.1)	2.71 (2.48, 2.85)
Respiratory	phecode_RE_481	Interstitial pulmonary diseases	2.68 (2.64, 2.84)	2.42 (2.37, 2.52)	2.54 (2.48, 2.69)	2.31 (2.24, 2.41)
Respiratory	phecode_RE_481-1	Pulmonary eosinophilia	3.17 (2.99, 3.53)	3.2 (3.03, 3.6)	3.25 (3.04, 3.59)	3.18 (3, 3.55)
Respiratory	phecode_RE_481-4	Pulmonary fibrosis	2.92 (2.71, 3.18)	2.75 (2.58, 2.99)	3.15 (1.1, 3.56)	2.69 (2.51, 2.91)
Respiratory	phecode_RE_482	Suppurative and necrotic conditions of the lower respiratory tract	3.18 (2.82, 3.64)	3.01 (2.71, 3.46)	3.29 (2.95, 3.8)	2.88 (2.59, 3.24)
Respiratory	phecode_RE_482-1	Abscess of lung and mediastinum	3.41 (3.09, 3.73)	3.34 (3.05, 3.69)	3.69 (3.34, 4.17)	3.01 (2.81, 3.31)
Respiratory	phecode_RE_482-2	Pyothorax (empyema)	3.19 (2.84, 3.89)	3.07 (2.72, 3.67)	3.36 (2.96, 4)	2.93 (2.64, 3.46)
Respiratory	phecode_RE_483	Pleural effusion	2.97 (2.65, 3.13)	2.67 (2.41, 2.81)	2.84 (2.54, 2.95)	2.64 (2.36, 2.73)
Respiratory	phecode_RE_484	Pneumothorax and air leak	3.05 (2.68, 3.4)	2.77 (2.46, 3.01)	3 (2.68, 3.26)	2.5 (2.28, 2.68)
Respiratory	phecode_RE_484-1	Spontaneous pneumothorax	3.14 (2.96, 3.52)	3.07 (2.92, 3.45)	3.24 (3.08, 3.76)	2.66 (2.55, 2.96)
Respiratory	phecode_RE_484-4	Interstitial emphysema [Pneumomediastinum]	3.77 (3.15, 4.26)	3.5 (2.9, 3.92)	4.21 (3.41, 4.7)	3.28 (2.74, 3.69)
Respiratory	phecode_RE_486	Other respiratory disorders	2.44 (2.38, 2.57)	2.43 (2.37, 2.56)	2.41 (2.36, 2.54)	2.41 (2.35, 2.54)
Respiratory	phecode_RE_487	Hemorrhage from respiratory passages	2.66 (2.46, 2.86)	2.52 (2.35, 2.68)	2.56 (2.41, 2.77)	2.48 (2.34, 2.67)
Respiratory	phecode_RE_487-1	Epistaxis	2.64 (2.41, 2.9)	2.46 (2.27, 2.72)	2.49 (2.33, 2.8)	2.46 (2.28, 2.71)
Respiratory	phecode_RE_487-3	Hemoptysis	2.72 (2.54, 2.91)	2.65 (2.49, 2.83)	2.74 (2.55, 2.93)	2.53 (2.38, 2.7)
Respiratory	phecode_RE_488	Abnormalities of breathing	2.51 (2.38, 2.71)	2.47 (2.35, 2.68)	2.46 (2.33, 2.65)	2.43 (2.3, 2.62)
Respiratory	phecode_RE_488-1	Dyspnea [Shortness of breath]	2.49 (2.37, 2.65)	2.45 (2.32, 2.6)	2.4 (2.29, 2.56)	2.38 (2.27, 2.53)
Respiratory	phecode_RE_488-11	Orthopnea	3.04 (2.79, 3.32)	3.13 (2.86, 3.38)	3.49 (3.14, 3.99)	3.13 (2.88, 3.47)
Respiratory	phecode_RE_488-2	Hyperventilation	2.91 (2.59, 3.17)	2.9 (2.61, 3.16)	2.99 (2.76, 3.32)	2.89 (2.57, 3.1)
Respiratory	phecode_RE_488-5	Stridor	3.5 (2.82, 3.74)	3.42 (2.78, 3.68)	3.79 (3.03, 4.2)	3.43 (2.78, 3.66)
Respiratory	phecode_RE_488-6	Wheezing	2.5 (2.39, 2.69)	2.49 (2.4, 2.68)	2.51 (2.4, 2.72)	2.47 (2.38, 2.67)
Respiratory	phecode_RE_488-8	Obesity hypoventilation syndrome [OHS]	3.05 (2.86, 11.04)	3.06 (2.87, 3.37)	3.37 (3.14, 3.72)	3.09 (2.9, 3.38)
Respiratory	phecode_RE_488-9	Snoring*	3.01 (2.78, 3.26)	2.97 (2.74, 3.18)	2.98 (2.75, 3.19)	2.93 (2.72, 3.14)
Respiratory	phecode_RE_489	Disorders of diaphragm	2.94 (2.8, 3.57)	2.69 (2.51, 3.19)	2.87 (2.67, 3.48)	2.75 (2.56, 3.31)
Respiratory	phecode_RE_489-1	Hiccough	3.19 (2.79, 3.6)	2.57 (2.27, 2.8)	2.76 (2.36, 2.96)	2.63 (2.32, 2.86)
Respiratory	phecode_RE_491	Pleurisy	2.74 (2.44, 2.99)	2.21 (2.02, 2.41)	2.28 (2.07, 2.5)	2.14 (1.97, 2.32)
Respiratory	phecode_RE_494	Voice disturbance	2.6 (2.45, 2.85)	2.58 (2.45, 2.84)	2.63 (2.46, 2.85)	2.56 (2.43, 2.81)
Respiratory	phecode_RE_494-1	Dysphonia	2.64 (2.44, 2.8)	2.61 (2.4, 2.77)	2.62 (2.43, 2.82)	2.58 (2.38, 2.74)
Respiratory	phecode_RE_495	Abnormal findings on diagnostic imaging of lung	2.88 (2.6, 3.23)	2.67 (2.42, 2.95)	2.8 (2.53, 3.11)	2.39 (2.19, 2.59)
Respiratory	phecode_RE_495-1	Solitary pulmonary nodule	3.24 (2.96, 3.63)	3.35 (3.08, 3.68)	3.44 (3.15, 3.7)	3.4 (3.14, 3.8)
Respiratory	phecode_RE_496	Abnormal results of pulmonary function studies	2.51 (2.36, 2.66)	2.51 (2.36, 2.65)	2.52 (2.39, 2.67)	2.48 (2.34, 2.61)
Respiratory	phecode_RE_497	Respiratory arrest	3.02 (2.72, 3.33)	2.92 (2.64, 3.21)	3.04 (2.71, 3.39)	2.88 (2.61, 3.16)
Respiratory	phecode_RE_498	Asphyxia and hypoxemia	2.9 (2.66, 3.35)	2.8 (2.6, 3.26)	3 (2.73, 3.39)	2.77 (2.56, 3.15)
Respiratory	phecode_RE_498-2	Cyanosis	3.37 (2.96, 3.81)	3.27 (2.87, 3.69)	3.52 (3.05, 4.06)	3.18 (2.85, 3.74)
Respiratory	phecode_RE_499	Other symptoms and disorders of the respiratory system	2.43 (2.33, 2.59)	2.41 (2.32, 2.59)	2.42 (2.32, 2.58)	2.41 (2.31, 2.58)
Respiratory	phecode_RE_499-1	Cough	2.42 (2.34, 2.59)	2.41 (2.33, 2.58)	2.41 (2.33, 2.58)	2.41 (2.32, 2.58)
Respiratory	phecode_RE_499-12	Chronic cough*	2.79 (2.62, 2.92)	2.78 (2.64, 2.92)	2.84 (2.71, 2.97)	2.78 (2.68, 2.91)
Respiratory	phecode_RE_499-2	Abnormal sputum	2.54 (2.37, 2.66)	2.52 (2.37, 2.65)	2.54 (2.39, 2.66)	2.49 (2.36, 2.63)
Respiratory	phecode_RE_499-3	Bronchospasm	2.9 (2.68, 3.12)	2.93 (2.7, 3.14)	3.03 (2.82, 3.28)	2.94 (2.71, 3.15)
Respiratory	phecode_RE_499-4	Throat pain	2.52 (2.41, 2.71)	2.54 (2.43, 2.7)	2.55 (2.43, 2.71)	2.53 (2.42, 2.69)
Sense organs	phecode_SO_360	Inflammation of eyelids	2.53 (2.33, 2.65)	2.51 (2.3, 2.62)	2.51 (2.3, 2.62)	2.5 (2.3, 2.61)
Sense organs	phecode_SO_360-1	Hordeolum	2.63 (2.48, 2.91)	2.64 (2.48, 2.91)	2.65 (2.48, 2.9)	2.64 (2.47, 2.9)
Sense organs	phecode_SO_360-2	Chalazion	2.59 (2.28, 2.79)	2.59 (2.28, 2.82)	2.58 (2.27, 2.82)	2.57 (2.27, 2.82)
Sense organs	phecode_SO_360-4	Blepharitis	2.57 (2.47, 2.76)	2.51 (2.39, 2.69)	2.51 (2.4, 2.7)	2.51 (2.39, 2.69)
Sense organs	phecode_SO_361	Disorders of eyelid function	2.86 (2.67, 3.14)	2.4 (2.21, 2.54)	2.48 (2.29, 2.62)	2.38 (2.19, 2.51)
Sense organs	phecode_SO_361-1	Entropion and trichiasis of eyelid	3.05 (2.68, 3.34)	2.26 (2.01, 2.45)	2.33 (2.06, 2.49)	2.23 (1.97, 2.36)
Sense organs	phecode_SO_361-3	Ptosis of eyelid	2.89 (2.62, 3.09)	2.61 (2.38, 2.78)	2.68 (2.46, 2.9)	2.61 (2.38, 2.81)
Sense organs	phecode_SO_361-4	Blepharochalasis	3.12 (2.6, 3.65)	2.63 (2.22, 3.11)	2.8 (2.34, 3.27)	2.61 (2.19, 3.1)
Sense organs	phecode_SO_361-9	Ectropion of eyelid	3.29 (2.86, 4.03)	2.41 (2.15, 2.94)	2.54 (2.27, 3.06)	2.34 (2.11, 2.85)
Sense organs	phecode_SO_362	Other disorders of the eyelids	2.69 (2.38, 3.15)	2.52 (2.25, 2.97)	2.55 (2.25, 2.96)	2.52 (2.23, 2.92)
Sense organs	phecode_SO_362-1	Xanthelasma of eyelid	2.66 (2.47, 2.97)	2.63 (2.47, 2.95)	2.67 (2.47, 2.98)	2.51 (2.34, 2.77)
Sense organs	phecode_SO_362-5	Cysts of eyelid	3.53 (2.99, 4.04)	3.61 (3.05, 4.03)	3.64 (3.08, 4.05)	3.62 (3.07, 4.06)
Sense organs	phecode_SO_363	Disorders of lacrimal system	2.52 (2.39, 2.72)	2.37 (2.24, 2.53)	2.36 (2.25, 2.54)	2.35 (2.23, 2.52)
Sense organs	phecode_SO_363-2	Dry eye syndrome [Tear film insufficiency]	2.7 (2.51, 2.91)	2.66 (2.46, 2.86)	2.66 (2.49, 2.87)	2.62 (2.45, 2.82)
Sense organs	phecode_SO_363-5	Epiphora	2.64 (2.42, 3.07)	2.41 (2.22, 2.75)	2.42 (2.24, 2.79)	2.4 (2.21, 2.72)
Sense organs	phecode_SO_363-6	Inflammation of lacrimal passages	3.26 (2.77, 4)	3.02 (2.58, 3.7)	3.17 (2.63, 3.85)	3.12 (2.64, 3.79)
Sense organs	phecode_SO_363-7	Stenosis and insufficiency of lacrimal passages	2.96 (2.57, 3.53)	2.46 (2.15, 2.83)	2.49 (2.2, 2.87)	2.43 (2.15, 2.83)
Sense organs	phecode_SO_365	Disorders of the orbit	3.48 (3.19, 3.88)	3.48 (3.16, 3.9)	3.62 (3.27, 4.1)	3.41 (3.11, 3.81)
Sense organs	phecode_SO_365-3	Exophthalmos [Proptosis]	3.61 (3.32, 4.16)	3.63 (3.34, 4.19)	3.96 (1.36, 4.7)	3.63 (3.36, 4.16)
Sense organs	phecode_SO_366	Disorders of conjunctiva	2.94 (2.45, 3.43)	2.9 (2.42, 3.38)	2.96 (2.47, 3.47)	2.88 (2.4, 3.32)
Sense organs	phecode_SO_366-1	Pterygium of eye	3.17 (2.44, 4.05)	3.18 (2.41, 4.13)	3.22 (2.46, 4.24)	2.92 (2.23, 3.72)
Sense organs	phecode_SO_366-2	Conjunctival degenerations and deposits	4.72 (4, 5.26)	5.45 (4.59, 6.47)	5.69 (4.81, 6.8)	5.44 (4.59, 6.55)
Sense organs	phecode_SO_366-21	Pinguecula	4.84 (4.1, 5.7)	5.67 (4.8, 6.77)	5.99 (4.93, 7.09)	5.77 (4.82, 6.92)
Sense organs	phecode_SO_366-4	Vascular abnormalities of conjunctiva	3.07 (2.69, 3.42)	3.01 (2.65, 3.4)	3.07 (2.73, 3.46)	3 (2.67, 3.39)
Sense organs	phecode_SO_366-42	Conjunctival hyperemia	3.91 (3.4, 4.33)	4.08 (3.52, 4.41)	4.15 (3.62, 4.6)	4.07 (3.54, 4.39)
Sense organs	phecode_SO_367	Inflammation of the eye	2.52 (2.4, 2.68)	2.52 (2.38, 2.66)	2.54 (2.4, 2.67)	2.51 (2.37, 2.65)
Sense organs	phecode_SO_367-1	Conjunctivitis	2.54 (2.43, 2.62)	2.53 (2.42, 2.63)	2.55 (2.45, 2.64)	2.53 (2.42, 2.62)
Sense organs	phecode_SO_367-12	Allergic conjunctivitis	2.87 (2.68, 3.06)	2.87 (2.71, 3.06)	2.92 (2.74, 3.11)	2.81 (2.66, 2.99)
Sense organs	phecode_SO_367-13	Blepharoconjunctivitis	3.31 (2.95, 3.66)	3.3 (3.01, 3.63)	3.31 (3.02, 3.61)	3.35 (3.05, 3.65)
Sense organs	phecode_SO_367-2	Keratitis	2.78 (2.64, 2.99)	2.78 (2.64, 3)	2.84 (2.65, 3.05)	2.79 (2.64, 3.01)
Sense organs	phecode_SO_367-21	Corneal ulcer	3.18 (2.96, 12.34)	3.18 (2.98, 3.55)	3.26 (3.05, 3.61)	3.23 (3.03, 3.61)
Sense organs	phecode_SO_367-3	Keratoconjunctivitis	3.12 (2.89, 3.4)	3.23 (3.04, 3.46)	3.22 (3.05, 3.5)	3.25 (3.06, 3.53)
Sense organs	phecode_SO_367-4	Inflammation of orbit	3.52 (2.8, 4.07)	3.62 (2.82, 4.14)	3.86 (2.93, 4.62)	3.64 (2.86, 4.19)
Sense organs	phecode_SO_367-5	Uveitis	2.63 (2.38, 2.84)	2.62 (2.38, 2.86)	2.66 (2.41, 2.92)	2.59 (2.35, 2.83)
Sense organs	phecode_SO_367-52	Iridocyclitis	2.63 (2.38, 2.84)	2.63 (2.38, 2.86)	2.67 (2.41, 2.91)	2.59 (2.35, 2.83)
Sense organs	phecode_SO_367-6	Episcleritis	2.96 (2.73, 3.26)	3.03 (2.79, 3.33)	3.06 (2.79, 3.37)	3.01 (2.78, 3.33)
Sense organs	phecode_SO_369	Disorders of the cornea	3.03 (2.74, 3.71)	2.45 (2.26, 2.84)	2.53 (2.34, 2.93)	2.44 (2.25, 2.81)
Sense organs	phecode_SO_369-1	Corneal scars and opacities	3.45 (2.99, 3.83)	3.19 (2.74, 3.42)	3.26 (2.85, 3.47)	3.21 (2.8, 3.43)
Sense organs	phecode_SO_369-2	Corneal edema	3.08 (2.82, 3.43)	3.04 (2.79, 3.38)	3.08 (2.81, 3.42)	3.01 (0.21, 3.34)
Sense organs	phecode_SO_369-4	Corneal degenerations	3.39 (2.96, 4.22)	2.22 (2.04, 2.48)	2.35 (2.15, 2.6)	2.19 (2, 2.43)
Sense organs	phecode_SO_369-6	Corneal deformities	2.6 (2.52, 2.95)	2.59 (2.52, 2.95)	2.63 (2.54, 2.97)	2.54 (0.33, 2.93)
Sense organs	phecode_SO_369-62	Keratoconus	2.55 (2.46, 2.9)	2.55 (2.46, 2.91)	2.59 (2.5, 2.93)	2.5 (2.41, 2.87)
Sense organs	phecode_SO_370	Disorders of iris and ciliary body	2.96 (2.68, 3.39)	2.74 (2.48, 3.11)	2.84 (2.57, 3.13)	2.78 (2.5, 3.08)
Sense organs	phecode_SO_370-3	Vascular disorders of iris and ciliary body	3.14 (2.92, 3.47)	3.06 (2.86, 3.43)	3.19 (3.07, 3.59)	3.12 (2.97, 3.47)
Sense organs	phecode_SO_370-4	Adhesions and disruptions of iris and ciliary body	3.39 (2.73, 3.66)	3.25 (2.62, 3.5)	3.3 (2.67, 3.54)	3.25 (2.62, 3.49)
Sense organs	phecode_SO_371	Cataract	2.93 (2.72, 3.19)	1.85 (1.77, 1.91)	1.75 (1.7, 1.82)	1.73 (1.67, 1.78)
Sense organs	phecode_SO_371-3	Nuclear cataract	2.98 (2.66, 3.14)	1.97 (1.79, 2.04)	1.94 (1.77, 2.03)	1.91 (1.74, 1.99)
Sense organs	phecode_SO_372	Disorders of lens (excluding cataracts)	2.96 (2.67, 3.23)	2.75 (2.47, 3)	2.83 (2.58, 3.03)	2.77 (2.51, 3)
Sense organs	phecode_SO_372-1	Aphakia	3.01 (2.83, 3.29)	2.96 (2.77, 3.23)	2.97 (2.81, 3.28)	2.93 (2.75, 3.22)
Sense organs	phecode_SO_373	Disorders of choroid	3.11 (2.71, 3.55)	2.93 (2.52, 3.33)	3.2 (2.75, 3.61)	3.11 (2.67, 3.49)
Sense organs	phecode_SO_373-1	Chorioretinal scars	2.99 (2.69, 3.48)	2.9 (2.58, 3.33)	3.46 (3.04, 3.99)	3.39 (2.96, 3.89)
Sense organs	phecode_SO_374	Disorders of the retina	2.41 (2.25, 2.52)	2.26 (2.12, 2.36)	2.03 (1.9, 2.11)	1.97 (1.85, 2.06)
Sense organs	phecode_SO_374-1	Retinal detachments and breaks	2.73 (2.3, 2.92)	2.53 (2.17, 2.69)	2.6 (2.24, 2.74)	2.58 (2.2, 2.7)
Sense organs	phecode_SO_374-11	Serous retinal detachment	2.9 (2.58, 3.24)	2.91 (2.5, 3.11)	3 (2.57, 3.16)	2.97 (2.56, 3.15)
Sense organs	phecode_SO_374-12	Traction detachment of retina	3.43 (3.16, 3.95)	3.6 (3.16, 4.02)	4.45 (3.82, 5.32)	4.06 (3.54, 4.75)
Sense organs	phecode_SO_374-2	Retinoschisis and retinal cysts	3.25 (2.89, 3.71)	3.12 (2.78, 3.55)	3.17 (2.85, 3.74)	3.16 (2.81, 3.72)
Sense organs	phecode_SO_374-3	Retinal vasculopathy	2.56 (2.4, 2.77)	2.54 (2.37, 2.72)	2.78 (2.57, 3.16)	2.7 (2.5, 3.1)
Sense organs	phecode_SO_374-4	Retinopathy	2.33 (2.23, 2.46)	2.33 (2.24, 2.46)	2.28 (2.21, 2.39)	2.25 (2.19, 2.35)
Sense organs	phecode_SO_374-42	Diabetic retinopathy	2.34 (2.24, 2.49)	2.34 (2.24, 2.49)	2.3 (2.22, 2.43)	2.27 (2.2, 2.39)
Sense organs	phecode_SO_374-5	Macular degeneration	2.87 (2.65, 3.17)	1.91 (1.79, 2)	1.91 (1.78, 1.98)	1.86 (1.75, 1.93)
Sense organs	phecode_SO_374-51	Age-related macular degeneration	4.61 (3.9, 5.44)	3.98 (3.46, 4.51)	4.11 (3.66, 4.83)	4.04 (3.51, 4.53)
Sense organs	phecode_SO_374-511	Nonexuadative (dry) age-related macular degeneration	4.69 (3.87, 5.36)	4.08 (3.44, 4.6)	4.18 (3.64, 4.77)	4.18 (3.55, 4.63)
Sense organs	phecode_SO_374-6	Peripheral retinal degeneration	3.75 (2.75, 4.77)	3.72 (2.73, 4.9)	3.95 (2.9, 5.01)	3.85 (2.87, 4.96)
Sense organs	phecode_SO_374-7	Non-degenerative maculopathy	3.53 (3.32, 4.35)	3.49 (3.3, 4.3)	3.69 (3.38, 4.55)	3.66 (3.34, 4.53)
Sense organs	phecode_SO_374-71	Puckering of macula	3.71 (3.48, 4.93)	3.68 (3.45, 4.81)	3.98 (3.7, 5.36)	3.95 (3.62, 5.27)
Sense organs	phecode_SO_374-74	Macular cyst, hole, or pseudohole	3.97 (3.42, 5.02)	3.88 (3.49, 5.08)	4.08 (3.7, 5.47)	4.08 (3.68, 5.52)
Sense organs	phecode_SO_374-8	Retinal edema	2.84 (2.63, 3.11)	2.84 (2.61, 3.08)	3.73 (3.42, 3.93)	3.66 (3.36, 3.84)
Sense organs	phecode_SO_374-9	Retinal occlusions	2.66 (2.45, 2.9)	2.22 (2.05, 2.38)	2.32 (2.13, 2.53)	2.21 (2.06, 2.38)
Sense organs	phecode_SO_374-91	Transient retinal arterial occlusion [Amaurosis fugax]	2.84 (2.66, 3.36)	2.43 (2.31, 2.81)	2.56 (2.38, 2.92)	2.5 (2.35, 2.87)
Sense organs	phecode_SO_375	Abnormal intraocular pressure	2.4 (2.23, 2.54)	1.99 (1.87, 2.11)	2 (1.89, 2.14)	1.97 (1.85, 2.1)
Sense organs	phecode_SO_375-1	Glaucoma	2.49 (2.35, 2.63)	2.08 (1.99, 2.2)	2.11 (2.02, 2.24)	2.07 (1.98, 2.19)
Sense organs	phecode_SO_375-11	Open angle glaucoma	2.64 (2.46, 2.88)	2.41 (2.26, 2.62)	2.43 (2.28, 2.64)	2.39 (2.24, 2.59)
Sense organs	phecode_SO_375-113	Low-tension glaucoma	3.66 (3.31, 4.04)	3.56 (3.23, 3.93)	3.62 (3.31, 4)	3.57 (3.22, 3.93)
Sense organs	phecode_SO_375-12	Angle-Closure Glaucoma	2.86 (2.45, 3.2)	2.47 (2.12, 2.66)	2.48 (2.16, 2.68)	2.48 (2.14, 2.69)
Sense organs	phecode_SO_375-6	Ocular hypertension	2.89 (2.69, 3.08)	2.88 (2.73, 3.04)	2.88 (2.77, 3.06)	2.87 (2.76, 3.07)
Sense organs	phecode_SO_376	Disorders of vitreous body	2.68 (2.5, 2.84)	2.49 (2.32, 2.64)	2.51 (2.34, 2.65)	2.49 (2.32, 2.63)
Sense organs	phecode_SO_376-1	Vitreous degeneration	3.06 (2.83, 3.25)	2.92 (2.75, 3.11)	2.94 (2.76, 3.11)	2.92 (2.74, 3.09)
Sense organs	phecode_SO_376-2	Vitreous opacities	2.68 (2.51, 2.81)	2.49 (2.32, 2.59)	2.51 (2.35, 2.62)	2.49 (2.32, 2.59)
Sense organs	phecode_SO_376-21	Crystalline deposits in vitreous body	2.85 (2.46, 3.24)	2.63 (2.27, 2.95)	2.66 (2.3, 2.96)	2.62 (2.27, 2.93)
Sense organs	phecode_SO_377	Hemorrhage of the eye	2.67 (2.47, 2.83)	2.59 (2.4, 2.73)	2.6 (2.43, 2.76)	2.58 (2.4, 2.74)
Sense organs	phecode_SO_377-2	Conjunctival hemorrhage	2.64 (2.46, 2.75)	2.55 (2.39, 2.66)	2.55 (2.4, 2.67)	2.55 (2.4, 2.67)
Sense organs	phecode_SO_377-4	Retinal hemorrhage	2.99 (2.75, 3.41)	2.88 (2.6, 3.26)	3.02 (2.67, 3.42)	2.94 (2.62, 3.37)
Sense organs	phecode_SO_377-5	Vitreous hemorrhage	2.78 (2.54, 3.15)	2.86 (2.54, 3.13)	3.34 (3.02, 9.65)	3.2 (2.9, 8.46)
Sense organs	phecode_SO_379	Infection of the eye	2.91 (2.7, 3.08)	2.85 (2.65, 3.01)	2.85 (2.68, 3.05)	2.83 (2.65, 3.02)
Sense organs	phecode_SO_379-2	Eye infection, viral	2.88 (2.71, 3.04)	2.83 (2.65, 3.01)	2.89 (2.69, 3.1)	2.85 (2.66, 3.02)
Sense organs	phecode_SO_380	Disorders of optic nerve and visual pathways	2.99 (2.81, 3.32)	2.93 (2.74, 3.26)	3.06 (2.79, 3.36)	3.02 (2.77, 3.34)
Sense organs	phecode_SO_380-1	Optic neuropathy	2.97 (2.71, 3.33)	2.94 (2.7, 3.31)	3.01 (2.77, 3.37)	2.99 (2.75, 3.34)
Sense organs	phecode_SO_380-11	Optic neuritis	2.93 (2.7, 3.16)	2.93 (2.72, 3.17)	2.92 (0.72, 3.21)	2.95 (2.74, 3.18)
Sense organs	phecode_SO_380-2	Disorders of optic disc	3.06 (2.7, 3.45)	2.98 (2.66, 3.4)	3.07 (2.81, 3.53)	3.04 (2.75, 3.5)
Sense organs	phecode_SO_380-3	Optic atrophy	3.36 (2.98, 3.84)	3.43 (2.96, 3.81)	3.52 (3.09, 3.95)	3.45 (3.01, 3.86)
Sense organs	phecode_SO_381	Strabismus	3.16 (2.82, 3.66)	3.03 (2.73, 3.54)	3.25 (2.95, 3.65)	3.12 (2.83, 3.59)
Sense organs	phecode_SO_381-1	Paralytic strabismus [Neurogenic strabismus]	3.39 (2.9, 3.98)	3.29 (2.86, 3.82)	3.59 (3.14, 4.38)	3.38 (2.96, 4.14)
Sense organs	phecode_SO_381-11	Ophthalmoplegia	4.04 (3.26, 5.37)	3.54 (2.95, 4.61)	3.95 (3.27, 5.33)	3.71 (3.05, 5.04)
Sense organs	phecode_SO_381-3	Esotropia	4.33 (3.92, 6.68)	4.28 (3.88, 6.54)	4.53 (4.1, 6.72)	4.39 (3.99, 6.72)
Sense organs	phecode_SO_381-4	Exotropia	3.26 (2.8, 3.84)	3.31 (2.83, 3.82)	3.57 (3.03, 4.07)	3.41 (2.93, 3.9)
Sense organs	phecode_SO_381-5	Vertical strabismus	4.66 (3.63, 6.71)	4.59 (3.54, 6.56)	4.83 (3.74, 6.85)	4.75 (3.57, 6.7)
Sense organs	phecode_SO_381-6	Duane's syndrome [Duane anomaly]	3.46 (2.97, 3.78)	3.3 (2.82, 3.68)	3.47 (3.04, 4)	3.41 (2.98, 3.93)
Sense organs	phecode_SO_381-8	Heterophoria	3.38 (3, 3.94)	3.29 (2.93, 3.84)	3.47 (3.08, 4.21)	3.37 (3.01, 4.15)
Sense organs	phecode_SO_383	Irregular eye movements	3.1 (2.51, 3.32)	3.09 (2.48, 3.29)	3.17 (2.54, 3.35)	3.12 (2.52, 3.35)
Sense organs	phecode_SO_383-1	Nystagmus	3.18 (2.84, 3.63)	3.34 (2.92, 3.87)	3.3 (2.91, 3.87)	3.36 (2.95, 3.94)
Sense organs	phecode_SO_384	Anomalies of pupillary function	2.8 (2.36, 3.4)	2.66 (2.25, 3.21)	2.81 (2.41, 3.62)	2.86 (2.41, 3.61)
Sense organs	phecode_SO_385	Abnormal results of function studies of eye	4.19 (3.72, 5.35)	4.62 (4.02, 5.76)	5.92 (4.7, 7.3)	5.66 (4.45, 7.01)
Sense organs	phecode_SO_386	Visual disturbances	2.76 (2.61, 3.09)	2.61 (2.47, 2.92)	2.68 (2.49, 3.01)	2.66 (2.47, 2.94)
Sense organs	phecode_SO_386-1	Amblyopia	2.88 (2.47, 3.4)	2.39 (2.12, 2.75)	2.41 (2.15, 2.77)	2.42 (2.12, 2.76)
Sense organs	phecode_SO_386-2	Diplopia	2.92 (2.58, 3.3)	2.76 (2.45, 3.13)	2.87 (2.57, 3.29)	2.78 (2.49, 3.16)
Sense organs	phecode_SO_386-4	Visual field defects	3.11 (2.72, 3.57)	2.93 (2.58, 3.29)	2.97 (2.64, 3.36)	2.97 (2.61, 3.38)
Sense organs	phecode_SO_386-41	Scotoma	4.45 (3.67, 5.23)	5 (4.02, 5.61)	5 (4.09, 5.64)	5.07 (4.17, 5.72)
Sense organs	phecode_SO_386-9	Visual distortions and subjective visual disturbances	3.49 (3.32, 3.93)	3.54 (3.37, 4.03)	3.58 (3.4, 4.06)	3.56 (3.39, 4.06)
Sense organs	phecode_SO_387	Disorders of refraction and accommodation	2.84 (2.6, 3.49)	1.98 (1.82, 2.27)	2.01 (1.85, 2.26)	1.98 (1.81, 2.25)
Sense organs	phecode_SO_387-1	Hypermetropia	3.13 (2.67, 3.8)	2.3 (2.04, 2.6)	2.36 (2.07, 2.59)	2.32 (2.05, 2.58)
Sense organs	phecode_SO_387-2	Myopia	2.83 (2.57, 3.32)	2.49 (2.26, 2.9)	2.5 (2.29, 2.94)	2.48 (2.27, 2.91)
Sense organs	phecode_SO_387-21	Progressive high (degenerative) myopia	3.12 (2.8, 3.76)	3.03 (2.75, 3.67)	3.06 (2.77, 3.78)	3.05 (2.78, 3.76)
Sense organs	phecode_SO_387-3	Astigmatism	3.1 (2.66, 3.7)	2.03 (1.85, 2.27)	2.1 (1.94, 2.33)	2 (1.83, 2.22)
Sense organs	phecode_SO_387-4	Presbyopia	5.18 (3.23, 10.55)	4.77 (3.03, 9.03)	4.92 (3.19, 9.64)	4.91 (3.09, 9.5)
Sense organs	phecode_SO_388	Blindness and low vision	2.71 (2.58, 2.86)	2.58 (2.47, 2.74)	2.67 (2.59, 2.85)	2.62 (2.54, 2.8)
Sense organs	phecode_SO_389	Other disorders of eye	2.57 (2.47, 2.9)	2.55 (2.47, 2.88)	2.56 (2.48, 2.89)	2.54 (2.46, 2.87)
Sense organs	phecode_SO_389-1	Ocular pain	2.79 (2.57, 3.2)	2.8 (2.55, 3.18)	2.79 (2.52, 3.17)	2.79 (2.54, 3.16)
Sense organs	phecode_SO_390	Disorders of external ear	2.36 (2.29, 2.46)	2.36 (2.29, 2.44)	2.36 (2.29, 2.44)	2.35 (2.29, 2.44)
Sense organs	phecode_SO_390-1	Otitis externa	2.43 (2.35, 2.51)	2.44 (2.35, 2.52)	2.43 (2.36, 2.52)	2.42 (2.35, 2.51)
Sense organs	phecode_SO_390-4	Impacted cerumen	2.45 (2.32, 2.55)	2.41 (2.32, 2.5)	2.41 (2.32, 2.51)	2.4 (2.32, 2.5)
Sense organs	phecode_SO_390-6	Perichondritis and chondritis of pinna	2.72 (2.51, 3.35)	2.47 (2.3, 2.99)	2.52 (2.31, 3.04)	2.47 (2.28, 2.96)
Sense organs	phecode_SO_391	Disorders of the middle ear	2.51 (2.4, 2.64)	2.5 (2.41, 2.64)	2.51 (2.42, 2.65)	2.5 (2.41, 2.64)
Sense organs	phecode_SO_391-1	Otitis media	2.52 (2.44, 2.74)	2.51 (2.44, 2.75)	2.52 (2.44, 2.75)	2.5 (2.43, 2.74)
Sense organs	phecode_SO_391-2	Eustachian tube disorders	2.64 (2.44, 2.79)	2.66 (2.48, 2.78)	2.67 (2.48, 2.79)	2.65 (2.47, 2.78)
Sense organs	phecode_SO_391-21	Eustachian salpingitis	3.28 (2.97, 3.52)	3.47 (3.26, 3.66)	3.52 (3.32, 3.67)	3.47 (3.28, 3.64)
Sense organs	phecode_SO_391-22	Obstruction of Eustachian tube	3.17 (2.86, 3.65)	3.27 (2.94, 3.85)	3.29 (2.95, 3.91)	3.24 (2.93, 3.84)
Sense organs	phecode_SO_391-4	Tympanosclerosis	4.02 (3.68, 6.15)	4.12 (3.7, 6.37)	4.15 (3.81, 6.62)	4.04 (3.68, 6.35)
Sense organs	phecode_SO_391-6	Cholesteatoma of middle ear	3.61 (3.27, 4.78)	3.64 (3.26, 4.89)	3.69 (3.34, 5.1)	3.56 (3.21, 4.75)
Sense organs	phecode_SO_391-7	Perforation of tympanic membrane	2.88 (2.47, 3.36)	2.89 (2.46, 3.37)	2.99 (2.49, 3.44)	2.86 (2.45, 3.38)
Sense organs	phecode_SO_391-8	Otosclerosis	2.93 (2.24, 4.62)	2.82 (2.23, 4.71)	3 (2.31, 5.07)	2.88 (2.23, 4.83)
Sense organs	phecode_SO_392	Otalgia and effusion of ear	2.58 (2.42, 2.69)	2.58 (2.42, 2.71)	2.59 (2.42, 2.72)	2.57 (2.4, 2.7)
Sense organs	phecode_SO_392-1	Otalgia [ear pain]	2.57 (2.42, 2.71)	2.59 (2.43, 2.74)	2.6 (2.43, 2.75)	2.58 (2.42, 2.73)
Sense organs	phecode_SO_392-2	Otorrhea	2.92 (2.62, 3.27)	2.98 (2.66, 3.31)	2.99 (2.68, 3.36)	2.97 (2.65, 3.29)
Sense organs	phecode_SO_393	Mastoiditis and related conditions	3.7 (3.2, 4.3)	3.91 (3.25, 4.41)	4.09 (3.37, 4.7)	3.86 (3.26, 4.49)
Sense organs	phecode_SO_394	Disorders of vestibular function	2.46 (2.34, 2.75)	2.4 (2.28, 2.66)	2.42 (2.3, 2.67)	2.39 (2.28, 2.65)
Sense organs	phecode_SO_394-1	Meniere's disease	2.41 (2.18, 2.58)	2.29 (2.09, 2.46)	2.35 (2.15, 2.54)	2.28 (2.09, 2.45)
Sense organs	phecode_SO_394-2	Vertigo	2.5 (2.37, 2.79)	2.43 (2.33, 2.72)	2.46 (2.34, 2.73)	2.44 (2.33, 2.71)
Sense organs	phecode_SO_394-21	Paroxysmal vertigo	2.52 (2.41, 2.76)	2.43 (2.36, 2.66)	2.46 (2.37, 2.67)	2.43 (2.35, 2.65)
Sense organs	phecode_SO_394-22	Vestibular neuronitis	2.64 (2.45, 2.85)	2.64 (2.48, 2.86)	2.66 (2.49, 2.88)	2.63 (2.47, 2.84)
Sense organs	phecode_SO_394-4	Abnormal vestibular function study	4.84 (4.28, 5.92)	5.21 (4.48, 6.56)	5.41 (4.75, 6.86)	5.2 (4.52, 6.52)
Sense organs	phecode_SO_395	Other diseases of inner ear	2.45 (2.31, 2.67)	2.43 (2.29, 2.64)	2.43 (2.29, 2.64)	2.42 (2.28, 2.62)
Sense organs	phecode_SO_395-1	Labyrinthitis	2.48 (2.33, 2.7)	2.45 (2.3, 2.68)	2.45 (2.29, 2.68)	2.44 (2.28, 2.67)
Sense organs	phecode_SO_396	Hearing impairment	2.47 (2.37, 2.62)	2.16 (2.1, 2.28)	2.19 (2.12, 2.31)	2.17 (2.09, 2.26)
Sense organs	phecode_SO_396-1	Conductive hearing loss	3.26 (2.97, 3.96)	3.3 (2.98, 3.96)	3.46 (3.03, 4.13)	3.28 (2.94, 3.9)
Sense organs	phecode_SO_396-2	Sensorineural hearing loss	2.73 (2.42, 3.03)	2.4 (2.17, 2.62)	2.45 (2.2, 2.68)	2.41 (2.16, 2.61)
Sense organs	phecode_SO_396-3	Mixed conductive and sensorineural hearing loss	3.86 (3.49, 5)	3.84 (3.44, 4.86)	3.99 (3.59, 5.33)	3.9 (3.48, 5)
Sense organs	phecode_SO_396-8	Bilateral hearing loss	2.98 (2.71, 3.58)	2.76 (2.54, 3.3)	2.88 (2.65, 3.48)	2.78 (2.55, 3.32)
Sense organs	phecode_SO_396-9	Unilateral hearing loss	3.4 (3.02, 4.1)	3.44 (3.03, 4.08)	3.6 (3.21, 4.28)	3.42 (3.06, 4.08)
Sense organs	phecode_SO_397	Other hearing abnormality	2.49 (2.36, 2.66)	2.48 (2.36, 2.65)	2.52 (2.37, 2.66)	2.51 (2.36, 2.65)
Sense organs	phecode_SO_397-1	Tinnitus	2.49 (2.34, 2.74)	2.5 (2.35, 2.74)	2.5 (2.36, 2.76)	2.48 (2.35, 2.73)
Sense organs	phecode_SO_398	Other disorders of ear	2.79 (2.6, 2.93)	2.79 (2.62, 2.94)	2.78 (2.62, 2.94)	2.79 (2.62, 2.94)
Sense organs	phecode_SO_399	Abnormal auditory function study	4.2 (3.67, 4.98)	4.57 (3.94, 5.18)	4.78 (4.16, 5.5)	4.59 (3.97, 5.21)
Symptoms	phecode_SS_800	Chest pain	2.49 (2.39, 2.64)	2.49 (2.39, 2.64)	2.54 (2.42, 2.7)	2.45 (2.34, 2.58)
Symptoms	phecode_SS_800-1	Chest pain on breathing	2.66 (2.48, 2.87)	2.67 (2.49, 2.89)	2.68 (2.5, 2.9)	2.66 (2.49, 2.88)
Symptoms	phecode_SS_800-11	Pleurodynia*	2.92 (2.73, 3.15)	2.93 (2.74, 3.21)	2.95 (2.79, 3.23)	2.96 (2.77, 3.22)
Symptoms	phecode_SS_800-2	Precordial pain	2.73 (2.57, 2.91)	2.76 (2.58, 2.92)	2.81 (2.62, 2.98)	2.73 (2.56, 2.89)
Symptoms	phecode_SS_805	Fever	3.04 (2.74, 3.37)	2.96 (2.69, 3.29)	3.14 (2.8, 3.6)	2.98 (2.67, 3.27)
Symptoms	phecode_SS_807	Malaise and fatigue	2.52 (2.37, 2.62)	2.52 (2.37, 2.61)	2.52 (2.36, 2.63)	2.49 (2.35, 2.6)
Symptoms	phecode_SS_807-1	Chronic fatigue syndrome	2.47 (2.36, 2.71)	2.45 (2.35, 2.68)	2.45 (2.35, 2.67)	2.45 (2.34, 2.65)
Symptoms	phecode_SS_807-11	Postviral fatigue syndrome*	2.42 (2.17, 2.8)	2.32 (2.09, 2.68)	2.32 (2.1, 2.69)	2.28 (2.07, 2.65)
Symptoms	phecode_SS_807-2	Weakness	2.9 (2.58, 3.14)	2.89 (2.58, 3.13)	2.92 (2.65, 3.22)	2.88 (2.6, 3.14)
Symptoms	phecode_SS_807-21	Muscle weakness (generalized)	2.88 (2.65, 3.16)	2.88 (2.65, 3.16)	2.96 (2.72, 3.21)	2.93 (2.68, 3.18)
Symptoms	phecode_SS_808	Syncope and collapse	2.72 (2.54, 2.88)	2.47 (2.3, 2.57)	2.49 (2.33, 2.66)	2.47 (2.29, 2.61)
Symptoms	phecode_SS_809	Pain	2.53 (2.45, 2.66)	2.52 (2.44, 2.66)	2.52 (2.44, 2.67)	2.51 (2.43, 2.65)
Symptoms	phecode_SS_809-1	Acute pain	3.32 (3.1, 3.78)	3.33 (3.13, 3.85)	3.41 (3.19, 3.95)	3.34 (3.14, 3.87)
Symptoms	phecode_SS_809-3	Pain in limb	2.51 (2.42, 2.65)	2.49 (2.41, 2.64)	2.49 (2.41, 2.65)	2.48 (2.4, 2.64)
Symptoms	phecode_SS_809-31	Pain in arm*	2.6 (2.51, 2.81)	2.58 (2.49, 2.8)	2.62 (2.5, 2.8)	2.58 (2.47, 2.77)
Symptoms	phecode_SS_809-32	Pain in leg*	2.76 (2.58, 3.05)	2.76 (2.58, 3.01)	2.8 (2.63, 3.02)	2.76 (2.6, 3)
Symptoms	phecode_SS_809-33	Pain in hand and fingers*	2.68 (2.52, 2.79)	2.68 (2.56, 2.81)	2.68 (2.55, 2.8)	2.67 (2.55, 2.79)
Symptoms	phecode_SS_809-34	Pain in foot and toes*	2.57 (2.49, 2.69)	2.57 (2.49, 2.69)	2.58 (2.48, 2.69)	2.58 (2.48, 2.69)
Symptoms	phecode_SS_810	Shock	3.03 (2.72, 3.3)	2.84 (2.6, 3.08)	3.19 (2.91, 3.44)	2.89 (2.63, 3.1)
Symptoms	phecode_SS_810-2	Cardiogenic shock	3.13 (2.82, 3.62)	2.85 (2.59, 3.27)	3.27 (2.94, 3.78)	2.99 (2.74, 3.52)
Symptoms	phecode_SS_811	Hypothermia, not associated with low environmental temperature	3.12 (2.74, 3.5)	3.07 (2.71, 3.43)	3.36 (2.98, 3.77)	3.16 (2.8, 3.53)
Symptoms	phecode_SS_812	Edema	2.65 (2.52, 2.9)	2.54 (2.4, 2.74)	2.62 (2.44, 2.81)	2.51 (2.37, 2.69)
Symptoms	phecode_SS_812-1	Generalized edema*	3.26 (2.86, 3.92)	3.12 (2.75, 3.71)	3.39 (0.37, 4.04)	3.31 (2.86, 3.94)
Symptoms	phecode_SS_812-2	Angioneurotic edema	2.81 (2.51, 3.2)	2.84 (2.55, 3.22)	2.84 (2.51, 3.25)	2.73 (2.44, 3.1)
Symptoms	phecode_SS_814	Jaundice	3.05 (2.72, 3.54)	2.94 (2.63, 3.38)	3.25 (2.9, 3.85)	2.96 (2.69, 3.46)
Symptoms	phecode_SS_815	Symptoms and signs concerning food and fluid intake	2.75 (2.55, 2.97)	2.7 (2.51, 2.91)	2.8 (2.61, 3.07)	2.71 (2.52, 2.88)
Symptoms	phecode_SS_817	Motion sickness	3.22 (2.93, 3.74)	3.46 (3.06, 4.15)	3.45 (3.08, 4.15)	3.45 (3.06, 4.16)
Symptoms	phecode_SS_819	General symptoms and other findings	2.81 (2.71, 3.09)	2.6 (2.51, 2.81)	2.61 (2.5, 2.81)	2.53 (2.44, 2.72)
Symptoms	phecode_SS_820	Elevated erythrocyte sedimentation rate	2.85 (2.63, 3.11)	2.81 (2.57, 3.08)	2.85 (1.17, 3.15)	2.8 (2.56, 3.07)
Symptoms	phecode_SS_821	Abnormality of red blood cells	2.87 (2.73, 3.14)	2.84 (2.71, 3.11)	2.93 (2.75, 3.22)	2.77 (2.65, 3.05)
Symptoms	phecode_SS_823	Abnormal serum enzyme levels	2.55 (2.41, 2.74)	2.54 (2.39, 2.71)	2.55 (2.39, 2.72)	2.51 (2.36, 2.68)
Symptoms	phecode_SS_823-1	Nonspecific elevation of levels of transaminase or lactic acid dehydrogenase [LDH]	3.71 (3.19, 4.28)	3.64 (3.11, 4.2)	4.03 (3.51, 4.79)	3.74 (3.3, 4.52)
Symptoms	phecode_SS_823-2	Abnormal levels of other serum enzymes	2.61 (2.47, 2.8)	2.58 (2.45, 2.77)	2.59 (2.45, 2.78)	2.58 (2.42, 2.75)
Symptoms	phecode_SS_824	Other abnormalities of plasma proteins*	2.83 (2.53, 3.22)	2.77 (2.52, 3.22)	2.83 (2.53, 3.29)	2.79 (2.49, 3.21)
Symptoms	phecode_SS_826	Other abnormal immunological findings in serum	2.87 (2.68, 3.42)	2.89 (2.67, 3.46)	3.05 (2.77, 3.61)	2.89 (2.66, 3.45)
Symptoms	phecode_SS_826-3	Raised antibody titer*	2.99 (2.72, 3.35)	3.13 (2.76, 3.41)	3.27 (2.91, 3.57)	3.17 (2.82, 3.48)
Symptoms	phecode_SS_826-4	Other and unspecified nonspecific immunological findings	3.27 (2.78, 4.02)	3.34 (2.78, 4.14)	3.39 (2.89, 4.4)	3.35 (2.82, 4.15)
Symptoms	phecode_SS_827	Toxicology findings	2.95 (2.73, 3.17)	3.05 (2.84, 3.37)	3.15 (2.91, 3.48)	3.09 (2.86, 3.32)
Symptoms	phecode_SS_827-1	Finding of alcohol in blood	3.13 (2.9, 3.38)	3.36 (3.1, 3.7)	3.48 (3.23, 3.83)	3.41 (3.11, 3.69)
Symptoms	phecode_SS_829	Abnormal findings on examination of blood	2.76 (2.64, 2.93)	2.33 (2.26, 2.47)	2.36 (2.27, 2.53)	2.3 (2.23, 2.46)
Symptoms	phecode_SS_829-2	Abnormal level of blood mineral*	2.83 (2.53, 3.31)	2.84 (2.53, 3.36)	2.92 (2.58, 3.52)	2.84 (2.53, 3.45)
Symptoms	phecode_SS_830	Proteinuria	2.59 (2.49, 2.67)	2.6 (2.48, 2.67)	2.66 (2.53, 2.76)	2.63 (2.51, 2.73)
Symptoms	phecode_SS_831	Glycosuria	2.37 (2.27, 2.53)	2.4 (2.29, 2.56)	2.52 (2.47, 2.69)	2.5 (2.44, 2.67)
Symptoms	phecode_SS_832	Other abnormal findings in urine	2.56 (2.46, 2.69)	2.53 (2.42, 2.66)	2.55 (2.42, 2.69)	2.53 (2.41, 2.67)
Symptoms	phecode_SS_832-5	Acetonuria	2.9 (2.67, 3.13)	2.91 (2.69, 3.15)	3.1 (2.92, 3.35)	3.05 (2.87, 3.3)
Symptoms	phecode_SS_832-6	Pyuria*	3.44 (3.15, 3.68)	3.55 (3.33, 3.94)	3.6 (3.36, 4.02)	3.55 (3.32, 3.94)
Symptoms	phecode_SS_834	Abnormal cytological findings in specimens from genital organs	2.75 (2.59, 2.83)	2.31 (2.2, 2.39)	2.32 (2.2, 2.39)	2.32 (2.2, 2.39)
Symptoms	phecode_SS_835	Cytology and pathology findings	2.54 (2.41, 2.69)	2.64 (2.5, 2.8)	2.62 (2.48, 2.78)	2.62 (2.48, 2.78)
Symptoms	phecode_SS_840	Allergy	2.63 (2.52, 2.73)	2.47 (2.37, 2.55)	2.47 (2.38, 2.55)	2.42 (2.34, 2.51)
Symptoms	phecode_SS_840-1	Food allergy	2.8 (2.56, 3.15)	2.81 (2.55, 3.09)	2.79 (2.53, 3.1)	2.79 (2.53, 3.07)
Symptoms	phecode_SS_840-2	Allergy to insects	2.55 (2.42, 2.76)	2.53 (2.39, 2.73)	2.53 (2.4, 2.73)	2.53 (2.39, 2.73)
Symptoms	phecode_SS_840-4	Latex allergy	3.2 (3.01, 3.6)	3.41 (3.16, 3.94)	3.48 (3.22, 3.98)	3.46 (3.19, 3.92)
Symptoms	phecode_SS_840-6	Drug and medical agent allergy	2.61 (2.46, 2.74)	2.41 (2.3, 2.54)	2.42 (2.3, 2.54)	2.38 (2.26, 2.49)
Symptoms	phecode_SS_840-61	Allergy to other anti-infective agents	2.48 (2.32, 2.61)	2.29 (2.16, 2.4)	2.28 (2.16, 2.42)	2.25 (2.13, 2.36)
Symptoms	phecode_SS_840-611	Penicillin allergy	2.37 (2.22, 2.56)	2.22 (2.09, 2.38)	2.21 (2.09, 2.4)	2.18 (2.05, 2.34)
Symptoms	phecode_SS_840-612	Allergy to antibiotic agent (excluding penicillin)	2.72 (2.54, 2.88)	2.5 (2.35, 2.64)	2.52 (2.37, 2.66)	2.48 (2.35, 2.62)
Symptoms	phecode_SS_840-613	Allergy to sulfonamides	2.8 (2.6, 3.06)	2.57 (2.39, 2.79)	2.64 (2.46, 2.88)	2.56 (2.39, 2.78)
Symptoms	phecode_SS_840-62	Allergy to anesthetic agent	2.93 (2.75, 3.36)	2.78 (2.61, 3.17)	2.85 (2.64, 3.22)	2.79 (2.62, 3.15)
Symptoms	phecode_SS_840-63	Allergy to narcotic agent	2.76 (2.63, 3)	2.55 (2.45, 2.77)	2.57 (2.48, 2.76)	2.52 (2.43, 2.72)
Symptoms	phecode_SS_840-64	Allergy to analgesic agent	2.65 (2.5, 2.84)	2.52 (2.38, 2.68)	2.51 (2.38, 2.69)	2.46 (2.35, 2.64)
Symptoms	phecode_SS_840-65	Allergy to serum and vaccine	2.92 (2.59, 3.39)	2.69 (2.4, 3.08)	2.94 (2.58, 3.39)	2.7 (2.38, 3.15)
Symptoms	phecode_SS_840-8	Allergies related to other diseases/symptoms	2.43 (2.29, 2.54)	2.43 (2.29, 2.54)	2.44 (2.31, 2.56)	2.41 (2.29, 2.53)
Symptoms	phecode_SS_840-9	Anaphylactic reaction	3 (2.59, 3.42)	3 (2.58, 3.38)	3.13 (2.64, 3.49)	2.92 (2.47, 3.24)
Symptoms	phecode_SS_844	Wheelchair dependence	2.66 (2.52, 2.84)	2.66 (2.52, 2.84)	2.67 (2.54, 2.86)	2.66 (2.52, 2.83)
Symptoms	phecode_SS_847	Transplated organ	2.47 (2.38, 2.58)	2.46 (0.22, 2.58)	2.58 (0.64, 2.71)	2.47 (0.21, 2.59)
Symptoms	phecode_SS_847-2	Kidney transplant	2.37 (2.28, 2.46)	2.37 (2.28, 2.46)	2.38 (2.26, 2.5)	2.35 (2.25, 2.43)
Symptoms	phecode_SS_847-7	Bone marrow transplant	2.77 (0.24, 2.94)	2.75 (0.15, 2.95)	2.99 (2.74, 3.19)	2.66 (0.05, 2.88)
Symptoms	phecode_SS_848	Nonspecific abnormal findings of other body structures	2.56 (2.33, 2.7)	2.52 (2.3, 2.66)	2.55 (2.41, 2.71)	2.52 (2.36, 2.66)
Symptoms	phecode_SS_849	Lack of expected normal physiological development in childhood	3.61 (3.1, 4.87)	3.65 (3.1, 4.82)	3.85 (3.26, 5.07)	3.61 (3.04, 4.54)
