# Supplementary material for: Medical history predicts phenome-wide disease onset and enables the rapid response to emerging health threats
Source: Nat Commun. 2025 Jan 10;16:585. doi: 10.1038/s41467-025-55879-x (PMC11724087; doi:10.1038/s41467-025-55879-x)
Supplement: Supplementary file 9 — Supplementary Data 7 [file 41467_2025_55879_MOESM9_ESM.xlsx]

## Sheet: ST7 - Discr. Performance Prim. 
Endpoint	Conventional Risk Score	Difference in C-Index	Significance
Ischemic stroke	Age+Sex	0.035 (0.031, 0.038)	*
	ASCVD	0.008 (0.005, 0.011)	*
	SCORE2	0.015 (0.012, 0.019)	*
	QRISK3	-0.001 (-0.004, 0.002)	n.s.
Ischemic heart disease	Age+Sex	0.038 (0.036, 0.04)	*
	ASCVD	0.008 (0.007, 0.01)	*
	SCORE2	0.016 (0.014, 0.018)	*
	QRISK3	-0.003 (-0.005, -0.001)	n.s.
Myocardial infarction	Age+Sex	0.05 (0.048, 0.053)	*
	ASCVD	0.012 (0.01, 0.014)	*
	SCORE2	0.021 (0.018, 0.023)	*
	QRISK3	0.002 (-0.001, 0.004)	n.s.
Heart failure	Age+Sex	0.073 (0.07, 0.076)	*
	ASCVD	0.035 (0.032, 0.038)	*
	SCORE2	0.046 (0.043, 0.048)	*
	QRISK3	0.014 (0.012, 0.017)	*
Cardiac arrest	Age+Sex	0.047 (0.039, 0.054)	*
	ASCVD	0.012 (0.006, 0.019)	*
	SCORE2	0.022 (0.015, 0.029)	*
	QRISK3	0.003 (-0.003, 0.01)	n.s.
All-Cause Death	Age+Sex	0.054 (0.052, 0.056)	*
	ASCVD	0.024 (0.022, 0.026)	*
	SCORE2	0.029 (0.027, 0.031)	*
	QRISK3	0.017 (0.015, 0.019)	*
Differences are considered significant when multiple-testing bonferroni-adjusted confidence intervals are not overlapping
