# Supplementary material for: Medical history predicts phenome-wide disease onset and enables the rapid response to emerging health threats
Source: Nat Commun. 2025 Jan 10;16:585. doi: 10.1038/s41467-025-55879-x (PMC11724087; doi:10.1038/s41467-025-55879-x)
Supplement: Supplementary file 10 — Supplementary Data 8 [file 41467_2025_55879_MOESM10_ESM.xlsx]

## Sheet: ST8 - Discr. Performance (UKBvs
					UK Biobank							All of Us					Summary
Category	Code	Name		Age+Sex	Age+Sex+MedicalHistory	Delta	Median(Delta)	Sign.		n (inc. events)	Age+Sex	Age+Sex+MedicalHistory	Delta	Median(Delta)	Sign.		Sign.	Label
Neoplasms	phecode_CA_101-4	Malignant neoplasm of the lower GI tract		0.664 (0.657, 0.673)	0.66 (0.653, 0.669)	-0.004 (-0.007, -0.001)	-0.004	-		678	0.684 (0.661, 0.71)	0.713 (0.692, 0.737)	0.03 (0.014, 0.044)	0.03	+		UKB: - | AoU: +	-+
Neoplasms	phecode_CA_120-13	Erythroid		0.646 (0.612, 0.68)	0.568 (0.507, 0.617)	-0.079 (-0.126, -0.019)	-0.079	-		118	0.675 (0.601, 0.745)	0.688 (0.246, 0.774)	0.011 (-0.459, 0.094)	0.011	ns		UKB: - | AoU: ns	-ns
Neoplasms	phecode_CA_105	Malignant neoplasm of the breast		0.757 (0.754, 0.761)	0.755 (0.751, 0.759)	-0.003 (-0.005, -0.001)	-0.003	-		1786	0.789 (0.776, 0.799)	0.797 (0.786, 0.811)	0.008 (-0.001, 0.015)	0.008	ns		UKB: - | AoU: ns	-ns
Neoplasms	phecode_CA_124-3	Polycythemia vera		0.645 (0.605, 0.684)	0.574 (0.529, 0.629)	-0.071 (-0.14, -0.014)	-0.071	-		117	0.675 (0.601, 0.746)	0.685 (0.249, 0.77)	0.008 (-0.457, 0.094)	0.008	ns		UKB: - | AoU: ns	-ns
Blood/Immune	phecode_BI_168-2	Hyper-coagulability		0.466 (0.44, 0.492)	0.406 (0.373, 0.44)	-0.06 (-0.1, -0.019)	-0.06	-		1169	0.542 (0.517, 0.568)	0.302 (0.268, 0.729)	-0.237 (-0.287, 0.194)	-0.237	ns		UKB: - | AoU: ns	-ns
Endocrine/Metab	phecode_EM_209-2	Hypopituitarism		0.625 (0.589, 0.657)	0.441 (0.39, 0.485)	-0.185 (-0.247, -0.127)	-0.185	-		181	0.589 (0.54, 0.655)	0.275 (0.195, 0.831)	-0.304 (-0.42, 0.236)	-0.304	ns		UKB: - | AoU: ns	-ns
Genetic	phecode_GE_976	Genetic diseases primary affecting the kidneys		0.539 (0.492, 0.586)	0.404 (0.353, 0.453)	-0.135 (-0.209, -0.063)	-0.135	-		122	0.534 (0.495, 0.6)	0.217 (0.137, 0.856)	-0.315 (-0.403, 0.335)	-0.315	ns		UKB: - | AoU: ns	-ns
Infections	phecode_ID_054-3	Hepatitis C		0.626 (0.58, 0.67)	0.411 (0.352, 0.472)	-0.215 (-0.279, -0.149)	-0.215	-		1295	0.658 (0.631, 0.679)	0.331 (0.286, 0.718)	-0.327 (-0.382, 0.068)	-0.327	ns		UKB: - | AoU: ns	-ns					Aggregated Summary							AoU
Infections	phecode_ID_054-31	Chronic hepatitis C		0.636 (0.591, 0.676)	0.378 (0.312, 0.435)	-0.259 (-0.345, -0.181)	-0.259	-		1296	0.658 (0.631, 0.679)	0.314 (0.285, 0.722)	-0.34 (-0.388, 0.071)	-0.34	ns		UKB: - | AoU: ns	-ns					Sign.	n (Endpoints)	Frequency				"+"	"ns"	"-"
Symptoms	phecode_SS_847-2	Kidney transplant		0.593 (0.55, 0.638)	0.852 (0.821, 0.889)	0.259 (0.211, 0.311)	0.259	+		387	0.563 (0.533, 0.601)	0.904 (0.882, 0.934)	0.341 (0.303, 0.386)	0.341	+		UKB: + | AoU: +	++					UKB: + | AoU: +	1115	0.734036			"+"	1115	221	78	1414
Respiratory	phecode_RE_488-8	Obesity hypoventilation syndrome [OHS]		0.504 (0.449, 0.572)	0.878 (0.849, 0.921)	0.374 (0.307, 0.436)	0.374	+		581	0.538 (0.512, 0.578)	0.829 (0.812, 0.854)	0.293 (0.25, 0.331)	0.293	+		UKB: + | AoU: +	++					UKB: + | AoU: ns	221	0.14549		UKB	"ns"	55	35	6	96
Endocrine/Metab	phecode_EM_202-1	Type 1 diabetes		0.614 (0.601, 0.628)	0.822 (0.809, 0.836)	0.207 (0.19, 0.223)	0.207	+		1004	0.545 (0.518, 0.567)	0.831 (0.813, 0.85)	0.286 (0.256, 0.311)	0.286	+		UKB: + | AoU: +	++					UKB: + | AoU: -	78	0.0513496			"-"	1	8	0	9
Genitourinary	phecode_GU_582-3	Renal dialysis		0.666 (0.64, 0.69)	0.782 (0.756, 0.81)	0.116 (0.083, 0.151)	0.116	+		913	0.626 (0.603, 0.649)	0.908 (0.153, 0.922)	0.281 (-0.481, 0.308)	0.281	ns		UKB: + | AoU: ns	+ns					UKB: ns | AoU: +	55	0.036208				1171	264	84	1519
Gastrointestinal	phecode_GI_542-5	Hepatorenal syndrome		0.691 (0.626, 0.747)	0.811 (0.754, 0.872)	0.119 (0.059, 0.197)	0.119	+		138	0.61 (0.525, 0.66)	0.89 (0.836, 0.923)	0.278 (0.216, 0.362)	0.278	+		UKB: + | AoU: +	++					UKB: ns | AoU: ns	35	0.0230415
Muscloskeletal	phecode_MS_701-12	Chronic osteomyelitis		0.593 (0.535, 0.654)	0.808 (0.747, 0.86)	0.215 (0.142, 0.291)	0.215	+		511	0.625 (0.598, 0.652)	0.888 (0.867, 0.908)	0.264 (0.231, 0.297)	0.264	+		UKB: + | AoU: +	++					UKB: - | AoU: ns	8	0.00526662
Genitourinary	phecode_GU_586-5	Renal sclerosis, unspecified		0.639 (0.598, 0.685)	0.778 (0.734, 0.829)	0.14 (0.088, 0.185)	0.14	+		504	0.598 (0.563, 0.632)	0.855 (0.821, 0.879)	0.255 (0.209, 0.305)	0.255	+		UKB: + | AoU: +	++					UKB: ns | AoU: -	6	0.00394997
Symptoms	phecode_SS_844	Wheelchair dependence		0.573 (0.547, 0.596)	0.844 (0.828, 0.858)	0.27 (0.245, 0.302)	0.27	+		824	0.607 (0.583, 0.628)	0.862 (0.843, 0.882)	0.255 (0.232, 0.282)	0.255	+		UKB: + | AoU: +	++					UKB: - | AoU: +	1	0.000658328
Neurological	phecode_NS_330-12	Partial epilepsy		0.538 (0.507, 0.571)	0.729 (0.699, 0.761)	0.19 (0.147, 0.229)	0.19	+		514	0.536 (0.504, 0.565)	0.786 (0.754, 0.819)	0.251 (0.213, 0.291)	0.251	+		UKB: + | AoU: +	++
Sense organs	phecode_SO_374-42	Diabetic retinopathy		0.595 (0.585, 0.606)	0.96 (0.957, 0.963)	0.365 (0.355, 0.374)	0.365	+		1167	0.615 (0.596, 0.632)	0.859 (0.843, 0.874)	0.243 (0.219, 0.266)	0.243	+		UKB: + | AoU: +	++
Endocrine/Metab	phecode_EM_204-3	Hypoglycemia		0.642 (0.631, 0.658)	0.857 (0.846, 0.871)	0.215 (0.196, 0.229)	0.215	+		3152	0.552 (0.54, 0.57)	0.794 (0.783, 0.804)	0.242 (0.23, 0.256)	0.242	+		UKB: + | AoU: +	++
Gastrointestinal	phecode_GI_542-4	Portal hypertension		0.641 (0.616, 0.663)	0.798 (0.776, 0.817)	0.156 (0.136, 0.184)	0.156	+		747	0.608 (0.581, 0.637)	0.845 (0.822, 0.867)	0.237 (0.2, 0.275)	0.237	+		UKB: + | AoU: +	++
Genitourinary	phecode_GU_582-21	End stage renal disease [CDK, stage 5]		0.687 (0.669, 0.701)	0.86 (0.846, 0.873)	0.173 (0.159, 0.19)	0.173	+		1139	0.624 (0.603, 0.646)	0.86 (0.84, 0.875)	0.236 (0.21, 0.263)	0.236	+		UKB: + | AoU: +	++
Cardiovascular	phecode_CV_444-13	Esophageal varices		0.64 (0.617, 0.662)	0.77 (0.744, 0.792)	0.13 (0.105, 0.155)	0.13	+		470	0.62 (0.594, 0.647)	0.857 (0.836, 0.879)	0.235 (0.191, 0.276)	0.235	+		UKB: + | AoU: +	++
Endocrine/Metab	phecode_EM_208-22	Secondary hyperparathyroidism		0.602 (0.525, 0.672)	0.835 (0.786, 0.893)	0.234 (0.163, 0.331)	0.234	+		1242	0.638 (0.618, 0.658)	0.873 (0.861, 0.885)	0.235 (0.212, 0.256)	0.235	+		UKB: + | AoU: +	++
Cardiovascular	phecode_CV_440-12	Portal vein thrombosis		0.636 (0.6, 0.683)	0.699 (0.66, 0.739)	0.063 (0.022, 0.11)	0.063	+		208	0.578 (0.521, 0.618)	0.812 (0.73, 0.859)	0.234 (0.186, 0.308)	0.234	+		UKB: + | AoU: +	++
Infections	phecode_ID_052-5	Cytomegalovirus [CMV]		0.479 (0.437, 0.527)	0.662 (0.605, 0.717)	0.183 (0.114, 0.239)	0.183	+		254	0.607 (0.562, 0.664)	0.841 (0.796, 0.884)	0.233 (0.166, 0.312)	0.233	+		UKB: + | AoU: +	++
Gastrointestinal	phecode_GI_542-3	Hepatic failure		0.641 (0.619, 0.662)	0.755 (0.734, 0.775)	0.114 (0.089, 0.135)	0.114	+		998	0.604 (0.581, 0.624)	0.834 (0.813, 0.852)	0.23 (0.202, 0.261)	0.23	+		UKB: + | AoU: +	++
Infections	phecode_ID_074	Aspergillosis		0.6 (0.564, 0.635)	0.783 (0.744, 0.826)	0.183 (0.136, 0.232)	0.183	+		155	0.588 (0.53, 0.641)	0.816 (0.769, 0.863)	0.228 (0.162, 0.305)	0.228	+		UKB: + | AoU: +	++
Genitourinary	phecode_GU_588-1	Disorders resulting from impaired renal function		0.629 (0.577, 0.681)	0.791 (0.74, 0.838)	0.161 (0.076, 0.234)	0.161	+		1526	0.644 (0.626, 0.656)	0.871 (0.858, 0.882)	0.227 (0.208, 0.248)	0.227	+		UKB: + | AoU: +	++
Endocrine/Metab	phecode_EM_202-4	Other specified diabetes*		0.581 (0.575, 0.587)	0.941 (0.939, 0.944)	0.36 (0.354, 0.367)	0.36	+		1634	0.586 (0.561, 0.603)	0.811 (0.798, 0.823)	0.225 (0.21, 0.245)	0.225	+		UKB: + | AoU: +	++
Blood/Immune	phecode_BI_179-9	Immunodeficiency NOS		0.34 (0.286, 0.381)	0.845 (0.815, 0.883)	0.505 (0.446, 0.58)	0.505	+		2657	0.56 (0.548, 0.571)	0.783 (0.77, 0.796)	0.224 (0.204, 0.245)	0.224	+		UKB: + | AoU: +	++
Cardiovascular	phecode_CV_441	Arteriovenous malformation		0.525 (0.48, 0.584)	0.623 (0.568, 0.667)	0.097 (0.041, 0.15)	0.097	+		628	0.569 (0.54, 0.601)	0.791 (0.764, 0.817)	0.221 (0.18, 0.26)	0.221	+		UKB: + | AoU: +	++
Neurological	phecode_NS_342-2	Quadriplegia		0.568 (0.502, 0.633)	0.715 (0.659, 0.782)	0.146 (0.063, 0.232)	0.146	+		128	0.608 (0.547, 0.669)	0.823 (0.773, 0.869)	0.216 (0.136, 0.279)	0.216	+		UKB: + | AoU: +	++
Gastrointestinal	phecode_GI_532-1	Intestinal fistula		0.606 (0.588, 0.626)	0.697 (0.677, 0.72)	0.091 (0.07, 0.109)	0.091	+		500	0.515 (0.497, 0.549)	0.732 (0.703, 0.76)	0.215 (0.17, 0.254)	0.215	+		UKB: + | AoU: +	++
Gastrointestinal	phecode_GI_554-12	Chronic pancreatitis		0.635 (0.605, 0.665)	0.764 (0.741, 0.792)	0.129 (0.099, 0.159)	0.129	+		580	0.565 (0.541, 0.601)	0.781 (0.753, 0.805)	0.215 (0.177, 0.253)	0.215	+		UKB: + | AoU: +	++
Neurological	phecode_NS_346-3	Anoxic brain damage		0.669 (0.635, 0.701)	0.717 (0.684, 0.753)	0.048 (0.012, 0.095)	0.048	+		205	0.582 (0.541, 0.627)	0.797 (0.74, 0.827)	0.214 (0.157, 0.271)	0.214	+		UKB: + | AoU: +	++
Infections	phecode_ID_015	Clostridium		0.643 (0.624, 0.666)	0.73 (0.707, 0.75)	0.087 (0.065, 0.105)	0.087	+		949	0.566 (0.541, 0.586)	0.773 (0.753, 0.793)	0.206 (0.177, 0.23)	0.206	+		UKB: + | AoU: +	++
Neurological	phecode_NS_343	Disorders of autonomic nervous system		0.549 (0.526, 0.573)	0.76 (0.737, 0.781)	0.21 (0.178, 0.243)	0.21	+		2193	0.554 (0.535, 0.566)	0.76 (0.748, 0.775)	0.206 (0.188, 0.228)	0.206	+		UKB: + | AoU: +	++
Dermatological	phecode_DE_664-42	Psoriatic arthropathy		0.418 (0.393, 0.441)	0.754 (0.735, 0.774)	0.336 (0.305, 0.366)	0.336	+		336	0.544 (0.508, 0.588)	0.747 (0.715, 0.785)	0.205 (0.159, 0.262)	0.205	+		UKB: + | AoU: +	++
Respiratory	phecode_RE_468-22	Pneumonia due to Pseudomonas		0.679 (0.635, 0.725)	0.819 (0.769, 0.862)	0.14 (0.071, 0.195)	0.14	+		167	0.629 (0.57, 0.704)	0.837 (0.792, 0.887)	0.205 (0.141, 0.271)	0.205	+		UKB: + | AoU: +	++
Endocrine/Metab	phecode_EM_256-6	Fluid overload		0.695 (0.679, 0.713)	0.797 (0.782, 0.812)	0.101 (0.088, 0.118)	0.101	+		2380	0.616 (0.604, 0.629)	0.82 (0.805, 0.833)	0.204 (0.187, 0.218)	0.204	+		UKB: + | AoU: +	++
Symptoms	phecode_SS_831	Glycosuria		0.547 (0.536, 0.561)	0.922 (0.918, 0.926)	0.375 (0.361, 0.385)	0.375	+		260	0.547 (0.501, 0.594)	0.75 (0.699, 0.799)	0.204 (0.127, 0.287)	0.204	+		UKB: + | AoU: +	++
Blood/Immune	phecode_BI_179	Immunodeficiencies		0.502 (0.476, 0.529)	0.748 (0.722, 0.78)	0.247 (0.206, 0.288)	0.247	+		2920	0.567 (0.554, 0.576)	0.769 (0.757, 0.779)	0.202 (0.184, 0.224)	0.202	+		UKB: + | AoU: +	++
Neurological	phecode_NS_330-11	Generalized epilepsy		0.542 (0.511, 0.575)	0.71 (0.674, 0.742)	0.169 (0.128, 0.212)	0.169	+		405	0.579 (0.545, 0.622)	0.781 (0.202, 0.819)	0.202 (-0.405, 0.243)	0.202	ns		UKB: + | AoU: ns	+ns
Gastrointestinal	phecode_GI_526-12	Intestinal infection due to C. difficile		0.647 (0.626, 0.665)	0.732 (0.705, 0.751)	0.085 (0.061, 0.111)	0.085	+		874	0.571 (0.549, 0.593)	0.773 (0.751, 0.794)	0.201 (0.174, 0.228)	0.201	+		UKB: + | AoU: +	++
Infections	phecode_ID_015-2	Clostridium difficile		0.646 (0.627, 0.67)	0.731 (0.707, 0.756)	0.085 (0.058, 0.108)	0.085	+		874	0.571 (0.549, 0.593)	0.773 (0.751, 0.794)	0.201 (0.174, 0.228)	0.201	+		UKB: + | AoU: +	++
Gastrointestinal	phecode_GI_516-1	Pyloric stenosis		0.639 (0.593, 0.684)	0.684 (0.649, 0.725)	0.045 (0.012, 0.085)	0.045	+		165	0.56 (0.508, 0.625)	0.761 (0.711, 0.813)	0.2 (0.141, 0.255)	0.2	+		UKB: + | AoU: +	++
Blood/Immune	phecode_BI_161	Hemolytic anemias (not specified as genetic)		0.644 (0.591, 0.691)	0.698 (0.634, 0.76)	0.053 (0.004, 0.106)	0.053	+		152	0.576 (0.507, 0.634)	0.778 (0.723, 0.827)	0.199 (0.124, 0.281)	0.199	+		UKB: + | AoU: +	++
Blood/Immune	phecode_BI_161-2	Extrinsic (acquired) hemolytic anemias		0.644 (0.598, 0.686)	0.696 (0.639, 0.745)	0.053 (0.01, 0.102)	0.053	+		152	0.576 (0.507, 0.634)	0.778 (0.723, 0.827)	0.199 (0.124, 0.281)	0.199	+		UKB: + | AoU: +	++
Cardiovascular	phecode_CV_414-2	Dilated cardiomyopathy*		0.668 (0.645, 0.691)	0.737 (0.71, 0.759)	0.069 (0.049, 0.088)	0.069	+		783	0.636 (0.616, 0.66)	0.835 (0.813, 0.852)	0.198 (0.173, 0.223)	0.198	+		UKB: + | AoU: +	++
Neurological	phecode_NS_333-5	Parasomnias		0.514 (0.45, 0.573)	0.816 (0.782, 0.861)	0.301 (0.231, 0.38)	0.301	+		785	0.529 (0.508, 0.569)	0.727 (0.706, 0.75)	0.198 (0.145, 0.235)	0.198	+		UKB: + | AoU: +	++
Cardiovascular	phecode_CV_424-1	Left heart failure		0.725 (0.717, 0.731)	0.791 (0.783, 0.799)	0.066 (0.059, 0.074)	0.066	+		766	0.653 (0.623, 0.672)	0.849 (0.829, 0.87)	0.197 (0.175, 0.224)	0.197	+		UKB: + | AoU: +	++
Infections	phecode_ID_025	Enterococcus		0.683 (0.649, 0.718)	0.751 (0.723, 0.788)	0.068 (0.031, 0.109)	0.068	+		855	0.606 (0.579, 0.63)	0.802 (0.78, 0.821)	0.197 (0.173, 0.22)	0.197	+		UKB: + | AoU: +	++
Muscloskeletal	phecode_MS_705-11	Rheumatoid arthritis without rheumatoid factor*		0.589 (0.565, 0.615)	0.776 (0.755, 0.799)	0.188 (0.157, 0.213)	0.188	+		431	0.644 (0.607, 0.673)	0.839 (0.803, 0.866)	0.197 (0.156, 0.238)	0.197	+		UKB: + | AoU: +	++
Symptoms	phecode_SS_847	Transplated organ		0.568 (0.545, 0.589)	0.648 (0.624, 0.672)	0.08 (0.049, 0.11)	0.08	+		999	0.596 (0.573, 0.615)	0.793 (0.183, 0.82)	0.196 (-0.426, 0.228)	0.196	ns		UKB: + | AoU: ns	+ns
Endocrine/Metab	phecode_EM_256-32	Alkalosis		0.645 (0.605, 0.681)	0.714 (0.677, 0.752)	0.069 (0.031, 0.112)	0.069	+		895	0.586 (0.562, 0.614)	0.78 (0.76, 0.804)	0.195 (0.173, 0.219)	0.195	+		UKB: + | AoU: +	++
Mental	phecode_MB_280-13	Alcoholic liver disease		0.657 (0.638, 0.678)	0.814 (0.799, 0.83)	0.157 (0.139, 0.175)	0.157	+		690	0.641 (0.608, 0.669)	0.836 (0.815, 0.862)	0.195 (0.156, 0.236)	0.195	+		UKB: + | AoU: +	++
Gastrointestinal	phecode_GI_555	Ascites		0.617 (0.607, 0.634)	0.686 (0.673, 0.698)	0.068 (0.055, 0.082)	0.068	+		2180	0.552 (0.534, 0.569)	0.744 (0.73, 0.759)	0.192 (0.171, 0.21)	0.192	+		UKB: + | AoU: +	++
Respiratory	phecode_RE_488-11	Orthopnea		0.521 (0.457, 0.585)	0.935 (0.912, 0.956)	0.413 (0.35, 0.478)	0.413	+		599	0.589 (0.565, 0.615)	0.781 (0.755, 0.806)	0.192 (0.156, 0.224)	0.192	+		UKB: + | AoU: +	++
Cardiovascular	phecode_CV_410-3	Myocarditis		0.55 (0.503, 0.592)	0.62 (0.566, 0.678)	0.07 (0.012, 0.128)	0.07	+		158	0.551 (0.494, 0.616)	0.738 (0.667, 0.785)	0.189 (0.114, 0.252)	0.189	+		UKB: + | AoU: +	++
Cardiovascular	phecode_CV_416-3	Ventricular fibrillation and flutter		0.721 (0.696, 0.749)	0.755 (0.726, 0.781)	0.033 (0.014, 0.055)	0.033	+		286	0.668 (0.62, 0.708)	0.859 (0.832, 0.891)	0.189 (0.151, 0.239)	0.189	+		UKB: + | AoU: +	++
Infections	phecode_ID_009	Pseudomonas		0.664 (0.647, 0.678)	0.784 (0.769, 0.8)	0.12 (0.1, 0.138)	0.12	+		251	0.628 (0.578, 0.694)	0.815 (0.782, 0.855)	0.188 (0.14, 0.236)	0.188	+		UKB: + | AoU: +	++
Blood/Immune	phecode_BI_174-2	Splenomegaly		0.645 (0.623, 0.672)	0.728 (0.706, 0.76)	0.083 (0.058, 0.111)	0.083	+		1270	0.563 (0.538, 0.581)	0.749 (0.722, 0.767)	0.187 (0.159, 0.21)	0.187	+		UKB: + | AoU: +	++
Gastrointestinal	phecode_GI_540-4	Alcoholic hepatitis		0.695 (0.652, 0.745)	0.82 (0.781, 0.867)	0.125 (0.08, 0.173)	0.125	+		271	0.658 (0.614, 0.694)	0.846 (0.809, 0.886)	0.187 (0.142, 0.243)	0.187	+		UKB: + | AoU: +	++
Sense organs	phecode_SO_374-8	Retinal edema		0.625 (0.59, 0.671)	0.923 (0.909, 0.935)	0.298 (0.258, 0.335)	0.298	+		731	0.664 (0.643, 0.683)	0.852 (0.836, 0.871)	0.187 (0.162, 0.211)	0.187	+		UKB: + | AoU: +	++
Endocrine/Metab	phecode_EM_247-3	Disorders of phosphorus metabolism		0.636 (0.611, 0.658)	0.695 (0.67, 0.72)	0.059 (0.035, 0.087)	0.059	+		2466	0.58 (0.567, 0.594)	0.766 (0.75, 0.779)	0.186 (0.171, 0.203)	0.186	+		UKB: + | AoU: +	++
Genitourinary	phecode_GU_585-1	Renal colic		0.579 (0.556, 0.599)	0.706 (0.69, 0.723)	0.128 (0.107, 0.15)	0.128	+		448	0.531 (0.502, 0.562)	0.716 (0.685, 0.745)	0.186 (0.142, 0.228)	0.186	+		UKB: + | AoU: +	++
Respiratory	phecode_RE_479-32	Chronic respiratory failure		0.638 (0.605, 0.678)	0.755 (0.711, 0.791)	0.118 (0.05, 0.167)	0.118	+		1882	0.659 (0.641, 0.675)	0.843 (0.818, 0.863)	0.185 (0.152, 0.213)	0.185	+		UKB: + | AoU: +	++
Endocrine/Metab	phecode_EM_247-42	Hypomagnesemia*		0.653 (0.586, 0.737)	0.805 (0.736, 0.872)	0.152 (0.072, 0.225)	0.152	+		3967	0.572 (0.561, 0.585)	0.755 (0.743, 0.766)	0.183 (0.169, 0.197)	0.183	+		UKB: + | AoU: +	++
Infections	phecode_ID_011	Klebsiella		0.662 (0.643, 0.682)	0.75 (0.728, 0.767)	0.088 (0.065, 0.109)	0.088	+		109	0.63 (0.566, 0.696)	0.813 (0.754, 0.869)	0.183 (0.107, 0.265)	0.183	+		UKB: + | AoU: +	++
Neurological	phecode_NS_324-35	Myoclonus		0.6 (0.548, 0.657)	0.682 (0.621, 0.736)	0.082 (0.016, 0.134)	0.082	+		329	0.561 (0.518, 0.597)	0.741 (0.698, 0.775)	0.183 (0.146, 0.219)	0.183	+		UKB: + | AoU: +	++
Dermatological	phecode_DE_664-41	Psoriasis vulgaris*		0.382 (0.345, 0.427)	0.712 (0.665, 0.763)	0.331 (0.264, 0.39)	0.331	+		280	0.574 (0.533, 0.621)	0.754 (0.711, 0.798)	0.182 (0.114, 0.24)	0.182	+		UKB: + | AoU: +	++
Endocrine/Metab	phecode_EM_211-2	Adrenocortical insufficiency		0.545 (0.516, 0.57)	0.728 (0.695, 0.759)	0.183 (0.147, 0.218)	0.183	+		754	0.57 (0.548, 0.593)	0.754 (0.726, 0.78)	0.182 (0.15, 0.209)	0.182	+		UKB: + | AoU: +	++
Infections	phecode_ID_002-1	Staphylococcus aureus		0.618 (0.607, 0.632)	0.731 (0.716, 0.746)	0.113 (0.098, 0.128)	0.113	+		2454	0.573 (0.558, 0.585)	0.755 (0.739, 0.769)	0.182 (0.162, 0.2)	0.182	+		UKB: + | AoU: +	++
Infections	phecode_ID_002	Staphylococcus		0.621 (0.612, 0.63)	0.718 (0.708, 0.728)	0.097 (0.087, 0.107)	0.097	+		2454	0.573 (0.558, 0.585)	0.753 (0.737, 0.767)	0.18 (0.159, 0.197)	0.18	+		UKB: + | AoU: +	++
Blood/Immune	phecode_BI_174	Diseases of spleen		0.619 (0.602, 0.635)	0.711 (0.693, 0.728)	0.093 (0.071, 0.112)	0.093	+		1656	0.556 (0.536, 0.574)	0.734 (0.717, 0.75)	0.179 (0.153, 0.205)	0.179	+		UKB: + | AoU: +	++
Neurological	phecode_NS_320	Meningitis		0.526 (0.488, 0.564)	0.635 (0.598, 0.685)	0.108 (0.059, 0.152)	0.108	+		278	0.52 (0.499, 0.558)	0.699 (0.651, 0.739)	0.179 (0.116, 0.233)	0.179	+		UKB: + | AoU: +	++
Neurological	phecode_NS_345	Encephalopathy		0.614 (0.58, 0.653)	0.754 (0.709, 0.789)	0.14 (0.093, 0.184)	0.14	+		2559	0.612 (0.6, 0.627)	0.79 (0.78, 0.804)	0.179 (0.161, 0.192)	0.179	+		UKB: + | AoU: +	++
Gastrointestinal	phecode_GI_517-1	Acute vascular insufficiency of intestine		0.683 (0.655, 0.717)	0.724 (0.698, 0.757)	0.041 (0.013, 0.075)	0.041	+		136	0.606 (0.546, 0.658)	0.786 (0.743, 0.835)	0.178 (0.123, 0.233)	0.178	+		UKB: + | AoU: +	++
Gastrointestinal	phecode_GI_526-2	Viral enteritis		0.517 (0.503, 0.53)	0.783 (0.772, 0.791)	0.265 (0.249, 0.281)	0.265	+		237	0.543 (0.508, 0.594)	0.722 (0.681, 0.766)	0.178 (0.123, 0.245)	0.178	+		UKB: + | AoU: +	++
Endocrine/Metab	phecode_EM_247-4	Disorders of magnesium metabolism		0.641 (0.625, 0.657)	0.749 (0.733, 0.769)	0.108 (0.09, 0.129)	0.108	+		3920	0.572 (0.56, 0.587)	0.75 (0.738, 0.758)	0.177 (0.163, 0.193)	0.177	+		UKB: + | AoU: +	++
Neurological	phecode_NS_341-6	Cauda equina syndrome		0.576 (0.528, 0.613)	0.686 (0.648, 0.729)	0.11 (0.061, 0.161)	0.11	+		173	0.625 (0.577, 0.67)	0.802 (0.753, 0.848)	0.177 (0.118, 0.223)	0.177	+		UKB: + | AoU: +	++
Infections	phecode_ID_092-1	Systemic inflammatory response syndrome		0.664 (0.639, 0.695)	0.734 (0.711, 0.758)	0.07 (0.041, 0.096)	0.07	+		1118	0.535 (0.512, 0.558)	0.712 (0.69, 0.739)	0.176 (0.148, 0.205)	0.176	+		UKB: + | AoU: +	++
Sense organs	phecode_SO_377-5	Vitreous hemorrhage		0.599 (0.572, 0.625)	0.668 (0.642, 0.697)	0.069 (0.037, 0.1)	0.069	+		358	0.611 (0.57, 0.651)	0.786 (0.745, 0.832)	0.175 (0.13, 0.225)	0.175	+		UKB: + | AoU: +	++
Symptoms	phecode_SS_810-2	Cardiogenic shock		0.736 (0.708, 0.77)	0.779 (0.744, 0.814)	0.042 (0.004, 0.077)	0.042	+		615	0.674 (0.653, 0.7)	0.848 (0.826, 0.869)	0.174 (0.145, 0.207)	0.174	+		UKB: + | AoU: +	++
Gastrointestinal	phecode_GI_542-11	Cirrhosis of liver		0.654 (0.637, 0.671)	0.812 (0.794, 0.826)	0.158 (0.139, 0.175)	0.158	+		1544	0.606 (0.588, 0.626)	0.779 (0.764, 0.794)	0.173 (0.152, 0.2)	0.173	+		UKB: + | AoU: +	++
Endocrine/Metab	phecode_EM_256-31	Acidosis		0.661 (0.648, 0.673)	0.789 (0.778, 0.802)	0.127 (0.114, 0.143)	0.127	+		5540	0.591 (0.579, 0.601)	0.763 (0.755, 0.772)	0.172 (0.162, 0.186)	0.172	+		UKB: + | AoU: +	++
Infections	phecode_ID_092-2	Sepsis		0.654 (0.649, 0.661)	0.71 (0.703, 0.717)	0.055 (0.049, 0.061)	0.055	+		3691	0.569 (0.553, 0.583)	0.74 (0.729, 0.753)	0.171 (0.159, 0.185)	0.171	+		UKB: + | AoU: +	++
Respiratory	phecode_RE_468-5	Pneumonia due to fungus		0.631 (0.6, 0.662)	0.756 (0.721, 0.793)	0.125 (0.07, 0.175)	0.125	+		408	0.568 (0.53, 0.605)	0.741 (0.7, 0.778)	0.171 (0.128, 0.216)	0.171	+		UKB: + | AoU: +	++
Symptoms	phecode_SS_810	Shock		0.677 (0.655, 0.702)	0.74 (0.715, 0.76)	0.063 (0.04, 0.084)	0.063	+		2499	0.625 (0.612, 0.638)	0.796 (0.784, 0.809)	0.171 (0.152, 0.187)	0.171	+		UKB: + | AoU: +	++
Cardiovascular	phecode_CV_420	Cardiac arrest		0.708 (0.695, 0.72)	0.755 (0.742, 0.769)	0.047 (0.034, 0.058)	0.047	+		1089	0.635 (0.613, 0.653)	0.805 (0.784, 0.823)	0.17 (0.14, 0.194)	0.17	+		UKB: + | AoU: +	++
Respiratory	phecode_RE_480	Pulmonary edema		0.68 (0.659, 0.701)	0.779 (0.76, 0.803)	0.099 (0.079, 0.119)	0.099	+		2156	0.627 (0.61, 0.644)	0.797 (0.782, 0.809)	0.17 (0.154, 0.188)	0.17	+		UKB: + | AoU: +	++
Neurological	phecode_NS_342-1	Paraplegia/Diplegia		0.566 (0.523, 0.614)	0.714 (0.675, 0.753)	0.149 (0.098, 0.191)	0.149	+		282	0.582 (0.532, 0.627)	0.751 (0.28, 0.799)	0.169 (-0.31, 0.226)	0.169	ns		UKB: + | AoU: ns	+ns
Respiratory	phecode_RE_468-1	Viral pneumonia		0.601 (0.572, 0.628)	0.697 (0.663, 0.724)	0.096 (0.066, 0.121)	0.096	+		2808	0.565 (0.55, 0.575)	0.733 (0.722, 0.745)	0.169 (0.155, 0.182)	0.169	+		UKB: + | AoU: +	++
Muscloskeletal	phecode_MS_701	Osteomyelitis, periostitis, and other infections involving bone		0.636 (0.614, 0.661)	0.772 (0.751, 0.799)	0.137 (0.112, 0.157)	0.137	+		1489	0.62 (0.6, 0.637)	0.786 (0.769, 0.802)	0.167 (0.139, 0.189)	0.167	+		UKB: + | AoU: +	++
Muscloskeletal	phecode_MS_701-1	Osteomyelitis		0.633 (0.608, 0.654)	0.775 (0.754, 0.797)	0.143 (0.118, 0.174)	0.143	+		1481	0.62 (0.6, 0.638)	0.787 (0.769, 0.801)	0.167 (0.14, 0.19)	0.167	+		UKB: + | AoU: +	++
Muscloskeletal	phecode_MS_712-4	Ankylosis of joint		0.441 (0.374, 0.519)	0.692 (0.618, 0.773)	0.252 (0.151, 0.339)	0.252	+		228	0.583 (0.532, 0.629)	0.75 (0.706, 0.794)	0.167 (0.116, 0.215)	0.167	+		UKB: + | AoU: +	++
Endocrine/Metab	phecode_EM_256-3	Mixed disorder of acid-base balance		0.66 (0.648, 0.673)	0.78 (0.769, 0.789)	0.12 (0.104, 0.131)	0.12	+		5945	0.593 (0.583, 0.604)	0.76 (0.752, 0.769)	0.166 (0.155, 0.179)	0.166	+		UKB: + | AoU: +	++
Infections	phecode_ID_004-2	Group A Streptococcus		0.553 (0.511, 0.598)	0.626 (0.584, 0.668)	0.072 (0.025, 0.119)	0.072	+		138	0.558 (0.51, 0.611)	0.725 (0.645, 0.775)	0.165 (0.089, 0.243)	0.165	+		UKB: + | AoU: +	++
Infections	phecode_ID_092	Bacteremia, Sepsis, and SIRS		0.655 (0.649, 0.661)	0.71 (0.702, 0.716)	0.055 (0.049, 0.063)	0.055	+		4345	0.573 (0.558, 0.584)	0.738 (0.726, 0.75)	0.165 (0.155, 0.176)	0.165	+		UKB: + | AoU: +	++
Gastrointestinal	phecode_GI_522-11	Crohn's disease		0.499 (0.477, 0.519)	0.702 (0.685, 0.722)	0.203 (0.178, 0.231)	0.203	+		423	0.558 (0.503, 0.591)	0.721 (0.685, 0.766)	0.164 (0.112, 0.226)	0.164	+		UKB: + | AoU: +	++
Muscloskeletal	phecode_MS_728-1	Chondromalacia		0.574 (0.539, 0.603)	0.699 (0.673, 0.726)	0.126 (0.096, 0.165)	0.126	+		1054	0.558 (0.534, 0.579)	0.723 (0.702, 0.748)	0.164 (0.133, 0.193)	0.164	+		UKB: + | AoU: +	++
Gastrointestinal	phecode_GI_546-31	Hepatosplenomegaly*		0.613 (0.539, 0.683)	0.735 (0.675, 0.796)	0.122 (0.049, 0.212)	0.122	+		363	0.586 (0.552, 0.626)	0.749 (0.712, 0.799)	0.162 (0.101, 0.218)	0.162	+		UKB: + | AoU: +	++
Gastrointestinal	phecode_GI_542-1	Fibrosis and cirrhosis of liver		0.645 (0.629, 0.66)	0.799 (0.784, 0.815)	0.154 (0.132, 0.172)	0.154	+		1791	0.602 (0.583, 0.623)	0.763 (0.748, 0.775)	0.161 (0.14, 0.182)	0.161	+		UKB: + | AoU: +	++
Gastrointestinal	phecode_GI_542-7	Chronic nonalcoholic liver disease		0.641 (0.623, 0.659)	0.803 (0.788, 0.818)	0.163 (0.142, 0.182)	0.163	+		1773	0.603 (0.586, 0.623)	0.764 (0.75, 0.779)	0.161 (0.142, 0.184)	0.161	+		UKB: + | AoU: +	++
Gastrointestinal	phecode_GI_542-8	Biliary cirrhosis		0.645 (0.616, 0.681)	0.749 (0.71, 0.788)	0.104 (0.062, 0.145)	0.104	+		105	0.587 (0.52, 0.661)	0.75 (0.661, 0.812)	0.161 (0.04, 0.257)	0.161	+		UKB: + | AoU: +	++
Gastrointestinal	phecode_GI_546-3	Hepatomegaly		0.6 (0.563, 0.633)	0.669 (0.631, 0.699)	0.069 (0.029, 0.111)	0.069	+		2138	0.518 (0.502, 0.532)	0.679 (0.663, 0.701)	0.161 (0.139, 0.186)	0.161	+		UKB: + | AoU: +	++
Genitourinary	phecode_GU_588	Disorders and findings from impaired renal function		0.651 (0.627, 0.688)	0.761 (0.734, 0.794)	0.11 (0.074, 0.144)	0.11	+		2178	0.648 (0.635, 0.659)	0.809 (0.792, 0.825)	0.161 (0.143, 0.179)	0.161	+		UKB: + | AoU: +	++
Mental	phecode_MB_284-2	Suicide and self-inflicted harm		0.586 (0.569, 0.608)	0.826 (0.813, 0.839)	0.239 (0.218, 0.261)	0.239	+		978	0.679 (0.657, 0.697)	0.841 (0.818, 0.861)	0.161 (0.134, 0.186)	0.161	+		UKB: + | AoU: +	++
Mental	phecode_MB_291	Dissociative and somatoform disorders		0.54 (0.516, 0.568)	0.697 (0.672, 0.728)	0.156 (0.122, 0.192)	0.156	+		2305	0.56 (0.539, 0.581)	0.721 (0.704, 0.74)	0.161 (0.139, 0.178)	0.161	+		UKB: + | AoU: +	++
Muscloskeletal	phecode_MS_727-1	Osteonecrosis		0.573 (0.538, 0.609)	0.676 (0.65, 0.706)	0.103 (0.069, 0.14)	0.103	+		682	0.574 (0.548, 0.602)	0.733 (0.702, 0.76)	0.161 (0.124, 0.19)	0.161	+		UKB: + | AoU: +	++
Neurological	phecode_NS_344-3	Cerebrospinal fluid leak		0.435 (0.374, 0.492)	0.593 (0.528, 0.652)	0.157 (0.082, 0.246)	0.157	+		168	0.565 (0.505, 0.625)	0.726 (0.673, 0.788)	0.161 (0.095, 0.236)	0.161	+		UKB: + | AoU: +	++
Gastrointestinal	phecode_GI_557-1	Hematemesis		0.618 (0.605, 0.634)	0.719 (0.705, 0.735)	0.101 (0.085, 0.123)	0.101	+		1003	0.567 (0.538, 0.598)	0.726 (0.702, 0.751)	0.16 (0.116, 0.201)	0.16	+		UKB: + | AoU: +	++
Muscloskeletal	phecode_MS_712-6	Instability of joint		0.533 (0.507, 0.558)	0.704 (0.679, 0.73)	0.171 (0.137, 0.204)	0.171	+		2330	0.569 (0.551, 0.583)	0.728 (0.713, 0.742)	0.16 (0.139, 0.177)	0.16	+		UKB: + | AoU: +	++
Respiratory	phecode_RE_488-5	Stridor		0.586 (0.533, 0.635)	0.691 (0.639, 0.742)	0.105 (0.04, 0.156)	0.105	+		114	0.54 (0.5, 0.607)	0.699 (0.634, 0.769)	0.16 (0.067, 0.226)	0.16	+		UKB: + | AoU: +	++
Blood/Immune	phecode_BI_179-1	Hypogammaglobulinemia NOS		0.61 (0.568, 0.652)	0.782 (0.734, 0.83)	0.172 (0.119, 0.233)	0.172	+		431	0.635 (0.604, 0.661)	0.793 (0.759, 0.82)	0.159 (0.103, 0.189)	0.159	+		UKB: + | AoU: +	++
Neurological	phecode_NS_347-2	Disorders of meninges		0.524 (0.457, 0.61)	0.672 (0.605, 0.752)	0.149 (0.052, 0.246)	0.149	+		194	0.59 (0.546, 0.645)	0.748 (0.701, 0.781)	0.159 (0.088, 0.215)	0.159	+		UKB: + | AoU: +	++
Gastrointestinal	phecode_GI_542-2	Fatty liver disease (FLD)		0.493 (0.483, 0.502)	0.74 (0.732, 0.75)	0.247 (0.233, 0.262)	0.247	+		6682	0.52 (0.511, 0.53)	0.679 (0.669, 0.687)	0.158 (0.146, 0.17)	0.158	+		UKB: + | AoU: +	++
Gastrointestinal	phecode_GI_554-1	Pancreatitis		0.586 (0.573, 0.6)	0.666 (0.649, 0.681)	0.079 (0.064, 0.095)	0.079	+		1384	0.553 (0.535, 0.58)	0.711 (0.688, 0.734)	0.158 (0.131, 0.192)	0.158	+		UKB: + | AoU: +	++
Gastrointestinal	phecode_GI_554-11	Acute pancreatitis		0.579 (0.562, 0.593)	0.654 (0.64, 0.669)	0.076 (0.061, 0.094)	0.076	+		1384	0.553 (0.535, 0.58)	0.712 (0.69, 0.734)	0.158 (0.13, 0.192)	0.158	+		UKB: + | AoU: +	++
Gastrointestinal	phecode_GI_557-8	Hemorrhage of rectum and anus		0.455 (0.448, 0.462)	0.676 (0.669, 0.683)	0.221 (0.211, 0.232)	0.221	+		3734	0.505 (0.499, 0.519)	0.663 (0.649, 0.677)	0.157 (0.143, 0.173)	0.157	+		UKB: + | AoU: +	++
Infections	phecode_ID_097	Drug resistant microorganisms		0.544 (0.507, 0.581)	0.852 (0.826, 0.874)	0.308 (0.271, 0.343)	0.308	+		1372	0.58 (0.554, 0.6)	0.736 (0.718, 0.755)	0.156 (0.13, 0.189)	0.156	+		UKB: + | AoU: +	++
Respiratory	phecode_RE_479-1	Acute respiratory distress syndrome [ARDS]*		0.649 (0.609, 0.695)	0.735 (0.69, 0.773)	0.086 (0.039, 0.125)	0.086	+		408	0.588 (0.557, 0.631)	0.743 (0.709, 0.788)	0.156 (0.107, 0.191)	0.156	+		UKB: + | AoU: +	++
Endocrine/Metab	phecode_EM_208-1	Hypoparathyroidism		0.616 (0.58, 0.661)	0.757 (0.724, 0.793)	0.141 (0.098, 0.182)	0.141	+		325	0.632 (0.589, 0.669)	0.788 (0.749, 0.825)	0.155 (0.112, 0.203)	0.155	+		UKB: + | AoU: +	++
Respiratory	phecode_RE_471-5	Nasal polyps		0.602 (0.588, 0.617)	0.678 (0.662, 0.69)	0.076 (0.061, 0.089)	0.076	+		438	0.531 (0.501, 0.575)	0.688 (0.655, 0.722)	0.155 (0.106, 0.206)	0.155	+		UKB: + | AoU: +	++
Symptoms	phecode_SS_812-1	Generalized edema*		0.627 (0.559, 0.698)	0.688 (0.61, 0.746)	0.062 (0.003, 0.121)	0.062	+		1045	0.605 (0.585, 0.628)	0.76 (0.737, 0.781)	0.155 (0.131, 0.177)	0.155	+		UKB: + | AoU: +	++
Cardiovascular	phecode_CV_401-6	Secondary hypertension		0.577 (0.55, 0.599)	0.856 (0.844, 0.871)	0.28 (0.256, 0.305)	0.28	+		1703	0.618 (0.605, 0.632)	0.773 (0.753, 0.787)	0.154 (0.136, 0.172)	0.154	+		UKB: + | AoU: +	++
Endocrine/Metab	phecode_EM_208	Disorders of parathyroid gland		0.669 (0.652, 0.685)	0.734 (0.721, 0.749)	0.066 (0.051, 0.079)	0.066	+		2341	0.648 (0.635, 0.66)	0.802 (0.789, 0.811)	0.154 (0.138, 0.172)	0.154	+		UKB: + | AoU: +	++
Endocrine/Metab	phecode_EM_208-2	Hyperparathyroidism		0.679 (0.664, 0.696)	0.741 (0.724, 0.755)	0.061 (0.047, 0.079)	0.061	+		2236	0.653 (0.64, 0.664)	0.807 (0.795, 0.817)	0.154 (0.139, 0.171)	0.154	+		UKB: + | AoU: +	++
Endocrine/Metab	phecode_EM_200-11	Secondary hypothyroidism		0.679 (0.664, 0.692)	0.809 (0.797, 0.823)	0.131 (0.116, 0.146)	0.131	+		1372	0.648 (0.627, 0.664)	0.8 (0.783, 0.816)	0.153 (0.135, 0.182)	0.153	+		UKB: + | AoU: +	++
Muscloskeletal	phecode_MS_723-4	Lateral epicondylitis (Tennis elbow)		0.583 (0.574, 0.593)	0.887 (0.883, 0.891)	0.304 (0.295, 0.312)	0.304	+		1443	0.54 (0.521, 0.556)	0.693 (0.676, 0.712)	0.153 (0.128, 0.175)	0.153	+		UKB: + | AoU: +	++
Symptoms	phecode_SS_830	Proteinuria		0.492 (0.487, 0.497)	0.881 (0.878, 0.884)	0.389 (0.384, 0.394)	0.389	+		2789	0.578 (0.563, 0.593)	0.731 (0.717, 0.742)	0.153 (0.138, 0.166)	0.153	+		UKB: + | AoU: +	++
Gastrointestinal	phecode_GI_517-2	Chronic vascular insufficiency of intestine		0.71 (0.649, 0.773)	0.805 (0.739, 0.86)	0.095 (0.03, 0.167)	0.095	+		193	0.657 (0.61, 0.711)	0.813 (0.759, 0.854)	0.152 (0.096, 0.195)	0.152	+		UKB: + | AoU: +	++
Respiratory	phecode_RE_468-2	Bacterial pneumonia		0.642 (0.627, 0.658)	0.727 (0.711, 0.745)	0.086 (0.069, 0.102)	0.086	+		1620	0.623 (0.601, 0.645)	0.775 (0.753, 0.79)	0.152 (0.131, 0.17)	0.152	+		UKB: + | AoU: +	++
Respiratory	phecode_RE_487-3	Hemoptysis		0.609 (0.596, 0.622)	0.733 (0.722, 0.746)	0.125 (0.111, 0.139)	0.125	+		1104	0.576 (0.55, 0.6)	0.728 (0.704, 0.748)	0.152 (0.122, 0.194)	0.152	+		UKB: + | AoU: +	++
Sense organs	phecode_SO_380-11	Optic neuritis		0.385 (0.325, 0.442)	0.673 (0.61, 0.756)	0.289 (0.21, 0.375)	0.289	+		262	0.53 (0.502, 0.574)	0.682 (0.63, 0.739)	0.152 (0.086, 0.225)	0.152	+		UKB: + | AoU: +	++
Blood/Immune	phecode_BI_171-7	Eosinophilia		0.551 (0.491, 0.608)	0.661 (0.603, 0.722)	0.109 (0.022, 0.199)	0.109	+		348	0.537 (0.497, 0.577)	0.688 (0.647, 0.734)	0.151 (0.089, 0.201)	0.151	+		UKB: + | AoU: +	++
Congenital	phecode_CM_750-1	Congenital malformations of brain		0.522 (0.443, 0.578)	0.628 (0.553, 0.699)	0.104 (0.04, 0.184)	0.104	+		120	0.603 (0.518, 0.667)	0.753 (0.672, 0.848)	0.151 (0.065, 0.271)	0.151	+		UKB: + | AoU: +	++
Congenital	phecode_CM_769	Congenital malformations of spine		0.551 (0.47, 0.639)	0.705 (0.638, 0.779)	0.154 (0.06, 0.262)	0.154	+		389	0.543 (0.507, 0.577)	0.693 (0.663, 0.726)	0.151 (0.097, 0.2)	0.151	+		UKB: + | AoU: +	++
Dermatological	phecode_DE_686-1	Pressure ulcer		0.706 (0.695, 0.718)	0.802 (0.792, 0.813)	0.096 (0.084, 0.11)	0.096	+		1223	0.665 (0.645, 0.682)	0.816 (0.802, 0.83)	0.151 (0.13, 0.17)	0.151	+		UKB: + | AoU: +	++
Cardiovascular	phecode_CV_406-1	Pulmonary hypertension		0.709 (0.694, 0.723)	0.8 (0.789, 0.816)	0.091 (0.077, 0.105)	0.091	+		2788	0.673 (0.66, 0.686)	0.823 (0.812, 0.832)	0.15 (0.138, 0.165)	0.15	+		UKB: + | AoU: +	++
Endocrine/Metab	phecode_EM_256-1	Hyperosmolality and/or hypernatremia		0.644 (0.623, 0.667)	0.713 (0.691, 0.737)	0.068 (0.046, 0.096)	0.068	+		1739	0.626 (0.608, 0.642)	0.776 (0.763, 0.789)	0.15 (0.133, 0.167)	0.15	+		UKB: + | AoU: +	++
Neurological	phecode_NS_333-3	Hypersomnia		0.564 (0.515, 0.619)	0.792 (0.746, 0.834)	0.227 (0.166, 0.296)	0.227	+		3373	0.526 (0.507, 0.541)	0.676 (0.662, 0.689)	0.15 (0.126, 0.169)	0.15	+		UKB: + | AoU: +	++
Respiratory	phecode_RE_468-21	Pneumonia due to Streptococcus pneumoniae		0.6 (0.566, 0.639)	0.68 (0.642, 0.716)	0.081 (0.042, 0.12)	0.081	+		147	0.616 (0.553, 0.668)	0.765 (0.711, 0.816)	0.15 (0.075, 0.236)	0.15	+		UKB: + | AoU: +	++
Respiratory	phecode_RE_479-31	Acute respiratory failure		0.685 (0.653, 0.721)	0.794 (0.767, 0.82)	0.109 (0.078, 0.148)	0.109	+		5333	0.619 (0.609, 0.628)	0.769 (0.76, 0.778)	0.15 (0.139, 0.161)	0.15	+		UKB: + | AoU: +	++
Sense organs	phecode_SO_393	Mastoiditis and related conditions		0.493 (0.426, 0.554)	0.74 (0.677, 0.805)	0.247 (0.148, 0.326)	0.247	+		163	0.552 (0.515, 0.599)	0.702 (0.638, 0.754)	0.15 (0.077, 0.231)	0.15	+		UKB: + | AoU: +	++
Muscloskeletal	phecode_MS_723-3	Medial epicondylitis (Golfer's elbow)		0.402 (0.38, 0.419)	0.875 (0.868, 0.883)	0.473 (0.454, 0.493)	0.473	+		539	0.569 (0.541, 0.591)	0.717 (0.689, 0.745)	0.149 (0.114, 0.191)	0.149	+		UKB: + | AoU: +	++
Symptoms	phecode_SS_827	Toxicology findings		0.504 (0.478, 0.523)	0.871 (0.86, 0.882)	0.366 (0.344, 0.39)	0.366	+		257	0.539 (0.499, 0.585)	0.687 (0.642, 0.731)	0.149 (0.096, 0.212)	0.149	+		UKB: + | AoU: +	++
Neoplasms	phecode_CA_101-61	Malignant neoplasm of the liver		0.733 (0.699, 0.771)	0.823 (0.788, 0.857)	0.09 (0.062, 0.123)	0.09	+		311	0.672 (0.638, 0.724)	0.821 (0.752, 0.865)	0.148 (0.098, 0.18)	0.148	+		UKB: + | AoU: +	++
Infections	phecode_ID_003	Escherichia coli		0.631 (0.622, 0.642)	0.702 (0.692, 0.713)	0.071 (0.064, 0.08)	0.071	+		2121	0.59 (0.577, 0.607)	0.739 (0.726, 0.764)	0.148 (0.134, 0.163)	0.148	+		UKB: + | AoU: +	++
Neurological	phecode_NS_330-1	Epilepsy		0.564 (0.55, 0.575)	0.691 (0.679, 0.703)	0.127 (0.112, 0.14)	0.127	+		1794	0.55 (0.533, 0.573)	0.698 (0.684, 0.717)	0.148 (0.117, 0.179)	0.148	+		UKB: + | AoU: +	++
Neurological	phecode_NS_340	Myopathies		0.593 (0.554, 0.641)	0.718 (0.682, 0.759)	0.125 (0.078, 0.18)	0.125	+		310	0.613 (0.572, 0.652)	0.761 (0.725, 0.792)	0.148 (0.105, 0.199)	0.148	+		UKB: + | AoU: +	++
Blood/Immune	phecode_BI_162	Aplastic anemia		0.666 (0.648, 0.687)	0.717 (0.693, 0.745)	0.051 (0.032, 0.075)	0.051	+		1304	0.624 (0.602, 0.644)	0.772 (0.742, 0.788)	0.146 (0.117, 0.171)	0.146	+		UKB: + | AoU: +	++
Gastrointestinal	phecode_GI_514-21	Impaction of intestine		0.594 (0.564, 0.627)	0.679 (0.652, 0.713)	0.086 (0.056, 0.114)	0.086	+		394	0.607 (0.559, 0.643)	0.751 (0.716, 0.783)	0.146 (0.107, 0.18)	0.146	+		UKB: + | AoU: +	++
Mental	phecode_MB_286-11	Bipolar I disorder		0.475 (0.435, 0.517)	0.834 (0.799, 0.871)	0.359 (0.311, 0.403)	0.359	+		1059	0.613 (0.597, 0.634)	0.761 (0.199, 0.787)	0.146 (-0.418, 0.176)	0.146	ns		UKB: + | AoU: ns	+ns
Neurological	phecode_NS_330	Epilepsy, recurrent seizures, convulsions		0.577 (0.566, 0.586)	0.668 (0.657, 0.678)	0.091 (0.079, 0.104)	0.091	+		1809	0.55 (0.534, 0.573)	0.696 (0.683, 0.716)	0.146 (0.117, 0.178)	0.146	+		UKB: + | AoU: +	++
Cardiovascular	phecode_CV_441-5	Arteriovenous malformation of precerebral or cerebral vessels*		0.41 (0.311, 0.485)	0.562 (0.454, 0.649)	0.151 (0.053, 0.238)	0.151	+		217	0.583 (0.535, 0.64)	0.729 (0.685, 0.774)	0.145 (0.08, 0.209)	0.145	+		UKB: + | AoU: +	++
Genitourinary	phecode_GU_581-33	Stricture or kinking of ureter		0.632 (0.598, 0.66)	0.681 (0.653, 0.714)	0.05 (0.021, 0.075)	0.05	+		352	0.602 (0.568, 0.653)	0.747 (0.709, 0.781)	0.145 (0.102, 0.189)	0.145	+		UKB: + | AoU: +	++
Mental	phecode_MB_283-4	Patient's noncompliance with medical treatment and regimen		0.467 (0.453, 0.48)	0.835 (0.826, 0.843)	0.368 (0.351, 0.384)	0.368	+		4598	0.574 (0.563, 0.586)	0.72 (0.708, 0.73)	0.145 (0.128, 0.163)	0.145	+		UKB: + | AoU: +	++
Muscloskeletal	phecode_MS_702-1	Pyogenic arthritis [Septic arthritis]		0.611 (0.574, 0.642)	0.732 (0.704, 0.761)	0.121 (0.084, 0.154)	0.121	+		645	0.638 (0.614, 0.665)	0.784 (0.76, 0.814)	0.145 (0.115, 0.179)	0.145	+		UKB: + | AoU: +	++
Respiratory	phecode_RE_478	Aspiration pneumonia		0.725 (0.713, 0.739)	0.786 (0.773, 0.798)	0.06 (0.047, 0.074)	0.06	+		284	0.622 (0.59, 0.658)	0.768 (0.716, 0.802)	0.145 (0.102, 0.187)	0.145	+		UKB: + | AoU: +	++
Symptoms	phecode_SS_800-2	Precordial pain		0.537 (0.528, 0.547)	0.691 (0.682, 0.702)	0.154 (0.143, 0.164)	0.154	+		1846	0.557 (0.54, 0.572)	0.702 (0.686, 0.721)	0.145 (0.127, 0.169)	0.145	+		UKB: + | AoU: +	++
Cardiovascular	phecode_CV_406	Pulmonary heart disease		0.705 (0.69, 0.72)	0.799 (0.787, 0.812)	0.094 (0.079, 0.107)	0.094	+		2904	0.66 (0.647, 0.673)	0.803 (0.792, 0.814)	0.144 (0.133, 0.16)	0.144	+		UKB: + | AoU: +	++
Neurological	phecode_NS_341-2	Hemiplegia and hemiparesis		0.66 (0.647, 0.675)	0.75 (0.738, 0.762)	0.09 (0.073, 0.106)	0.09	+		1384	0.625 (0.605, 0.643)	0.77 (0.752, 0.785)	0.144 (0.126, 0.16)	0.144	+		UKB: + | AoU: +	++
Respiratory	phecode_RE_479-3	Respiratory failure		0.68 (0.67, 0.692)	0.791 (0.781, 0.8)	0.11 (0.097, 0.121)	0.11	+		6066	0.625 (0.616, 0.633)	0.769 (0.76, 0.777)	0.144 (0.136, 0.153)	0.144	+		UKB: + | AoU: +	++
Cardiovascular	phecode_CV_410-1	Pericarditis		0.634 (0.598, 0.666)	0.68 (0.643, 0.721)	0.047 (0.002, 0.09)	0.047	+		281	0.559 (0.523, 0.609)	0.705 (0.666, 0.751)	0.143 (0.077, 0.186)	0.143	+		UKB: + | AoU: +	++
Cardiovascular	phecode_CV_414-5	Ischemic cardiomyopathy*		0.802 (0.776, 0.826)	0.897 (0.879, 0.917)	0.096 (0.072, 0.12)	0.096	+		1049	0.757 (0.74, 0.775)	0.9 (0.884, 0.912)	0.143 (0.125, 0.161)	0.143	+		UKB: + | AoU: +	++
Muscloskeletal	phecode_MS_719-11	Spasm of muscle		0.446 (0.405, 0.487)	0.844 (0.816, 0.873)	0.399 (0.345, 0.454)	0.399	+		1662	0.544 (0.529, 0.562)	0.688 (0.67, 0.709)	0.143 (0.12, 0.179)	0.143	+		UKB: + | AoU: +	++
Neurological	phecode_NS_344-1	Hydrocephalus		0.6 (0.578, 0.627)	0.639 (0.614, 0.666)	0.038 (0.009, 0.063)	0.038	+		302	0.607 (0.554, 0.654)	0.749 (0.704, 0.787)	0.143 (0.092, 0.197)	0.143	+		UKB: + | AoU: +	++
Congenital	phecode_CM_761-11	Renal hypoplasia/aplasia		0.546 (0.492, 0.601)	0.648 (0.588, 0.699)	0.102 (0.033, 0.178)	0.102	+		146	0.568 (0.509, 0.62)	0.712 (0.64, 0.789)	0.142 (0.058, 0.213)	0.142	+		UKB: + | AoU: +	++
Muscloskeletal	phecode_MS_713-32	Pain in elbow		0.517 (0.502, 0.534)	0.878 (0.871, 0.886)	0.362 (0.346, 0.379)	0.362	+		3363	0.537 (0.523, 0.555)	0.679 (0.667, 0.694)	0.142 (0.118, 0.164)	0.142	+		UKB: + | AoU: +	++
Neurological	phecode_NS_341	Cerebral palsy and other paralytic syndromes		0.644 (0.63, 0.658)	0.734 (0.722, 0.746)	0.091 (0.077, 0.102)	0.091	+		1603	0.617 (0.601, 0.634)	0.76 (0.744, 0.773)	0.142 (0.128, 0.158)	0.142	+		UKB: + | AoU: +	++
Respiratory	phecode_RE_488-6	Wheezing		0.457 (0.446, 0.47)	0.885 (0.876, 0.892)	0.427 (0.412, 0.442)	0.427	+		2600	0.568 (0.555, 0.58)	0.71 (0.698, 0.725)	0.142 (0.12, 0.159)	0.142	+		UKB: + | AoU: +	++
Dermatological	phecode_DE_686-2	Non-pressure chronic ulcer		0.674 (0.661, 0.686)	0.819 (0.805, 0.831)	0.145 (0.134, 0.163)	0.145	+		3333	0.644 (0.633, 0.655)	0.784 (0.775, 0.794)	0.141 (0.126, 0.156)	0.141	+		UKB: + | AoU: +	++
Respiratory	phecode_RE_469-2	Chronic bronchitis		0.652 (0.635, 0.671)	0.894 (0.882, 0.905)	0.242 (0.223, 0.261)	0.242	+		1119	0.649 (0.633, 0.666)	0.789 (0.769, 0.805)	0.141 (0.116, 0.16)	0.141	+		UKB: + | AoU: +	++
Neoplasms	phecode_CA_135-5	Benign neoplasm of the paranasal sinus and nasal cavity		0.602 (0.588, 0.618)	0.672 (0.658, 0.687)	0.07 (0.056, 0.084)	0.07	+		473	0.541 (0.507, 0.582)	0.683 (0.653, 0.722)	0.14 (0.094, 0.191)	0.14	+		UKB: + | AoU: +	++
Congenital	phecode_CM_761-111	Renal agenesis*		0.546 (0.476, 0.609)	0.652 (0.593, 0.712)	0.106 (0.036, 0.172)	0.106	+		138	0.568 (0.514, 0.629)	0.71 (0.63, 0.793)	0.14 (0.054, 0.209)	0.14	+		UKB: + | AoU: +	++
Dermatological	phecode_DE_660-4	Carbuncle and furuncle		0.362 (0.344, 0.385)	0.889 (0.882, 0.897)	0.526 (0.505, 0.545)	0.526	+		695	0.546 (0.523, 0.578)	0.685 (0.656, 0.717)	0.14 (0.095, 0.181)	0.14	+		UKB: + | AoU: +	++
Endocrine/Metab	phecode_EM_211-1	Adrenal hyperfunction		0.498 (0.448, 0.541)	0.661 (0.605, 0.712)	0.163 (0.098, 0.236)	0.163	+		266	0.558 (0.518, 0.609)	0.699 (0.658, 0.737)	0.14 (0.085, 0.192)	0.14	+		UKB: + | AoU: +	++
Respiratory	phecode_RE_471-3	Hypertrophy of nasal turbinates		0.601 (0.581, 0.624)	0.68 (0.659, 0.7)	0.08 (0.056, 0.104)	0.08	+		1205	0.538 (0.513, 0.558)	0.676 (0.656, 0.694)	0.14 (0.113, 0.17)	0.14	+		UKB: + | AoU: +	++
Cardiovascular	phecode_CV_401-2	Hypertensive heart disease		0.711 (0.682, 0.737)	0.795 (0.774, 0.819)	0.084 (0.061, 0.112)	0.084	+		6122	0.702 (0.694, 0.711)	0.84 (0.834, 0.846)	0.139 (0.131, 0.148)	0.139	+		UKB: + | AoU: +	++
Dermatological	phecode_DE_685-8	Hyperhidrosis		0.406 (0.39, 0.422)	0.793 (0.781, 0.805)	0.388 (0.366, 0.411)	0.388	+		2339	0.523 (0.507, 0.537)	0.662 (0.644, 0.68)	0.139 (0.112, 0.169)	0.139	+		UKB: + | AoU: +	++
Endocrine/Metab	phecode_EM_248	Disorders of plasma-protein metabolism, NEC		0.63 (0.6, 0.659)	0.707 (0.68, 0.735)	0.077 (0.055, 0.109)	0.077	+		1453	0.575 (0.552, 0.592)	0.714 (0.693, 0.737)	0.139 (0.119, 0.165)	0.139	+		UKB: + | AoU: +	++
Gastrointestinal	phecode_GI_522-12	Ulcerative colitis		0.526 (0.512, 0.54)	0.694 (0.678, 0.709)	0.168 (0.142, 0.187)	0.168	+		548	0.553 (0.521, 0.584)	0.692 (0.663, 0.726)	0.139 (0.093, 0.187)	0.139	+		UKB: + | AoU: +	++
Neurological	phecode_NS_333-4	Circadian rhythm sleep disorder		0.371 (0.342, 0.395)	0.881 (0.867, 0.894)	0.511 (0.482, 0.545)	0.511	+		645	0.552 (0.516, 0.578)	0.691 (0.663, 0.718)	0.139 (0.094, 0.185)	0.139	+		UKB: + | AoU: +	++
Neurological	phecode_NS_343-3	Complex regional pain syndrome		0.455 (0.421, 0.491)	0.821 (0.797, 0.846)	0.366 (0.323, 0.415)	0.366	+		281	0.576 (0.541, 0.604)	0.719 (0.677, 0.755)	0.139 (0.085, 0.191)	0.139	+		UKB: + | AoU: +	++
Dermatological	phecode_DE_685-82	Generalized hyperhidrosis		0.407 (0.393, 0.42)	0.793 (0.782, 0.805)	0.386 (0.367, 0.405)	0.386	+		2339	0.523 (0.507, 0.537)	0.662 (0.644, 0.679)	0.138 (0.111, 0.168)	0.138	+		UKB: + | AoU: +	++
Endocrine/Metab	phecode_EM_230-4	Cachexia		0.674 (0.619, 0.74)	0.769 (0.717, 0.813)	0.093 (0.033, 0.164)	0.093	+		677	0.632 (0.609, 0.659)	0.769 (0.743, 0.802)	0.138 (0.114, 0.167)	0.138	+		UKB: + | AoU: +	++
Mental	phecode_MB_308-31	Visual hallucinations		0.645 (0.613, 0.673)	0.74 (0.713, 0.773)	0.096 (0.067, 0.128)	0.096	+		394	0.608 (0.572, 0.639)	0.747 (0.702, 0.777)	0.138 (0.089, 0.197)	0.138	+		UKB: + | AoU: +	++
Respiratory	phecode_RE_470	Acute bronchiolitis		0.501 (0.433, 0.572)	0.666 (0.591, 0.74)	0.165 (0.079, 0.254)	0.165	+		380	0.631 (0.593, 0.674)	0.77 (0.731, 0.797)	0.138 (0.075, 0.185)	0.138	+		UKB: + | AoU: +	++
Endocrine/Metab	phecode_EM_256-4	Hyperkalemia [Hyperpotassemia]		0.69 (0.678, 0.705)	0.803 (0.792, 0.814)	0.113 (0.101, 0.128)	0.113	+		4405	0.645 (0.636, 0.657)	0.781 (0.773, 0.79)	0.137 (0.124, 0.147)	0.137	+		UKB: + | AoU: +	++
Sense organs	phecode_SO_392-2	Otorrhea		0.522 (0.498, 0.548)	0.822 (0.802, 0.845)	0.3 (0.271, 0.335)	0.3	+		388	0.576 (0.523, 0.618)	0.711 (0.674, 0.756)	0.136 (0.092, 0.186)	0.136	+		UKB: + | AoU: +	++
Congenital	phecode_CM_750	Congenital malformations of nervous system		0.519 (0.479, 0.562)	0.652 (0.612, 0.693)	0.133 (0.085, 0.178)	0.133	+		511	0.577 (0.545, 0.616)	0.713 (0.664, 0.738)	0.135 (0.073, 0.176)	0.135	+		UKB: + | AoU: +	++
Congenital	phecode_CM_751	Congenital anomalies of eye		0.466 (0.426, 0.509)	0.727 (0.692, 0.768)	0.261 (0.197, 0.307)	0.261	+		308	0.554 (0.517, 0.596)	0.69 (0.649, 0.727)	0.135 (0.088, 0.177)	0.135	+		UKB: + | AoU: +	++
Cardiovascular	phecode_CV_411	Other diseases of pericardium		0.628 (0.614, 0.644)	0.683 (0.667, 0.704)	0.055 (0.041, 0.068)	0.055	+		1688	0.6 (0.583, 0.616)	0.735 (0.72, 0.752)	0.135 (0.117, 0.158)	0.135	+		UKB: + | AoU: +	++
Gastrointestinal	phecode_GI_510-7	Gastroesophageal laceration-hemorrhage syndrome [Mallory-Weiss tear]		0.577 (0.527, 0.626)	0.674 (0.629, 0.725)	0.096 (0.049, 0.136)	0.096	+		127	0.619 (0.533, 0.668)	0.75 (0.669, 0.817)	0.135 (0.032, 0.224)	0.135	+		UKB: + | AoU: +	++
Gastrointestinal	phecode_GI_526-1	Bacterial enteritis		0.559 (0.547, 0.569)	0.698 (0.686, 0.71)	0.138 (0.122, 0.152)	0.138	+		2136	0.539 (0.521, 0.554)	0.673 (0.653, 0.691)	0.135 (0.115, 0.16)	0.135	+		UKB: + | AoU: +	++
Neoplasms	phecode_CA_132	Sequelae of cancer		0.726 (0.719, 0.735)	0.798 (0.79, 0.807)	0.072 (0.063, 0.079)	0.072	+		1673	0.645 (0.632, 0.66)	0.779 (0.757, 0.792)	0.134 (0.111, 0.151)	0.134	+		UKB: + | AoU: +	++
Cardiovascular	phecode_CV_411-2	Pericardial effusion (noninflammatory)*		0.639 (0.623, 0.656)	0.704 (0.685, 0.721)	0.066 (0.047, 0.084)	0.066	+		1463	0.61 (0.587, 0.628)	0.745 (0.729, 0.762)	0.134 (0.119, 0.156)	0.134	+		UKB: + | AoU: +	++
Dermatological	phecode_DE_685	Disorders of sweat glands		0.372 (0.36, 0.383)	0.81 (0.798, 0.818)	0.438 (0.421, 0.454)	0.438	+		2564	0.525 (0.509, 0.54)	0.661 (0.642, 0.676)	0.134 (0.11, 0.164)	0.134	+		UKB: + | AoU: +	++
Mental	phecode_MB_287-4	Delusional disorders		0.504 (0.459, 0.541)	0.73 (0.695, 0.765)	0.226 (0.179, 0.276)	0.226	+		635	0.61 (0.57, 0.642)	0.742 (0.703, 0.767)	0.134 (0.071, 0.185)	0.134	+		UKB: + | AoU: +	++
Mental	phecode_MB_288-41	Agoraphobia		0.606 (0.531, 0.682)	0.802 (0.752, 0.872)	0.196 (0.105, 0.28)	0.196	+		181	0.644 (0.594, 0.69)	0.779 (0.716, 0.823)	0.134 (0.059, 0.195)	0.134	+		UKB: + | AoU: +	++
Gastrointestinal	phecode_GI_514-3	Ileus		0.661 (0.644, 0.686)	0.692 (0.671, 0.711)	0.03 (0.013, 0.052)	0.03	+		155	0.586 (0.524, 0.657)	0.719 (0.663, 0.772)	0.133 (0.078, 0.201)	0.133	+		UKB: + | AoU: +	++
Respiratory	phecode_RE_488-9	Snoring*		0.582 (0.556, 0.603)	0.896 (0.89, 0.904)	0.314 (0.294, 0.338)	0.314	+		5171	0.52 (0.511, 0.533)	0.654 (0.645, 0.664)	0.133 (0.116, 0.148)	0.133	+		UKB: + | AoU: +	++
Cardiovascular	phecode_CV_419	Presence of cardiac device		0.745 (0.736, 0.755)	0.821 (0.812, 0.83)	0.076 (0.069, 0.082)	0.076	+		244	0.745 (0.696, 0.786)	0.879 (0.852, 0.914)	0.132 (0.098, 0.17)	0.132	+		UKB: + | AoU: +	++
Dermatological	phecode_DE_660-124	Dermatophytosis of the body		0.431 (0.409, 0.457)	0.871 (0.862, 0.883)	0.44 (0.416, 0.462)	0.44	+		864	0.512 (0.498, 0.535)	0.644 (0.62, 0.674)	0.132 (0.102, 0.162)	0.132	+		UKB: + | AoU: +	++
Gastrointestinal	phecode_GI_522-91	Acute gastritis		0.534 (0.511, 0.56)	0.732 (0.71, 0.756)	0.198 (0.161, 0.227)	0.198	+		974	0.54 (0.508, 0.563)	0.672 (0.639, 0.693)	0.132 (0.089, 0.164)	0.132	+		UKB: + | AoU: +	++
Gastrointestinal	phecode_GI_540-2	Acute hepatitis		0.511 (0.466, 0.549)	0.61 (0.564, 0.651)	0.099 (0.042, 0.152)	0.099	+		776	0.563 (0.543, 0.59)	0.696 (0.43, 0.729)	0.132 (-0.131, 0.172)	0.132	ns		UKB: + | AoU: ns	+ns
Muscloskeletal	phecode_MS_705-12	Rheumatoid arthritis with rheumatoid factor*		0.635 (0.611, 0.662)	0.79 (0.77, 0.816)	0.154 (0.128, 0.178)	0.154	+		582	0.681 (0.658, 0.703)	0.814 (0.783, 0.848)	0.132 (0.099, 0.165)	0.132	+		UKB: + | AoU: +	++
Neurological	phecode_NS_321	Encephalitis, myelitis and encephalomyelitis		0.534 (0.505, 0.573)	0.609 (0.576, 0.647)	0.075 (0.026, 0.11)	0.075	+		203	0.538 (0.502, 0.59)	0.67 (0.622, 0.73)	0.132 (0.066, 0.198)	0.132	+		UKB: + | AoU: +	++
Gastrointestinal	phecode_GI_537-1	Peritonitis		0.57 (0.551, 0.586)	0.613 (0.597, 0.633)	0.043 (0.026, 0.061)	0.043	+		1286	0.534 (0.513, 0.552)	0.664 (0.641, 0.684)	0.131 (0.093, 0.157)	0.131	+		UKB: + | AoU: +	++
Genitourinary	phecode_GU_603-2	Spermatocele		0.252 (0.232, 0.275)	0.87 (0.858, 0.879)	0.617 (0.591, 0.645)	0.617	+		335	0.533 (0.496, 0.579)	0.664 (0.623, 0.701)	0.131 (0.085, 0.182)	0.131	+		UKB: + | AoU: +	++
Neurological	phecode_NS_355-2	Alteration of consciousness		0.587 (0.568, 0.608)	0.764 (0.742, 0.785)	0.177 (0.15, 0.199)	0.177	+		2130	0.53 (0.51, 0.547)	0.662 (0.647, 0.679)	0.131 (0.112, 0.147)	0.131	+		UKB: + | AoU: +	++
Respiratory	phecode_RE_468-8	Bronchopneumonia		0.721 (0.702, 0.737)	0.786 (0.767, 0.805)	0.064 (0.049, 0.08)	0.064	+		179	0.61 (0.562, 0.661)	0.742 (0.698, 0.793)	0.131 (0.091, 0.187)	0.131	+		UKB: + | AoU: +	++
Gastrointestinal	phecode_GI_527-2	Abdominal tenderness		0.495 (0.436, 0.554)	0.871 (0.837, 0.914)	0.377 (0.32, 0.444)	0.377	+		1222	0.569 (0.544, 0.591)	0.699 (0.676, 0.719)	0.13 (0.1, 0.155)	0.13	+		UKB: + | AoU: +	++
Muscloskeletal	phecode_MS_710-41	Flat foot [pes planus]		0.563 (0.536, 0.594)	0.746 (0.717, 0.773)	0.183 (0.147, 0.218)	0.183	+		1442	0.58 (0.561, 0.6)	0.71 (0.694, 0.732)	0.13 (0.106, 0.154)	0.13	+		UKB: + | AoU: +	++
Dermatological	phecode_DE_686	Chronic ulcer of skin		0.689 (0.679, 0.698)	0.799 (0.792, 0.807)	0.111 (0.102, 0.122)	0.111	+		3357	0.644 (0.633, 0.655)	0.772 (0.763, 0.783)	0.129 (0.116, 0.142)	0.129	+		UKB: + | AoU: +	++
Infections	phecode_ID_054-2	Hepatitis B		0.53 (0.487, 0.571)	0.703 (0.65, 0.746)	0.173 (0.13, 0.219)	0.173	+		417	0.581 (0.547, 0.619)	0.712 (0.671, 0.741)	0.129 (0.086, 0.168)	0.129	+		UKB: + | AoU: +	++
Muscloskeletal	phecode_MS_741-3	Sprains and strains of wrist and hand		0.444 (0.421, 0.469)	0.782 (0.764, 0.802)	0.339 (0.303, 0.367)	0.339	+		1345	0.539 (0.521, 0.558)	0.668 (0.644, 0.687)	0.129 (0.095, 0.157)	0.129	+		UKB: + | AoU: +	++
Respiratory	phecode_RE_472-3	Edema of larynx		0.533 (0.458, 0.592)	0.721 (0.667, 0.768)	0.188 (0.126, 0.268)	0.188	+		202	0.578 (0.523, 0.631)	0.708 (0.666, 0.755)	0.129 (0.058, 0.217)	0.129	+		UKB: + | AoU: +	++
Sense organs	phecode_SO_367-6	Episcleritis		0.435 (0.398, 0.468)	0.84 (0.819, 0.861)	0.405 (0.365, 0.447)	0.405	+		110	0.553 (0.509, 0.616)	0.681 (0.635, 0.747)	0.129 (0.055, 0.196)	0.129	+		UKB: + | AoU: +	++
Dermatological	phecode_DE_683-1	Ingrowing nail		0.483 (0.467, 0.497)	0.839 (0.829, 0.848)	0.356 (0.338, 0.372)	0.356	+		1928	0.588 (0.574, 0.604)	0.717 (0.704, 0.729)	0.128 (0.107, 0.143)	0.128	+		UKB: + | AoU: +	++
Infections	phecode_ID_004-1	Streptococcus pneumoniae		0.588 (0.558, 0.618)	0.669 (0.641, 0.698)	0.08 (0.043, 0.123)	0.08	+		184	0.622 (0.57, 0.666)	0.748 (0.704, 0.8)	0.128 (0.064, 0.203)	0.128	+		UKB: + | AoU: +	++
Neurological	phecode_NS_336-52	Meralgia paresthetica		0.317 (0.281, 0.346)	0.832 (0.813, 0.856)	0.514 (0.483, 0.552)	0.514	+		418	0.58 (0.545, 0.617)	0.708 (0.67, 0.744)	0.128 (0.085, 0.185)	0.128	+		UKB: + | AoU: +	++
Respiratory	phecode_RE_498	Asphyxia and hypoxemia		0.642 (0.615, 0.668)	0.743 (0.718, 0.768)	0.101 (0.062, 0.131)	0.101	+		4568	0.627 (0.617, 0.638)	0.755 (0.745, 0.765)	0.128 (0.116, 0.142)	0.128	+		UKB: + | AoU: +	++
Cardiovascular	phecode_CV_413-6	Heart valve replaced		0.724 (0.711, 0.735)	0.813 (0.802, 0.825)	0.089 (0.077, 0.102)	0.089	+		876	0.746 (0.715, 0.764)	0.872 (0.856, 0.889)	0.127 (0.111, 0.149)	0.127	+		UKB: + | AoU: +	++
Gastrointestinal	phecode_GI_557-2	Blood in stool		0.617 (0.606, 0.629)	0.669 (0.654, 0.682)	0.052 (0.039, 0.063)	0.052	+		3784	0.55 (0.538, 0.562)	0.678 (0.665, 0.688)	0.127 (0.114, 0.141)	0.127	+		UKB: + | AoU: +	++
Cardiovascular	phecode_CV_436-2	Atherosclerosis of the extremities		0.746 (0.711, 0.779)	0.845 (0.806, 0.875)	0.099 (0.069, 0.129)	0.099	+		1232	0.718 (0.702, 0.733)	0.844 (0.83, 0.856)	0.126 (0.109, 0.143)	0.126	+		UKB: + | AoU: +	++
Gastrointestinal	phecode_GI_542	Chronic liver disease		0.545 (0.537, 0.554)	0.716 (0.707, 0.722)	0.171 (0.161, 0.182)	0.171	+		8671	0.531 (0.524, 0.539)	0.657 (0.648, 0.665)	0.126 (0.115, 0.138)	0.126	+		UKB: + | AoU: +	++
Gastrointestinal	phecode_GI_557	Gastrointestinal hemorrhage		0.543 (0.537, 0.547)	0.637 (0.632, 0.642)	0.094 (0.088, 0.1)	0.094	+		6981	0.542 (0.533, 0.55)	0.668 (0.659, 0.68)	0.126 (0.115, 0.137)	0.126	+		UKB: + | AoU: +	++
Neoplasms	phecode_CA_101-6	Malignant neoplasm of the liver and intrahepatic bile ducts		0.695 (0.674, 0.716)	0.742 (0.72, 0.763)	0.048 (0.027, 0.068)	0.048	+		363	0.683 (0.652, 0.724)	0.811 (0.757, 0.844)	0.125 (0.087, 0.157)	0.125	+		UKB: + | AoU: +	++
Gastrointestinal	phecode_GI_526	Intestinal infection		0.568 (0.562, 0.574)	0.686 (0.681, 0.692)	0.119 (0.112, 0.124)	0.119	+		3854	0.529 (0.515, 0.543)	0.654 (0.637, 0.667)	0.125 (0.112, 0.143)	0.125	+		UKB: + | AoU: +	++
Infections	phecode_ID_091	Gangrene		0.645 (0.57, 0.705)	0.718 (0.661, 0.784)	0.075 (0.018, 0.122)	0.075	+		1006	0.627 (0.605, 0.643)	0.753 (0.727, 0.774)	0.125 (0.099, 0.147)	0.125	+		UKB: + | AoU: +	++
Endocrine/Metab	phecode_EM_256-7	Volume depletion		0.666 (0.658, 0.676)	0.747 (0.739, 0.754)	0.08 (0.073, 0.088)	0.08	+		7297	0.557 (0.549, 0.566)	0.681 (0.671, 0.691)	0.124 (0.114, 0.133)	0.124	+		UKB: + | AoU: +	++
Genitourinary	phecode_GU_604-5	Balanoposthitis		0.484 (0.461, 0.507)	0.776 (0.757, 0.794)	0.291 (0.26, 0.324)	0.291	+		328	0.536 (0.501, 0.577)	0.659 (0.616, 0.702)	0.124 (0.049, 0.191)	0.124	+		UKB: + | AoU: +	++
Genitourinary	phecode_GU_612-5	Mastodynia		0.488 (0.473, 0.505)	0.891 (0.884, 0.898)	0.404 (0.388, 0.421)	0.404	+		3389	0.509 (0.498, 0.523)	0.634 (0.619, 0.648)	0.124 (0.102, 0.145)	0.124	+		UKB: + | AoU: +	++
Muscloskeletal	phecode_MS_711	Disorder of patella		0.531 (0.525, 0.537)	0.637 (0.632, 0.644)	0.106 (0.098, 0.114)	0.106	+		2988	0.562 (0.55, 0.579)	0.686 (0.673, 0.697)	0.124 (0.104, 0.14)	0.124	+		UKB: + | AoU: +	++
Muscloskeletal	phecode_MS_711-1	Derangement of meniscus		0.533 (0.524, 0.539)	0.641 (0.635, 0.647)	0.109 (0.099, 0.118)	0.109	+		932	0.597 (0.576, 0.624)	0.721 (0.694, 0.744)	0.123 (0.093, 0.158)	0.123	+		UKB: + | AoU: +	++
Neurological	phecode_NS_324-33	Fasciculation*		0.543 (0.493, 0.586)	0.706 (0.665, 0.749)	0.162 (0.095, 0.224)	0.162	+		449	0.54 (0.509, 0.573)	0.664 (0.626, 0.699)	0.123 (0.069, 0.172)	0.123	+		UKB: + | AoU: +	++
Neurological	phecode_NS_331-3	Headache syndromes, non migraine		0.488 (0.444, 0.538)	0.807 (0.77, 0.842)	0.32 (0.255, 0.378)	0.32	+		1182	0.587 (0.566, 0.604)	0.71 (0.681, 0.725)	0.123 (0.09, 0.148)	0.123	+		UKB: + | AoU: +	++
Congenital	phecode_CM_766	Congenital deformities of feet		0.539 (0.499, 0.579)	0.703 (0.671, 0.745)	0.164 (0.117, 0.221)	0.164	+		658	0.581 (0.547, 0.61)	0.701 (0.68, 0.727)	0.122 (0.085, 0.155)	0.122	+		UKB: + | AoU: +	++
Endocrine/Metab	phecode_EM_230-22	Underweight		0.521 (0.48, 0.587)	0.814 (0.775, 0.85)	0.293 (0.234, 0.351)	0.293	+		1464	0.552 (0.526, 0.581)	0.672 (0.648, 0.695)	0.122 (0.099, 0.142)	0.122	+		UKB: + | AoU: +	++
Muscloskeletal	phecode_MS_710-4	Acquired deformities of the ankle and foot		0.545 (0.521, 0.562)	0.756 (0.734, 0.772)	0.212 (0.187, 0.234)	0.212	+		2851	0.579 (0.567, 0.593)	0.7 (0.688, 0.714)	0.122 (0.108, 0.135)	0.122	+		UKB: + | AoU: +	++
Respiratory	phecode_RE_482-1	Abscess of lung and mediastinum		0.632 (0.574, 0.68)	0.75 (0.691, 0.801)	0.118 (0.042, 0.181)	0.118	+		149	0.616 (0.557, 0.69)	0.737 (0.681, 0.789)	0.122 (0.04, 0.199)	0.122	+		UKB: + | AoU: +	++
Neoplasms	phecode_CA_110	Malignant neoplasm of the endocrine glands		0.554 (0.525, 0.584)	0.617 (0.587, 0.653)	0.064 (0.03, 0.1)	0.064	+		648	0.575 (0.554, 0.616)	0.697 (0.65, 0.732)	0.121 (0.074, 0.165)	0.121	+		UKB: + | AoU: +	++
Congenital	phecode_CM_751-2	Congenital malformations of anterior segment of eye		0.446 (0.394, 0.501)	0.677 (0.603, 0.742)	0.231 (0.159, 0.312)	0.231	+		100	0.566 (0.506, 0.646)	0.687 (0.6, 0.769)	0.121 (0.024, 0.207)	0.121	+		UKB: + | AoU: +	++
Infections	phecode_ID_097-1	Methicillin resistant Staphylococcus aureus		0.457 (0.422, 0.493)	0.918 (0.907, 0.933)	0.461 (0.428, 0.504)	0.461	+		1314	0.59 (0.565, 0.609)	0.712 (0.692, 0.733)	0.121 (0.092, 0.161)	0.121	+		UKB: + | AoU: +	++
Muscloskeletal	phecode_MS_718-3	Mid back pain		0.513 (0.495, 0.532)	0.854 (0.844, 0.866)	0.341 (0.318, 0.363)	0.341	+		4651	0.563 (0.547, 0.575)	0.684 (0.673, 0.693)	0.121 (0.108, 0.137)	0.121	+		UKB: + | AoU: +	++
Sense organs	phecode_SO_374-4	Retinopathy		0.593 (0.582, 0.606)	0.952 (0.948, 0.956)	0.359 (0.347, 0.37)	0.359	+		2043	0.651 (0.634, 0.665)	0.771 (0.755, 0.784)	0.121 (0.101, 0.137)	0.121	+		UKB: + | AoU: +	++
Cardiovascular	phecode_CV_403-1	Coronary artery spasm [Coronary vasospasm]*		0.578 (0.534, 0.639)	0.74 (0.683, 0.785)	0.162 (0.078, 0.216)	0.162	+		128	0.644 (0.584, 0.69)	0.762 (0.716, 0.81)	0.12 (0.031, 0.187)	0.12	+		UKB: + | AoU: +	++
Muscloskeletal	phecode_MS_720	Spontaneous rupture of synovium and tendon		0.563 (0.542, 0.591)	0.722 (0.7, 0.741)	0.158 (0.129, 0.188)	0.158	+		383	0.645 (0.608, 0.679)	0.764 (0.737, 0.795)	0.12 (0.09, 0.161)	0.12	+		UKB: + | AoU: +	++
Neurological	phecode_NS_331-4	Cluster headaches		0.559 (0.495, 0.614)	0.899 (0.877, 0.926)	0.34 (0.283, 0.406)	0.34	+		291	0.558 (0.513, 0.598)	0.677 (0.616, 0.724)	0.12 (0.06, 0.173)	0.12	+		UKB: + | AoU: +	++
Neurological	phecode_NS_336-4	Mononeuritis of upper limb		0.548 (0.539, 0.555)	0.673 (0.665, 0.681)	0.126 (0.117, 0.135)	0.126	+		4991	0.575 (0.561, 0.587)	0.694 (0.685, 0.704)	0.12 (0.107, 0.131)	0.12	+		UKB: + | AoU: +	++
Neoplasms	phecode_CA_110-1	Malignant neoplasm of the thyroid		0.575 (0.542, 0.611)	0.626 (0.588, 0.66)	0.051 (0.014, 0.08)	0.051	+		391	0.581 (0.542, 0.618)	0.7 (0.658, 0.739)	0.119 (0.062, 0.172)	0.119	+		UKB: + | AoU: +	++
Endocrine/Metab	phecode_EM_256-5	Hypokalemia [Hypopotassemia]		0.654 (0.644, 0.665)	0.726 (0.717, 0.735)	0.072 (0.062, 0.084)	0.072	+		7824	0.545 (0.536, 0.553)	0.664 (0.656, 0.671)	0.119 (0.109, 0.127)	0.119	+		UKB: + | AoU: +	++
Gastrointestinal	phecode_GI_522-7	Ulceration of the lower GI tract		0.556 (0.534, 0.57)	0.689 (0.671, 0.707)	0.133 (0.11, 0.156)	0.133	+		1667	0.584 (0.566, 0.598)	0.703 (0.686, 0.723)	0.119 (0.096, 0.143)	0.119	+		UKB: + | AoU: +	++
Muscloskeletal	phecode_MS_700-41	Myositis		0.617 (0.577, 0.651)	0.705 (0.664, 0.742)	0.089 (0.034, 0.128)	0.089	+		807	0.538 (0.516, 0.564)	0.657 (0.628, 0.679)	0.119 (0.09, 0.148)	0.119	+		UKB: + | AoU: +	++
Muscloskeletal	phecode_MS_740	Dislocation		0.493 (0.478, 0.507)	0.7 (0.688, 0.713)	0.207 (0.187, 0.229)	0.207	+		2674	0.56 (0.548, 0.575)	0.679 (0.665, 0.694)	0.119 (0.099, 0.133)	0.119	+		UKB: + | AoU: +	++
Respiratory	phecode_RE_482	Suppurative and necrotic conditions of the lower respiratory tract		0.643 (0.608, 0.669)	0.705 (0.681, 0.741)	0.062 (0.038, 0.094)	0.062	+		329	0.622 (0.568, 0.664)	0.74 (0.704, 0.777)	0.119 (0.078, 0.185)	0.119	+		UKB: + | AoU: +	++
Genitourinary	phecode_GU_585	Kidney stone disease		0.618 (0.61, 0.627)	0.66 (0.652, 0.67)	0.042 (0.035, 0.05)	0.042	+		3088	0.555 (0.542, 0.571)	0.673 (0.662, 0.689)	0.118 (0.103, 0.138)	0.118	+		UKB: + | AoU: +	++
Muscloskeletal	phecode_MS_713-38	Pain in ankle and joints of foot		0.473 (0.461, 0.483)	0.819 (0.811, 0.827)	0.346 (0.332, 0.361)	0.346	+		6084	0.551 (0.54, 0.562)	0.668 (0.659, 0.677)	0.118 (0.105, 0.129)	0.118	+		UKB: + | AoU: +	++
Muscloskeletal	phecode_MS_714-5	Spondylolysis		0.657 (0.622, 0.686)	0.782 (0.759, 0.806)	0.125 (0.094, 0.157)	0.125	+		455	0.641 (0.605, 0.669)	0.759 (0.725, 0.791)	0.118 (0.09, 0.139)	0.118	+		UKB: + | AoU: +	++
Neurological	phecode_NS_344	Disorders of the circulation of the cerebrospinal fluid		0.572 (0.55, 0.598)	0.623 (0.6, 0.645)	0.05 (0.027, 0.077)	0.05	+		703	0.534 (0.496, 0.565)	0.65 (0.62, 0.679)	0.118 (0.067, 0.161)	0.118	+		UKB: + | AoU: +	++
Respiratory	phecode_RE_474-13	Centrilobular emphysema*		0.627 (0.581, 0.676)	0.785 (0.739, 0.829)	0.158 (0.11, 0.212)	0.158	+		983	0.726 (0.708, 0.744)	0.845 (0.827, 0.86)	0.118 (0.091, 0.14)	0.118	+		UKB: + | AoU: +	++
Respiratory	phecode_RE_488-2	Hyperventilation		0.502 (0.459, 0.554)	0.709 (0.671, 0.759)	0.208 (0.146, 0.265)	0.208	+		127	0.559 (0.494, 0.62)	0.678 (0.61, 0.73)	0.118 (0.021, 0.192)	0.118	+		UKB: + | AoU: +	++
Gastrointestinal	phecode_GI_510-2	Esophagitis		0.565 (0.561, 0.57)	0.646 (0.641, 0.65)	0.081 (0.076, 0.086)	0.081	+		4278	0.569 (0.555, 0.579)	0.685 (0.676, 0.695)	0.117 (0.104, 0.132)	0.117	+		UKB: + | AoU: +	++
Blood/Immune	phecode_BI_177-4	Lymphedema		0.639 (0.623, 0.657)	0.76 (0.743, 0.778)	0.122 (0.102, 0.138)	0.122	+		1494	0.644 (0.628, 0.664)	0.76 (0.745, 0.779)	0.116 (0.097, 0.134)	0.116	+		UKB: + | AoU: +	++
Endocrine/Metab	phecode_EM_256-71	Dehydration		0.507 (0.446, 0.561)	0.876 (0.854, 0.902)	0.369 (0.317, 0.415)	0.369	+		6291	0.543 (0.534, 0.551)	0.659 (0.648, 0.671)	0.116 (0.106, 0.128)	0.116	+		UKB: + | AoU: +	++
Mental	phecode_MB_286-4	Dysthymic disorder		0.502 (0.437, 0.557)	0.83 (0.793, 0.872)	0.329 (0.268, 0.395)	0.329	+		1426	0.549 (0.528, 0.567)	0.664 (0.645, 0.681)	0.116 (0.09, 0.144)	0.116	+		UKB: + | AoU: +	++
Muscloskeletal	phecode_MS_702	Infective and reactive arthropathies		0.543 (0.526, 0.561)	0.732 (0.714, 0.748)	0.189 (0.164, 0.217)	0.189	+		686	0.629 (0.607, 0.657)	0.746 (0.72, 0.77)	0.116 (0.087, 0.149)	0.116	+		UKB: + | AoU: +	++
Muscloskeletal	phecode_MS_741-5	Sprains and strains of knee and leg		0.384 (0.367, 0.401)	0.835 (0.826, 0.848)	0.452 (0.431, 0.471)	0.452	+		1526	0.542 (0.523, 0.564)	0.658 (0.638, 0.676)	0.116 (0.087, 0.14)	0.116	+		UKB: + | AoU: +	++
Symptoms	phecode_SS_800-1	Chest pain on breathing		0.441 (0.427, 0.457)	0.849 (0.839, 0.858)	0.407 (0.388, 0.425)	0.407	+		4667	0.551 (0.54, 0.565)	0.667 (0.657, 0.679)	0.116 (0.099, 0.13)	0.116	+		UKB: + | AoU: +	++
Symptoms	phecode_SS_832-6	Pyuria*		0.492 (0.465, 0.518)	0.913 (0.907, 0.92)	0.421 (0.392, 0.448)	0.421	+		525	0.588 (0.551, 0.616)	0.704 (0.667, 0.732)	0.116 (0.074, 0.162)	0.116	+		UKB: + | AoU: +	++
Gastrointestinal	phecode_GI_515	Heartburn		0.516 (0.504, 0.526)	0.759 (0.748, 0.768)	0.243 (0.231, 0.258)	0.243	+		2477	0.561 (0.546, 0.579)	0.676 (0.66, 0.692)	0.115 (0.094, 0.135)	0.115	+		UKB: + | AoU: +	++
Genitourinary	phecode_GU_618-1	Stricture and atresia of vagina		0.522 (0.48, 0.57)	0.62 (0.569, 0.682)	0.098 (0.029, 0.175)	0.098	+		104	0.576 (0.522, 0.648)	0.693 (0.604, 0.785)	0.115 (0.042, 0.194)	0.115	+		UKB: + | AoU: +	++
Muscloskeletal	phecode_MS_700-4	Inflammatory myopathy		0.598 (0.56, 0.629)	0.67 (0.632, 0.702)	0.071 (0.031, 0.119)	0.071	+		811	0.536 (0.516, 0.563)	0.651 (0.622, 0.674)	0.115 (0.085, 0.144)	0.115	+		UKB: + | AoU: +	++
Neurological	phecode_NS_324-31	Dystonia		0.481 (0.46, 0.502)	0.797 (0.784, 0.81)	0.317 (0.287, 0.347)	0.317	+		1202	0.568 (0.543, 0.592)	0.682 (0.662, 0.711)	0.115 (0.089, 0.145)	0.115	+		UKB: + | AoU: +	++
Sense organs	phecode_SO_367-12	Allergic conjunctivitis		0.431 (0.409, 0.453)	0.875 (0.864, 0.887)	0.443 (0.419, 0.477)	0.443	+		1843	0.571 (0.552, 0.59)	0.685 (0.668, 0.703)	0.115 (0.093, 0.134)	0.115	+		UKB: + | AoU: +	++
Sense organs	phecode_SO_369-2	Corneal edema		0.633 (0.585, 0.683)	0.72 (0.676, 0.779)	0.088 (0.03, 0.162)	0.088	+		183	0.703 (0.655, 0.761)	0.82 (0.779, 0.879)	0.115 (0.048, 0.162)	0.115	+		UKB: + | AoU: +	++
Gastrointestinal	phecode_GI_514-2	Intestinal obstruction		0.624 (0.612, 0.632)	0.689 (0.68, 0.699)	0.065 (0.057, 0.073)	0.065	+		3240	0.593 (0.579, 0.606)	0.707 (0.696, 0.719)	0.114 (0.101, 0.128)	0.114	+		UKB: + | AoU: +	++
Mental	phecode_MB_290-1	Posttraumatic stress disorder		0.661 (0.634, 0.693)	0.779 (0.746, 0.813)	0.117 (0.083, 0.149)	0.117	+		3191	0.628 (0.618, 0.641)	0.743 (0.731, 0.754)	0.114 (0.1, 0.127)	0.114	+		UKB: + | AoU: +	++
Mental	phecode_MB_296	Personality disorders		0.615 (0.576, 0.654)	0.855 (0.824, 0.885)	0.241 (0.192, 0.284)	0.241	+		1229	0.65 (0.625, 0.676)	0.763 (0.739, 0.784)	0.114 (0.086, 0.145)	0.114	+		UKB: + | AoU: +	++
Muscloskeletal	phecode_MS_706	Inflammatory spondylopathies		0.591 (0.579, 0.602)	0.741 (0.731, 0.752)	0.15 (0.137, 0.165)	0.15	+		3439	0.636 (0.625, 0.649)	0.749 (0.741, 0.76)	0.114 (0.102, 0.125)	0.114	+		UKB: + | AoU: +	++
Muscloskeletal	phecode_MS_706-1	Sacroiliitis		0.605 (0.575, 0.638)	0.825 (0.802, 0.846)	0.221 (0.182, 0.254)	0.221	+		1468	0.626 (0.605, 0.642)	0.74 (0.724, 0.756)	0.114 (0.091, 0.137)	0.114	+		UKB: + | AoU: +	++
Muscloskeletal	phecode_MS_712	Joint derangements and related disorders		0.548 (0.537, 0.558)	0.685 (0.672, 0.698)	0.137 (0.121, 0.151)	0.137	+		9501	0.544 (0.535, 0.553)	0.658 (0.65, 0.665)	0.114 (0.099, 0.123)	0.114	+		UKB: + | AoU: +	++
Muscloskeletal	phecode_MS_712-61	Recurrent dislocation of joint		0.529 (0.493, 0.568)	0.707 (0.661, 0.741)	0.179 (0.134, 0.233)	0.179	+		137	0.576 (0.515, 0.647)	0.693 (0.642, 0.748)	0.114 (0.014, 0.218)	0.114	+		UKB: + | AoU: +	++
Gastrointestinal	phecode_GI_522-9	Gastritis		0.571 (0.567, 0.575)	0.665 (0.662, 0.669)	0.094 (0.089, 0.098)	0.094	+		6792	0.548 (0.538, 0.557)	0.661 (0.65, 0.671)	0.113 (0.096, 0.125)	0.113	+		UKB: + | AoU: +	++
Gastrointestinal	phecode_GI_530-2	Anorectal abscess		0.645 (0.622, 0.664)	0.707 (0.683, 0.728)	0.062 (0.044, 0.081)	0.062	+		400	0.604 (0.572, 0.651)	0.718 (0.684, 0.749)	0.113 (0.057, 0.152)	0.113	+		UKB: + | AoU: +	++
Mental	phecode_MB_302	Developemental delay		0.526 (0.492, 0.556)	0.711 (0.682, 0.742)	0.185 (0.145, 0.218)	0.185	+		590	0.519 (0.501, 0.549)	0.633 (0.601, 0.662)	0.113 (0.075, 0.158)	0.113	+		UKB: + | AoU: +	++
Sense organs	phecode_SO_367-5	Uveitis		0.529 (0.502, 0.553)	0.728 (0.707, 0.746)	0.199 (0.172, 0.228)	0.199	+		595	0.565 (0.542, 0.59)	0.677 (0.648, 0.708)	0.113 (0.077, 0.14)	0.113	+		UKB: + | AoU: +	++
Sense organs	phecode_SO_367-52	Iridocyclitis		0.53 (0.504, 0.558)	0.727 (0.708, 0.745)	0.198 (0.171, 0.226)	0.198	+		595	0.565 (0.542, 0.59)	0.677 (0.648, 0.708)	0.113 (0.077, 0.141)	0.113	+		UKB: + | AoU: +	++
Blood/Immune	phecode_BI_168-4	Abnormal coagulation profile		0.69 (0.645, 0.729)	0.939 (0.926, 0.953)	0.25 (0.211, 0.288)	0.25	+		1749	0.618 (0.602, 0.64)	0.73 (0.706, 0.746)	0.112 (0.089, 0.132)	0.112	+		UKB: + | AoU: +	++
Congenital	phecode_CM_751-3	Congenital malformations of posterior segment of eye		0.469 (0.4, 0.535)	0.805 (0.755, 0.851)	0.335 (0.267, 0.408)	0.335	+		137	0.559 (0.507, 0.642)	0.671 (0.611, 0.726)	0.112 (0.014, 0.193)	0.112	+		UKB: + | AoU: +	++
Congenital	phecode_CM_764-5	Congenital arteriovenous malformation*		0.464 (0.411, 0.526)	0.595 (0.545, 0.65)	0.131 (0.064, 0.197)	0.131	+		297	0.583 (0.541, 0.627)	0.697 (0.648, 0.74)	0.112 (0.062, 0.168)	0.112	+		UKB: + | AoU: +	++
Cardiovascular	phecode_CV_414	Cardiomyopathy		0.659 (0.647, 0.672)	0.732 (0.718, 0.745)	0.073 (0.061, 0.087)	0.073	+		2992	0.674 (0.661, 0.686)	0.786 (0.776, 0.797)	0.112 (0.101, 0.125)	0.112	+		UKB: + | AoU: +	++
Gastrointestinal	phecode_GI_527-3	Functional dyspepsia		0.552 (0.544, 0.558)	0.716 (0.711, 0.722)	0.164 (0.158, 0.171)	0.164	+		1243	0.564 (0.543, 0.589)	0.677 (0.656, 0.695)	0.112 (0.085, 0.135)	0.112	+		UKB: + | AoU: +	++
Genitourinary	phecode_GU_612-7	Other signs and symptoms in breast		0.346 (0.319, 0.368)	0.755 (0.731, 0.779)	0.408 (0.369, 0.447)	0.408	+		1498	0.517 (0.498, 0.535)	0.629 (0.604, 0.648)	0.112 (0.089, 0.137)	0.112	+		UKB: + | AoU: +	++
Muscloskeletal	phecode_MS_723-51	Achilles tendinitis		0.431 (0.413, 0.444)	0.857 (0.848, 0.863)	0.425 (0.405, 0.442)	0.425	+		1211	0.577 (0.56, 0.593)	0.69 (0.67, 0.711)	0.112 (0.091, 0.137)	0.112	+		UKB: + | AoU: +	++
Muscloskeletal	phecode_MS_724-52	Osteophyte*		0.551 (0.54, 0.56)	0.676 (0.666, 0.69)	0.126 (0.115, 0.14)	0.126	+		2424	0.64 (0.625, 0.652)	0.752 (0.74, 0.764)	0.112 (0.099, 0.127)	0.112	+		UKB: + | AoU: +	++
Neurological	phecode_NS_336-41	Carpal tunnel syndrome		0.563 (0.556, 0.569)	0.675 (0.667, 0.681)	0.112 (0.105, 0.12)	0.112	+		4073	0.594 (0.581, 0.607)	0.706 (0.695, 0.716)	0.112 (0.099, 0.123)	0.112	+		UKB: + | AoU: +	++
Neurological	phecode_NS_356-1	Dysarthria		0.644 (0.617, 0.678)	0.706 (0.669, 0.741)	0.061 (0.018, 0.093)	0.061	+		936	0.661 (0.644, 0.686)	0.773 (0.75, 0.797)	0.112 (0.094, 0.13)	0.112	+		UKB: + | AoU: +	++
Respiratory	phecode_RE_468-9	Lobar pneumonia*		0.671 (0.666, 0.677)	0.739 (0.733, 0.747)	0.068 (0.062, 0.073)	0.068	+		1349	0.612 (0.593, 0.632)	0.724 (0.705, 0.747)	0.112 (0.093, 0.134)	0.112	+		UKB: + | AoU: +	++
Cardiovascular	phecode_CV_413-42	Pulmonary valve insufficiency*		0.67 (0.635, 0.708)	0.731 (0.697, 0.763)	0.062 (0.027, 0.094)	0.062	+		612	0.649 (0.616, 0.676)	0.76 (0.733, 0.782)	0.111 (0.09, 0.133)	0.111	+		UKB: + | AoU: +	++
Endocrine/Metab	phecode_EM_200-41	Chronic thyroiditis		0.646 (0.617, 0.682)	0.697 (0.648, 0.74)	0.051 (0.008, 0.098)	0.051	+		1143	0.642 (0.625, 0.659)	0.753 (0.272, 0.778)	0.111 (-0.373, 0.146)	0.111	ns		UKB: + | AoU: ns	+ns
Genitourinary	phecode_GU_604	Disorders of penis		0.534 (0.521, 0.546)	0.642 (0.632, 0.655)	0.108 (0.095, 0.126)	0.108	+		2521	0.506 (0.498, 0.524)	0.617 (0.598, 0.634)	0.111 (0.078, 0.131)	0.111	+		UKB: + | AoU: +	++
Mental	phecode_MB_308-3	Hallucinations		0.641 (0.62, 0.661)	0.751 (0.731, 0.771)	0.11 (0.092, 0.132)	0.11	+		1178	0.576 (0.556, 0.598)	0.687 (0.649, 0.712)	0.111 (0.071, 0.151)	0.111	+		UKB: + | AoU: +	++
Muscloskeletal	phecode_MS_729	Other acquired musculoskeletal deformity		0.492 (0.438, 0.563)	0.6 (0.543, 0.656)	0.108 (0.04, 0.166)	0.108	+		651	0.529 (0.504, 0.564)	0.641 (0.611, 0.668)	0.111 (0.069, 0.145)	0.111	+		UKB: + | AoU: +	++
Neurological	phecode_NS_334-12	Atypical face pain		0.471 (0.419, 0.525)	0.824 (0.783, 0.877)	0.353 (0.284, 0.422)	0.353	+		247	0.597 (0.547, 0.652)	0.707 (0.658, 0.75)	0.111 (0.045, 0.168)	0.111	+		UKB: + | AoU: +	++
Respiratory	phecode_RE_463-21	Seasonal allergic rhinitis		0.346 (0.337, 0.356)	0.754 (0.745, 0.763)	0.408 (0.393, 0.424)	0.408	+		5712	0.551 (0.544, 0.559)	0.662 (0.648, 0.674)	0.111 (0.098, 0.124)	0.111	+		UKB: + | AoU: +	++
Sense organs	phecode_SO_391-7	Perforation of tympanic membrane		0.518 (0.497, 0.537)	0.705 (0.683, 0.725)	0.187 (0.156, 0.214)	0.187	+		434	0.535 (0.497, 0.576)	0.646 (0.618, 0.674)	0.111 (0.053, 0.169)	0.111	+		UKB: + | AoU: +	++
Symptoms	phecode_SS_807-1	Chronic fatigue syndrome		0.547 (0.536, 0.558)	0.864 (0.858, 0.869)	0.317 (0.307, 0.327)	0.317	+		2717	0.58 (0.565, 0.593)	0.691 (0.679, 0.704)	0.111 (0.096, 0.125)	0.111	+		UKB: + | AoU: +	++
Blood/Immune	phecode_BI_164-3	Acute posthemorrhagic anemia		0.565 (0.509, 0.623)	0.638 (0.578, 0.691)	0.07 (0.004, 0.128)	0.07	+		4280	0.552 (0.54, 0.563)	0.661 (0.648, 0.673)	0.11 (0.098, 0.123)	0.11	+		UKB: + | AoU: +	++
Congenital	phecode_CM_766-1	Congenital talipes varus		0.453 (0.38, 0.536)	0.701 (0.626, 0.771)	0.248 (0.149, 0.371)	0.248	+		354	0.579 (0.53, 0.614)	0.688 (0.648, 0.724)	0.11 (0.05, 0.167)	0.11	+		UKB: + | AoU: +	++
Endocrine/Metab	phecode_EM_200-411	Hashimoto thyroiditis [Chronic lymphocytic thyroiditis]		0.647 (0.618, 0.68)	0.74 (0.697, 0.783)	0.094 (0.056, 0.133)	0.094	+		1128	0.643 (0.626, 0.659)	0.754 (0.45, 0.779)	0.11 (-0.193, 0.145)	0.11	ns		UKB: + | AoU: ns	+ns
Genitourinary	phecode_GU_581-31	Hydronephrosis		0.628 (0.616, 0.638)	0.665 (0.653, 0.675)	0.037 (0.028, 0.048)	0.037	+		2228	0.563 (0.546, 0.582)	0.674 (0.658, 0.694)	0.11 (0.095, 0.131)	0.11	+		UKB: + | AoU: +	++
Muscloskeletal	phecode_MS_723-6	Impingement syndrome of shoulder*		0.469 (0.462, 0.478)	0.691 (0.684, 0.699)	0.222 (0.212, 0.233)	0.222	+		2427	0.624 (0.611, 0.639)	0.734 (0.72, 0.746)	0.11 (0.091, 0.13)	0.11	+		UKB: + | AoU: +	++
Neurological	phecode_NS_338	Myasthenia gravis and other myoneural disorders		0.633 (0.59, 0.683)	0.716 (0.68, 0.761)	0.082 (0.035, 0.129)	0.082	+		382	0.58 (0.546, 0.614)	0.691 (0.654, 0.731)	0.11 (0.053, 0.157)	0.11	+		UKB: + | AoU: +	++
Congenital	phecode_CM_761-1	Congenital malformation of kidney		0.593 (0.572, 0.615)	0.679 (0.656, 0.701)	0.085 (0.061, 0.115)	0.085	+		499	0.569 (0.53, 0.601)	0.676 (0.643, 0.711)	0.109 (0.071, 0.145)	0.109	+		UKB: + | AoU: +	++
Gastrointestinal	phecode_GI_513-1	Esophageal ulcer		0.627 (0.615, 0.638)	0.681 (0.672, 0.692)	0.055 (0.044, 0.065)	0.055	+		544	0.614 (0.585, 0.653)	0.722 (0.691, 0.753)	0.109 (0.082, 0.136)	0.109	+		UKB: + | AoU: +	++
Gastrointestinal	phecode_GI_513-2	Gastric ulcer		0.599 (0.59, 0.609)	0.689 (0.68, 0.7)	0.09 (0.081, 0.099)	0.09	+		1559	0.604 (0.588, 0.621)	0.714 (0.7, 0.733)	0.109 (0.089, 0.131)	0.109	+		UKB: + | AoU: +	++
Mental	phecode_MB_288-4	Phobic disorders		0.608 (0.596, 0.621)	0.727 (0.716, 0.738)	0.119 (0.106, 0.134)	0.119	+		1337	0.542 (0.52, 0.563)	0.651 (0.629, 0.671)	0.109 (0.074, 0.134)	0.109	+		UKB: + | AoU: +	++
Muscloskeletal	phecode_MS_734-9	Jaw pain		0.493 (0.467, 0.521)	0.901 (0.89, 0.913)	0.408 (0.377, 0.437)	0.408	+		1317	0.544 (0.525, 0.567)	0.653 (0.63, 0.672)	0.109 (0.078, 0.134)	0.109	+		UKB: + | AoU: +	++
Respiratory	phecode_RE_471	Other disorders of nose and nasal sinuses		0.465 (0.457, 0.474)	0.731 (0.724, 0.738)	0.266 (0.254, 0.278)	0.266	+		11843	0.537 (0.53, 0.545)	0.647 (0.641, 0.653)	0.109 (0.1, 0.121)	0.109	+		UKB: + | AoU: +	++
Respiratory	phecode_RE_483	Pleural effusion		0.675 (0.669, 0.68)	0.72 (0.715, 0.727)	0.045 (0.04, 0.051)	0.045	+		4006	0.65 (0.64, 0.667)	0.759 (0.751, 0.769)	0.109 (0.098, 0.119)	0.109	+		UKB: + | AoU: +	++
Dermatological	phecode_DE_674-22	Freckles*		0.449 (0.4, 0.511)	0.864 (0.834, 0.901)	0.415 (0.352, 0.472)	0.415	+		150	0.553 (0.507, 0.626)	0.664 (0.6, 0.726)	0.108 (0.026, 0.187)	0.108	+		UKB: + | AoU: +	++
Muscloskeletal	phecode_MS_723-5	Tendinitis		0.403 (0.391, 0.417)	0.848 (0.839, 0.856)	0.445 (0.429, 0.46)	0.445	+		2853	0.585 (0.571, 0.6)	0.693 (0.679, 0.709)	0.108 (0.088, 0.126)	0.108	+		UKB: + | AoU: +	++
Respiratory	phecode_RE_469	Bronchitis		0.451 (0.443, 0.457)	0.854 (0.85, 0.857)	0.403 (0.395, 0.411)	0.403	+		5622	0.548 (0.54, 0.557)	0.656 (0.645, 0.664)	0.108 (0.097, 0.121)	0.108	+		UKB: + | AoU: +	++
Respiratory	phecode_RE_469-1	Acute bronchitis		0.466 (0.454, 0.479)	0.858 (0.851, 0.866)	0.391 (0.378, 0.407)	0.391	+		3316	0.551 (0.54, 0.567)	0.66 (0.642, 0.674)	0.108 (0.092, 0.124)	0.108	+		UKB: + | AoU: +	++
Respiratory	phecode_RE_479	Pulmonary insufficiency and acute respiratory distress syndrome		0.657 (0.65, 0.665)	0.736 (0.728, 0.743)	0.079 (0.072, 0.086)	0.079	+		8540	0.629 (0.622, 0.637)	0.737 (0.73, 0.745)	0.108 (0.1, 0.114)	0.108	+		UKB: + | AoU: +	++
Sense organs	phecode_SO_391-2	Eustachian tube disorders		0.418 (0.408, 0.427)	0.867 (0.862, 0.873)	0.449 (0.438, 0.461)	0.449	+		2208	0.56 (0.545, 0.573)	0.668 (0.652, 0.688)	0.108 (0.086, 0.128)	0.108	+		UKB: + | AoU: +	++
Cardiovascular	phecode_CV_416-12	Ventricular tachycardia		0.701 (0.682, 0.719)	0.75 (0.73, 0.768)	0.049 (0.033, 0.07)	0.049	+		1799	0.701 (0.682, 0.714)	0.808 (0.796, 0.825)	0.107 (0.091, 0.125)	0.107	+		UKB: + | AoU: +	++
Cardiovascular	phecode_CV_417-2	Tachycardia		0.582 (0.571, 0.592)	0.676 (0.665, 0.685)	0.093 (0.084, 0.106)	0.093	+		8129	0.526 (0.517, 0.536)	0.632 (0.62, 0.643)	0.107 (0.084, 0.125)	0.107	+		UKB: + | AoU: +	++
Gastrointestinal	phecode_GI_510-5	Dyskinesia of esophagus		0.584 (0.557, 0.608)	0.745 (0.72, 0.767)	0.16 (0.136, 0.188)	0.16	+		1108	0.663 (0.642, 0.688)	0.769 (0.751, 0.785)	0.107 (0.081, 0.124)	0.107	+		UKB: + | AoU: +	++
Gastrointestinal	phecode_GI_522-8	Duodenitis		0.592 (0.584, 0.599)	0.654 (0.647, 0.663)	0.063 (0.054, 0.07)	0.063	+		1068	0.593 (0.564, 0.612)	0.698 (0.679, 0.717)	0.107 (0.086, 0.125)	0.107	+		UKB: + | AoU: +	++
Gastrointestinal	phecode_GI_524-1	Irritable bowel syndrome		0.554 (0.548, 0.561)	0.733 (0.727, 0.739)	0.179 (0.17, 0.186)	0.179	+		2942	0.6 (0.587, 0.613)	0.706 (0.692, 0.719)	0.107 (0.09, 0.123)	0.107	+		UKB: + | AoU: +	++
Muscloskeletal	phecode_MS_719-92	Contracture of joint		0.5 (0.464, 0.534)	0.663 (0.623, 0.699)	0.163 (0.114, 0.214)	0.163	+		814	0.601 (0.57, 0.624)	0.709 (0.684, 0.736)	0.107 (0.084, 0.134)	0.107	+		UKB: + | AoU: +	++
Neurological	phecode_NS_335	Nerve root and plexus disorders		0.525 (0.515, 0.534)	0.692 (0.683, 0.704)	0.168 (0.154, 0.18)	0.168	+		9799	0.614 (0.604, 0.621)	0.721 (0.714, 0.728)	0.107 (0.101, 0.115)	0.107	+		UKB: + | AoU: +	++
Cardiovascular	phecode_CV_413-4	Pulmonary valve disorders		0.66 (0.619, 0.696)	0.727 (0.695, 0.765)	0.067 (0.03, 0.102)	0.067	+		646	0.653 (0.622, 0.68)	0.76 (0.735, 0.782)	0.106 (0.09, 0.132)	0.106	+		UKB: + | AoU: +	++
Endocrine/Metab	phecode_EM_204-4	Hyperglycemia		0.575 (0.558, 0.595)	0.828 (0.814, 0.841)	0.253 (0.229, 0.275)	0.253	+		10228	0.568 (0.559, 0.573)	0.674 (0.666, 0.681)	0.106 (0.099, 0.115)	0.106	+		UKB: + | AoU: +	++
Gastrointestinal	phecode_GI_520-13	Umbilical hernia		0.639 (0.63, 0.649)	0.694 (0.685, 0.705)	0.056 (0.047, 0.064)	0.056	+		2189	0.541 (0.523, 0.557)	0.647 (0.628, 0.666)	0.106 (0.091, 0.126)	0.106	+		UKB: + | AoU: +	++
Muscloskeletal	phecode_MS_712-5	Disorder of ligament		0.612 (0.58, 0.639)	0.719 (0.688, 0.752)	0.107 (0.08, 0.145)	0.107	+		7417	0.539 (0.531, 0.548)	0.645 (0.637, 0.653)	0.106 (0.097, 0.12)	0.106	+		UKB: + | AoU: +	++
Muscloskeletal	phecode_MS_724-5	Exostosis		0.544 (0.531, 0.559)	0.678 (0.667, 0.687)	0.134 (0.123, 0.147)	0.134	+		3572	0.632 (0.62, 0.64)	0.737 (0.725, 0.746)	0.106 (0.096, 0.116)	0.106	+		UKB: + | AoU: +	++
Muscloskeletal	phecode_MS_740-2	Dislocation of shoulder		0.498 (0.474, 0.521)	0.758 (0.742, 0.774)	0.26 (0.231, 0.289)	0.26	+		1065	0.545 (0.528, 0.568)	0.653 (0.631, 0.676)	0.106 (0.083, 0.137)	0.106	+		UKB: + | AoU: +	++
Muscloskeletal	phecode_MS_741-71	Lumbosacral sprain		0.37 (0.33, 0.411)	0.872 (0.859, 0.886)	0.502 (0.457, 0.547)	0.502	+		347	0.528 (0.499, 0.567)	0.634 (0.587, 0.674)	0.106 (0.047, 0.172)	0.106	+		UKB: + | AoU: +	++
Neurological	phecode_NS_336	Mononeuropathies		0.552 (0.546, 0.558)	0.683 (0.678, 0.689)	0.131 (0.124, 0.139)	0.131	+		7024	0.583 (0.574, 0.592)	0.69 (0.682, 0.698)	0.106 (0.095, 0.116)	0.106	+		UKB: + | AoU: +	++
Neurological	phecode_NS_348-2	Myelopathies		0.585 (0.571, 0.602)	0.705 (0.69, 0.721)	0.12 (0.095, 0.137)	0.12	+		5546	0.657 (0.649, 0.665)	0.764 (0.756, 0.772)	0.106 (0.094, 0.117)	0.106	+		UKB: + | AoU: +	++
Respiratory	phecode_RE_463-4	Nasal congestion*		0.407 (0.395, 0.421)	0.891 (0.884, 0.896)	0.484 (0.47, 0.499)	0.484	+		6235	0.548 (0.54, 0.556)	0.654 (0.642, 0.664)	0.106 (0.09, 0.123)	0.106	+		UKB: + | AoU: +	++
Sense organs	phecode_SO_390-1	Otitis externa		0.286 (0.279, 0.293)	0.857 (0.852, 0.86)	0.571 (0.564, 0.58)	0.571	+		2625	0.526 (0.503, 0.542)	0.632 (0.616, 0.65)	0.106 (0.082, 0.134)	0.106	+		UKB: + | AoU: +	++
Symptoms	phecode_SS_800-11	Pleurodynia*		0.42 (0.401, 0.438)	0.889 (0.882, 0.896)	0.469 (0.45, 0.488)	0.469	+		4164	0.563 (0.553, 0.577)	0.669 (0.657, 0.681)	0.106 (0.088, 0.119)	0.106	+		UKB: + | AoU: +	++
Cardiovascular	phecode_CV_413-32	Tricuspid value insufficiency*		0.685 (0.667, 0.704)	0.757 (0.742, 0.776)	0.072 (0.054, 0.087)	0.072	+		2670	0.672 (0.66, 0.684)	0.777 (0.761, 0.789)	0.105 (0.093, 0.118)	0.105	+		UKB: + | AoU: +	++
Endocrine/Metab	phecode_EM_215	Testicular dysfunction		0.399 (0.361, 0.44)	0.719 (0.68, 0.758)	0.321 (0.267, 0.381)	0.321	+		666	0.53 (0.499, 0.558)	0.636 (0.604, 0.671)	0.105 (0.056, 0.147)	0.105	+		UKB: + | AoU: +	++
Endocrine/Metab	phecode_EM_247-51	Hypocalcemia		0.259 (0.209, 0.297)	0.899 (0.881, 0.921)	0.641 (0.59, 0.696)	0.641	+		1815	0.551 (0.532, 0.57)	0.656 (0.637, 0.673)	0.105 (0.086, 0.128)	0.105	+		UKB: + | AoU: +	++
Neurological	phecode_NS_333-2	Insomnia		0.415 (0.404, 0.424)	0.868 (0.862, 0.873)	0.453 (0.44, 0.465)	0.453	+		10012	0.554 (0.546, 0.563)	0.659 (0.652, 0.666)	0.105 (0.095, 0.112)	0.105	+		UKB: + | AoU: +	++
Respiratory	phecode_RE_487	Hemorrhage from respiratory passages		0.619 (0.612, 0.628)	0.725 (0.717, 0.732)	0.105 (0.096, 0.113)	0.105	+		2982	0.582 (0.569, 0.593)	0.687 (0.675, 0.699)	0.105 (0.094, 0.12)	0.105	+		UKB: + | AoU: +	++
Blood/Immune	phecode_BI_180	Other disorders involving the immune mechanism		0.646 (0.629, 0.666)	0.727 (0.71, 0.747)	0.082 (0.063, 0.097)	0.082	+		2616	0.6 (0.587, 0.617)	0.704 (0.688, 0.723)	0.104 (0.087, 0.119)	0.104	+		UKB: + | AoU: +	++
Cardiovascular	phecode_CV_414-11	Hypertrophic obstructive cardiomyopathy		0.629 (0.587, 0.67)	0.736 (0.685, 0.786)	0.106 (0.059, 0.155)	0.106	+		102	0.698 (0.628, 0.753)	0.804 (0.741, 0.853)	0.104 (0.02, 0.202)	0.104	+		UKB: + | AoU: +	++
Cardiovascular	phecode_CV_446	Hypotension		0.67 (0.664, 0.675)	0.732 (0.726, 0.737)	0.062 (0.057, 0.068)	0.062	+		6989	0.627 (0.62, 0.634)	0.731 (0.723, 0.738)	0.104 (0.096, 0.111)	0.104	+		UKB: + | AoU: +	++
Endocrine/Metab	phecode_EM_215-1	Testicular hypofunction		0.385 (0.345, 0.428)	0.724 (0.678, 0.76)	0.338 (0.268, 0.396)	0.338	+		659	0.53 (0.5, 0.559)	0.635 (0.601, 0.67)	0.104 (0.052, 0.147)	0.104	+		UKB: + | AoU: +	++
Gastrointestinal	phecode_GI_513	Peptic ulcer		0.613 (0.606, 0.619)	0.678 (0.672, 0.685)	0.066 (0.06, 0.071)	0.066	+		2933	0.595 (0.583, 0.605)	0.698 (0.687, 0.71)	0.104 (0.092, 0.115)	0.104	+		UKB: + | AoU: +	++
Gastrointestinal	phecode_GI_532-2	Intestinal perforation		0.618 (0.598, 0.633)	0.659 (0.641, 0.674)	0.042 (0.015, 0.055)	0.042	+		528	0.591 (0.559, 0.619)	0.694 (0.658, 0.723)	0.104 (0.065, 0.138)	0.104	+		UKB: + | AoU: +	++
Muscloskeletal	phecode_MS_716-1	Schmorl's nodes		0.404 (0.321, 0.508)	0.68 (0.583, 0.773)	0.276 (0.151, 0.391)	0.276	+		103	0.604 (0.534, 0.68)	0.707 (0.65, 0.77)	0.104 (0.007, 0.232)	0.104	+		UKB: + | AoU: +	++
Muscloskeletal	phecode_MS_740-8	Dislocation of foot and ankle		0.551 (0.497, 0.622)	0.644 (0.594, 0.711)	0.095 (0.024, 0.155)	0.095	+		301	0.55 (0.509, 0.592)	0.653 (0.608, 0.694)	0.104 (0.053, 0.155)	0.104	+		UKB: + | AoU: +	++
Respiratory	phecode_RE_463-1	Chronic rhinitis		0.495 (0.485, 0.508)	0.82 (0.812, 0.829)	0.325 (0.311, 0.34)	0.325	+		5013	0.584 (0.573, 0.596)	0.687 (0.676, 0.697)	0.104 (0.091, 0.117)	0.104	+		UKB: + | AoU: +	++
Respiratory	phecode_RE_468	Pneumonia		0.672 (0.668, 0.676)	0.734 (0.728, 0.739)	0.062 (0.058, 0.066)	0.062	+		8174	0.587 (0.578, 0.596)	0.691 (0.681, 0.699)	0.104 (0.096, 0.111)	0.104	+		UKB: + | AoU: +	++
Death	OMOP_4306655	All-Cause Death		0.701 (0.697, 0.705)	0.755 (0.751, 0.759)	0.054 (0.051, 0.058)	0.054	+		3010	0.701 (0.691, 0.71)	0.803 (0.791, 0.813)	0.103 (0.092, 0.112)	0.103	+		UKB: + | AoU: +	++
Blood/Immune	phecode_BI_169-11	Immune thrombocytopenic purpura [ITP]		0.621 (0.593, 0.66)	0.71 (0.679, 0.746)	0.089 (0.054, 0.123)	0.089	+		204	0.592 (0.534, 0.636)	0.696 (0.607, 0.753)	0.103 (0.048, 0.163)	0.103	+		UKB: + | AoU: +	++
Congenital	phecode_CM_767	Congenital anomalies of limbs		0.472 (0.425, 0.526)	0.646 (0.581, 0.709)	0.174 (0.079, 0.258)	0.174	+		660	0.557 (0.532, 0.583)	0.66 (0.635, 0.689)	0.103 (0.06, 0.139)	0.103	+		UKB: + | AoU: +	++
Infections	phecode_ID_050	Enterovirus		0.573 (0.526, 0.619)	0.66 (0.611, 0.699)	0.088 (0.033, 0.135)	0.088	+		262	0.524 (0.499, 0.572)	0.627 (0.578, 0.685)	0.103 (0.038, 0.16)	0.103	+		UKB: + | AoU: +	++
Muscloskeletal	phecode_MS_725	Osteochondrosis		0.511 (0.462, 0.558)	0.666 (0.609, 0.721)	0.157 (0.101, 0.217)	0.157	+		228	0.582 (0.525, 0.643)	0.689 (0.646, 0.738)	0.103 (0.044, 0.165)	0.103	+		UKB: + | AoU: +	++
Muscloskeletal	phecode_MS_740-6	Dislocation of hip		0.657 (0.582, 0.743)	0.81 (0.749, 0.876)	0.152 (0.059, 0.243)	0.152	+		139	0.618 (0.55, 0.678)	0.723 (0.659, 0.794)	0.103 (0.042, 0.167)	0.103	+		UKB: + | AoU: +	++
Respiratory	phecode_RE_472-2	Polyp of vocal cord and larynx		0.568 (0.514, 0.619)	0.696 (0.653, 0.75)	0.128 (0.074, 0.192)	0.128	+		137	0.644 (0.59, 0.705)	0.749 (0.689, 0.805)	0.103 (0.033, 0.188)	0.103	+		UKB: + | AoU: +	++
Symptoms	phecode_SS_820	Elevated erythrocyte sedimentation rate		0.637 (0.598, 0.682)	0.826 (0.79, 0.862)	0.189 (0.129, 0.248)	0.189	+		658	0.587 (0.556, 0.62)	0.69 (0.661, 0.715)	0.103 (0.078, 0.132)	0.103	+		UKB: + | AoU: +	++
Cardiovascular	phecode_CV_440-3	Pulmonary embolism		0.638 (0.629, 0.646)	0.669 (0.661, 0.677)	0.031 (0.024, 0.037)	0.031	+		2464	0.592 (0.571, 0.606)	0.695 (0.681, 0.711)	0.102 (0.084, 0.114)	0.102	+		UKB: + | AoU: +	++
Genetic	phecode_GE_972	Genetic neuromuscular disease		0.596 (0.564, 0.625)	0.679 (0.643, 0.705)	0.083 (0.056, 0.121)	0.083	+		869	0.607 (0.583, 0.632)	0.708 (0.68, 0.732)	0.102 (0.075, 0.132)	0.102	+		UKB: + | AoU: +	++
Mental	phecode_MB_287-2	Schizoaffective disorder		0.541 (0.479, 0.597)	0.835 (0.788, 0.895)	0.294 (0.226, 0.373)	0.294	+		731	0.663 (0.631, 0.685)	0.767 (0.738, 0.795)	0.102 (0.069, 0.154)	0.102	+		UKB: + | AoU: +	++
Mental	phecode_MB_296-4	Borderline personality disorder		0.728 (0.683, 0.776)	0.912 (0.878, 0.954)	0.184 (0.132, 0.235)	0.184	+		619	0.712 (0.692, 0.74)	0.815 (0.769, 0.841)	0.102 (0.07, 0.132)	0.102	+		UKB: + | AoU: +	++
Muscloskeletal	phecode_MS_700-3	Systemic sclerosis		0.649 (0.611, 0.689)	0.731 (0.683, 0.778)	0.082 (0.047, 0.119)	0.082	+		132	0.653 (0.588, 0.712)	0.758 (0.683, 0.821)	0.102 (0.039, 0.166)	0.102	+		UKB: + | AoU: +	++
Muscloskeletal	phecode_MS_710-3	Deformities of the knee		0.632 (0.614, 0.649)	0.713 (0.694, 0.729)	0.081 (0.062, 0.101)	0.081	+		418	0.676 (0.641, 0.706)	0.778 (0.744, 0.807)	0.102 (0.073, 0.131)	0.102	+		UKB: + | AoU: +	++
Neurological	phecode_NS_324-316	Blepharospasm		0.588 (0.515, 0.655)	0.71 (0.654, 0.765)	0.122 (0.049, 0.192)	0.122	+		145	0.61 (0.56, 0.664)	0.713 (0.649, 0.767)	0.102 (0.015, 0.173)	0.102	+		UKB: + | AoU: +	++
Neurological	phecode_NS_333-6	Sleep related movement disorders		0.549 (0.523, 0.575)	0.902 (0.893, 0.91)	0.353 (0.328, 0.378)	0.353	+		2560	0.586 (0.573, 0.599)	0.688 (0.668, 0.704)	0.102 (0.083, 0.121)	0.102	+		UKB: + | AoU: +	++
Cardiovascular	phecode_CV_449	Other disorders of the circulatory system		0.627 (0.6, 0.648)	0.722 (0.696, 0.748)	0.096 (0.066, 0.121)	0.096	+		2314	0.601 (0.583, 0.622)	0.701 (0.683, 0.719)	0.101 (0.083, 0.116)	0.101	+		UKB: + | AoU: +	++
Endocrine/Metab	phecode_EM_239-21	Pure hyperglyceridemia		0.596 (0.558, 0.636)	0.782 (0.741, 0.822)	0.186 (0.127, 0.237)	0.186	+		1828	0.543 (0.523, 0.558)	0.643 (0.623, 0.661)	0.101 (0.074, 0.127)	0.101	+		UKB: + | AoU: +	++
Gastrointestinal	phecode_GI_509	Diseases of tongue		0.54 (0.524, 0.554)	0.741 (0.73, 0.754)	0.201 (0.181, 0.217)	0.201	+		1073	0.58 (0.557, 0.606)	0.68 (0.655, 0.706)	0.101 (0.076, 0.127)	0.101	+		UKB: + | AoU: +	++
Genitourinary	phecode_GU_582-1	Acute kidney failure		0.703 (0.698, 0.709)	0.776 (0.772, 0.782)	0.073 (0.068, 0.078)	0.073	+		7981	0.657 (0.648, 0.665)	0.758 (0.751, 0.765)	0.101 (0.091, 0.108)	0.101	+		UKB: + | AoU: +	++
Infections	phecode_ID_089-3	Fungal infections		0.48 (0.474, 0.486)	0.817 (0.814, 0.821)	0.337 (0.331, 0.344)	0.337	+		11095	0.525 (0.518, 0.532)	0.626 (0.616, 0.635)	0.101 (0.09, 0.108)	0.101	+		UKB: + | AoU: +	++
Muscloskeletal	phecode_MS_713-1	Hemarthrosis		0.648 (0.591, 0.701)	0.734 (0.686, 0.792)	0.086 (0.032, 0.145)	0.086	+		112	0.662 (0.603, 0.741)	0.761 (0.704, 0.831)	0.101 (0.033, 0.159)	0.101	+		UKB: + | AoU: +	++
Muscloskeletal	phecode_MS_718-2	Cervicalgia		0.441 (0.432, 0.448)	0.852 (0.847, 0.857)	0.411 (0.402, 0.421)	0.411	+		12014	0.55 (0.544, 0.559)	0.652 (0.644, 0.658)	0.101 (0.093, 0.11)	0.101	+		UKB: + | AoU: +	++
Blood/Immune	phecode_BI_172	Other disorders of white blood cells		0.604 (0.574, 0.633)	0.673 (0.642, 0.702)	0.068 (0.04, 0.094)	0.068	+		8927	0.548 (0.539, 0.558)	0.649 (0.638, 0.658)	0.1 (0.09, 0.112)	0.1	+		UKB: + | AoU: +	++
Cardiovascular	phecode_CV_416-213	Chronic atrial fibrillation*		0.769 (0.743, 0.792)	0.846 (0.813, 0.868)	0.077 (0.044, 0.105)	0.077	+		1150	0.795 (0.783, 0.809)	0.895 (0.884, 0.906)	0.1 (0.089, 0.111)	0.1	+		UKB: + | AoU: +	++
Gastrointestinal	phecode_GI_524	Functional intestinal disorder		0.572 (0.564, 0.58)	0.726 (0.72, 0.733)	0.154 (0.147, 0.163)	0.154	+		5769	0.578 (0.567, 0.591)	0.678 (0.668, 0.687)	0.1 (0.087, 0.112)	0.1	+		UKB: + | AoU: +	++
Gastrointestinal	phecode_GI_550	Disorders of the gallbladder		0.576 (0.571, 0.581)	0.64 (0.634, 0.646)	0.064 (0.059, 0.07)	0.064	+		5310	0.546 (0.533, 0.556)	0.646 (0.637, 0.655)	0.1 (0.09, 0.113)	0.1	+		UKB: + | AoU: +	++
Genitourinary	phecode_GU_581-32	Hydroureter		0.613 (0.581, 0.645)	0.652 (0.622, 0.689)	0.039 (0.011, 0.067)	0.039	+		211	0.595 (0.552, 0.656)	0.696 (0.639, 0.743)	0.1 (0.042, 0.156)	0.1	+		UKB: + | AoU: +	++
Genitourinary	phecode_GU_602-512	Chronic prostatitis		0.588 (0.567, 0.61)	0.613 (0.592, 0.637)	0.025 (0.003, 0.052)	0.025	+		164	0.632 (0.575, 0.692)	0.731 (0.676, 0.781)	0.1 (0.056, 0.15)	0.1	+		UKB: + | AoU: +	++
Muscloskeletal	phecode_MS_741-2	Sprains and strains of elbow and forearm		0.546 (0.476, 0.61)	0.756 (0.701, 0.812)	0.211 (0.141, 0.296)	0.211	+		109	0.549 (0.503, 0.608)	0.65 (0.555, 0.71)	0.1 (0.001, 0.179)	0.1	+		UKB: + | AoU: +	++
Muscloskeletal	phecode_MS_742	Cartilage tear of knee		0.502 (0.481, 0.518)	0.832 (0.82, 0.844)	0.33 (0.311, 0.351)	0.33	+		1964	0.595 (0.578, 0.61)	0.695 (0.677, 0.711)	0.1 (0.078, 0.122)	0.1	+		UKB: + | AoU: +	++
Neurological	phecode_NS_342	Plegia and unspecified paralysis		0.576 (0.549, 0.601)	0.709 (0.681, 0.737)	0.133 (0.098, 0.166)	0.133	+		1704	0.575 (0.557, 0.588)	0.674 (0.656, 0.695)	0.1 (0.077, 0.129)	0.1	+		UKB: + | AoU: +	++
Respiratory	phecode_RE_499-2	Abnormal sputum		0.465 (0.455, 0.475)	0.898 (0.893, 0.902)	0.432 (0.422, 0.442)	0.432	+		184	0.602 (0.545, 0.651)	0.701 (0.623, 0.75)	0.1 (0.027, 0.166)	0.1	+		UKB: + | AoU: +	++
Sense organs	phecode_SO_383	Irregular eye movements		0.548 (0.518, 0.585)	0.683 (0.653, 0.715)	0.133 (0.092, 0.171)	0.133	+		319	0.545 (0.499, 0.583)	0.645 (0.603, 0.698)	0.1 (0.054, 0.157)	0.1	+		UKB: + | AoU: +	++
Symptoms	phecode_SS_849	Lack of expected normal physiological development in childhood		0.528 (0.44, 0.601)	0.657 (0.567, 0.749)	0.128 (0.05, 0.214)	0.128	+		184	0.553 (0.498, 0.604)	0.651 (0.596, 0.702)	0.1 (0.024, 0.168)	0.1	+		UKB: + | AoU: +	++
Neoplasms	phecode_CA_135-6	Benign neoplasm of vocal cord or larynx		0.578 (0.529, 0.638)	0.683 (0.633, 0.731)	0.106 (0.038, 0.182)	0.106	+		140	0.643 (0.589, 0.702)	0.743 (0.679, 0.799)	0.099 (0.023, 0.185)	0.099	+		UKB: + | AoU: +	++
Cardiovascular	phecode_CV_440-13	Phlebitis and thrombophlebitis		0.607 (0.6, 0.616)	0.681 (0.674, 0.689)	0.074 (0.066, 0.082)	0.074	+		3183	0.587 (0.571, 0.601)	0.685 (0.672, 0.696)	0.099 (0.086, 0.112)	0.099	+		UKB: + | AoU: +	++
Dermatological	phecode_DE_668-2	Seborrheic dermatitis		0.44 (0.426, 0.457)	0.869 (0.863, 0.877)	0.429 (0.414, 0.446)	0.429	+		3285	0.506 (0.499, 0.518)	0.605 (0.591, 0.617)	0.099 (0.082, 0.114)	0.099	+		UKB: + | AoU: +	++
Endocrine/Metab	phecode_EM_209-1	Pituitary hyperfunction		0.646 (0.618, 0.677)	0.696 (0.665, 0.731)	0.05 (0.024, 0.076)	0.05	+		851	0.561 (0.536, 0.591)	0.66 (0.635, 0.685)	0.099 (0.08, 0.12)	0.099	+		UKB: + | AoU: +	++
Endocrine/Metab	phecode_EM_230-3	Anorexia		0.612 (0.595, 0.627)	0.724 (0.709, 0.737)	0.112 (0.094, 0.127)	0.112	+		1596	0.594 (0.57, 0.614)	0.693 (0.672, 0.712)	0.099 (0.085, 0.12)	0.099	+		UKB: + | AoU: +	++
Muscloskeletal	phecode_MS_719-9	Contractures		0.516 (0.482, 0.546)	0.658 (0.628, 0.688)	0.142 (0.104, 0.187)	0.142	+		1725	0.584 (0.562, 0.602)	0.683 (0.666, 0.701)	0.099 (0.076, 0.119)	0.099	+		UKB: + | AoU: +	++
Neurological	phecode_NS_324-3	Abnormal involuntary movements		0.583 (0.573, 0.592)	0.758 (0.749, 0.768)	0.175 (0.162, 0.188)	0.175	+		4453	0.588 (0.578, 0.601)	0.687 (0.675, 0.699)	0.099 (0.087, 0.11)	0.099	+		UKB: + | AoU: +	++
Neurological	phecode_NS_324-314	Torticollis		0.383 (0.365, 0.404)	0.843 (0.829, 0.861)	0.46 (0.432, 0.489)	0.46	+		836	0.579 (0.55, 0.608)	0.677 (0.649, 0.7)	0.099 (0.071, 0.124)	0.099	+		UKB: + | AoU: +	++
Neurological	phecode_NS_342-4	Monoplegia		0.597 (0.557, 0.644)	0.735 (0.697, 0.778)	0.138 (0.089, 0.185)	0.138	+		460	0.601 (0.568, 0.642)	0.7 (0.67, 0.727)	0.099 (0.051, 0.143)	0.099	+		UKB: + | AoU: +	++
Blood/Immune	phecode_BI_170	Decreased white blood cell count		0.593 (0.584, 0.604)	0.632 (0.622, 0.645)	0.039 (0.028, 0.049)	0.039	+		3150	0.566 (0.553, 0.582)	0.664 (0.653, 0.678)	0.098 (0.083, 0.112)	0.098	+		UKB: + | AoU: +	++
Cardiovascular	phecode_CV_440-2	Arterial embolism and thrombosis		0.701 (0.688, 0.714)	0.764 (0.751, 0.777)	0.063 (0.05, 0.072)	0.063	+		1540	0.653 (0.635, 0.668)	0.751 (0.73, 0.767)	0.098 (0.077, 0.118)	0.098	+		UKB: + | AoU: +	++
Gastrointestinal	phecode_GI_537-2	Hemoperitoneum		0.636 (0.556, 0.732)	0.717 (0.645, 0.797)	0.081 (0.015, 0.165)	0.081	+		282	0.54 (0.501, 0.584)	0.637 (0.571, 0.69)	0.098 (0.005, 0.181)	0.098	+		UKB: + | AoU: +	++
Genitourinary	phecode_GU_604-1	Redundant prepuce and phimosis		0.25 (0.211, 0.295)	0.883 (0.866, 0.898)	0.633 (0.592, 0.673)	0.633	+		203	0.516 (0.494, 0.564)	0.614 (0.557, 0.66)	0.098 (-0.006, 0.147)	0.098	ns		UKB: + | AoU: ns	+ns
Mental	phecode_MB_309-1	Irritability		0.505 (0.463, 0.542)	0.869 (0.846, 0.897)	0.364 (0.325, 0.411)	0.364	+		411	0.581 (0.544, 0.618)	0.677 (0.641, 0.716)	0.098 (0.039, 0.144)	0.098	+		UKB: + | AoU: +	++
Neurological	phecode_NS_336-5	Mononeuritis of lower limb		0.553 (0.541, 0.566)	0.738 (0.727, 0.751)	0.185 (0.171, 0.2)	0.185	+		2462	0.603 (0.589, 0.616)	0.701 (0.686, 0.721)	0.098 (0.084, 0.114)	0.098	+		UKB: + | AoU: +	++
Symptoms	phecode_SS_809-34	Pain in foot and toes*		0.412 (0.406, 0.419)	0.872 (0.869, 0.876)	0.461 (0.453, 0.469)	0.461	+		14200	0.559 (0.553, 0.565)	0.657 (0.652, 0.664)	0.098 (0.091, 0.105)	0.098	+		UKB: + | AoU: +	++
Blood/Immune	phecode_BI_170-1	Neutropenia		0.593 (0.584, 0.602)	0.632 (0.623, 0.641)	0.039 (0.03, 0.051)	0.039	+		2876	0.563 (0.55, 0.577)	0.66 (0.646, 0.671)	0.097 (0.079, 0.113)	0.097	+		UKB: + | AoU: +	++
Endocrine/Metab	phecode_EM_200-4	Thyroiditis		0.612 (0.586, 0.644)	0.726 (0.693, 0.757)	0.115 (0.08, 0.148)	0.115	+		1292	0.637 (0.615, 0.653)	0.734 (0.714, 0.758)	0.097 (0.073, 0.125)	0.097	+		UKB: + | AoU: +	++
Gastrointestinal	phecode_GI_529-1	Diarrhea		0.455 (0.447, 0.462)	0.872 (0.867, 0.876)	0.417 (0.409, 0.426)	0.417	+		11253	0.534 (0.525, 0.54)	0.631 (0.624, 0.64)	0.097 (0.09, 0.106)	0.097	+		UKB: + | AoU: +	++
Genitourinary	phecode_GU_592-12	Chronic cystitis		0.623 (0.605, 0.647)	0.719 (0.702, 0.735)	0.096 (0.076, 0.119)	0.096	+		380	0.617 (0.586, 0.657)	0.713 (0.671, 0.764)	0.097 (0.055, 0.148)	0.097	+		UKB: + | AoU: +	++
Genitourinary	phecode_GU_598	Abnormal findings on radiological and other examination of genitourinary organs		0.656 (0.628, 0.687)	0.694 (0.667, 0.723)	0.038 (0.01, 0.066)	0.038	+		947	0.619 (0.592, 0.642)	0.716 (0.691, 0.742)	0.097 (0.074, 0.122)	0.097	+		UKB: + | AoU: +	++
Genitourinary	phecode_GU_612-22	Hypertrophy of breast (Gynecomastia)		0.58 (0.55, 0.609)	0.726 (0.697, 0.753)	0.147 (0.119, 0.182)	0.147	+		1017	0.516 (0.492, 0.541)	0.613 (0.589, 0.634)	0.097 (0.071, 0.135)	0.097	+		UKB: + | AoU: +	++
Muscloskeletal	phecode_MS_723-2	Rotator cuff tear or rupture		0.558 (0.55, 0.566)	0.716 (0.71, 0.723)	0.158 (0.15, 0.166)	0.158	+		3206	0.67 (0.661, 0.68)	0.767 (0.757, 0.777)	0.097 (0.085, 0.107)	0.097	+		UKB: + | AoU: +	++
Muscloskeletal	phecode_MS_741-7	Back sprain		0.417 (0.405, 0.435)	0.872 (0.867, 0.878)	0.455 (0.437, 0.469)	0.455	+		969	0.541 (0.516, 0.564)	0.637 (0.611, 0.66)	0.097 (0.065, 0.132)	0.097	+		UKB: + | AoU: +	++
Respiratory	phecode_RE_474-1	Emphysema		0.694 (0.682, 0.706)	0.819 (0.809, 0.829)	0.126 (0.114, 0.135)	0.126	+		2477	0.703 (0.691, 0.712)	0.8 (0.786, 0.812)	0.097 (0.082, 0.109)	0.097	+		UKB: + | AoU: +	++
Blood/Immune	phecode_BI_160-11	Iron deficiency anemia secondary to blood loss		0.427 (0.39, 0.467)	0.686 (0.658, 0.713)	0.259 (0.211, 0.307)	0.259	+		2830	0.559 (0.547, 0.576)	0.655 (0.641, 0.668)	0.096 (0.078, 0.114)	0.096	+		UKB: + | AoU: +	++
Blood/Immune	phecode_BI_171	Elevated white blood cell count [Leukocytosis]		0.573 (0.525, 0.613)	0.755 (0.712, 0.791)	0.183 (0.112, 0.234)	0.183	+		6430	0.54 (0.53, 0.549)	0.636 (0.626, 0.645)	0.096 (0.084, 0.105)	0.096	+		UKB: + | AoU: +	++
Cardiovascular	phecode_CV_424-3	Diastolic heart failure		0.72 (0.675, 0.758)	0.933 (0.919, 0.948)	0.213 (0.176, 0.257)	0.213	+		3589	0.717 (0.707, 0.726)	0.812 (0.805, 0.822)	0.096 (0.084, 0.107)	0.096	+		UKB: + | AoU: +	++
Dermatological	phecode_DE_660-2	Bacterial infection of the skin		0.34 (0.321, 0.358)	0.834 (0.823, 0.849)	0.494 (0.471, 0.522)	0.494	+		664	0.519 (0.499, 0.545)	0.615 (0.588, 0.647)	0.096 (0.052, 0.142)	0.096	+		UKB: + | AoU: +	++
Dermatological	phecode_DE_660-21	Impetigo		0.389 (0.369, 0.407)	0.855 (0.843, 0.864)	0.466 (0.446, 0.488)	0.466	+		531	0.525 (0.5, 0.553)	0.62 (0.59, 0.661)	0.096 (0.049, 0.158)	0.096	+		UKB: + | AoU: +	++
Endocrine/Metab	phecode_EM_256-2	Hyposmolality and/or hyponatremia		0.635 (0.626, 0.644)	0.691 (0.683, 0.7)	0.056 (0.048, 0.064)	0.056	+		5962	0.615 (0.606, 0.623)	0.71 (0.699, 0.72)	0.096 (0.086, 0.104)	0.096	+		UKB: + | AoU: +	++
Gastrointestinal	phecode_GI_514	Gastrointestinal obstruction		0.625 (0.617, 0.631)	0.675 (0.667, 0.681)	0.05 (0.043, 0.057)	0.05	+		4167	0.61 (0.598, 0.622)	0.706 (0.697, 0.718)	0.096 (0.084, 0.109)	0.096	+		UKB: + | AoU: +	++
Muscloskeletal	phecode_MS_713-34	Pain in wrist*		0.46 (0.446, 0.474)	0.846 (0.837, 0.855)	0.386 (0.37, 0.408)	0.386	+		5174	0.565 (0.556, 0.577)	0.661 (0.647, 0.672)	0.096 (0.08, 0.108)	0.096	+		UKB: + | AoU: +	++
Muscloskeletal	phecode_MS_718-5	Sciatica		0.485 (0.478, 0.492)	0.818 (0.812, 0.822)	0.333 (0.322, 0.343)	0.333	+		7607	0.598 (0.591, 0.606)	0.694 (0.684, 0.702)	0.096 (0.084, 0.103)	0.096	+		UKB: + | AoU: +	++
Muscloskeletal	phecode_MS_719-1	Cramp and spasm		0.539 (0.526, 0.551)	0.841 (0.834, 0.853)	0.302 (0.286, 0.316)	0.302	+		8915	0.574 (0.566, 0.581)	0.67 (0.663, 0.68)	0.096 (0.085, 0.105)	0.096	+		UKB: + | AoU: +	++
Neoplasms	phecode_CA_136-2	Benign neoplasm of stomach		0.623 (0.616, 0.629)	0.715 (0.708, 0.721)	0.092 (0.084, 0.101)	0.092	+		1512	0.646 (0.629, 0.663)	0.742 (0.727, 0.756)	0.095 (0.08, 0.111)	0.095	+		UKB: + | AoU: +	++
Cardiovascular	phecode_CV_424	Heart failure		0.729 (0.723, 0.734)	0.801 (0.795, 0.807)	0.073 (0.068, 0.077)	0.073	+		6129	0.698 (0.692, 0.706)	0.793 (0.786, 0.801)	0.095 (0.089, 0.103)	0.095	+		UKB: + | AoU: +	++
Endocrine/Metab	phecode_EM_209	Disorders of the pituitary gland and its hypothalamic control		0.611 (0.586, 0.635)	0.692 (0.67, 0.714)	0.081 (0.057, 0.101)	0.081	+		1379	0.538 (0.515, 0.557)	0.633 (0.607, 0.65)	0.095 (0.074, 0.119)	0.095	+		UKB: + | AoU: +	++
Endocrine/Metab	phecode_EM_247-5	Disorders of calcium metabolism		0.627 (0.615, 0.639)	0.701 (0.687, 0.714)	0.074 (0.06, 0.086)	0.074	+		4182	0.6 (0.589, 0.611)	0.695 (0.684, 0.705)	0.095 (0.082, 0.109)	0.095	+		UKB: + | AoU: +	++
Gastrointestinal	phecode_GI_507-11	Recurrent oral aphthae [Recurrent aphthous stomatitis]		0.477 (0.446, 0.513)	0.861 (0.841, 0.88)	0.384 (0.35, 0.418)	0.384	+		496	0.554 (0.517, 0.585)	0.65 (0.608, 0.676)	0.095 (0.051, 0.14)	0.095	+		UKB: + | AoU: +	++
Gastrointestinal	phecode_GI_509-1	Glossitis		0.566 (0.543, 0.593)	0.778 (0.761, 0.797)	0.211 (0.189, 0.238)	0.211	+		494	0.603 (0.564, 0.634)	0.697 (0.668, 0.729)	0.095 (0.054, 0.137)	0.095	+		UKB: + | AoU: +	++
Gastrointestinal	phecode_GI_550-1	Gallstones [Cholelithiasis]		0.58 (0.575, 0.585)	0.644 (0.636, 0.65)	0.064 (0.058, 0.07)	0.064	+		4125	0.552 (0.537, 0.561)	0.646 (0.632, 0.658)	0.095 (0.083, 0.109)	0.095	+		UKB: + | AoU: +	++
Muscloskeletal	phecode_MS_703-1	Gout		0.759 (0.753, 0.766)	0.81 (0.804, 0.817)	0.051 (0.046, 0.056)	0.051	+		1118	0.731 (0.713, 0.746)	0.826 (0.81, 0.841)	0.095 (0.08, 0.11)	0.095	+		UKB: + | AoU: +	++
Muscloskeletal	phecode_MS_713-35	Pain in joints of hand		0.518 (0.497, 0.539)	0.82 (0.807, 0.836)	0.303 (0.275, 0.332)	0.303	+		1108	0.602 (0.584, 0.62)	0.697 (0.679, 0.717)	0.095 (0.076, 0.121)	0.095	+		UKB: + | AoU: +	++
Neurological	phecode_NS_334-11	Trigeminal neuralgia		0.608 (0.587, 0.628)	0.747 (0.73, 0.765)	0.139 (0.11, 0.162)	0.139	+		401	0.63 (0.595, 0.667)	0.727 (0.678, 0.764)	0.095 (0.043, 0.134)	0.095	+		UKB: + | AoU: +	++
Neurological	phecode_NS_348	Other diseases of spinal cord		0.59 (0.576, 0.603)	0.7 (0.687, 0.713)	0.11 (0.094, 0.124)	0.11	+		6564	0.645 (0.638, 0.652)	0.74 (0.732, 0.748)	0.095 (0.087, 0.104)	0.095	+		UKB: + | AoU: +	++
Neurological	phecode_NS_356	Speech disturbance		0.638 (0.625, 0.648)	0.709 (0.697, 0.722)	0.072 (0.062, 0.085)	0.072	+		2697	0.632 (0.622, 0.645)	0.728 (0.71, 0.741)	0.095 (0.081, 0.108)	0.095	+		UKB: + | AoU: +	++
Respiratory	phecode_RE_467-2	Chronic laryngitis and laryngotracheitis		0.388 (0.323, 0.462)	0.736 (0.678, 0.81)	0.346 (0.253, 0.457)	0.346	+		204	0.59 (0.535, 0.643)	0.686 (0.642, 0.725)	0.095 (0.01, 0.158)	0.095	+		UKB: + | AoU: +	++
Blood/Immune	phecode_BI_160	Deficiency anemias		0.585 (0.579, 0.59)	0.686 (0.681, 0.693)	0.102 (0.096, 0.107)	0.102	+		9281	0.551 (0.543, 0.559)	0.645 (0.634, 0.653)	0.094 (0.084, 0.105)	0.094	+		UKB: + | AoU: +	++
Neoplasms	phecode_CA_135	Benign neoplasm of the head and neck		0.577 (0.563, 0.592)	0.646 (0.635, 0.657)	0.07 (0.057, 0.081)	0.07	+		846	0.56 (0.532, 0.585)	0.655 (0.626, 0.683)	0.094 (0.055, 0.125)	0.094	+		UKB: + | AoU: +	++
Cardiovascular	phecode_CV_413-3	Tricuspid valve disorders		0.704 (0.692, 0.714)	0.761 (0.75, 0.77)	0.057 (0.048, 0.065)	0.057	+		3448	0.684 (0.673, 0.696)	0.779 (0.767, 0.79)	0.094 (0.086, 0.107)	0.094	+		UKB: + | AoU: +	++
Cardiovascular	phecode_CV_430-2	Nontraumatic intracerebral hemorrhage		0.687 (0.671, 0.706)	0.72 (0.704, 0.735)	0.032 (0.017, 0.045)	0.032	+		624	0.673 (0.654, 0.697)	0.769 (0.745, 0.791)	0.094 (0.074, 0.113)	0.094	+		UKB: + | AoU: +	++
Genitourinary	phecode_GU_614-54	Abscess or ulceration of vulva		0.38 (0.343, 0.419)	0.725 (0.679, 0.763)	0.346 (0.289, 0.399)	0.346	+		465	0.565 (0.532, 0.611)	0.659 (0.627, 0.693)	0.094 (0.018, 0.147)	0.094	+		UKB: + | AoU: +	++
Neurological	phecode_NS_351-1	Anesthesia of skin*		0.26 (0.247, 0.274)	0.889 (0.882, 0.898)	0.629 (0.613, 0.646)	0.629	+		7685	0.562 (0.554, 0.57)	0.656 (0.647, 0.665)	0.094 (0.085, 0.104)	0.094	+		UKB: + | AoU: +	++
Respiratory	phecode_RE_479-6	Pulmonary collapse [Atelectasis]		0.642 (0.632, 0.651)	0.705 (0.696, 0.716)	0.063 (0.054, 0.071)	0.063	+		4775	0.637 (0.627, 0.645)	0.731 (0.722, 0.742)	0.094 (0.084, 0.104)	0.094	+		UKB: + | AoU: +	++
Cardiovascular	phecode_CV_440-1	Venous thromboembolism		0.598 (0.59, 0.605)	0.68 (0.673, 0.688)	0.083 (0.075, 0.09)	0.083	+		4600	0.589 (0.577, 0.598)	0.681 (0.672, 0.694)	0.093 (0.082, 0.102)	0.093	+		UKB: + | AoU: +	++
Gastrointestinal	phecode_GI_507-1	Stomatitis		0.517 (0.5, 0.537)	0.798 (0.787, 0.811)	0.281 (0.26, 0.302)	0.281	+		1416	0.555 (0.527, 0.574)	0.647 (0.625, 0.667)	0.093 (0.058, 0.121)	0.093	+		UKB: + | AoU: +	++
Gastrointestinal	phecode_GI_529-2	Flatulence, eructation, and gas pain		0.546 (0.536, 0.556)	0.757 (0.748, 0.765)	0.211 (0.2, 0.223)	0.211	+		5465	0.569 (0.557, 0.579)	0.663 (0.653, 0.673)	0.093 (0.082, 0.109)	0.093	+		UKB: + | AoU: +	++
Gastrointestinal	phecode_GI_540-11	Autoimmune hepatitis		0.683 (0.642, 0.725)	0.738 (0.696, 0.784)	0.056 (0.013, 0.096)	0.056	+		106	0.612 (0.552, 0.68)	0.706 (0.639, 0.787)	0.093 (0.015, 0.182)	0.093	+		UKB: + | AoU: +	++
Gastrointestinal	phecode_GI_550-21	Acute cholecystitis		0.59 (0.569, 0.61)	0.675 (0.654, 0.696)	0.085 (0.058, 0.104)	0.085	+		998	0.52 (0.498, 0.543)	0.61 (0.581, 0.636)	0.093 (0.047, 0.128)	0.093	+		UKB: + | AoU: +	++
Muscloskeletal	phecode_MS_718-1	Radiculopathy		0.518 (0.507, 0.529)	0.796 (0.786, 0.807)	0.278 (0.264, 0.292)	0.278	+		12623	0.598 (0.589, 0.604)	0.691 (0.682, 0.698)	0.093 (0.083, 0.102)	0.093	+		UKB: + | AoU: +	++
Neurological	phecode_NS_355	Coma and other alteration of consciousness		0.594 (0.578, 0.61)	0.732 (0.716, 0.749)	0.138 (0.119, 0.159)	0.138	+		8427	0.558 (0.551, 0.566)	0.651 (0.644, 0.66)	0.093 (0.085, 0.102)	0.093	+		UKB: + | AoU: +	++
Respiratory	phecode_RE_471-2	Deviated nasal septum		0.607 (0.593, 0.625)	0.663 (0.646, 0.677)	0.056 (0.04, 0.069)	0.056	+		2106	0.528 (0.511, 0.548)	0.622 (0.6, 0.647)	0.093 (0.064, 0.123)	0.093	+		UKB: + | AoU: +	++
Sense organs	phecode_SO_381-4	Exotropia		0.52 (0.481, 0.564)	0.642 (0.601, 0.68)	0.122 (0.066, 0.167)	0.122	+		243	0.602 (0.541, 0.645)	0.694 (0.644, 0.742)	0.093 (0.025, 0.167)	0.093	+		UKB: + | AoU: +	++
Sense organs	phecode_SO_389-1	Ocular pain		0.51 (0.485, 0.535)	0.809 (0.791, 0.825)	0.299 (0.276, 0.324)	0.299	+		2147	0.535 (0.518, 0.554)	0.63 (0.615, 0.648)	0.093 (0.07, 0.126)	0.093	+		UKB: + | AoU: +	++
Congenital	phecode_CM_750-2	Neural tube defects and congenital disorders of the spinal cord		0.509 (0.454, 0.569)	0.696 (0.646, 0.755)	0.188 (0.125, 0.253)	0.188	+		129	0.582 (0.522, 0.643)	0.68 (0.595, 0.749)	0.092 (-0.012, 0.193)	0.092	ns		UKB: + | AoU: ns	+ns
Congenital	phecode_CM_761	Congenital malformations of the urinary system		0.586 (0.561, 0.61)	0.674 (0.655, 0.696)	0.088 (0.061, 0.117)	0.088	+		706	0.573 (0.543, 0.6)	0.665 (0.639, 0.691)	0.092 (0.061, 0.122)	0.092	+		UKB: + | AoU: +	++
Cardiovascular	phecode_CV_404-1	Myocardial infarction [Heart attack]		0.713 (0.709, 0.718)	0.763 (0.757, 0.768)	0.05 (0.045, 0.055)	0.05	+		3840	0.685 (0.674, 0.694)	0.777 (0.769, 0.787)	0.092 (0.081, 0.101)	0.092	+		UKB: + | AoU: +	++
Cardiovascular	phecode_CV_404-11	Acute myocardial infarction		0.702 (0.695, 0.707)	0.729 (0.722, 0.735)	0.028 (0.023, 0.033)	0.028	+		3830	0.685 (0.674, 0.694)	0.777 (0.769, 0.786)	0.092 (0.082, 0.1)	0.092	+		UKB: + | AoU: +	++
Genitourinary	phecode_GU_603-5	Orchitis and epididymitis		0.386 (0.368, 0.401)	0.743 (0.728, 0.758)	0.357 (0.332, 0.382)	0.357	+		416	0.53 (0.487, 0.567)	0.623 (0.585, 0.675)	0.092 (0.045, 0.15)	0.092	+		UKB: + | AoU: +	++
Mental	phecode_MB_308-32	Auditory hallucinations*		0.459 (0.403, 0.509)	0.767 (0.717, 0.828)	0.309 (0.246, 0.386)	0.309	+		462	0.673 (0.644, 0.707)	0.766 (0.717, 0.802)	0.092 (0.031, 0.145)	0.092	+		UKB: + | AoU: +	++
Symptoms	phecode_SS_807-21	Muscle weakness (generalized)		0.523 (0.494, 0.556)	0.872 (0.852, 0.893)	0.348 (0.314, 0.384)	0.348	+		3935	0.596 (0.583, 0.606)	0.687 (0.677, 0.697)	0.092 (0.077, 0.106)	0.092	+		UKB: + | AoU: +	++
Symptoms	phecode_SS_809-33	Pain in hand and fingers*		0.459 (0.45, 0.469)	0.877 (0.873, 0.882)	0.418 (0.407, 0.43)	0.418	+		8772	0.579 (0.573, 0.586)	0.671 (0.662, 0.678)	0.092 (0.081, 0.099)	0.092	+		UKB: + | AoU: +	++
Dermatological	phecode_DE_660-6	Cellulitis and abscess		0.53 (0.524, 0.535)	0.729 (0.724, 0.735)	0.199 (0.192, 0.206)	0.199	+		14406	0.537 (0.531, 0.543)	0.628 (0.622, 0.634)	0.091 (0.083, 0.098)	0.091	+		UKB: + | AoU: +	++
Endocrine/Metab	phecode_EM_211	Disorders of adrenal glands		0.56 (0.538, 0.579)	0.7 (0.678, 0.722)	0.141 (0.116, 0.164)	0.141	+		2018	0.598 (0.583, 0.612)	0.689 (0.67, 0.702)	0.091 (0.068, 0.109)	0.091	+		UKB: + | AoU: +	++
Endocrine/Metab	phecode_EM_247	Disorders of mineral metabolism and mineral deficiencies		0.587 (0.581, 0.591)	0.676 (0.67, 0.68)	0.089 (0.084, 0.095)	0.089	+		13897	0.559 (0.551, 0.566)	0.65 (0.643, 0.656)	0.091 (0.084, 0.098)	0.091	+		UKB: + | AoU: +	++
Gastrointestinal	phecode_GI_535	Intestinal or peritoneal adhesions		0.569 (0.56, 0.579)	0.658 (0.65, 0.666)	0.089 (0.079, 0.098)	0.089	+		1749	0.572 (0.554, 0.588)	0.662 (0.639, 0.682)	0.091 (0.063, 0.122)	0.091	+		UKB: + | AoU: +	++
Muscloskeletal	phecode_MS_723	Enthesopathy/Enthesitis/Tendinopathy		0.402 (0.398, 0.406)	0.755 (0.751, 0.759)	0.353 (0.346, 0.359)	0.353	+		10126	0.603 (0.596, 0.611)	0.694 (0.687, 0.701)	0.091 (0.083, 0.1)	0.091	+		UKB: + | AoU: +	++
Muscloskeletal	phecode_MS_741-72	Neck sprain		0.433 (0.415, 0.451)	0.873 (0.866, 0.879)	0.44 (0.42, 0.456)	0.44	+		664	0.554 (0.522, 0.58)	0.643 (0.62, 0.672)	0.091 (0.053, 0.138)	0.091	+		UKB: + | AoU: +	++
Neurological	phecode_NS_333	Sleep disorders		0.448 (0.441, 0.454)	0.781 (0.776, 0.787)	0.334 (0.325, 0.343)	0.334	+		16182	0.557 (0.551, 0.563)	0.648 (0.641, 0.655)	0.091 (0.084, 0.1)	0.091	+		UKB: + | AoU: +	++
Respiratory	phecode_RE_488	Abnormalities of breathing		0.558 (0.554, 0.564)	0.776 (0.772, 0.781)	0.218 (0.211, 0.224)	0.218	+		18728	0.548 (0.543, 0.553)	0.639 (0.633, 0.644)	0.091 (0.086, 0.099)	0.091	+		UKB: + | AoU: +	++
Blood/Immune	phecode_BI_160-1	Iron deficiency anemia		0.582 (0.576, 0.588)	0.682 (0.675, 0.688)	0.1 (0.094, 0.106)	0.1	+		8412	0.549 (0.541, 0.557)	0.639 (0.627, 0.648)	0.09 (0.08, 0.101)	0.09	+		UKB: + | AoU: +	++
Blood/Immune	phecode_BI_164-1	Microcytic anemia		0.582 (0.575, 0.588)	0.682 (0.675, 0.687)	0.1 (0.093, 0.105)	0.1	+		8412	0.549 (0.541, 0.557)	0.639 (0.627, 0.648)	0.09 (0.08, 0.101)	0.09	+		UKB: + | AoU: +	++
Gastrointestinal	phecode_GI_546	Other disorders of liver		0.602 (0.593, 0.613)	0.687 (0.676, 0.697)	0.086 (0.076, 0.096)	0.086	+		10822	0.538 (0.531, 0.545)	0.629 (0.622, 0.637)	0.09 (0.084, 0.099)	0.09	+		UKB: + | AoU: +	++
Muscloskeletal	phecode_MS_718-4	Low back pain		0.366 (0.36, 0.372)	0.835 (0.832, 0.839)	0.47 (0.462, 0.478)	0.47	+		14139	0.556 (0.55, 0.563)	0.647 (0.641, 0.653)	0.09 (0.083, 0.096)	0.09	+		UKB: + | AoU: +	++
Muscloskeletal	phecode_MS_721-2	Ganglion cyst		0.505 (0.493, 0.517)	0.73 (0.721, 0.74)	0.224 (0.211, 0.236)	0.224	+		1649	0.616 (0.596, 0.631)	0.706 (0.685, 0.719)	0.09 (0.07, 0.106)	0.09	+		UKB: + | AoU: +	++
Neurological	phecode_NS_334-1	Trigeminal nerve disorders [CN5]		0.596 (0.576, 0.615)	0.754 (0.737, 0.776)	0.158 (0.138, 0.182)	0.158	+		768	0.614 (0.589, 0.642)	0.704 (0.672, 0.726)	0.09 (0.055, 0.124)	0.09	+		UKB: + | AoU: +	++
Neurological	phecode_NS_356-2	Aphasia and dysphasia		0.66 (0.645, 0.683)	0.705 (0.688, 0.724)	0.045 (0.026, 0.06)	0.045	+		1882	0.649 (0.634, 0.664)	0.739 (0.725, 0.752)	0.09 (0.075, 0.106)	0.09	+		UKB: + | AoU: +	++
Respiratory	phecode_RE_488-1	Dyspnea [Shortness of breath]		0.589 (0.585, 0.594)	0.785 (0.78, 0.789)	0.195 (0.19, 0.202)	0.195	+		17244	0.561 (0.555, 0.567)	0.652 (0.645, 0.657)	0.09 (0.083, 0.096)	0.09	+		UKB: + | AoU: +	++
Gastrointestinal	phecode_GI_545	Nonspecific abnormal results of function study of liver		0.574 (0.566, 0.585)	0.669 (0.66, 0.677)	0.094 (0.084, 0.103)	0.094	+		3049	0.549 (0.533, 0.568)	0.638 (0.623, 0.653)	0.089 (0.071, 0.106)	0.089	+		UKB: + | AoU: +	++
Genitourinary	phecode_GU_593-3	Recurrent and persistent hematuria*		0.569 (0.54, 0.592)	0.658 (0.627, 0.683)	0.089 (0.061, 0.116)	0.089	+		508	0.537 (0.506, 0.565)	0.627 (0.596, 0.672)	0.089 (0.046, 0.143)	0.089	+		UKB: + | AoU: +	++
Mental	phecode_MB_290	Reaction to severe stress, and adjustment disorders		0.613 (0.604, 0.623)	0.87 (0.864, 0.875)	0.258 (0.248, 0.267)	0.258	+		8971	0.556 (0.549, 0.565)	0.645 (0.637, 0.652)	0.089 (0.08, 0.099)	0.089	+		UKB: + | AoU: +	++
Mental	phecode_MB_309-3	Emotional lability		0.645 (0.605, 0.687)	0.924 (0.912, 0.935)	0.279 (0.238, 0.319)	0.279	+		417	0.555 (0.519, 0.59)	0.645 (0.605, 0.678)	0.089 (0.039, 0.147)	0.089	+		UKB: + | AoU: +	++
Muscloskeletal	phecode_MS_728-3	Costochondritis [Tietze's disease]		0.563 (0.545, 0.58)	0.842 (0.831, 0.853)	0.279 (0.264, 0.3)	0.279	+		1145	0.585 (0.565, 0.606)	0.674 (0.649, 0.701)	0.089 (0.06, 0.115)	0.089	+		UKB: + | AoU: +	++
Neurological	phecode_NS_329-4	Specified cognitive deficit		0.318 (0.294, 0.343)	0.892 (0.884, 0.9)	0.574 (0.543, 0.597)	0.574	+		819	0.571 (0.543, 0.602)	0.659 (0.639, 0.684)	0.089 (0.055, 0.127)	0.089	+		UKB: + | AoU: +	++
Neurological	phecode_NS_349-1	Abnormal findings on diagnostic test of central nervous system		0.601 (0.579, 0.621)	0.665 (0.645, 0.689)	0.064 (0.046, 0.091)	0.064	+		2758	0.622 (0.605, 0.636)	0.711 (0.699, 0.723)	0.089 (0.073, 0.111)	0.089	+		UKB: + | AoU: +	++
Respiratory	phecode_RE_462-1	Acute sinusitis		0.456 (0.446, 0.466)	0.884 (0.879, 0.889)	0.428 (0.416, 0.438)	0.428	+		5121	0.579 (0.567, 0.59)	0.668 (0.653, 0.68)	0.089 (0.073, 0.105)	0.089	+		UKB: + | AoU: +	++
Respiratory	phecode_RE_463	Rhinitis and nasal congestion		0.401 (0.395, 0.407)	0.797 (0.792, 0.803)	0.397 (0.386, 0.404)	0.397	+		12746	0.544 (0.538, 0.55)	0.632 (0.625, 0.64)	0.089 (0.078, 0.099)	0.089	+		UKB: + | AoU: +	++
Sense organs	phecode_SO_379	Infection of the eye		0.542 (0.515, 0.569)	0.783 (0.76, 0.805)	0.241 (0.206, 0.272)	0.241	+		650	0.549 (0.518, 0.581)	0.638 (0.603, 0.665)	0.089 (0.047, 0.122)	0.089	+		UKB: + | AoU: +	++
Cardiovascular	phecode_CV_443-1	Stricture of artery [Arterial stenosis]		0.717 (0.697, 0.738)	0.815 (0.794, 0.83)	0.098 (0.078, 0.114)	0.098	+		719	0.696 (0.672, 0.73)	0.783 (0.76, 0.804)	0.088 (0.062, 0.116)	0.088	+		UKB: + | AoU: +	++
Dermatological	phecode_DE_668-4	Dermatitis due to substances taken internally		0.568 (0.542, 0.607)	0.636 (0.612, 0.661)	0.068 (0.04, 0.101)	0.068	+		739	0.55 (0.52, 0.579)	0.639 (0.613, 0.662)	0.088 (0.051, 0.125)	0.088	+		UKB: + | AoU: +	++
Endocrine/Metab	phecode_EM_236-11	Morbid obesity		0.346 (0.316, 0.372)	0.896 (0.876, 0.914)	0.55 (0.512, 0.579)	0.55	+		7440	0.579 (0.572, 0.588)	0.667 (0.655, 0.678)	0.088 (0.071, 0.104)	0.088	+		UKB: + | AoU: +	++
Infections	phecode_ID_086-2	Scabies		0.441 (0.41, 0.468)	0.856 (0.839, 0.873)	0.416 (0.38, 0.448)	0.416	+		391	0.56 (0.528, 0.612)	0.649 (0.611, 0.687)	0.088 (0.022, 0.142)	0.088	+		UKB: + | AoU: +	++
Muscloskeletal	phecode_MS_709-1	Acquired deformities of fingers		0.484 (0.449, 0.517)	0.745 (0.72, 0.768)	0.26 (0.219, 0.302)	0.26	+		366	0.587 (0.545, 0.632)	0.676 (0.637, 0.711)	0.088 (0.048, 0.129)	0.088	+		UKB: + | AoU: +	++
Muscloskeletal	phecode_MS_715-4	Spinal stenosis		0.641 (0.634, 0.649)	0.734 (0.727, 0.741)	0.093 (0.086, 0.102)	0.093	+		7588	0.66 (0.65, 0.668)	0.748 (0.741, 0.756)	0.088 (0.083, 0.094)	0.088	+		UKB: + | AoU: +	++
Muscloskeletal	phecode_MS_722-1	Plantar fascial fibromatosis [Plantar fasciitis]		0.288 (0.281, 0.296)	0.864 (0.86, 0.868)	0.576 (0.567, 0.586)	0.576	+		3076	0.575 (0.564, 0.591)	0.663 (0.649, 0.679)	0.088 (0.068, 0.106)	0.088	+		UKB: + | AoU: +	++
Muscloskeletal	phecode_MS_727-5	Cyst of bone		0.58 (0.53, 0.618)	0.662 (0.624, 0.698)	0.083 (0.039, 0.129)	0.083	+		359	0.621 (0.582, 0.647)	0.708 (0.673, 0.74)	0.088 (0.06, 0.117)	0.088	+		UKB: + | AoU: +	++
Muscloskeletal	phecode_MS_745-4	Fracture of foot and toe		0.505 (0.491, 0.518)	0.769 (0.758, 0.78)	0.264 (0.248, 0.282)	0.264	+		2620	0.568 (0.552, 0.582)	0.655 (0.639, 0.672)	0.088 (0.071, 0.104)	0.088	+		UKB: + | AoU: +	++
Neurological	phecode_NS_333-1	Sleep apnea		0.571 (0.562, 0.58)	0.741 (0.732, 0.748)	0.17 (0.161, 0.181)	0.17	+		9863	0.576 (0.569, 0.582)	0.664 (0.655, 0.672)	0.088 (0.074, 0.098)	0.088	+		UKB: + | AoU: +	++
Gastrointestinal	phecode_GI_552	Other diseases of biliary tract		0.639 (0.628, 0.65)	0.692 (0.681, 0.704)	0.053 (0.04, 0.064)	0.053	+		6185	0.548 (0.537, 0.559)	0.635 (0.626, 0.647)	0.087 (0.079, 0.097)	0.087	+		UKB: + | AoU: +	++
Muscloskeletal	phecode_MS_705-1	Rheumatoid arthritis		0.631 (0.621, 0.641)	0.736 (0.729, 0.744)	0.105 (0.096, 0.114)	0.105	+		1452	0.639 (0.622, 0.655)	0.727 (0.704, 0.747)	0.087 (0.07, 0.106)	0.087	+		UKB: + | AoU: +	++
Muscloskeletal	phecode_MS_714-7	Fusion of spine*		0.609 (0.525, 0.677)	0.792 (0.726, 0.868)	0.183 (0.108, 0.265)	0.183	+		7248	0.647 (0.64, 0.655)	0.734 (0.726, 0.743)	0.087 (0.078, 0.095)	0.087	+		UKB: + | AoU: +	++
Muscloskeletal	phecode_MS_716	Intervertebral disc disorder		0.531 (0.524, 0.538)	0.697 (0.69, 0.704)	0.166 (0.157, 0.175)	0.166	+		8949	0.619 (0.61, 0.626)	0.705 (0.699, 0.712)	0.087 (0.077, 0.096)	0.087	+		UKB: + | AoU: +	++
Muscloskeletal	phecode_MS_716-2	Degenerative disc disease		0.515 (0.498, 0.535)	0.784 (0.771, 0.799)	0.269 (0.248, 0.289)	0.269	+		7444	0.649 (0.638, 0.654)	0.736 (0.727, 0.745)	0.087 (0.077, 0.1)	0.087	+		UKB: + | AoU: +	++
Muscloskeletal	phecode_MS_716-3	Spinal disc displacement (herniation)		0.534 (0.526, 0.542)	0.721 (0.714, 0.728)	0.187 (0.176, 0.197)	0.187	+		8024	0.621 (0.612, 0.628)	0.708 (0.7, 0.715)	0.087 (0.079, 0.098)	0.087	+		UKB: + | AoU: +	++
Muscloskeletal	phecode_MS_721-1	Synovitis and tenosynovitis		0.494 (0.487, 0.501)	0.738 (0.733, 0.744)	0.244 (0.235, 0.252)	0.244	+		5996	0.627 (0.619, 0.638)	0.714 (0.705, 0.725)	0.087 (0.077, 0.097)	0.087	+		UKB: + | AoU: +	++
Neurological	phecode_NS_324	Extrapyramidal and movement disorders		0.631 (0.622, 0.638)	0.717 (0.709, 0.724)	0.086 (0.079, 0.094)	0.086	+		6653	0.588 (0.58, 0.595)	0.676 (0.667, 0.685)	0.087 (0.079, 0.095)	0.087	+		UKB: + | AoU: +	++
Neurological	phecode_NS_355-1	Coma		0.608 (0.577, 0.637)	0.67 (0.629, 0.7)	0.062 (0.036, 0.092)	0.062	+		7021	0.567 (0.558, 0.577)	0.653 (0.646, 0.662)	0.087 (0.079, 0.094)	0.087	+		UKB: + | AoU: +	++
Cardiovascular	phecode_CV_425	Cardiomegaly		0.685 (0.678, 0.693)	0.751 (0.743, 0.759)	0.065 (0.058, 0.072)	0.065	+		3802	0.663 (0.652, 0.673)	0.748 (0.739, 0.76)	0.086 (0.072, 0.097)	0.086	+		UKB: + | AoU: +	++
Gastrointestinal	phecode_GI_512	Aphagia and dysphagia		0.583 (0.575, 0.588)	0.685 (0.678, 0.692)	0.102 (0.093, 0.11)	0.102	+		6839	0.617 (0.608, 0.626)	0.704 (0.696, 0.711)	0.086 (0.075, 0.097)	0.086	+		UKB: + | AoU: +	++
Genitourinary	phecode_GU_604-3	Peyronie's disease		0.473 (0.447, 0.499)	0.66 (0.634, 0.692)	0.187 (0.152, 0.23)	0.187	+		169	0.584 (0.538, 0.625)	0.67 (0.616, 0.72)	0.086 (0.03, 0.142)	0.086	+		UKB: + | AoU: +	++
Muscloskeletal	phecode_MS_713-4	Stiffness of joint		0.517 (0.495, 0.533)	0.749 (0.729, 0.77)	0.233 (0.212, 0.261)	0.233	+		3588	0.614 (0.602, 0.627)	0.7 (0.689, 0.71)	0.086 (0.072, 0.099)	0.086	+		UKB: + | AoU: +	++
Neurological	phecode_NS_333-64	Restless legs syndrome		0.549 (0.524, 0.571)	0.902 (0.894, 0.91)	0.353 (0.33, 0.38)	0.353	+		2049	0.601 (0.587, 0.616)	0.688 (0.67, 0.706)	0.086 (0.066, 0.11)	0.086	+		UKB: + | AoU: +	++
Respiratory	phecode_RE_467	Laryngitis and tracheitis		0.467 (0.454, 0.48)	0.852 (0.843, 0.86)	0.384 (0.371, 0.404)	0.384	+		912	0.582 (0.561, 0.608)	0.667 (0.645, 0.697)	0.086 (0.061, 0.109)	0.086	+		UKB: + | AoU: +	++
Sense organs	phecode_SO_383-1	Nystagmus		0.39 (0.343, 0.437)	0.872 (0.848, 0.899)	0.482 (0.429, 0.527)	0.482	+		262	0.544 (0.506, 0.585)	0.63 (0.58, 0.676)	0.086 (0.033, 0.127)	0.086	+		UKB: + | AoU: +	++
Sense organs	phecode_SO_386-9	Visual distortions and subjective visual disturbances		0.582 (0.543, 0.627)	0.891 (0.875, 0.909)	0.309 (0.273, 0.345)	0.309	+		116	0.655 (0.596, 0.727)	0.743 (0.685, 0.799)	0.086 (0.025, 0.148)	0.086	+		UKB: + | AoU: +	++
Blood/Immune	phecode_BI_169	Platelet defects		0.641 (0.627, 0.655)	0.693 (0.68, 0.707)	0.053 (0.039, 0.064)	0.053	+		4313	0.616 (0.604, 0.627)	0.701 (0.691, 0.714)	0.085 (0.072, 0.096)	0.085	+		UKB: + | AoU: +	++
Blood/Immune	phecode_BI_169-1	Thrombocytopenia		0.642 (0.63, 0.657)	0.693 (0.681, 0.71)	0.052 (0.04, 0.062)	0.052	+		4264	0.617 (0.606, 0.628)	0.702 (0.692, 0.715)	0.085 (0.072, 0.096)	0.085	+		UKB: + | AoU: +	++
Cardiovascular	phecode_CV_403	Angina pectoris		0.685 (0.679, 0.69)	0.75 (0.746, 0.755)	0.065 (0.06, 0.07)	0.065	+		3836	0.683 (0.67, 0.693)	0.768 (0.756, 0.777)	0.085 (0.074, 0.096)	0.085	+		UKB: + | AoU: +	++
Cardiovascular	phecode_CV_431-12	Hemorrhagic stroke		0.637 (0.624, 0.655)	0.663 (0.649, 0.679)	0.026 (0.012, 0.038)	0.026	+		907	0.653 (0.632, 0.678)	0.739 (0.714, 0.759)	0.085 (0.062, 0.104)	0.085	+		UKB: + | AoU: +	++
Dermatological	phecode_DE_661	Viral exanthemata NOS		0.491 (0.428, 0.569)	0.811 (0.768, 0.853)	0.32 (0.242, 0.4)	0.32	+		206	0.533 (0.499, 0.585)	0.619 (0.561, 0.665)	0.085 (0.015, 0.141)	0.085	+		UKB: + | AoU: +	++
Gastrointestinal	phecode_GI_507	Lesions of mouth		0.501 (0.492, 0.509)	0.711 (0.703, 0.719)	0.21 (0.198, 0.222)	0.21	+		12101	0.517 (0.511, 0.526)	0.603 (0.595, 0.609)	0.085 (0.076, 0.092)	0.085	+		UKB: + | AoU: +	++
Gastrointestinal	phecode_GI_532-3	Intussusception		0.653 (0.621, 0.693)	0.743 (0.699, 0.796)	0.09 (0.05, 0.13)	0.09	+		118	0.586 (0.523, 0.646)	0.674 (0.604, 0.721)	0.085 (0.012, 0.155)	0.085	+		UKB: + | AoU: +	++
Muscloskeletal	phecode_MS_714-1	Kyphosis		0.655 (0.607, 0.692)	0.773 (0.74, 0.809)	0.118 (0.081, 0.152)	0.118	+		692	0.651 (0.621, 0.677)	0.736 (0.713, 0.757)	0.085 (0.065, 0.107)	0.085	+		UKB: + | AoU: +	++
Muscloskeletal	phecode_MS_741	Sprains and strains		0.388 (0.38, 0.397)	0.849 (0.845, 0.854)	0.462 (0.451, 0.471)	0.462	+		5769	0.549 (0.539, 0.557)	0.633 (0.625, 0.645)	0.085 (0.071, 0.102)	0.085	+		UKB: + | AoU: +	++
Muscloskeletal	phecode_MS_741-1	Sprains and strains of shoulder and upper arm		0.475 (0.397, 0.537)	0.756 (0.692, 0.82)	0.28 (0.2, 0.379)	0.28	+		179	0.579 (0.53, 0.633)	0.664 (0.596, 0.711)	0.085 (-0.001, 0.151)	0.085	ns		UKB: + | AoU: ns	+ns
Neurological	phecode_NS_347	Other disorders of the brain and CNS		0.589 (0.57, 0.61)	0.66 (0.639, 0.681)	0.072 (0.051, 0.092)	0.072	+		17951	0.53 (0.524, 0.537)	0.615 (0.608, 0.621)	0.085 (0.078, 0.092)	0.085	+		UKB: + | AoU: +	++
Neurological	phecode_NS_349-13	Abnormal findings on diagnostic imaging of skull and head		0.621 (0.589, 0.644)	0.763 (0.736, 0.787)	0.142 (0.116, 0.171)	0.142	+		970	0.606 (0.579, 0.627)	0.693 (0.668, 0.713)	0.085 (0.064, 0.117)	0.085	+		UKB: + | AoU: +	++
Respiratory	phecode_RE_463-23	Allergic rhinitis, due to animal hair and dander		0.621 (0.573, 0.672)	0.907 (0.888, 0.933)	0.286 (0.238, 0.334)	0.286	+		562	0.613 (0.588, 0.64)	0.699 (0.667, 0.728)	0.085 (0.051, 0.118)	0.085	+		UKB: + | AoU: +	++
Respiratory	phecode_RE_487-1	Epistaxis		0.628 (0.619, 0.637)	0.734 (0.725, 0.742)	0.106 (0.094, 0.115)	0.106	+		2083	0.593 (0.575, 0.606)	0.677 (0.662, 0.691)	0.085 (0.073, 0.102)	0.085	+		UKB: + | AoU: +	++
Respiratory	phecode_RE_499-3	Bronchospasm		0.347 (0.304, 0.396)	0.904 (0.885, 0.921)	0.558 (0.509, 0.606)	0.558	+		988	0.581 (0.559, 0.601)	0.667 (0.64, 0.689)	0.085 (0.048, 0.123)	0.085	+		UKB: + | AoU: +	++
Sense organs	phecode_SO_392	Otalgia and effusion of ear		0.427 (0.417, 0.436)	0.856 (0.849, 0.861)	0.429 (0.416, 0.441)	0.429	+		4646	0.571 (0.562, 0.582)	0.655 (0.643, 0.665)	0.085 (0.07, 0.099)	0.085	+		UKB: + | AoU: +	++
Symptoms	phecode_SS_800	Chest pain		0.53 (0.526, 0.534)	0.665 (0.66, 0.668)	0.134 (0.128, 0.14)	0.134	+		18015	0.532 (0.526, 0.537)	0.616 (0.609, 0.622)	0.085 (0.078, 0.093)	0.085	+		UKB: + | AoU: +	++
Symptoms	phecode_SS_809-1	Acute pain		0.338 (0.284, 0.386)	0.894 (0.871, 0.914)	0.555 (0.498, 0.61)	0.555	+		5250	0.544 (0.535, 0.551)	0.629 (0.621, 0.64)	0.085 (0.074, 0.096)	0.085	+		UKB: + | AoU: +	++
Blood/Immune	phecode_BI_164-6	Anemia secondary to chronic diseases and conditions		0.645 (0.627, 0.665)	0.761 (0.741, 0.781)	0.116 (0.094, 0.135)	0.116	+		6435	0.536 (0.527, 0.549)	0.621 (0.607, 0.633)	0.084 (0.065, 0.104)	0.084	+		UKB: + | AoU: +	++
Neoplasms	phecode_CA_138-2	Melanocytic nevi*		0.469 (0.462, 0.48)	0.731 (0.723, 0.74)	0.262 (0.25, 0.273)	0.262	+		7952	0.576 (0.568, 0.586)	0.66 (0.649, 0.671)	0.084 (0.072, 0.099)	0.084	+		UKB: + | AoU: +	++
Cardiovascular	phecode_CV_414-1	Hypertrophic cardiomyopathy		0.623 (0.593, 0.657)	0.698 (0.663, 0.738)	0.074 (0.038, 0.111)	0.074	+		263	0.667 (0.626, 0.716)	0.752 (0.71, 0.79)	0.084 (0.026, 0.128)	0.084	+		UKB: + | AoU: +	++
Cardiovascular	phecode_CV_416-212	Persistent atrial fibrillation*		0.699 (0.677, 0.72)	0.766 (0.745, 0.787)	0.067 (0.051, 0.085)	0.067	+		1434	0.818 (0.802, 0.831)	0.902 (0.89, 0.911)	0.084 (0.07, 0.1)	0.084	+		UKB: + | AoU: +	++
Dermatological	phecode_DE_674-11	Vitiligo		0.421 (0.377, 0.467)	0.729 (0.693, 0.778)	0.309 (0.24, 0.372)	0.309	+		203	0.545 (0.506, 0.598)	0.632 (0.561, 0.684)	0.084 (0.003, 0.162)	0.084	+		UKB: + | AoU: +	++
Endocrine/Metab	phecode_EM_247-8	Mineral deficiencies		0.579 (0.572, 0.584)	0.681 (0.675, 0.686)	0.103 (0.097, 0.108)	0.103	+		9518	0.551 (0.543, 0.56)	0.635 (0.626, 0.644)	0.084 (0.074, 0.092)	0.084	+		UKB: + | AoU: +	++
Endocrine/Metab	phecode_EM_247-88	Iron deficiency		0.579 (0.573, 0.586)	0.681 (0.675, 0.687)	0.102 (0.096, 0.109)	0.102	+		9420	0.551 (0.543, 0.56)	0.635 (0.626, 0.644)	0.084 (0.074, 0.092)	0.084	+		UKB: + | AoU: +	++
Endocrine/Metab	phecode_EM_256	Disorders of fluid, electrolyte and acid-base balance		0.656 (0.65, 0.66)	0.724 (0.719, 0.728)	0.068 (0.064, 0.072)	0.068	+		14828	0.585 (0.58, 0.593)	0.669 (0.663, 0.675)	0.084 (0.076, 0.089)	0.084	+		UKB: + | AoU: +	++
Gastrointestinal	phecode_GI_506-5	Disturbances of salivary secretion		0.585 (0.563, 0.608)	0.885 (0.873, 0.898)	0.301 (0.274, 0.322)	0.301	+		1411	0.642 (0.622, 0.658)	0.726 (0.71, 0.747)	0.084 (0.066, 0.107)	0.084	+		UKB: + | AoU: +	++
Gastrointestinal	phecode_GI_509-11	Glossodynia		0.631 (0.596, 0.667)	0.894 (0.873, 0.914)	0.262 (0.228, 0.299)	0.262	+		291	0.627 (0.58, 0.67)	0.71 (0.668, 0.75)	0.084 (0.034, 0.143)	0.084	+		UKB: + | AoU: +	++
Mental	phecode_MB_280-21	Opioid abuse or dependence		0.679 (0.61, 0.741)	0.811 (0.757, 0.881)	0.133 (0.066, 0.207)	0.133	+		2851	0.627 (0.614, 0.641)	0.712 (0.697, 0.728)	0.084 (0.064, 0.108)	0.084	+		UKB: + | AoU: +	++
Neurological	phecode_NS_333-11	Obstructive sleep apnea		0.52 (0.499, 0.545)	0.926 (0.919, 0.932)	0.406 (0.381, 0.426)	0.406	+		9346	0.581 (0.573, 0.587)	0.665 (0.657, 0.672)	0.084 (0.072, 0.097)	0.084	+		UKB: + | AoU: +	++
Respiratory	phecode_RE_476	Bronchiectasis		0.686 (0.675, 0.695)	0.784 (0.773, 0.795)	0.098 (0.085, 0.105)	0.098	+		1097	0.713 (0.695, 0.735)	0.798 (0.777, 0.813)	0.084 (0.067, 0.109)	0.084	+		UKB: + | AoU: +	++
Respiratory	phecode_RE_482-2	Pyothorax (empyema)		0.639 (0.608, 0.664)	0.691 (0.657, 0.72)	0.053 (0.019, 0.084)	0.053	+		216	0.635 (0.588, 0.681)	0.721 (0.664, 0.766)	0.084 (0.034, 0.138)	0.084	+		UKB: + | AoU: +	++
Respiratory	phecode_RE_484	Pneumothorax and air leak		0.661 (0.641, 0.679)	0.693 (0.673, 0.712)	0.032 (0.016, 0.049)	0.032	+		1172	0.64 (0.622, 0.661)	0.725 (0.704, 0.745)	0.084 (0.062, 0.111)	0.084	+		UKB: + | AoU: +	++
Symptoms	phecode_SS_812-2	Angioneurotic edema		0.501 (0.463, 0.537)	0.721 (0.696, 0.749)	0.221 (0.172, 0.264)	0.221	+		564	0.546 (0.511, 0.577)	0.631 (0.595, 0.67)	0.084 (0.039, 0.12)	0.084	+		UKB: + | AoU: +	++
Cardiovascular	phecode_CV_417-1	Palpitations		0.556 (0.549, 0.563)	0.735 (0.728, 0.741)	0.179 (0.17, 0.187)	0.179	+		7897	0.572 (0.562, 0.579)	0.654 (0.648, 0.664)	0.083 (0.072, 0.097)	0.083	+		UKB: + | AoU: +	++
Cardiovascular	phecode_CV_446-2	Orthostatic hypotension		0.708 (0.7, 0.718)	0.778 (0.771, 0.786)	0.07 (0.062, 0.079)	0.07	+		2316	0.66 (0.642, 0.673)	0.744 (0.728, 0.757)	0.083 (0.073, 0.093)	0.083	+		UKB: + | AoU: +	++
Genitourinary	phecode_GU_580-5	Morphologic lesions in glomerular diseases		0.59 (0.57, 0.608)	0.662 (0.64, 0.681)	0.072 (0.047, 0.093)	0.072	+		2505	0.575 (0.557, 0.591)	0.658 (0.642, 0.678)	0.083 (0.055, 0.111)	0.083	+		UKB: + | AoU: +	++
Genitourinary	phecode_GU_581-1	Acute pyelonephritis		0.584 (0.555, 0.615)	0.74 (0.714, 0.768)	0.157 (0.12, 0.193)	0.157	+		2167	0.607 (0.591, 0.62)	0.69 (0.673, 0.71)	0.083 (0.055, 0.111)	0.083	+		UKB: + | AoU: +	++
Neurological	phecode_NS_350-5	Repeated falls*		0.726 (0.719, 0.733)	0.8 (0.793, 0.806)	0.074 (0.067, 0.08)	0.074	+		2767	0.694 (0.684, 0.706)	0.777 (0.766, 0.789)	0.083 (0.075, 0.093)	0.083	+		UKB: + | AoU: +	++
Respiratory	phecode_RE_463-5	Postnasal drip		0.523 (0.503, 0.549)	0.897 (0.89, 0.905)	0.374 (0.351, 0.393)	0.374	+		2721	0.61 (0.598, 0.626)	0.693 (0.677, 0.705)	0.083 (0.069, 0.096)	0.083	+		UKB: + | AoU: +	++
Respiratory	phecode_RE_477	Inhalation lung injury		0.772 (0.752, 0.789)	0.816 (0.796, 0.833)	0.043 (0.029, 0.059)	0.043	+		1847	0.632 (0.614, 0.648)	0.714 (0.695, 0.731)	0.083 (0.07, 0.094)	0.083	+		UKB: + | AoU: +	++
Sense organs	phecode_SO_379-2	Eye infection, viral		0.534 (0.501, 0.557)	0.787 (0.769, 0.804)	0.253 (0.223, 0.284)	0.253	+		599	0.55 (0.521, 0.583)	0.633 (0.597, 0.665)	0.083 (0.045, 0.115)	0.083	+		UKB: + | AoU: +	++
Sense organs	phecode_SO_380-1	Optic neuropathy		0.583 (0.538, 0.636)	0.697 (0.644, 0.739)	0.114 (0.059, 0.163)	0.114	+		954	0.599 (0.57, 0.623)	0.681 (0.655, 0.705)	0.083 (0.05, 0.103)	0.083	+		UKB: + | AoU: +	++
Cardiovascular	phecode_CV_413-11	Mitral valve insufficiency		0.69 (0.68, 0.699)	0.736 (0.726, 0.746)	0.046 (0.035, 0.053)	0.046	+		3197	0.709 (0.698, 0.719)	0.792 (0.78, 0.801)	0.082 (0.073, 0.092)	0.082	+		UKB: + | AoU: +	++
Cardiovascular	phecode_CV_444-15	Scrotal varices [Varicocele]		0.507 (0.474, 0.539)	0.743 (0.706, 0.777)	0.236 (0.174, 0.282)	0.236	+		404	0.566 (0.525, 0.594)	0.649 (0.609, 0.691)	0.082 (0.028, 0.135)	0.082	+		UKB: + | AoU: +	++
Dermatological	phecode_DE_660	Infection of the skin		0.492 (0.486, 0.496)	0.779 (0.775, 0.782)	0.287 (0.282, 0.293)	0.287	+		20533	0.511 (0.505, 0.517)	0.593 (0.587, 0.599)	0.082 (0.076, 0.088)	0.082	+		UKB: + | AoU: +	++
Dermatological	phecode_DE_683-2	Nail dystrophy*		0.465 (0.432, 0.496)	0.854 (0.839, 0.872)	0.389 (0.352, 0.424)	0.389	+		2109	0.656 (0.642, 0.672)	0.739 (0.726, 0.753)	0.082 (0.067, 0.098)	0.082	+		UKB: + | AoU: +	++
Endocrine/Metab	phecode_EM_211-13	Cushing's syndrome		0.595 (0.522, 0.663)	0.704 (0.624, 0.782)	0.109 (0.043, 0.184)	0.109	+		120	0.609 (0.554, 0.662)	0.689 (0.632, 0.753)	0.082 (-0.003, 0.16)	0.082	ns		UKB: + | AoU: ns	+ns
Gastrointestinal	phecode_GI_502-3	Diseases of pulp and periapical tissues		0.421 (0.405, 0.433)	0.707 (0.694, 0.72)	0.286 (0.265, 0.305)	0.286	+		2538	0.568 (0.555, 0.579)	0.65 (0.637, 0.663)	0.082 (0.062, 0.104)	0.082	+		UKB: + | AoU: +	++
Gastrointestinal	phecode_GI_502-32	Periapical abscess		0.423 (0.407, 0.437)	0.715 (0.701, 0.729)	0.292 (0.271, 0.315)	0.292	+		2063	0.577 (0.563, 0.591)	0.66 (0.641, 0.676)	0.082 (0.061, 0.104)	0.082	+		UKB: + | AoU: +	++
Gastrointestinal	phecode_GI_510-1	Achalasia of cardia		0.574 (0.517, 0.618)	0.648 (0.593, 0.698)	0.074 (0.004, 0.145)	0.074	+		139	0.626 (0.555, 0.68)	0.706 (0.653, 0.764)	0.082 (0.01, 0.144)	0.082	+		UKB: + | AoU: +	++
Genitourinary	phecode_GU_580	Glomerular diseases		0.651 (0.639, 0.664)	0.754 (0.74, 0.768)	0.102 (0.088, 0.117)	0.102	+		2506	0.575 (0.557, 0.591)	0.657 (0.642, 0.674)	0.082 (0.056, 0.107)	0.082	+		UKB: + | AoU: +	++
Genitourinary	phecode_GU_603	Disorders of testis		0.453 (0.44, 0.464)	0.71 (0.699, 0.72)	0.257 (0.239, 0.275)	0.257	+		1552	0.528 (0.506, 0.544)	0.61 (0.59, 0.633)	0.082 (0.055, 0.113)	0.082	+		UKB: + | AoU: +	++
Mental	phecode_MB_280-2	Opioid use disorders		0.631 (0.571, 0.688)	0.792 (0.737, 0.855)	0.161 (0.09, 0.229)	0.161	+		3539	0.611 (0.597, 0.623)	0.692 (0.68, 0.706)	0.082 (0.06, 0.101)	0.082	+		UKB: + | AoU: +	++
Mental	phecode_MB_302-3	Specific developmental disorders of scholastic skills		0.645 (0.606, 0.688)	0.808 (0.774, 0.851)	0.162 (0.118, 0.208)	0.162	+		161	0.659 (0.607, 0.719)	0.744 (0.679, 0.793)	0.082 (0.021, 0.167)	0.082	+		UKB: + | AoU: +	++
Muscloskeletal	phecode_MS_710-32	Genu varum (acquired)		0.627 (0.605, 0.656)	0.682 (0.654, 0.712)	0.055 (0.026, 0.083)	0.055	+		208	0.705 (0.664, 0.746)	0.786 (0.752, 0.832)	0.082 (0.047, 0.113)	0.082	+		UKB: + | AoU: +	++
Muscloskeletal	phecode_MS_713-2	Effusion of joint		0.562 (0.552, 0.573)	0.783 (0.774, 0.791)	0.221 (0.209, 0.234)	0.221	+		6148	0.595 (0.586, 0.602)	0.677 (0.667, 0.686)	0.082 (0.074, 0.092)	0.082	+		UKB: + | AoU: +	++
Muscloskeletal	phecode_MS_724-3	Nontraumatic hematoma of soft tissue		0.578 (0.534, 0.63)	0.86 (0.834, 0.887)	0.283 (0.23, 0.332)	0.283	+		686	0.571 (0.538, 0.604)	0.652 (0.624, 0.679)	0.082 (0.054, 0.105)	0.082	+		UKB: + | AoU: +	++
Respiratory	phecode_RE_474	Chronic obstructive pulmonary disease [COPD]		0.673 (0.667, 0.678)	0.797 (0.793, 0.801)	0.124 (0.118, 0.129)	0.124	+		5502	0.656 (0.65, 0.664)	0.739 (0.731, 0.749)	0.082 (0.074, 0.091)	0.082	+		UKB: + | AoU: +	++
Symptoms	phecode_SS_807-11	Postviral fatigue syndrome*		0.634 (0.605, 0.657)	0.743 (0.722, 0.763)	0.109 (0.081, 0.131)	0.109	+		2717	0.58 (0.565, 0.593)	0.662 (0.647, 0.679)	0.082 (0.06, 0.103)	0.082	+		UKB: + | AoU: +	++
Symptoms	phecode_SS_808	Syncope and collapse		0.619 (0.613, 0.624)	0.677 (0.669, 0.682)	0.058 (0.053, 0.063)	0.058	+		6944	0.567 (0.558, 0.578)	0.649 (0.641, 0.659)	0.082 (0.075, 0.089)	0.082	+		UKB: + | AoU: +	++
Cardiovascular	phecode_CV_416-1	Paroxysmal tachycardia		0.621 (0.61, 0.63)	0.678 (0.667, 0.691)	0.057 (0.046, 0.067)	0.057	+		3900	0.671 (0.66, 0.685)	0.752 (0.738, 0.763)	0.081 (0.064, 0.093)	0.081	+		UKB: + | AoU: +	++
Cardiovascular	phecode_CV_416-413	Atrioventricular block, complete		0.75 (0.733, 0.765)	0.787 (0.77, 0.802)	0.037 (0.025, 0.049)	0.037	+		485	0.787 (0.763, 0.821)	0.868 (0.845, 0.888)	0.081 (0.061, 0.097)	0.081	+		UKB: + | AoU: +	++
Cardiovascular	phecode_CV_417	Abnormalities of heart beat		0.591 (0.586, 0.595)	0.718 (0.713, 0.724)	0.128 (0.123, 0.132)	0.128	+		15502	0.538 (0.53, 0.544)	0.619 (0.613, 0.626)	0.081 (0.074, 0.088)	0.081	+		UKB: + | AoU: +	++
Dermatological	phecode_DE_676-1	Hypertrophic scar [Keloid scar]		0.493 (0.451, 0.545)	0.701 (0.658, 0.744)	0.207 (0.152, 0.266)	0.207	+		794	0.54 (0.506, 0.566)	0.621 (0.589, 0.653)	0.081 (0.035, 0.121)	0.081	+		UKB: + | AoU: +	++
Dermatological	phecode_DE_679-6	Changes in skin texture		0.511 (0.495, 0.526)	0.877 (0.868, 0.885)	0.366 (0.35, 0.381)	0.366	+		1155	0.606 (0.583, 0.634)	0.687 (0.667, 0.708)	0.081 (0.05, 0.101)	0.081	+		UKB: + | AoU: +	++
Dermatological	phecode_DE_683	Nail disorders		0.469 (0.459, 0.478)	0.842 (0.837, 0.849)	0.373 (0.359, 0.383)	0.373	+		7343	0.601 (0.592, 0.613)	0.682 (0.674, 0.69)	0.081 (0.072, 0.091)	0.081	+		UKB: + | AoU: +	++
Gastrointestinal	phecode_GI_554	Diseases of the pancreas		0.606 (0.596, 0.616)	0.678 (0.667, 0.691)	0.072 (0.06, 0.084)	0.072	+		3159	0.622 (0.609, 0.639)	0.702 (0.692, 0.714)	0.081 (0.061, 0.095)	0.081	+		UKB: + | AoU: +	++
Muscloskeletal	phecode_MS_713-31	Pain in shoulder		0.398 (0.392, 0.404)	0.856 (0.853, 0.861)	0.458 (0.451, 0.467)	0.458	+		12106	0.589 (0.583, 0.595)	0.67 (0.664, 0.677)	0.081 (0.071, 0.089)	0.081	+		UKB: + | AoU: +	++
Neurological	phecode_NS_331-1	Tension headache		0.542 (0.527, 0.56)	0.845 (0.834, 0.857)	0.302 (0.282, 0.322)	0.302	+		2519	0.601 (0.585, 0.615)	0.682 (0.665, 0.699)	0.081 (0.058, 0.103)	0.081	+		UKB: + | AoU: +	++
Neurological	phecode_NS_347-1	Cerebral cysts		0.514 (0.462, 0.561)	0.627 (0.573, 0.682)	0.113 (0.045, 0.175)	0.113	+		223	0.544 (0.499, 0.6)	0.625 (0.568, 0.681)	0.081 (-0.008, 0.162)	0.081	ns		UKB: + | AoU: ns	+ns
Respiratory	phecode_RE_463-2	Allergic rhinitis		0.342 (0.332, 0.35)	0.784 (0.776, 0.791)	0.442 (0.428, 0.454)	0.442	+		8242	0.548 (0.542, 0.557)	0.63 (0.622, 0.64)	0.081 (0.071, 0.094)	0.081	+		UKB: + | AoU: +	++
Symptoms	phecode_SS_807-2	Weakness		0.509 (0.479, 0.536)	0.872 (0.857, 0.889)	0.363 (0.331, 0.395)	0.363	+		9937	0.606 (0.598, 0.613)	0.686 (0.679, 0.694)	0.081 (0.073, 0.09)	0.081	+		UKB: + | AoU: +	++
Symptoms	phecode_SS_809-31	Pain in arm*		0.516 (0.508, 0.524)	0.746 (0.74, 0.753)	0.229 (0.219, 0.239)	0.229	+		23483	0.576 (0.572, 0.581)	0.658 (0.652, 0.662)	0.081 (0.076, 0.086)	0.081	+		UKB: + | AoU: +	++
Dermatological	phecode_DE_660-1	Fungal infection of the skin		0.451 (0.443, 0.459)	0.874 (0.871, 0.877)	0.423 (0.414, 0.43)	0.423	+		7266	0.582 (0.575, 0.595)	0.661 (0.652, 0.671)	0.08 (0.065, 0.09)	0.08	+		UKB: + | AoU: +	++
Dermatological	phecode_DE_676	Hypertrophic conditions of skin		0.452 (0.441, 0.462)	0.744 (0.736, 0.754)	0.292 (0.278, 0.307)	0.292	+		8944	0.578 (0.572, 0.587)	0.658 (0.649, 0.666)	0.08 (0.065, 0.087)	0.08	+		UKB: + | AoU: +	++
Dermatological	phecode_DE_680-1	Corns and callosities		0.533 (0.517, 0.552)	0.833 (0.823, 0.843)	0.3 (0.279, 0.317)	0.3	+		2437	0.625 (0.61, 0.638)	0.705 (0.69, 0.718)	0.08 (0.067, 0.096)	0.08	+		UKB: + | AoU: +	++
Gastrointestinal	phecode_GI_552-2	Obstruction of bile duct		0.652 (0.633, 0.671)	0.682 (0.665, 0.701)	0.03 (0.011, 0.047)	0.03	+		711	0.535 (0.5, 0.569)	0.613 (0.584, 0.643)	0.08 (0.022, 0.13)	0.08	+		UKB: + | AoU: +	++
Neurological	phecode_NS_324-34	Tremor		0.638 (0.623, 0.652)	0.772 (0.761, 0.785)	0.135 (0.12, 0.15)	0.135	+		2791	0.633 (0.619, 0.646)	0.714 (0.701, 0.726)	0.08 (0.063, 0.092)	0.08	+		UKB: + | AoU: +	++
Respiratory	phecode_RE_472-1	Paralysis of vocal cords and larynx		0.607 (0.571, 0.648)	0.672 (0.635, 0.711)	0.064 (0.026, 0.105)	0.064	+		345	0.638 (0.601, 0.671)	0.716 (0.679, 0.745)	0.08 (0.034, 0.121)	0.08	+		UKB: + | AoU: +	++
Symptoms	phecode_SS_807	Malaise and fatigue		0.5 (0.492, 0.505)	0.795 (0.79, 0.8)	0.296 (0.289, 0.305)	0.296	+		17806	0.558 (0.552, 0.564)	0.638 (0.634, 0.645)	0.08 (0.075, 0.087)	0.08	+		UKB: + | AoU: +	++
Cardiovascular	phecode_CV_416-7	Sinoatrial node dysfunction		0.721 (0.702, 0.746)	0.782 (0.758, 0.805)	0.061 (0.039, 0.082)	0.061	+		812	0.772 (0.751, 0.795)	0.852 (0.836, 0.868)	0.079 (0.061, 0.094)	0.079	+		UKB: + | AoU: +	++
Cardiovascular	phecode_CV_416-71	Sick sinus syndrome*		0.721 (0.7, 0.741)	0.782 (0.762, 0.802)	0.061 (0.04, 0.083)	0.061	+		812	0.772 (0.751, 0.795)	0.852 (0.836, 0.868)	0.079 (0.061, 0.094)	0.079	+		UKB: + | AoU: +	++
Cardiovascular	phecode_CV_436-5	Cerebral atherosclerosis		0.706 (0.678, 0.731)	0.74 (0.711, 0.772)	0.034 (0.014, 0.054)	0.034	+		457	0.74 (0.711, 0.764)	0.819 (0.799, 0.846)	0.079 (0.055, 0.107)	0.079	+		UKB: + | AoU: +	++
Cardiovascular	phecode_CV_447	Nonspecific low blood-pressure reading		0.616 (0.6, 0.629)	0.687 (0.671, 0.7)	0.071 (0.058, 0.089)	0.071	+		230	0.634 (0.588, 0.676)	0.714 (0.656, 0.755)	0.079 (0.042, 0.151)	0.079	+		UKB: + | AoU: +	++
Endocrine/Metab	phecode_EM_202	Diabetes mellitus		0.627 (0.622, 0.631)	0.72 (0.716, 0.724)	0.093 (0.089, 0.097)	0.093	+		9313	0.563 (0.555, 0.571)	0.643 (0.632, 0.65)	0.079 (0.071, 0.087)	0.079	+		UKB: + | AoU: +	++
Gastrointestinal	phecode_GI_506-3	Sialoadenitis		0.507 (0.479, 0.532)	0.741 (0.714, 0.767)	0.234 (0.2, 0.27)	0.234	+		481	0.614 (0.587, 0.645)	0.694 (0.662, 0.722)	0.079 (0.038, 0.115)	0.079	+		UKB: + | AoU: +	++
Gastrointestinal	phecode_GI_506-4	Sialolithiasis		0.472 (0.433, 0.513)	0.682 (0.637, 0.718)	0.21 (0.149, 0.259)	0.21	+		135	0.58 (0.496, 0.656)	0.658 (0.6, 0.752)	0.079 (-0.003, 0.165)	0.079	ns		UKB: + | AoU: ns	+ns
Gastrointestinal	phecode_GI_540	Hepatitis		0.504 (0.483, 0.523)	0.631 (0.604, 0.653)	0.128 (0.099, 0.153)	0.128	+		2134	0.605 (0.589, 0.622)	0.683 (0.666, 0.698)	0.079 (0.059, 0.098)	0.079	+		UKB: + | AoU: +	++
Genitourinary	phecode_GU_596-5	Neuromuscular dysfunction of bladder		0.529 (0.507, 0.552)	0.754 (0.734, 0.777)	0.225 (0.2, 0.251)	0.225	+		2527	0.667 (0.654, 0.683)	0.745 (0.733, 0.759)	0.079 (0.059, 0.098)	0.079	+		UKB: + | AoU: +	++
Genitourinary	phecode_GU_612-1	Inflammatory disease of breast		0.535 (0.511, 0.56)	0.714 (0.694, 0.74)	0.179 (0.148, 0.211)	0.179	+		969	0.545 (0.517, 0.572)	0.624 (0.595, 0.648)	0.079 (0.047, 0.114)	0.079	+		UKB: + | AoU: +	++
Muscloskeletal	phecode_MS_700-11	Systemic lupus erythematosus [SLE]		0.644 (0.608, 0.681)	0.807 (0.767, 0.836)	0.164 (0.126, 0.204)	0.164	+		577	0.637 (0.605, 0.665)	0.717 (0.681, 0.755)	0.079 (0.036, 0.117)	0.079	+		UKB: + | AoU: +	++
Muscloskeletal	phecode_MS_710-31	Genu valgum (acquired)		0.662 (0.633, 0.697)	0.73 (0.699, 0.751)	0.067 (0.04, 0.094)	0.067	+		176	0.717 (0.68, 0.762)	0.797 (0.739, 0.836)	0.079 (0.048, 0.12)	0.079	+		UKB: + | AoU: +	++
Muscloskeletal	phecode_MS_719	Disorders of muscle		0.557 (0.548, 0.566)	0.783 (0.774, 0.792)	0.226 (0.215, 0.238)	0.226	+		18021	0.557 (0.552, 0.562)	0.636 (0.629, 0.642)	0.079 (0.072, 0.086)	0.079	+		UKB: + | AoU: +	++
Muscloskeletal	phecode_MS_726-6	Osteolysis*		0.642 (0.58, 0.703)	0.747 (0.665, 0.812)	0.105 (0.017, 0.187)	0.105	+		110	0.642 (0.57, 0.7)	0.72 (0.647, 0.787)	0.079 (-0.004, 0.145)	0.079	ns		UKB: + | AoU: ns	+ns
Neurological	phecode_NS_322	Other CNS infection		0.628 (0.591, 0.666)	0.718 (0.681, 0.751)	0.091 (0.047, 0.127)	0.091	+		165	0.561 (0.512, 0.625)	0.64 (0.573, 0.707)	0.079 (0.012, 0.151)	0.079	+		UKB: + | AoU: +	++
Sense organs	phecode_SO_374-3	Retinal vasculopathy		0.611 (0.588, 0.638)	0.79 (0.768, 0.816)	0.179 (0.147, 0.211)	0.179	+		1167	0.684 (0.67, 0.705)	0.762 (0.738, 0.781)	0.079 (0.048, 0.1)	0.079	+		UKB: + | AoU: +	++
Sense organs	phecode_SO_392-1	Otalgia [ear pain]		0.442 (0.434, 0.45)	0.864 (0.858, 0.869)	0.422 (0.411, 0.433)	0.422	+		4448	0.578 (0.568, 0.59)	0.656 (0.644, 0.666)	0.079 (0.064, 0.094)	0.079	+		UKB: + | AoU: +	++
Blood/Immune	phecode_BI_168	Coagulation defects, purpura and other hemorrhagic conditions		0.576 (0.56, 0.59)	0.739 (0.725, 0.752)	0.163 (0.148, 0.179)	0.163	+		5568	0.599 (0.587, 0.607)	0.677 (0.664, 0.686)	0.078 (0.067, 0.09)	0.078	+		UKB: + | AoU: +	++
Blood/Immune	phecode_BI_177	Abnormality of the lymph nodes		0.554 (0.545, 0.563)	0.68 (0.673, 0.688)	0.126 (0.116, 0.135)	0.126	+		6799	0.563 (0.553, 0.573)	0.641 (0.632, 0.65)	0.078 (0.069, 0.089)	0.078	+		UKB: + | AoU: +	++
Cardiovascular	phecode_CV_424-2	Systolic heart failure		0.702 (0.672, 0.731)	0.934 (0.924, 0.943)	0.232 (0.206, 0.256)	0.232	+		2843	0.696 (0.684, 0.711)	0.775 (0.76, 0.786)	0.078 (0.056, 0.094)	0.078	+		UKB: + | AoU: +	++
Cardiovascular	phecode_CV_440	Embolism and thrombosis		0.631 (0.625, 0.637)	0.678 (0.672, 0.683)	0.047 (0.043, 0.052)	0.047	+		6350	0.606 (0.595, 0.614)	0.683 (0.675, 0.694)	0.078 (0.07, 0.088)	0.078	+		UKB: + | AoU: +	++
Cardiovascular	phecode_CV_444-5	Venous insufficiency (chronic) (peripheral)		0.648 (0.633, 0.663)	0.845 (0.832, 0.856)	0.197 (0.181, 0.212)	0.197	+		3058	0.672 (0.662, 0.684)	0.75 (0.74, 0.763)	0.078 (0.063, 0.088)	0.078	+		UKB: + | AoU: +	++
Endocrine/Metab	phecode_EM_230-2	Abnormal weight loss and underweight		0.612 (0.605, 0.619)	0.688 (0.682, 0.694)	0.076 (0.07, 0.082)	0.076	+		4891	0.584 (0.572, 0.595)	0.661 (0.652, 0.671)	0.078 (0.067, 0.086)	0.078	+		UKB: + | AoU: +	++
Genitourinary	phecode_GU_610-5	Mammary duct ectasia		0.427 (0.363, 0.481)	0.625 (0.576, 0.677)	0.197 (0.123, 0.281)	0.197	+		138	0.515 (0.492, 0.57)	0.593 (0.528, 0.644)	0.078 (-0.008, 0.143)	0.078	ns		UKB: + | AoU: ns	+ns
Genitourinary	phecode_GU_625-1	Dyspareunia		0.641 (0.617, 0.663)	0.795 (0.774, 0.812)	0.154 (0.127, 0.178)	0.154	+		1080	0.633 (0.613, 0.656)	0.712 (0.691, 0.734)	0.078 (0.051, 0.105)	0.078	+		UKB: + | AoU: +	++
Muscloskeletal	phecode_MS_712-1	Loose body in joint		0.513 (0.487, 0.533)	0.65 (0.626, 0.67)	0.137 (0.106, 0.163)	0.137	+		300	0.612 (0.582, 0.644)	0.692 (0.657, 0.739)	0.078 (0.031, 0.134)	0.078	+		UKB: + | AoU: +	++
Muscloskeletal	phecode_MS_724-51	Calcaneal spur		0.443 (0.393, 0.487)	0.832 (0.81, 0.856)	0.389 (0.341, 0.442)	0.389	+		1449	0.629 (0.607, 0.644)	0.706 (0.69, 0.727)	0.078 (0.058, 0.104)	0.078	+		UKB: + | AoU: +	++
Respiratory	phecode_RE_499-1	Cough		0.457 (0.453, 0.462)	0.852 (0.849, 0.854)	0.395 (0.388, 0.4)	0.395	+		16055	0.532 (0.526, 0.537)	0.61 (0.604, 0.618)	0.078 (0.071, 0.086)	0.078	+		UKB: + | AoU: +	++
Congenital	phecode_CM_758-2	Congenital malformations of gallbladder, bile ducts and liver		0.575 (0.502, 0.637)	0.687 (0.614, 0.775)	0.111 (0.038, 0.196)	0.111	+		104	0.58 (0.514, 0.659)	0.658 (0.306, 0.729)	0.077 (-0.316, 0.163)	0.077	ns		UKB: + | AoU: ns	+ns
Congenital	phecode_CM_764	Congenital malformations of circulatory system (other than heart)		0.505 (0.467, 0.55)	0.607 (0.571, 0.651)	0.103 (0.035, 0.164)	0.103	+		492	0.553 (0.514, 0.584)	0.629 (0.596, 0.674)	0.077 (0.025, 0.116)	0.077	+		UKB: + | AoU: +	++
Cardiovascular	phecode_CV_413-13	Mitral valve stenosis		0.713 (0.66, 0.755)	0.819 (0.777, 0.866)	0.107 (0.064, 0.149)	0.107	+		3278	0.708 (0.698, 0.719)	0.785 (0.775, 0.794)	0.077 (0.065, 0.087)	0.077	+		UKB: + | AoU: +	++
Endocrine/Metab	phecode_EM_202-2	Type 2 diabetes		0.628 (0.624, 0.632)	0.725 (0.722, 0.73)	0.098 (0.093, 0.102)	0.098	+		9282	0.564 (0.555, 0.572)	0.642 (0.632, 0.649)	0.077 (0.069, 0.085)	0.077	+		UKB: + | AoU: +	++
Endocrine/Metab	phecode_EM_214-11	Premature menopause		0.616 (0.545, 0.698)	0.848 (0.816, 0.893)	0.231 (0.15, 0.322)	0.231	+		202	0.51 (0.489, 0.547)	0.588 (0.544, 0.643)	0.077 (0.023, 0.148)	0.077	+		UKB: + | AoU: +	++
Gastrointestinal	phecode_GI_522-1	Inflammatory bowel disease		0.526 (0.515, 0.538)	0.665 (0.65, 0.676)	0.139 (0.124, 0.158)	0.139	+		1044	0.573 (0.55, 0.595)	0.65 (0.623, 0.672)	0.077 (0.033, 0.107)	0.077	+		UKB: + | AoU: +	++
Gastrointestinal	phecode_GI_529	Symptoms involving digestive system		0.568 (0.565, 0.572)	0.694 (0.691, 0.698)	0.126 (0.123, 0.13)	0.126	+		18975	0.547 (0.541, 0.551)	0.623 (0.616, 0.629)	0.077 (0.071, 0.084)	0.077	+		UKB: + | AoU: +	++
Muscloskeletal	phecode_MS_707-8	Polyarthritis		0.593 (0.566, 0.614)	0.744 (0.722, 0.764)	0.15 (0.126, 0.18)	0.15	+		1378	0.646 (0.628, 0.669)	0.724 (0.709, 0.743)	0.077 (0.057, 0.094)	0.077	+		UKB: + | AoU: +	++
Muscloskeletal	phecode_MS_710-44	Foot drop (acquired)*		0.626 (0.555, 0.685)	0.899 (0.881, 0.919)	0.273 (0.22, 0.331)	0.273	+		761	0.62 (0.59, 0.644)	0.696 (0.676, 0.722)	0.077 (0.049, 0.103)	0.077	+		UKB: + | AoU: +	++
Muscloskeletal	phecode_MS_721-5	Bursitis		0.453 (0.445, 0.461)	0.787 (0.781, 0.794)	0.334 (0.323, 0.344)	0.334	+		4993	0.653 (0.642, 0.662)	0.73 (0.72, 0.741)	0.077 (0.068, 0.088)	0.077	+		UKB: + | AoU: +	++
Neurological	phecode_NS_325-3	Lack of coordination		0.606 (0.585, 0.63)	0.723 (0.702, 0.743)	0.116 (0.092, 0.14)	0.116	+		1476	0.661 (0.644, 0.679)	0.739 (0.72, 0.757)	0.077 (0.057, 0.097)	0.077	+		UKB: + | AoU: +	++
Neurological	phecode_NS_350	Other symptoms involving nervous system		0.71 (0.703, 0.715)	0.785 (0.778, 0.792)	0.076 (0.07, 0.082)	0.076	+		5304	0.629 (0.617, 0.638)	0.706 (0.697, 0.714)	0.077 (0.069, 0.085)	0.077	+		UKB: + | AoU: +	++
Respiratory	phecode_RE_462-2	Chronic sinusitis		0.433 (0.426, 0.439)	0.823 (0.818, 0.829)	0.391 (0.381, 0.398)	0.391	+		7418	0.56 (0.552, 0.569)	0.637 (0.629, 0.647)	0.077 (0.064, 0.091)	0.077	+		UKB: + | AoU: +	++
Respiratory	phecode_RE_499	Other symptoms and disorders of the respiratory system		0.445 (0.441, 0.451)	0.849 (0.845, 0.852)	0.404 (0.397, 0.409)	0.404	+		16741	0.529 (0.524, 0.535)	0.606 (0.6, 0.613)	0.077 (0.069, 0.084)	0.077	+		UKB: + | AoU: +	++
Sense organs	phecode_SO_386-2	Diplopia		0.61 (0.593, 0.628)	0.688 (0.67, 0.709)	0.078 (0.056, 0.097)	0.078	+		1229	0.632 (0.614, 0.65)	0.71 (0.691, 0.726)	0.077 (0.055, 0.102)	0.077	+		UKB: + | AoU: +	++
Blood/Immune	phecode_BI_164	Anemia		0.603 (0.6, 0.607)	0.676 (0.672, 0.681)	0.072 (0.069, 0.077)	0.072	+		16749	0.534 (0.527, 0.54)	0.61 (0.605, 0.615)	0.076 (0.071, 0.082)	0.076	+		UKB: + | AoU: +	++
Blood/Immune	phecode_BI_164-2	Macrocytic anemia		0.609 (0.591, 0.624)	0.754 (0.74, 0.769)	0.144 (0.127, 0.164)	0.144	+		1976	0.637 (0.617, 0.653)	0.712 (0.697, 0.726)	0.076 (0.053, 0.098)	0.076	+		UKB: + | AoU: +	++
Cardiovascular	phecode_CV_430	Nontraumatic Intracranial hemorrhage		0.656 (0.642, 0.668)	0.682 (0.67, 0.695)	0.026 (0.015, 0.039)	0.026	+		1113	0.663 (0.646, 0.684)	0.739 (0.719, 0.758)	0.076 (0.059, 0.094)	0.076	+		UKB: + | AoU: +	++
Cardiovascular	phecode_CV_433-1	Occlusion and stenosis of cerebral arteries		0.705 (0.688, 0.722)	0.744 (0.724, 0.761)	0.04 (0.028, 0.056)	0.04	+		366	0.691 (0.656, 0.716)	0.768 (0.737, 0.793)	0.076 (0.049, 0.104)	0.076	+		UKB: + | AoU: +	++
Dermatological	phecode_DE_660-11	Candidiasis of skin and nails		0.441 (0.418, 0.462)	0.875 (0.864, 0.886)	0.434 (0.412, 0.461)	0.434	+		173	0.626 (0.572, 0.675)	0.7 (0.648, 0.76)	0.076 (0, 0.141)	0.076	ns		UKB: + | AoU: ns	+ns
Dermatological	phecode_DE_683-4	Onycholysis*		0.516 (0.467, 0.577)	0.834 (0.795, 0.886)	0.317 (0.251, 0.382)	0.317	+		344	0.642 (0.608, 0.677)	0.718 (0.684, 0.751)	0.076 (0.044, 0.111)	0.076	+		UKB: + | AoU: +	++
Gastrointestinal	phecode_GI_513-3	Duodenal ulcer		0.65 (0.637, 0.664)	0.699 (0.689, 0.711)	0.049 (0.04, 0.059)	0.049	+		642	0.664 (0.64, 0.693)	0.741 (0.718, 0.767)	0.076 (0.047, 0.101)	0.076	+		UKB: + | AoU: +	++
Gastrointestinal	phecode_GI_529-5	Constipation		0.609 (0.604, 0.613)	0.707 (0.702, 0.711)	0.097 (0.093, 0.101)	0.097	+		12122	0.564 (0.556, 0.571)	0.64 (0.634, 0.647)	0.076 (0.068, 0.084)	0.076	+		UKB: + | AoU: +	++
Gastrointestinal	phecode_GI_550-22	Chronic cholecystitis		0.541 (0.521, 0.563)	0.626 (0.603, 0.644)	0.085 (0.063, 0.106)	0.085	+		554	0.548 (0.513, 0.581)	0.626 (0.594, 0.663)	0.076 (0.021, 0.136)	0.076	+		UKB: + | AoU: +	++
Infections	phecode_ID_056-1	Plantar wart		0.268 (0.246, 0.285)	0.881 (0.873, 0.889)	0.612 (0.594, 0.637)	0.612	+		707	0.545 (0.517, 0.576)	0.621 (0.595, 0.645)	0.076 (0.022, 0.127)	0.076	+		UKB: + | AoU: +	++
Muscloskeletal	phecode_MS_721	Synoviopathy and bursopathy		0.487 (0.48, 0.493)	0.746 (0.741, 0.749)	0.258 (0.252, 0.265)	0.258	+		9543	0.628 (0.621, 0.636)	0.705 (0.697, 0.712)	0.076 (0.067, 0.085)	0.076	+		UKB: + | AoU: +	++
Neurological	phecode_NS_323	Systemic atrophies primarily affecting the central nervous system		0.637 (0.613, 0.662)	0.659 (0.631, 0.69)	0.022 (0.002, 0.041)	0.022	+		202	0.664 (0.617, 0.705)	0.742 (0.698, 0.785)	0.076 (0.029, 0.132)	0.076	+		UKB: + | AoU: +	++
Respiratory	phecode_RE_462	Sinusitis		0.429 (0.423, 0.435)	0.827 (0.822, 0.832)	0.398 (0.388, 0.407)	0.398	+		7418	0.56 (0.552, 0.569)	0.636 (0.627, 0.647)	0.076 (0.062, 0.09)	0.076	+		UKB: + | AoU: +	++
Respiratory	phecode_RE_489	Disorders of diaphragm		0.723 (0.694, 0.767)	0.76 (0.73, 0.794)	0.037 (0.001, 0.065)	0.037	+		644	0.672 (0.643, 0.697)	0.748 (0.718, 0.773)	0.076 (0.041, 0.107)	0.076	+		UKB: + | AoU: +	++
Sense organs	phecode_SO_367-2	Keratitis		0.508 (0.483, 0.536)	0.763 (0.74, 0.782)	0.255 (0.224, 0.286)	0.255	+		1521	0.623 (0.605, 0.643)	0.699 (0.68, 0.719)	0.076 (0.053, 0.095)	0.076	+		UKB: + | AoU: +	++
Symptoms	phecode_SS_840-6	Drug and medical agent allergy		0.595 (0.591, 0.599)	0.668 (0.664, 0.671)	0.072 (0.069, 0.077)	0.072	+		6435	0.588 (0.578, 0.598)	0.665 (0.656, 0.673)	0.076 (0.068, 0.086)	0.076	+		UKB: + | AoU: +	++
Neoplasms	phecode_CA_149	Benign neoplasm of the endocrine glands		0.595 (0.571, 0.616)	0.639 (0.62, 0.659)	0.044 (0.018, 0.064)	0.044	+		251	0.584 (0.546, 0.655)	0.659 (0.609, 0.721)	0.075 (0.027, 0.128)	0.075	+		UKB: + | AoU: +	++
Congenital	phecode_CM_763-3	Congenital malformations of cardiac chambers and connections		0.511 (0.479, 0.535)	0.612 (0.584, 0.646)	0.101 (0.066, 0.139)	0.101	+		703	0.582 (0.555, 0.612)	0.659 (0.625, 0.684)	0.075 (0.022, 0.118)	0.075	+		UKB: + | AoU: +	++
Cardiovascular	phecode_CV_410	Inflammation of the heart [Carditis]		0.644 (0.626, 0.658)	0.711 (0.695, 0.73)	0.067 (0.052, 0.084)	0.067	+		2194	0.695 (0.68, 0.709)	0.769 (0.756, 0.783)	0.075 (0.059, 0.092)	0.075	+		UKB: + | AoU: +	++
Endocrine/Metab	phecode_EM_230-21	Abnormal weight loss		0.613 (0.606, 0.62)	0.688 (0.681, 0.695)	0.075 (0.068, 0.081)	0.075	+		4041	0.6 (0.589, 0.611)	0.674 (0.664, 0.684)	0.075 (0.063, 0.084)	0.075	+		UKB: + | AoU: +	++
Mental	phecode_MB_280-31	Cannabis abuse or dependance		0.736 (0.701, 0.784)	0.838 (0.808, 0.882)	0.101 (0.063, 0.136)	0.101	+		1794	0.699 (0.678, 0.717)	0.773 (0.277, 0.789)	0.075 (-0.419, 0.091)	0.075	ns		UKB: + | AoU: ns	+ns
Mental	phecode_MB_284	Suicide ideation and attempt or self harm		0.588 (0.573, 0.604)	0.823 (0.809, 0.84)	0.236 (0.217, 0.253)	0.236	+		2573	0.658 (0.646, 0.673)	0.733 (0.714, 0.747)	0.075 (0.052, 0.095)	0.075	+		UKB: + | AoU: +	++
Muscloskeletal	phecode_MS_709-22	Hallux rigidus		0.604 (0.587, 0.62)	0.681 (0.667, 0.699)	0.077 (0.06, 0.097)	0.077	+		582	0.663 (0.639, 0.688)	0.738 (0.713, 0.767)	0.075 (0.041, 0.112)	0.075	+		UKB: + | AoU: +	++
Muscloskeletal	phecode_MS_714	Deforming dorsopathies		0.664 (0.655, 0.672)	0.748 (0.74, 0.757)	0.084 (0.076, 0.093)	0.084	+		9436	0.644 (0.638, 0.652)	0.719 (0.712, 0.727)	0.075 (0.07, 0.081)	0.075	+		UKB: + | AoU: +	++
Muscloskeletal	phecode_MS_719-3	Separation of muscle (nontraumatic)		0.673 (0.64, 0.717)	0.859 (0.824, 0.9)	0.187 (0.144, 0.22)	0.187	+		363	0.52 (0.491, 0.56)	0.594 (0.547, 0.644)	0.075 (-0.014, 0.134)	0.075	ns		UKB: + | AoU: ns	+ns
Neurological	phecode_NS_335-1	Nerve plexus lesions		0.511 (0.457, 0.578)	0.689 (0.622, 0.765)	0.178 (0.095, 0.254)	0.178	+		1090	0.571 (0.55, 0.587)	0.646 (0.618, 0.672)	0.075 (0.037, 0.103)	0.075	+		UKB: + | AoU: +	++
Neurological	phecode_NS_336-51	Lesion of sciatic nerve		0.536 (0.475, 0.597)	0.768 (0.724, 0.81)	0.231 (0.164, 0.297)	0.231	+		618	0.63 (0.606, 0.655)	0.705 (0.673, 0.737)	0.075 (0.047, 0.098)	0.075	+		UKB: + | AoU: +	++
Respiratory	phecode_RE_481	Interstitial pulmonary diseases		0.721 (0.705, 0.734)	0.778 (0.767, 0.79)	0.057 (0.045, 0.068)	0.057	+		2313	0.658 (0.646, 0.671)	0.733 (0.719, 0.747)	0.075 (0.064, 0.086)	0.075	+		UKB: + | AoU: +	++
Respiratory	phecode_RE_494	Voice disturbance		0.555 (0.543, 0.569)	0.786 (0.772, 0.797)	0.231 (0.215, 0.25)	0.231	+		2347	0.639 (0.627, 0.655)	0.714 (0.7, 0.73)	0.075 (0.056, 0.092)	0.075	+		UKB: + | AoU: +	++
Respiratory	phecode_RE_494-1	Dysphonia		0.554 (0.538, 0.569)	0.789 (0.777, 0.804)	0.235 (0.219, 0.254)	0.235	+		2281	0.641 (0.629, 0.656)	0.716 (0.701, 0.732)	0.075 (0.055, 0.093)	0.075	+		UKB: + | AoU: +	++
Sense organs	phecode_SO_367	Inflammation of the eye		0.503 (0.493, 0.513)	0.812 (0.805, 0.818)	0.309 (0.3, 0.321)	0.309	+		4943	0.557 (0.544, 0.567)	0.631 (0.62, 0.641)	0.075 (0.056, 0.089)	0.075	+		UKB: + | AoU: +	++
Sense organs	phecode_SO_367-3	Keratoconjunctivitis		0.53 (0.47, 0.592)	0.795 (0.75, 0.852)	0.266 (0.193, 0.346)	0.266	+		1241	0.646 (0.629, 0.667)	0.72 (0.697, 0.74)	0.075 (0.048, 0.097)	0.075	+		UKB: + | AoU: +	++
Cardiovascular	phecode_CV_431-11	Cerebral infarction [Ischemic stroke]		0.704 (0.696, 0.712)	0.739 (0.732, 0.748)	0.035 (0.03, 0.04)	0.035	+		3070	0.679 (0.67, 0.691)	0.754 (0.745, 0.766)	0.074 (0.066, 0.083)	0.074	+		UKB: + | AoU: +	++
Genetic	phecode_GE_972-1	Hereditary neuropathy		0.639 (0.592, 0.686)	0.717 (0.667, 0.754)	0.079 (0.031, 0.125)	0.079	+		425	0.664 (0.626, 0.704)	0.739 (0.704, 0.767)	0.074 (0.04, 0.108)	0.074	+		UKB: + | AoU: +	++
Gastrointestinal	phecode_GI_558	Abnormal findings on diagnostic imaging of the digestive tract		0.593 (0.583, 0.602)	0.701 (0.691, 0.71)	0.108 (0.098, 0.118)	0.108	+		3975	0.607 (0.597, 0.619)	0.681 (0.669, 0.693)	0.074 (0.06, 0.085)	0.074	+		UKB: + | AoU: +	++
Genitourinary	phecode_GU_593	Hematuria		0.545 (0.54, 0.549)	0.744 (0.74, 0.748)	0.2 (0.195, 0.206)	0.2	+		8003	0.568 (0.561, 0.577)	0.642 (0.632, 0.653)	0.074 (0.066, 0.081)	0.074	+		UKB: + | AoU: +	++
Muscloskeletal	phecode_MS_714-6	Spondylolisthesis		0.665 (0.651, 0.679)	0.752 (0.741, 0.765)	0.088 (0.074, 0.102)	0.088	+		3538	0.71 (0.701, 0.72)	0.784 (0.772, 0.793)	0.074 (0.066, 0.082)	0.074	+		UKB: + | AoU: +	++
Muscloskeletal	phecode_MS_721-6	Baker's cyst [popliteal cyst]		0.562 (0.539, 0.577)	0.767 (0.752, 0.783)	0.205 (0.183, 0.226)	0.205	+		1564	0.656 (0.637, 0.671)	0.729 (0.712, 0.744)	0.074 (0.057, 0.092)	0.074	+		UKB: + | AoU: +	++
Neurological	phecode_NS_329-8	Altered mental status, unspecified		0.703 (0.693, 0.71)	0.76 (0.752, 0.77)	0.058 (0.051, 0.066)	0.058	+		10780	0.572 (0.565, 0.58)	0.647 (0.64, 0.654)	0.074 (0.069, 0.082)	0.074	+		UKB: + | AoU: +	++
Neurological	phecode_NS_350-3	Abnormal reflex		0.492 (0.417, 0.551)	0.838 (0.796, 0.881)	0.346 (0.279, 0.423)	0.346	+		390	0.571 (0.538, 0.614)	0.647 (0.611, 0.687)	0.074 (0.024, 0.114)	0.074	+		UKB: + | AoU: +	++
Neurological	phecode_NS_354	Dizziness and giddiness		0.56 (0.555, 0.565)	0.768 (0.764, 0.773)	0.208 (0.202, 0.214)	0.208	+		12357	0.57 (0.564, 0.578)	0.644 (0.636, 0.651)	0.074 (0.066, 0.08)	0.074	+		UKB: + | AoU: +	++
Sense organs	phecode_SO_365-3	Exophthalmos [Proptosis]		0.518 (0.455, 0.587)	0.687 (0.628, 0.745)	0.168 (0.085, 0.245)	0.168	+		333	0.577 (0.532, 0.618)	0.652 (0.604, 0.689)	0.074 (0.017, 0.129)	0.074	+		UKB: + | AoU: +	++
Symptoms	phecode_SS_815	Symptoms and signs concerning food and fluid intake		0.406 (0.394, 0.42)	0.755 (0.748, 0.764)	0.349 (0.334, 0.363)	0.349	+		209	0.54 (0.495, 0.593)	0.614 (0.552, 0.667)	0.074 (0.009, 0.126)	0.074	+		UKB: + | AoU: +	++
Blood/Immune	phecode_BI_177-2	Enlargement of lymph nodes [Lymphadenopathy]		0.551 (0.541, 0.561)	0.674 (0.665, 0.683)	0.123 (0.111, 0.136)	0.123	+		5692	0.55 (0.54, 0.56)	0.622 (0.612, 0.635)	0.073 (0.061, 0.086)	0.073	+		UKB: + | AoU: +	++
Cardiovascular	phecode_CV_431-1	Stroke		0.685 (0.678, 0.692)	0.717 (0.711, 0.726)	0.031 (0.026, 0.037)	0.031	+		3539	0.672 (0.661, 0.684)	0.745 (0.734, 0.753)	0.073 (0.064, 0.082)	0.073	+		UKB: + | AoU: +	++
Dermatological	phecode_DE_660-12	Dermatophytosis		0.477 (0.469, 0.487)	0.873 (0.87, 0.878)	0.396 (0.386, 0.404)	0.396	+		6678	0.597 (0.589, 0.61)	0.67 (0.661, 0.679)	0.073 (0.059, 0.083)	0.073	+		UKB: + | AoU: +	++
Gastrointestinal	phecode_GI_506	Diseases of salivary glands		0.533 (0.52, 0.547)	0.779 (0.763, 0.791)	0.246 (0.229, 0.263)	0.246	+		2265	0.626 (0.606, 0.643)	0.7 (0.685, 0.711)	0.073 (0.052, 0.088)	0.073	+		UKB: + | AoU: +	++
Genitourinary	phecode_GU_582-2	Chronic kidney disease		0.711 (0.706, 0.716)	0.779 (0.775, 0.785)	0.068 (0.064, 0.073)	0.068	+		7116	0.698 (0.69, 0.707)	0.771 (0.765, 0.78)	0.073 (0.066, 0.08)	0.073	+		UKB: + | AoU: +	++
Genitourinary	phecode_GU_594-4	Frequency of urination and polyuria		0.586 (0.578, 0.595)	0.782 (0.775, 0.789)	0.196 (0.186, 0.204)	0.196	+		8858	0.601 (0.593, 0.61)	0.674 (0.664, 0.682)	0.073 (0.066, 0.08)	0.073	+		UKB: + | AoU: +	++
Muscloskeletal	phecode_MS_710	Acquired deformities of limbs		0.594 (0.579, 0.608)	0.709 (0.697, 0.72)	0.116 (0.103, 0.129)	0.116	+		7749	0.633 (0.626, 0.64)	0.706 (0.699, 0.713)	0.073 (0.065, 0.083)	0.073	+		UKB: + | AoU: +	++
Muscloskeletal	phecode_MS_721-12	Radial styloid tenosynovitis [de Quervain]		0.494 (0.474, 0.514)	0.848 (0.836, 0.861)	0.354 (0.323, 0.378)	0.354	+		1055	0.636 (0.608, 0.659)	0.708 (0.688, 0.73)	0.073 (0.041, 0.104)	0.073	+		UKB: + | AoU: +	++
Respiratory	phecode_RE_464	Nasopharyngitis		0.454 (0.44, 0.469)	0.84 (0.833, 0.85)	0.386 (0.37, 0.402)	0.386	+		979	0.568 (0.547, 0.59)	0.642 (0.616, 0.671)	0.073 (0.029, 0.114)	0.073	+		UKB: + | AoU: +	++
Respiratory	phecode_RE_464-1	Acute nasopharyngitis		0.453 (0.44, 0.466)	0.842 (0.833, 0.851)	0.389 (0.37, 0.405)	0.389	+		979	0.568 (0.547, 0.59)	0.642 (0.616, 0.671)	0.073 (0.029, 0.114)	0.073	+		UKB: + | AoU: +	++
Sense organs	phecode_SO_375-11	Open angle glaucoma		0.698 (0.687, 0.708)	0.751 (0.741, 0.763)	0.053 (0.042, 0.061)	0.053	+		1076	0.758 (0.74, 0.775)	0.831 (0.812, 0.844)	0.073 (0.052, 0.088)	0.073	+		UKB: + | AoU: +	++
Symptoms	phecode_SS_840-8	Allergies related to other diseases/symptoms		0.39 (0.381, 0.398)	0.773 (0.767, 0.78)	0.383 (0.373, 0.393)	0.383	+		9556	0.554 (0.547, 0.562)	0.627 (0.619, 0.638)	0.073 (0.061, 0.085)	0.073	+		UKB: + | AoU: +	++
Symptoms	phecode_SS_840-9	Anaphylactic reaction		0.515 (0.486, 0.548)	0.664 (0.635, 0.699)	0.149 (0.112, 0.194)	0.149	+		608	0.604 (0.574, 0.63)	0.678 (0.646, 0.71)	0.073 (0.027, 0.115)	0.073	+		UKB: + | AoU: +	++
Endocrine/Metab	phecode_EM_232-27	Vitamin B12 deficiency		0.601 (0.582, 0.62)	0.763 (0.747, 0.779)	0.162 (0.143, 0.182)	0.162	+		721	0.634 (0.604, 0.662)	0.706 (0.679, 0.729)	0.072 (0.038, 0.112)	0.072	+		UKB: + | AoU: +	++
Neurological	phecode_NS_325-2	Difficulty walking		0.683 (0.659, 0.707)	0.796 (0.775, 0.817)	0.113 (0.093, 0.137)	0.113	+		2951	0.654 (0.643, 0.667)	0.726 (0.716, 0.738)	0.072 (0.058, 0.08)	0.072	+		UKB: + | AoU: +	++
Neurological	phecode_NS_326	Demyelinating diseases of the central nervous system		0.616 (0.591, 0.639)	0.695 (0.663, 0.718)	0.079 (0.054, 0.105)	0.079	+		463	0.581 (0.545, 0.617)	0.654 (0.62, 0.686)	0.072 (0.032, 0.117)	0.072	+		UKB: + | AoU: +	++
Neurological	phecode_NS_351	Disturbances of skin sensation		0.464 (0.456, 0.471)	0.794 (0.788, 0.8)	0.33 (0.319, 0.341)	0.33	+		8383	0.563 (0.555, 0.571)	0.635 (0.627, 0.645)	0.072 (0.062, 0.083)	0.072	+		UKB: + | AoU: +	++
Sense organs	phecode_SO_366-4	Vascular abnormalities of conjunctiva		0.531 (0.498, 0.563)	0.739 (0.717, 0.765)	0.208 (0.172, 0.244)	0.208	+		247	0.59 (0.549, 0.631)	0.663 (0.612, 0.709)	0.072 (0.025, 0.132)	0.072	+		UKB: + | AoU: +	++
Sense organs	phecode_SO_377-4	Retinal hemorrhage		0.618 (0.585, 0.65)	0.766 (0.732, 0.797)	0.148 (0.104, 0.184)	0.148	+		366	0.706 (0.67, 0.739)	0.779 (0.752, 0.805)	0.072 (0.036, 0.107)	0.072	+		UKB: + | AoU: +	++
Sense organs	phecode_SO_380	Disorders of optic nerve and visual pathways		0.561 (0.538, 0.581)	0.67 (0.648, 0.688)	0.109 (0.084, 0.135)	0.109	+		1707	0.581 (0.563, 0.599)	0.653 (0.631, 0.67)	0.072 (0.053, 0.09)	0.072	+		UKB: + | AoU: +	++
Sense organs	phecode_SO_386-4	Visual field defects		0.627 (0.607, 0.647)	0.687 (0.666, 0.707)	0.059 (0.041, 0.08)	0.059	+		1103	0.653 (0.633, 0.671)	0.725 (0.703, 0.739)	0.072 (0.048, 0.088)	0.072	+		UKB: + | AoU: +	++
Neoplasms	phecode_CA_121	Leukemia		0.678 (0.663, 0.695)	0.696 (0.682, 0.711)	0.018 (0.006, 0.031)	0.018	+		315	0.687 (0.65, 0.733)	0.758 (0.72, 0.791)	0.071 (0.033, 0.103)	0.071	+		UKB: + | AoU: +	++
Cardiovascular	phecode_CV_416-42	Left bundle branch block		0.709 (0.699, 0.722)	0.756 (0.745, 0.767)	0.047 (0.039, 0.056)	0.047	+		1301	0.737 (0.722, 0.754)	0.808 (0.795, 0.821)	0.071 (0.059, 0.084)	0.071	+		UKB: + | AoU: +	++
Gastrointestinal	phecode_GI_511	Gastro-esophageal reflux disease [GERD]		0.564 (0.561, 0.567)	0.686 (0.682, 0.69)	0.122 (0.117, 0.126)	0.122	+		15149	0.563 (0.557, 0.569)	0.634 (0.628, 0.642)	0.071 (0.062, 0.078)	0.071	+		UKB: + | AoU: +	++
Gastrointestinal	phecode_GI_520-2	Diaphragmatic hernia		0.597 (0.594, 0.601)	0.662 (0.659, 0.666)	0.065 (0.062, 0.07)	0.065	+		5512	0.633 (0.622, 0.643)	0.704 (0.694, 0.715)	0.071 (0.061, 0.08)	0.071	+		UKB: + | AoU: +	++
Infections	phecode_ID_086	Pediculosis, acariasis and other infestations		0.44 (0.411, 0.473)	0.848 (0.829, 0.869)	0.408 (0.368, 0.442)	0.408	+		589	0.56 (0.529, 0.589)	0.631 (0.598, 0.662)	0.071 (0.033, 0.123)	0.071	+		UKB: + | AoU: +	++
Muscloskeletal	phecode_MS_734-6	Temporomandibular joint disorders		0.468 (0.451, 0.484)	0.896 (0.89, 0.902)	0.429 (0.413, 0.446)	0.429	+		1733	0.599 (0.583, 0.621)	0.67 (0.652, 0.686)	0.071 (0.047, 0.091)	0.071	+		UKB: + | AoU: +	++
Respiratory	phecode_RE_491	Pleurisy		0.711 (0.696, 0.723)	0.747 (0.733, 0.76)	0.036 (0.028, 0.043)	0.036	+		1067	0.59 (0.571, 0.61)	0.66 (0.641, 0.687)	0.071 (0.057, 0.086)	0.071	+		UKB: + | AoU: +	++
Sense organs	phecode_SO_388	Blindness and low vision		0.641 (0.623, 0.655)	0.775 (0.762, 0.785)	0.135 (0.121, 0.151)	0.135	+		2378	0.609 (0.593, 0.621)	0.68 (0.664, 0.695)	0.071 (0.058, 0.084)	0.071	+		UKB: + | AoU: +	++
Congenital	phecode_CM_771-1	Congenital malformation of the skin		0.511 (0.47, 0.548)	0.732 (0.697, 0.767)	0.221 (0.178, 0.274)	0.221	+		1047	0.548 (0.522, 0.571)	0.618 (0.6, 0.643)	0.07 (0.036, 0.103)	0.07	+		UKB: + | AoU: +	++
Cardiovascular	phecode_CV_416-11	Supraventricular tachycardia		0.601 (0.587, 0.618)	0.665 (0.652, 0.678)	0.064 (0.049, 0.077)	0.064	+		2720	0.667 (0.653, 0.68)	0.736 (0.721, 0.75)	0.07 (0.055, 0.087)	0.07	+		UKB: + | AoU: +	++
Cardiovascular	phecode_CV_438-2	Aneurysm of iliac or artery of lower extremity		0.781 (0.752, 0.811)	0.812 (0.787, 0.84)	0.032 (0.012, 0.051)	0.032	+		330	0.764 (0.727, 0.794)	0.834 (0.807, 0.866)	0.07 (0.05, 0.087)	0.07	+		UKB: + | AoU: +	++
Dermatological	phecode_DE_679-2	Pallor		0.524 (0.49, 0.575)	0.697 (0.649, 0.741)	0.174 (0.121, 0.236)	0.174	+		139	0.559 (0.515, 0.62)	0.632 (0.566, 0.685)	0.07 (-0.025, 0.139)	0.07	ns		UKB: + | AoU: ns	+ns
Genetic	phecode_GE_965	Inborn error of lipid metabolism		0.505 (0.421, 0.546)	0.829 (0.794, 0.865)	0.323 (0.283, 0.374)	0.323	+		543	0.544 (0.517, 0.575)	0.615 (0.585, 0.645)	0.07 (0.037, 0.106)	0.07	+		UKB: + | AoU: +	++
Gastrointestinal	phecode_GI_508	Diseases of lips		0.524 (0.504, 0.542)	0.742 (0.726, 0.76)	0.219 (0.192, 0.241)	0.219	+		105	0.574 (0.504, 0.65)	0.642 (0.579, 0.711)	0.07 (-0.013, 0.141)	0.07	ns		UKB: + | AoU: ns	+ns
Genitourinary	phecode_GU_624-1	Dystrophy of female genital tract		0.579 (0.559, 0.604)	0.738 (0.717, 0.759)	0.159 (0.131, 0.184)	0.159	+		241	0.686 (0.642, 0.722)	0.756 (0.701, 0.795)	0.07 (0.015, 0.114)	0.07	+		UKB: + | AoU: +	++
Infections	phecode_ID_026	Actinomyces and Nocardia		0.735 (0.684, 0.789)	0.881 (0.839, 0.924)	0.147 (0.107, 0.185)	0.147	+		106	0.565 (0.503, 0.645)	0.636 (0.574, 0.711)	0.07 (-0.028, 0.159)	0.07	ns		UKB: + | AoU: ns	+ns
Mental	phecode_MB_302-11	Expressive language disorder		0.657 (0.612, 0.706)	0.71 (0.667, 0.769)	0.053 (0.007, 0.108)	0.053	+		146	0.59 (0.528, 0.658)	0.66 (0.594, 0.717)	0.07 (-0.01, 0.131)	0.07	ns		UKB: + | AoU: ns	+ns
Muscloskeletal	phecode_MS_709-11	Mallet finger		0.226 (0.187, 0.257)	0.868 (0.852, 0.883)	0.642 (0.608, 0.687)	0.642	+		178	0.567 (0.513, 0.621)	0.639 (0.584, 0.696)	0.07 (0.017, 0.13)	0.07	+		UKB: + | AoU: +	++
Muscloskeletal	phecode_MS_718	Back pain		0.479 (0.474, 0.483)	0.797 (0.794, 0.801)	0.318 (0.314, 0.324)	0.318	+		19660	0.54 (0.534, 0.545)	0.61 (0.605, 0.615)	0.07 (0.064, 0.077)	0.07	+		UKB: + | AoU: +	++
Neurological	phecode_NS_337-3	Toxic polyneuropathy		0.516 (0.472, 0.565)	0.628 (0.576, 0.705)	0.112 (0.055, 0.18)	0.112	+		848	0.639 (0.619, 0.661)	0.709 (0.687, 0.734)	0.07 (0.037, 0.102)	0.07	+		UKB: + | AoU: +	++
Neurological	phecode_NS_352	Disturbances of sensation of smell and taste		0.44 (0.41, 0.473)	0.83 (0.816, 0.843)	0.391 (0.362, 0.417)	0.391	+		1583	0.549 (0.533, 0.563)	0.62 (0.598, 0.639)	0.07 (0.041, 0.096)	0.07	+		UKB: + | AoU: +	++
Respiratory	phecode_RE_467-1	Acute laryngitis and tracheitis		0.478 (0.463, 0.492)	0.869 (0.861, 0.877)	0.39 (0.375, 0.404)	0.39	+		742	0.597 (0.576, 0.617)	0.667 (0.645, 0.695)	0.07 (0.041, 0.098)	0.07	+		UKB: + | AoU: +	++
Symptoms	phecode_SS_812	Edema		0.618 (0.611, 0.627)	0.761 (0.752, 0.768)	0.143 (0.135, 0.15)	0.143	+		15312	0.577 (0.57, 0.584)	0.647 (0.64, 0.652)	0.07 (0.064, 0.076)	0.07	+		UKB: + | AoU: +	++
Blood/Immune	phecode_BI_160-2	Megaloblastic anemia		0.61 (0.594, 0.626)	0.752 (0.738, 0.768)	0.142 (0.125, 0.162)	0.142	+		890	0.635 (0.604, 0.664)	0.703 (0.679, 0.728)	0.069 (0.043, 0.103)	0.069	+		UKB: + | AoU: +	++
Blood/Immune	phecode_BI_175-2	Secondary polycythemia		0.649 (0.618, 0.679)	0.728 (0.699, 0.756)	0.078 (0.047, 0.114)	0.078	+		651	0.594 (0.56, 0.619)	0.664 (0.32, 0.7)	0.069 (-0.28, 0.104)	0.069	ns		UKB: + | AoU: ns	+ns
Congenital	phecode_CM_761-13	Cystic kidney disease		0.609 (0.574, 0.64)	0.714 (0.673, 0.74)	0.105 (0.073, 0.135)	0.105	+		210	0.629 (0.577, 0.694)	0.702 (0.657, 0.745)	0.069 (0.017, 0.134)	0.069	+		UKB: + | AoU: +	++
Dermatological	phecode_DE_676-2	Scar conditions and fibrosis of skin		0.55 (0.535, 0.567)	0.641 (0.628, 0.659)	0.091 (0.074, 0.112)	0.091	+		3973	0.588 (0.578, 0.599)	0.657 (0.644, 0.669)	0.069 (0.057, 0.082)	0.069	+		UKB: + | AoU: +	++
Genitourinary	phecode_GU_622-1	Polyp of corpus uteri		0.554 (0.542, 0.563)	0.577 (0.567, 0.587)	0.023 (0.013, 0.037)	0.023	+		876	0.509 (0.493, 0.526)	0.578 (0.552, 0.608)	0.069 (0.042, 0.096)	0.069	+		UKB: + | AoU: +	++
Mental	phecode_MB_289	Obsessive-compulsive disorder		0.563 (0.514, 0.621)	0.737 (0.682, 0.779)	0.174 (0.115, 0.224)	0.174	+		458	0.642 (0.602, 0.67)	0.71 (0.667, 0.745)	0.069 (0.02, 0.118)	0.069	+		UKB: + | AoU: +	++
Sense organs	phecode_SO_360-1	Hordeolum		0.361 (0.345, 0.377)	0.849 (0.839, 0.857)	0.487 (0.466, 0.506)	0.487	+		1388	0.564 (0.545, 0.584)	0.634 (0.614, 0.653)	0.069 (0.034, 0.098)	0.069	+		UKB: + | AoU: +	++
Sense organs	phecode_SO_380-2	Disorders of optic disc		0.533 (0.502, 0.559)	0.682 (0.656, 0.712)	0.149 (0.116, 0.195)	0.149	+		919	0.57 (0.544, 0.593)	0.639 (0.608, 0.666)	0.069 (0.045, 0.095)	0.069	+		UKB: + | AoU: +	++
Sense organs	phecode_SO_397	Other hearing abnormality		0.479 (0.469, 0.489)	0.824 (0.819, 0.831)	0.345 (0.333, 0.356)	0.345	+		4804	0.603 (0.591, 0.614)	0.671 (0.664, 0.681)	0.069 (0.056, 0.081)	0.069	+		UKB: + | AoU: +	++
Neoplasms	phecode_CA_108-41	Malignant neoplasm of kidney, except pelvis		0.686 (0.672, 0.706)	0.699 (0.678, 0.714)	0.013 (0.002, 0.026)	0.013	+		410	0.692 (0.653, 0.722)	0.761 (0.731, 0.788)	0.068 (0.036, 0.097)	0.068	+		UKB: + | AoU: +	++
Congenital	phecode_CM_771	Congenital malformations of integument		0.486 (0.458, 0.53)	0.755 (0.729, 0.786)	0.269 (0.212, 0.319)	0.269	+		1280	0.561 (0.538, 0.584)	0.629 (0.611, 0.648)	0.068 (0.042, 0.095)	0.068	+		UKB: + | AoU: +	++
Dermatological	phecode_DE_668-1	Atopic dermatitis		0.399 (0.38, 0.417)	0.865 (0.856, 0.874)	0.466 (0.446, 0.49)	0.466	+		1435	0.536 (0.51, 0.559)	0.603 (0.583, 0.627)	0.068 (0.04, 0.107)	0.068	+		UKB: + | AoU: +	++
Gastrointestinal	phecode_GI_510	Diseases of esophagus		0.578 (0.573, 0.582)	0.657 (0.653, 0.662)	0.079 (0.074, 0.084)	0.079	+		15547	0.567 (0.562, 0.574)	0.634 (0.629, 0.643)	0.068 (0.059, 0.075)	0.068	+		UKB: + | AoU: +	++
Gastrointestinal	phecode_GI_537	Abnormality of the peritoneum		0.574 (0.555, 0.588)	0.62 (0.604, 0.637)	0.046 (0.029, 0.063)	0.046	+		3318	0.55 (0.535, 0.561)	0.619 (0.603, 0.633)	0.068 (0.046, 0.095)	0.068	+		UKB: + | AoU: +	++
Genitourinary	phecode_GU_602-51	Prostatitis		0.591 (0.575, 0.608)	0.624 (0.603, 0.644)	0.033 (0.013, 0.052)	0.033	+		343	0.599 (0.562, 0.651)	0.667 (0.628, 0.703)	0.068 (0.028, 0.115)	0.068	+		UKB: + | AoU: +	++
Muscloskeletal	phecode_MS_715-1	Spondylosis		0.612 (0.606, 0.617)	0.74 (0.735, 0.745)	0.128 (0.123, 0.134)	0.128	+		11963	0.645 (0.64, 0.651)	0.713 (0.706, 0.719)	0.068 (0.063, 0.073)	0.068	+		UKB: + | AoU: +	++
Muscloskeletal	phecode_MS_745-9	Pathological fracture		0.714 (0.699, 0.73)	0.775 (0.763, 0.789)	0.061 (0.049, 0.072)	0.061	+		1095	0.683 (0.664, 0.697)	0.751 (0.733, 0.769)	0.068 (0.047, 0.083)	0.068	+		UKB: + | AoU: +	++
Neurological	phecode_NS_326-1	Multiple sclerosis		0.617 (0.594, 0.642)	0.673 (0.649, 0.705)	0.056 (0.03, 0.085)	0.056	+		311	0.614 (0.567, 0.669)	0.682 (0.359, 0.722)	0.068 (-0.261, 0.117)	0.068	ns		UKB: + | AoU: ns	+ns
Neurological	phecode_NS_329	Symptoms and signs involving cognitive functions and awareness		0.666 (0.659, 0.672)	0.748 (0.741, 0.755)	0.083 (0.077, 0.09)	0.083	+		13135	0.593 (0.587, 0.6)	0.661 (0.654, 0.669)	0.068 (0.064, 0.075)	0.068	+		UKB: + | AoU: +	++
Neurological	phecode_NS_334	Disorders of facial and cranial nerves		0.564 (0.55, 0.576)	0.678 (0.666, 0.69)	0.114 (0.099, 0.131)	0.114	+		1759	0.58 (0.562, 0.596)	0.648 (0.627, 0.665)	0.068 (0.051, 0.089)	0.068	+		UKB: + | AoU: +	++
Sense organs	phecode_SO_363-7	Stenosis and insufficiency of lacrimal passages		0.648 (0.629, 0.67)	0.678 (0.662, 0.701)	0.03 (0.015, 0.048)	0.03	+		150	0.706 (0.649, 0.771)	0.776 (0.715, 0.829)	0.068 (0.027, 0.109)	0.068	+		UKB: + | AoU: +	++
Sense organs	phecode_SO_386	Visual disturbances		0.595 (0.586, 0.605)	0.701 (0.695, 0.708)	0.106 (0.098, 0.115)	0.106	+		8368	0.578 (0.567, 0.587)	0.646 (0.637, 0.654)	0.068 (0.06, 0.077)	0.068	+		UKB: + | AoU: +	++
Symptoms	phecode_SS_805	Fever		0.548 (0.54, 0.557)	0.647 (0.637, 0.655)	0.099 (0.089, 0.109)	0.099	+		9142	0.53 (0.523, 0.539)	0.598 (0.59, 0.61)	0.068 (0.055, 0.086)	0.068	+		UKB: + | AoU: +	++
Symptoms	phecode_SS_829-2	Abnormal level of blood mineral*		0.48 (0.459, 0.502)	0.799 (0.771, 0.816)	0.32 (0.283, 0.346)	0.32	+		977	0.57 (0.547, 0.592)	0.637 (0.615, 0.661)	0.068 (0.031, 0.096)	0.068	+		UKB: + | AoU: +	++
Congenital	phecode_CM_763-32	Atrial septal defect		0.473 (0.442, 0.509)	0.561 (0.525, 0.603)	0.089 (0.039, 0.129)	0.089	+		609	0.595 (0.574, 0.621)	0.662 (0.616, 0.69)	0.067 (-0.004, 0.115)	0.067	ns		UKB: + | AoU: ns	+ns
Cardiovascular	phecode_CV_400	Rheumatic fever and chronic rheumatic heart diseases		0.709 (0.703, 0.717)	0.762 (0.755, 0.77)	0.053 (0.046, 0.059)	0.053	+		5494	0.693 (0.683, 0.703)	0.76 (0.752, 0.768)	0.067 (0.059, 0.074)	0.067	+		UKB: + | AoU: +	++
Cardiovascular	phecode_CV_400-2	Rheumatic heart disease		0.709 (0.701, 0.717)	0.762 (0.754, 0.77)	0.053 (0.045, 0.059)	0.053	+		5475	0.693 (0.684, 0.703)	0.76 (0.752, 0.768)	0.067 (0.059, 0.074)	0.067	+		UKB: + | AoU: +	++
Dermatological	phecode_DE_668-6	Prurigo		0.377 (0.344, 0.406)	0.856 (0.84, 0.875)	0.48 (0.444, 0.523)	0.48	+		5146	0.579 (0.566, 0.59)	0.646 (0.637, 0.657)	0.067 (0.055, 0.081)	0.067	+		UKB: + | AoU: +	++
Gastrointestinal	phecode_GI_516	Other diseases of stomach and duodenum		0.595 (0.584, 0.605)	0.7 (0.689, 0.711)	0.105 (0.096, 0.117)	0.105	+		16601	0.559 (0.554, 0.566)	0.626 (0.62, 0.632)	0.067 (0.057, 0.074)	0.067	+		UKB: + | AoU: +	++
Genitourinary	phecode_GU_614-1	Pelvic peritoneal adhesions, female (postoperative) (postinfection)		0.549 (0.53, 0.567)	0.612 (0.593, 0.631)	0.063 (0.039, 0.087)	0.063	+		452	0.616 (0.59, 0.657)	0.685 (0.644, 0.716)	0.067 (0.014, 0.108)	0.067	+		UKB: + | AoU: +	++
Muscloskeletal	phecode_MS_704	Systemic vasculitis		0.674 (0.656, 0.695)	0.719 (0.704, 0.736)	0.046 (0.03, 0.061)	0.046	+		1924	0.585 (0.566, 0.601)	0.653 (0.639, 0.668)	0.067 (0.05, 0.081)	0.067	+		UKB: + | AoU: +	++
Muscloskeletal	phecode_MS_713-37	Pain in knee		0.426 (0.421, 0.431)	0.856 (0.853, 0.859)	0.431 (0.423, 0.437)	0.431	+		12847	0.593 (0.586, 0.599)	0.659 (0.653, 0.667)	0.067 (0.058, 0.074)	0.067	+		UKB: + | AoU: +	++
Neurological	phecode_NS_352-1	Anosmia and Parosmia*		0.442 (0.411, 0.477)	0.828 (0.809, 0.851)	0.386 (0.343, 0.438)	0.386	+		712	0.566 (0.54, 0.589)	0.632 (0.606, 0.665)	0.067 (0.024, 0.111)	0.067	+		UKB: + | AoU: +	++
Sense organs	phecode_SO_391	Disorders of the middle ear		0.365 (0.358, 0.37)	0.807 (0.803, 0.812)	0.443 (0.435, 0.452)	0.443	+		5323	0.564 (0.553, 0.577)	0.631 (0.616, 0.642)	0.067 (0.048, 0.084)	0.067	+		UKB: + | AoU: +	++
Sense organs	phecode_SO_394	Disorders of vestibular function		0.581 (0.572, 0.589)	0.796 (0.788, 0.804)	0.215 (0.205, 0.224)	0.215	+		3149	0.647 (0.635, 0.66)	0.713 (0.702, 0.724)	0.067 (0.055, 0.077)	0.067	+		UKB: + | AoU: +	++
Symptoms	phecode_SS_832	Other abnormal findings in urine		0.583 (0.579, 0.588)	0.884 (0.882, 0.887)	0.301 (0.296, 0.306)	0.301	+		1839	0.568 (0.548, 0.585)	0.635 (0.616, 0.652)	0.067 (0.045, 0.086)	0.067	+		UKB: + | AoU: +	++
Neoplasms	phecode_CA_108-4	Malignant neoplasm of the kidney		0.686 (0.672, 0.7)	0.7 (0.684, 0.717)	0.014 (0.003, 0.026)	0.014	+		434	0.694 (0.66, 0.722)	0.76 (0.728, 0.787)	0.066 (0.034, 0.088)	0.066	+		UKB: + | AoU: +	++
Neoplasms	phecode_CA_122-1	Hodgkin lymphoma		0.586 (0.541, 0.626)	0.66 (0.616, 0.708)	0.074 (0.017, 0.12)	0.074	+		128	0.673 (0.607, 0.744)	0.738 (0.677, 0.804)	0.066 (-0.012, 0.152)	0.066	ns		UKB: + | AoU: ns	+ns
Cardiovascular	phecode_CV_410-2	Endocarditis		0.669 (0.653, 0.691)	0.745 (0.724, 0.764)	0.076 (0.057, 0.094)	0.076	+		1851	0.725 (0.71, 0.738)	0.79 (0.779, 0.806)	0.066 (0.051, 0.08)	0.066	+		UKB: + | AoU: +	++
Gastrointestinal	phecode_GI_504	Periodontal diseases		0.485 (0.468, 0.501)	0.635 (0.617, 0.649)	0.15 (0.125, 0.171)	0.15	+		4073	0.538 (0.524, 0.55)	0.604 (0.593, 0.615)	0.066 (0.046, 0.085)	0.066	+		UKB: + | AoU: +	++
Infections	phecode_ID_005-1	Mycobacterium tuberculosis		0.548 (0.497, 0.589)	0.72 (0.677, 0.757)	0.171 (0.106, 0.239)	0.171	+		652	0.514 (0.497, 0.541)	0.582 (0.551, 0.613)	0.066 (0.035, 0.093)	0.066	+		UKB: + | AoU: +	++
Neurological	phecode_NS_325	Abnormality of gait and mobility		0.671 (0.663, 0.678)	0.761 (0.754, 0.768)	0.09 (0.084, 0.097)	0.09	+		10079	0.663 (0.656, 0.67)	0.729 (0.722, 0.734)	0.066 (0.06, 0.073)	0.066	+		UKB: + | AoU: +	++
Neoplasms	phecode_CA_125	Other malignant neoplasms of lymphoid, hematopoietic and related tissue		0.61 (0.56, 0.659)	0.675 (0.61, 0.737)	0.065 (0.013, 0.112)	0.065	+		224	0.549 (0.509, 0.595)	0.613 (0.555, 0.662)	0.065 (0.001, 0.146)	0.065	+		UKB: + | AoU: +	++
Congenital	phecode_CM_763	Congenital anomalies of the heart		0.562 (0.542, 0.585)	0.624 (0.602, 0.643)	0.061 (0.034, 0.082)	0.061	+		1306	0.598 (0.576, 0.623)	0.664 (0.64, 0.69)	0.065 (0.019, 0.095)	0.065	+		UKB: + | AoU: +	++
Gastrointestinal	phecode_GI_522-92	Atrophic gastritis		0.634 (0.605, 0.663)	0.717 (0.691, 0.743)	0.083 (0.058, 0.109)	0.083	+		267	0.64 (0.595, 0.697)	0.704 (0.659, 0.749)	0.065 (0.026, 0.105)	0.065	+		UKB: + | AoU: +	++
Genitourinary	phecode_GU_602-5	Inflammatory diseases of prostate		0.594 (0.578, 0.609)	0.63 (0.616, 0.647)	0.036 (0.02, 0.053)	0.036	+		358	0.592 (0.557, 0.644)	0.657 (0.621, 0.698)	0.065 (0.03, 0.107)	0.065	+		UKB: + | AoU: +	++
Genitourinary	phecode_GU_603-1	Hydrocele		0.572 (0.553, 0.588)	0.607 (0.585, 0.628)	0.035 (0.017, 0.057)	0.035	+		672	0.525 (0.497, 0.562)	0.59 (0.555, 0.616)	0.065 (0.039, 0.096)	0.065	+		UKB: + | AoU: +	++
Mental	phecode_MB_280-3	Cannabis use disorders		0.739 (0.704, 0.778)	0.854 (0.822, 0.89)	0.114 (0.083, 0.141)	0.114	+		3747	0.672 (0.661, 0.684)	0.737 (0.726, 0.749)	0.065 (0.053, 0.078)	0.065	+		UKB: + | AoU: +	++
Sense organs	phecode_SO_377	Hemorrhage of the eye		0.58 (0.57, 0.59)	0.798 (0.79, 0.807)	0.219 (0.206, 0.23)	0.219	+		1584	0.643 (0.625, 0.663)	0.708 (0.681, 0.728)	0.065 (0.044, 0.082)	0.065	+		UKB: + | AoU: +	++
Sense organs	phecode_SO_395-1	Labyrinthitis		0.512 (0.503, 0.523)	0.819 (0.811, 0.826)	0.307 (0.295, 0.318)	0.307	+		136	0.593 (0.519, 0.656)	0.658 (0.594, 0.728)	0.065 (-0.014, 0.143)	0.065	ns		UKB: + | AoU: ns	+ns
Dermatological	phecode_DE_679-4	Pruritus		0.52 (0.512, 0.53)	0.851 (0.846, 0.857)	0.331 (0.321, 0.341)	0.331	+		5959	0.575 (0.564, 0.587)	0.638 (0.628, 0.649)	0.064 (0.053, 0.075)	0.064	+		UKB: + | AoU: +	++
Infections	phecode_ID_054	Hepatovirus		0.524 (0.496, 0.553)	0.617 (0.59, 0.648)	0.092 (0.064, 0.126)	0.092	+		1775	0.618 (0.6, 0.635)	0.681 (0.368, 0.701)	0.064 (-0.255, 0.086)	0.064	ns		UKB: + | AoU: ns	+ns
Mental	phecode_MB_309-4	Demoralization and apathy		0.319 (0.297, 0.339)	0.794 (0.78, 0.809)	0.474 (0.448, 0.501)	0.474	+		118	0.539 (0.5, 0.619)	0.606 (0.546, 0.666)	0.064 (-0.065, 0.147)	0.064	ns		UKB: + | AoU: ns	+ns
Mental	phecode_MB_309-7	Restlessness and agitation*		0.636 (0.612, 0.66)	0.736 (0.716, 0.764)	0.101 (0.076, 0.122)	0.101	+		1045	0.613 (0.583, 0.641)	0.678 (0.659, 0.697)	0.064 (0.032, 0.105)	0.064	+		UKB: + | AoU: +	++
Muscloskeletal	phecode_MS_700-2	Sicca syndrome [Sjogren syndrome]		0.703 (0.682, 0.721)	0.808 (0.788, 0.823)	0.104 (0.086, 0.123)	0.104	+		1204	0.659 (0.641, 0.677)	0.723 (0.707, 0.743)	0.064 (0.045, 0.084)	0.064	+		UKB: + | AoU: +	++
Muscloskeletal	phecode_MS_705	Rheumatoid arthritis and other inflammatory polyarthropathies		0.648 (0.641, 0.654)	0.722 (0.716, 0.728)	0.074 (0.067, 0.08)	0.074	+		2382	0.642 (0.627, 0.654)	0.706 (0.69, 0.72)	0.064 (0.048, 0.076)	0.064	+		UKB: + | AoU: +	++
Muscloskeletal	phecode_MS_715	Other non-inflammatory spondylopathy		0.618 (0.613, 0.622)	0.726 (0.721, 0.73)	0.108 (0.103, 0.113)	0.108	+		12676	0.644 (0.639, 0.649)	0.709 (0.703, 0.714)	0.064 (0.059, 0.069)	0.064	+		UKB: + | AoU: +	++
Neurological	phecode_NS_334-21	Bell's palsy		0.556 (0.534, 0.579)	0.653 (0.632, 0.672)	0.097 (0.075, 0.12)	0.097	+		509	0.527 (0.5, 0.559)	0.591 (0.563, 0.625)	0.064 (0.026, 0.109)	0.064	+		UKB: + | AoU: +	++
Sense organs	phecode_SO_367-1	Conjunctivitis		0.497 (0.487, 0.509)	0.851 (0.845, 0.857)	0.353 (0.342, 0.364)	0.353	+		3354	0.548 (0.536, 0.562)	0.613 (0.601, 0.624)	0.064 (0.042, 0.081)	0.064	+		UKB: + | AoU: +	++
Sense organs	phecode_SO_398	Other disorders of ear		0.461 (0.447, 0.474)	0.866 (0.861, 0.873)	0.404 (0.392, 0.42)	0.404	+		12016	0.561 (0.555, 0.569)	0.625 (0.617, 0.632)	0.064 (0.056, 0.074)	0.064	+		UKB: + | AoU: +	++
Neoplasms	phecode_CA_102-1	Malignant neoplasm of the of bronchus and lung		0.69 (0.681, 0.698)	0.755 (0.747, 0.765)	0.065 (0.057, 0.073)	0.065	+		1066	0.718 (0.698, 0.733)	0.781 (0.762, 0.798)	0.063 (0.048, 0.079)	0.063	+		UKB: + | AoU: +	++
Neoplasms	phecode_CA_139-53	Lipoma of skin subcutaneous tissue		0.519 (0.503, 0.533)	0.591 (0.577, 0.605)	0.073 (0.056, 0.089)	0.073	+		1430	0.585 (0.569, 0.602)	0.647 (0.626, 0.672)	0.063 (0.031, 0.096)	0.063	+		UKB: + | AoU: +	++
Endocrine/Metab	phecode_EM_204	Abnormal glucose		0.618 (0.611, 0.626)	0.804 (0.798, 0.81)	0.186 (0.177, 0.195)	0.186	+		17736	0.58 (0.574, 0.586)	0.643 (0.637, 0.65)	0.063 (0.055, 0.07)	0.063	+		UKB: + | AoU: +	++
Gastrointestinal	phecode_GI_540-3	Viral hepatitits		0.522 (0.485, 0.552)	0.615 (0.586, 0.646)	0.093 (0.067, 0.122)	0.093	+		1775	0.618 (0.6, 0.635)	0.681 (0.368, 0.701)	0.063 (-0.255, 0.086)	0.063	ns		UKB: + | AoU: ns	+ns
Genitourinary	phecode_GU_582	Renal failure		0.699 (0.694, 0.702)	0.758 (0.753, 0.762)	0.059 (0.056, 0.063)	0.059	+		10161	0.672 (0.664, 0.677)	0.734 (0.728, 0.74)	0.063 (0.055, 0.068)	0.063	+		UKB: + | AoU: +	++
Genitourinary	phecode_GU_620	Noninflammatory disorders of vulva and perineum		0.485 (0.473, 0.502)	0.73 (0.715, 0.742)	0.245 (0.227, 0.264)	0.245	+		2686	0.54 (0.523, 0.557)	0.604 (0.585, 0.622)	0.063 (0.033, 0.09)	0.063	+		UKB: + | AoU: +	++
Mental	phecode_MB_288-2	Panic disorder [episodic paroxysmal anxiety]		0.525 (0.508, 0.544)	0.737 (0.722, 0.75)	0.212 (0.192, 0.233)	0.212	+		2445	0.624 (0.61, 0.64)	0.687 (0.665, 0.71)	0.063 (0.038, 0.09)	0.063	+		UKB: + | AoU: +	++
Sense organs	phecode_SO_394-1	Meniere's disease		0.596 (0.575, 0.618)	0.686 (0.667, 0.713)	0.091 (0.068, 0.114)	0.091	+		205	0.665 (0.619, 0.72)	0.727 (0.676, 0.766)	0.063 (0.008, 0.108)	0.063	+		UKB: + | AoU: +	++
Sense organs	phecode_SO_397-1	Tinnitus		0.472 (0.462, 0.482)	0.808 (0.8, 0.817)	0.336 (0.323, 0.35)	0.336	+		4210	0.61 (0.602, 0.621)	0.673 (0.662, 0.685)	0.063 (0.045, 0.076)	0.063	+		UKB: + | AoU: +	++
Symptoms	phecode_SS_809-3	Pain in limb		0.473 (0.468, 0.477)	0.815 (0.811, 0.819)	0.342 (0.336, 0.348)	0.342	+		23861	0.56 (0.553, 0.566)	0.622 (0.618, 0.627)	0.063 (0.057, 0.068)	0.063	+		UKB: + | AoU: +	++
Symptoms	phecode_SS_840-2	Allergy to insects		0.441 (0.43, 0.452)	0.828 (0.82, 0.837)	0.386 (0.374, 0.399)	0.386	+		15087	0.55 (0.545, 0.556)	0.613 (0.604, 0.619)	0.063 (0.053, 0.07)	0.063	+		UKB: + | AoU: +	++
Neoplasms	phecode_CA_116	Secondary malignant neoplasm		0.642 (0.637, 0.647)	0.666 (0.66, 0.67)	0.024 (0.02, 0.028)	0.024	+		2097	0.701 (0.689, 0.712)	0.762 (0.748, 0.774)	0.062 (0.046, 0.077)	0.062	+		UKB: + | AoU: +	++
Cardiovascular	phecode_CV_413-1	Mitral valve disorders		0.699 (0.692, 0.707)	0.742 (0.735, 0.751)	0.043 (0.036, 0.048)	0.043	+		4894	0.719 (0.711, 0.728)	0.782 (0.772, 0.788)	0.062 (0.055, 0.071)	0.062	+		UKB: + | AoU: +	++
Cardiovascular	phecode_CV_431	Stroke and transient cerebral ischemic attacks		0.686 (0.68, 0.692)	0.72 (0.714, 0.726)	0.034 (0.03, 0.039)	0.034	+		4445	0.681 (0.672, 0.694)	0.742 (0.733, 0.751)	0.062 (0.054, 0.07)	0.062	+		UKB: + | AoU: +	++
Gastrointestinal	phecode_GI_550-2	Cholecystitis		0.554 (0.54, 0.567)	0.649 (0.636, 0.661)	0.095 (0.082, 0.108)	0.095	+		2117	0.551 (0.524, 0.569)	0.613 (0.596, 0.634)	0.062 (0.039, 0.099)	0.062	+		UKB: + | AoU: +	++
Sense organs	phecode_SO_370	Disorders of iris and ciliary body		0.65 (0.626, 0.673)	0.719 (0.702, 0.742)	0.069 (0.05, 0.096)	0.069	+		851	0.626 (0.601, 0.646)	0.688 (0.659, 0.712)	0.062 (0.043, 0.081)	0.062	+		UKB: + | AoU: +	++
Blood/Immune	phecode_BI_175	Polycythemias		0.646 (0.623, 0.67)	0.693 (0.668, 0.723)	0.048 (0.022, 0.076)	0.048	+		675	0.6 (0.566, 0.622)	0.66 (0.632, 0.696)	0.061 (0.025, 0.101)	0.061	+		UKB: + | AoU: +	++
Cardiovascular	phecode_CV_416-211	Paroxysmal atrial fibrillation*		0.692 (0.684, 0.7)	0.756 (0.746, 0.763)	0.063 (0.056, 0.072)	0.063	+		3666	0.772 (0.763, 0.782)	0.834 (0.825, 0.842)	0.061 (0.055, 0.068)	0.061	+		UKB: + | AoU: +	++
Cardiovascular	phecode_CV_416-22	Atrial flutter		0.732 (0.713, 0.751)	0.848 (0.83, 0.864)	0.116 (0.098, 0.134)	0.116	+		1568	0.762 (0.751, 0.778)	0.823 (0.809, 0.839)	0.061 (0.047, 0.072)	0.061	+		UKB: + | AoU: +	++
Dermatological	phecode_DE_682-11	Sebaceous cyst [Epidermal cyst]		0.367 (0.357, 0.375)	0.782 (0.774, 0.789)	0.416 (0.402, 0.429)	0.416	+		3420	0.588 (0.574, 0.598)	0.647 (0.637, 0.661)	0.061 (0.048, 0.076)	0.061	+		UKB: + | AoU: +	++
Genitourinary	phecode_GU_602-511	Acute prostatitis		0.551 (0.524, 0.581)	0.623 (0.586, 0.663)	0.072 (0.037, 0.115)	0.072	+		236	0.585 (0.54, 0.639)	0.646 (0.588, 0.696)	0.061 (-0.005, 0.132)	0.061	ns		UKB: + | AoU: ns	+ns
Mental	phecode_MB_280-5	Stimulant use disorders		0.733 (0.674, 0.809)	0.797 (0.737, 0.878)	0.065 (0.006, 0.124)	0.065	+		3037	0.683 (0.671, 0.694)	0.745 (0.732, 0.761)	0.061 (0.045, 0.077)	0.061	+		UKB: + | AoU: +	++
Mental	phecode_MB_293	Eating disorders		0.621 (0.571, 0.669)	0.777 (0.723, 0.82)	0.155 (0.093, 0.206)	0.155	+		1127	0.621 (0.597, 0.644)	0.682 (0.66, 0.708)	0.061 (0.027, 0.094)	0.061	+		UKB: + | AoU: +	++
Muscloskeletal	phecode_MS_745-1	Fracture of lower limb		0.609 (0.6, 0.617)	0.638 (0.629, 0.647)	0.029 (0.022, 0.036)	0.029	+		2977	0.606 (0.593, 0.618)	0.667 (0.652, 0.681)	0.061 (0.049, 0.074)	0.061	+		UKB: + | AoU: +	++
Respiratory	phecode_RE_460-2	Acute lower respiratory infection		0.565 (0.561, 0.569)	0.793 (0.79, 0.796)	0.228 (0.223, 0.233)	0.228	+		13274	0.534 (0.527, 0.541)	0.595 (0.585, 0.603)	0.061 (0.048, 0.076)	0.061	+		UKB: + | AoU: +	++
Neoplasms	phecode_CA_114-6	Pheochromocytoma		0.579 (0.546, 0.617)	0.738 (0.702, 0.771)	0.158 (0.115, 0.196)	0.158	+		461	0.657 (0.623, 0.685)	0.717 (0.683, 0.745)	0.06 (0.013, 0.1)	0.06	+		UKB: + | AoU: +	++
Dermatological	phecode_DE_667	Erythematous conditions		0.552 (0.536, 0.573)	0.689 (0.664, 0.707)	0.136 (0.113, 0.154)	0.136	+		2123	0.563 (0.545, 0.581)	0.623 (0.602, 0.641)	0.06 (0.036, 0.077)	0.06	+		UKB: + | AoU: +	++
Gastrointestinal	phecode_GI_510-8	Barrett's esophagus		0.65 (0.642, 0.658)	0.721 (0.713, 0.73)	0.071 (0.061, 0.079)	0.071	+		787	0.675 (0.65, 0.699)	0.733 (0.704, 0.76)	0.06 (0.028, 0.086)	0.06	+		UKB: + | AoU: +	++
Gastrointestinal	phecode_GI_520	Hernia		0.616 (0.612, 0.619)	0.654 (0.651, 0.658)	0.039 (0.036, 0.041)	0.039	+		9058	0.611 (0.604, 0.618)	0.671 (0.662, 0.68)	0.06 (0.054, 0.066)	0.06	+		UKB: + | AoU: +	++
Infections	phecode_ID_008	Helicobacter [H. pylori]		0.292 (0.27, 0.324)	0.884 (0.874, 0.893)	0.591 (0.558, 0.618)	0.591	+		928	0.529 (0.507, 0.555)	0.589 (0.569, 0.609)	0.06 (0.035, 0.084)	0.06	+		UKB: + | AoU: +	++
Muscloskeletal	phecode_MS_713-3	Pain in joint		0.448 (0.444, 0.452)	0.834 (0.831, 0.837)	0.386 (0.381, 0.391)	0.386	+		20409	0.566 (0.561, 0.571)	0.626 (0.621, 0.63)	0.06 (0.053, 0.067)	0.06	+		UKB: + | AoU: +	++
Muscloskeletal	phecode_MS_741-4	Sprains and strains of hip and thigh		0.49 (0.456, 0.534)	0.853 (0.838, 0.878)	0.363 (0.318, 0.399)	0.363	+		933	0.583 (0.556, 0.609)	0.644 (0.621, 0.666)	0.06 (0.032, 0.089)	0.06	+		UKB: + | AoU: +	++
Neurological	phecode_NS_349	Disorder of nervous system		0.581 (0.567, 0.596)	0.727 (0.711, 0.744)	0.145 (0.128, 0.165)	0.145	+		23533	0.55 (0.544, 0.555)	0.61 (0.605, 0.618)	0.06 (0.054, 0.065)	0.06	+		UKB: + | AoU: +	++
Respiratory	phecode_RE_495	Abnormal findings on diagnostic imaging of lung		0.652 (0.644, 0.661)	0.714 (0.703, 0.723)	0.061 (0.054, 0.07)	0.061	+		10228	0.647 (0.64, 0.653)	0.707 (0.701, 0.714)	0.06 (0.054, 0.067)	0.06	+		UKB: + | AoU: +	++
Sense organs	phecode_SO_374-11	Serous retinal detachment		0.594 (0.574, 0.612)	0.671 (0.653, 0.688)	0.077 (0.053, 0.1)	0.077	+		608	0.657 (0.62, 0.685)	0.717 (0.684, 0.747)	0.06 (0.027, 0.098)	0.06	+		UKB: + | AoU: +	++
Sense organs	phecode_SO_391-1	Otitis media		0.404 (0.394, 0.413)	0.812 (0.804, 0.818)	0.408 (0.395, 0.419)	0.408	+		3766	0.58 (0.565, 0.592)	0.642 (0.628, 0.655)	0.06 (0.039, 0.081)	0.06	+		UKB: + | AoU: +	++
Sense organs	phecode_SO_396-9	Unilateral hearing loss		0.508 (0.472, 0.543)	0.685 (0.658, 0.715)	0.176 (0.137, 0.221)	0.176	+		1603	0.609 (0.594, 0.627)	0.669 (0.651, 0.696)	0.06 (0.036, 0.079)	0.06	+		UKB: + | AoU: +	++
Neoplasms	phecode_CA_139-1	Benign neoplams of the bone and/or cartilage		0.438 (0.393, 0.495)	0.608 (0.568, 0.657)	0.17 (0.101, 0.233)	0.17	+		168	0.562 (0.505, 0.617)	0.624 (0.564, 0.672)	0.059 (-0.01, 0.132)	0.059	ns		UKB: + | AoU: ns	+ns
Cardiovascular	phecode_CV_416-41	Atrioventricular block		0.747 (0.739, 0.756)	0.779 (0.77, 0.787)	0.032 (0.027, 0.037)	0.032	+		2092	0.738 (0.722, 0.753)	0.796 (0.784, 0.812)	0.059 (0.05, 0.066)	0.059	+		UKB: + | AoU: +	++
Cardiovascular	phecode_CV_440-11	Deep vein thrombosis [DVT]		0.576 (0.552, 0.601)	0.877 (0.866, 0.885)	0.301 (0.281, 0.323)	0.301	+		2784	0.613 (0.599, 0.631)	0.672 (0.659, 0.684)	0.059 (0.04, 0.075)	0.059	+		UKB: + | AoU: +	++
Dermatological	phecode_DE_682	Other follicular disorders		0.408 (0.4, 0.415)	0.724 (0.718, 0.73)	0.316 (0.306, 0.325)	0.316	+		9925	0.536 (0.526, 0.542)	0.595 (0.585, 0.602)	0.059 (0.051, 0.071)	0.059	+		UKB: + | AoU: +	++
Gastrointestinal	phecode_GI_529-7	Fecal incontinence and encopresis		0.64 (0.629, 0.65)	0.73 (0.717, 0.74)	0.091 (0.08, 0.103)	0.091	+		1789	0.662 (0.648, 0.686)	0.722 (0.705, 0.736)	0.059 (0.039, 0.076)	0.059	+		UKB: + | AoU: +	++
Muscloskeletal	phecode_MS_723-7	Iliotibial band syndrome*		0.457 (0.391, 0.54)	0.849 (0.816, 0.884)	0.392 (0.302, 0.467)	0.392	+		975	0.647 (0.622, 0.674)	0.705 (0.682, 0.734)	0.059 (0.032, 0.083)	0.059	+		UKB: + | AoU: +	++
Neoplasms	phecode_CA_139-5	Lipoma		0.549 (0.54, 0.558)	0.601 (0.591, 0.611)	0.052 (0.042, 0.061)	0.052	+		2078	0.598 (0.582, 0.611)	0.655 (0.64, 0.671)	0.058 (0.033, 0.088)	0.058	+		UKB: + | AoU: +	++
Cardiovascular	phecode_CV_431-2	Transient cerebral ischemic attack [TIA]		0.688 (0.678, 0.699)	0.748 (0.739, 0.757)	0.061 (0.05, 0.07)	0.061	+		1776	0.713 (0.696, 0.729)	0.771 (0.754, 0.783)	0.058 (0.048, 0.069)	0.058	+		UKB: + | AoU: +	++
Genitourinary	phecode_GU_594-6	Urinary urgency		0.513 (0.497, 0.53)	0.887 (0.88, 0.893)	0.374 (0.356, 0.392)	0.374	+		4000	0.63 (0.618, 0.64)	0.687 (0.675, 0.704)	0.058 (0.044, 0.072)	0.058	+		UKB: + | AoU: +	++
Muscloskeletal	phecode_MS_700-1	Lupus		0.653 (0.624, 0.682)	0.763 (0.732, 0.797)	0.111 (0.077, 0.145)	0.111	+		599	0.638 (0.607, 0.668)	0.697 (0.667, 0.736)	0.058 (0.024, 0.101)	0.058	+		UKB: + | AoU: +	++
Muscloskeletal	phecode_MS_721-11	Trigger finger		0.549 (0.538, 0.558)	0.732 (0.722, 0.741)	0.183 (0.171, 0.195)	0.183	+		2559	0.695 (0.681, 0.706)	0.754 (0.743, 0.765)	0.058 (0.041, 0.074)	0.058	+		UKB: + | AoU: +	++
Muscloskeletal	phecode_MS_722	Fasciopathy		0.543 (0.534, 0.55)	0.774 (0.769, 0.781)	0.232 (0.221, 0.242)	0.232	+		4385	0.594 (0.584, 0.606)	0.653 (0.639, 0.665)	0.058 (0.041, 0.072)	0.058	+		UKB: + | AoU: +	++
Muscloskeletal	phecode_MS_730	Other disorders and symptoms of the musculoskeletal system		0.337 (0.321, 0.349)	0.881 (0.876, 0.888)	0.545 (0.529, 0.562)	0.545	+		21030	0.564 (0.556, 0.569)	0.622 (0.616, 0.628)	0.058 (0.051, 0.067)	0.058	+		UKB: + | AoU: +	++
Sense organs	phecode_SO_360	Inflammation of eyelids		0.494 (0.486, 0.502)	0.803 (0.798, 0.809)	0.309 (0.299, 0.319)	0.309	+		4265	0.603 (0.594, 0.612)	0.661 (0.652, 0.673)	0.058 (0.047, 0.07)	0.058	+		UKB: + | AoU: +	++
Sense organs	phecode_SO_394-2	Vertigo		0.577 (0.566, 0.586)	0.827 (0.819, 0.834)	0.25 (0.239, 0.26)	0.25	+		2746	0.655 (0.642, 0.667)	0.712 (0.7, 0.722)	0.058 (0.044, 0.069)	0.058	+		UKB: + | AoU: +	++
Neoplasms	phecode_CA_138	Benign neoplasm of the skin		0.457 (0.45, 0.464)	0.698 (0.692, 0.706)	0.242 (0.232, 0.252)	0.242	+		8456	0.578 (0.571, 0.588)	0.635 (0.626, 0.645)	0.057 (0.049, 0.068)	0.057	+		UKB: + | AoU: +	++
Dermatological	phecode_DE_660-122	Dermatophytosis of nail		0.463 (0.451, 0.477)	0.868 (0.864, 0.873)	0.405 (0.391, 0.417)	0.405	+		4762	0.633 (0.622, 0.643)	0.69 (0.68, 0.7)	0.057 (0.044, 0.07)	0.057	+		UKB: + | AoU: +	++
Dermatological	phecode_DE_664-4	Psoriasis		0.528 (0.517, 0.539)	0.685 (0.673, 0.696)	0.157 (0.144, 0.173)	0.157	+		1437	0.546 (0.524, 0.564)	0.602 (0.577, 0.621)	0.057 (0.03, 0.079)	0.057	+		UKB: + | AoU: +	++
Dermatological	phecode_DE_668	Dermatitis [eczema]		0.478 (0.472, 0.485)	0.81 (0.806, 0.815)	0.332 (0.325, 0.34)	0.332	+		11878	0.551 (0.544, 0.558)	0.607 (0.601, 0.615)	0.057 (0.048, 0.067)	0.057	+		UKB: + | AoU: +	++
Infections	phecode_ID_059	Coronavirus		0.562 (0.496, 0.612)	0.649 (0.588, 0.71)	0.086 (0.037, 0.139)	0.086	+		15324	0.522 (0.516, 0.529)	0.58 (0.573, 0.586)	0.057 (0.049, 0.065)	0.057	+		UKB: + | AoU: +	++
Infections	phecode_ID_059-1	Sars-CoV-2*		0.541 (0.48, 0.606)	0.64 (0.575, 0.712)	0.1 (0.032, 0.16)	0.1	+		14996	0.523 (0.517, 0.529)	0.58 (0.573, 0.586)	0.057 (0.049, 0.065)	0.057	+		UKB: + | AoU: +	++
Mental	phecode_MB_280-91	Psychoactive substance withdrawal		0.556 (0.481, 0.623)	0.924 (0.899, 0.959)	0.368 (0.29, 0.45)	0.368	+		1251	0.657 (0.64, 0.675)	0.713 (0.689, 0.734)	0.057 (0.02, 0.089)	0.057	+		UKB: + | AoU: +	++
Mental	phecode_MB_286-2	Major depressive disorder		0.533 (0.529, 0.538)	0.71 (0.705, 0.714)	0.177 (0.171, 0.183)	0.177	+		13259	0.563 (0.556, 0.569)	0.62 (0.614, 0.627)	0.057 (0.045, 0.065)	0.057	+		UKB: + | AoU: +	++
Neurological	phecode_NS_338-1	Myasthenia gravis		0.635 (0.583, 0.681)	0.717 (0.677, 0.755)	0.082 (0.029, 0.139)	0.082	+		102	0.638 (0.562, 0.691)	0.692 (0.611, 0.752)	0.057 (-0.013, 0.126)	0.057	ns		UKB: + | AoU: ns	+ns
Neurological	phecode_NS_348-4	Spinal cord compression*		0.642 (0.614, 0.671)	0.71 (0.67, 0.742)	0.068 (0.037, 0.098)	0.068	+		3736	0.654 (0.644, 0.662)	0.71 (0.699, 0.72)	0.057 (0.044, 0.068)	0.057	+		UKB: + | AoU: +	++
Sense organs	phecode_SO_363	Disorders of lacrimal system		0.637 (0.63, 0.646)	0.804 (0.798, 0.811)	0.167 (0.16, 0.176)	0.167	+		6323	0.653 (0.645, 0.661)	0.71 (0.7, 0.717)	0.057 (0.05, 0.065)	0.057	+		UKB: + | AoU: +	++
Sense organs	phecode_SO_394-21	Paroxysmal vertigo		0.591 (0.578, 0.601)	0.834 (0.826, 0.842)	0.243 (0.233, 0.254)	0.243	+		2310	0.664 (0.652, 0.679)	0.72 (0.707, 0.735)	0.057 (0.043, 0.072)	0.057	+		UKB: + | AoU: +	++
Symptoms	phecode_SS_809-32	Pain in leg*		0.518 (0.507, 0.529)	0.901 (0.897, 0.904)	0.382 (0.373, 0.393)	0.382	+		22407	0.569 (0.562, 0.574)	0.626 (0.62, 0.631)	0.057 (0.05, 0.064)	0.057	+		UKB: + | AoU: +	++
Congenital	phecode_CM_757-1	Congenital malformations of esophagus		0.653 (0.597, 0.719)	0.719 (0.658, 0.769)	0.067 (0.003, 0.119)	0.067	+		226	0.691 (0.657, 0.74)	0.747 (0.707, 0.78)	0.056 (-0.004, 0.094)	0.056	ns		UKB: + | AoU: ns	+ns
Dermatological	phecode_DE_679-3	Flushing		0.577 (0.55, 0.605)	0.843 (0.82, 0.874)	0.266 (0.235, 0.297)	0.266	+		1744	0.651 (0.637, 0.666)	0.706 (0.688, 0.727)	0.056 (0.036, 0.076)	0.056	+		UKB: + | AoU: +	++
Dermatological	phecode_DE_682-12	Pilar and trichodermal cyst		0.35 (0.34, 0.359)	0.736 (0.727, 0.744)	0.387 (0.371, 0.402)	0.387	+		2000	0.564 (0.548, 0.584)	0.62 (0.601, 0.636)	0.056 (0.036, 0.083)	0.056	+		UKB: + | AoU: +	++
Muscloskeletal	phecode_MS_713	Symptoms related to joints		0.462 (0.458, 0.466)	0.819 (0.816, 0.822)	0.357 (0.352, 0.362)	0.357	+		21164	0.564 (0.557, 0.569)	0.62 (0.615, 0.625)	0.056 (0.051, 0.062)	0.056	+		UKB: + | AoU: +	++
Muscloskeletal	phecode_MS_713-36	Pain in hip		0.59 (0.583, 0.597)	0.821 (0.817, 0.826)	0.231 (0.223, 0.238)	0.231	+		16318	0.602 (0.596, 0.607)	0.658 (0.653, 0.663)	0.056 (0.05, 0.063)	0.056	+		UKB: + | AoU: +	++
Neurological	phecode_NS_328-12	Vascular dementia		0.816 (0.803, 0.829)	0.862 (0.851, 0.875)	0.045 (0.033, 0.056)	0.045	+		316	0.815 (0.79, 0.844)	0.872 (0.848, 0.894)	0.056 (0.04, 0.073)	0.056	+		UKB: + | AoU: +	++
Sense organs	phecode_SO_373-1	Chorioretinal scars		0.629 (0.577, 0.671)	0.713 (0.663, 0.77)	0.085 (0.036, 0.133)	0.085	+		493	0.643 (0.612, 0.676)	0.697 (0.654, 0.73)	0.056 (0.017, 0.085)	0.056	+		UKB: + | AoU: +	++
Sense organs	phecode_SO_375-6	Ocular hypertension		0.514 (0.496, 0.534)	0.876 (0.869, 0.885)	0.362 (0.344, 0.377)	0.362	+		1043	0.656 (0.635, 0.677)	0.712 (0.693, 0.733)	0.056 (0.034, 0.08)	0.056	+		UKB: + | AoU: +	++
Cardiovascular	phecode_CV_413	Heart valve disorders		0.706 (0.7, 0.713)	0.743 (0.738, 0.748)	0.036 (0.032, 0.04)	0.036	+		6577	0.708 (0.699, 0.717)	0.763 (0.755, 0.771)	0.055 (0.049, 0.061)	0.055	+		UKB: + | AoU: +	++
Cardiovascular	phecode_CV_416-411	Atrioventricular block, first degree		0.758 (0.747, 0.771)	0.789 (0.778, 0.801)	0.031 (0.024, 0.039)	0.031	+		1461	0.729 (0.713, 0.748)	0.784 (0.768, 0.802)	0.055 (0.045, 0.064)	0.055	+		UKB: + | AoU: +	++
Cardiovascular	phecode_CV_433-32	Vertebro-basilar artery syndrome		0.739 (0.682, 0.792)	0.792 (0.74, 0.854)	0.053 (0.005, 0.101)	0.053	+		100	0.741 (0.678, 0.799)	0.796 (0.74, 0.859)	0.055 (0.002, 0.105)	0.055	+		UKB: + | AoU: +	++
Gastrointestinal	phecode_GI_514-1	Esophageal obstruction (Stricture and stenosis of esophagus)		0.626 (0.615, 0.638)	0.658 (0.645, 0.672)	0.032 (0.021, 0.044)	0.032	+		1180	0.668 (0.647, 0.685)	0.724 (0.702, 0.741)	0.055 (0.036, 0.076)	0.055	+		UKB: + | AoU: +	++
Muscloskeletal	phecode_MS_745	Fractures		0.599 (0.594, 0.605)	0.644 (0.638, 0.648)	0.045 (0.042, 0.048)	0.045	+		9170	0.58 (0.573, 0.588)	0.635 (0.627, 0.644)	0.055 (0.048, 0.061)	0.055	+		UKB: + | AoU: +	++
Respiratory	phecode_RE_472	Diseases of vocal cords and larynx, not elsewhere classified		0.567 (0.548, 0.587)	0.659 (0.643, 0.677)	0.091 (0.072, 0.111)	0.091	+		2440	0.591 (0.578, 0.607)	0.647 (0.634, 0.663)	0.055 (0.037, 0.076)	0.055	+		UKB: + | AoU: +	++
Gastrointestinal	phecode_GI_517	Vascular disorders of intestine		0.672 (0.659, 0.688)	0.731 (0.716, 0.744)	0.059 (0.046, 0.071)	0.059	+		1412	0.62 (0.605, 0.64)	0.675 (0.656, 0.691)	0.054 (0.038, 0.072)	0.054	+		UKB: + | AoU: +	++
Gastrointestinal	phecode_GI_540-1	Chronic hepatitis		0.494 (0.466, 0.521)	0.636 (0.612, 0.663)	0.142 (0.102, 0.176)	0.142	+		1707	0.617 (0.598, 0.636)	0.671 (0.653, 0.688)	0.054 (0.032, 0.076)	0.054	+		UKB: + | AoU: +	++
Genitourinary	phecode_GU_588-2	Abnormal results of function study of kidney		0.652 (0.618, 0.683)	0.75 (0.718, 0.781)	0.097 (0.064, 0.127)	0.097	+		849	0.653 (0.631, 0.675)	0.707 (0.677, 0.733)	0.054 (0.023, 0.082)	0.054	+		UKB: + | AoU: +	++
Muscloskeletal	phecode_MS_703	Chrystal arthropathies		0.749 (0.744, 0.755)	0.799 (0.794, 0.805)	0.05 (0.045, 0.054)	0.05	+		1756	0.732 (0.716, 0.743)	0.786 (0.771, 0.803)	0.054 (0.039, 0.068)	0.054	+		UKB: + | AoU: +	++
Sense organs	phecode_SO_360-2	Chalazion		0.371 (0.357, 0.389)	0.744 (0.731, 0.756)	0.373 (0.349, 0.392)	0.373	+		793	0.598 (0.569, 0.625)	0.651 (0.618, 0.678)	0.054 (0.016, 0.088)	0.054	+		UKB: + | AoU: +	++
Sense organs	phecode_SO_366	Disorders of conjunctiva		0.535 (0.512, 0.559)	0.71 (0.691, 0.732)	0.175 (0.148, 0.2)	0.175	+		6359	0.546 (0.533, 0.554)	0.6 (0.587, 0.613)	0.054 (0.042, 0.069)	0.054	+		UKB: + | AoU: +	++
Congenital	phecode_CM_757	Congenital anomalies of upper GI tract		0.635 (0.599, 0.673)	0.688 (0.643, 0.742)	0.053 (0.009, 0.088)	0.053	+		285	0.671 (0.641, 0.709)	0.723 (0.684, 0.756)	0.053 (0.006, 0.088)	0.053	+		UKB: + | AoU: +	++
Cardiovascular	phecode_CV_416-52	Ventricular premature depolarization*		0.619 (0.602, 0.637)	0.706 (0.69, 0.725)	0.087 (0.072, 0.107)	0.087	+		2905	0.689 (0.673, 0.699)	0.741 (0.728, 0.755)	0.053 (0.04, 0.062)	0.053	+		UKB: + | AoU: +	++
Cardiovascular	phecode_CV_448	Peripheral vascular disease		0.645 (0.638, 0.653)	0.74 (0.733, 0.749)	0.095 (0.089, 0.104)	0.095	+		9064	0.668 (0.661, 0.674)	0.721 (0.714, 0.727)	0.053 (0.045, 0.059)	0.053	+		UKB: + | AoU: +	++
Cardiovascular	phecode_CV_448-9	Peripheral vascular disease NOS [includes PAD]		0.726 (0.718, 0.736)	0.822 (0.812, 0.83)	0.095 (0.086, 0.104)	0.095	+		8584	0.681 (0.674, 0.688)	0.735 (0.727, 0.741)	0.053 (0.047, 0.059)	0.053	+		UKB: + | AoU: +	++
Dermatological	phecode_DE_674	Disorders of pigmentation		0.513 (0.5, 0.528)	0.751 (0.739, 0.761)	0.237 (0.22, 0.253)	0.237	+		7581	0.586 (0.577, 0.594)	0.639 (0.631, 0.649)	0.053 (0.045, 0.063)	0.053	+		UKB: + | AoU: +	++
Genitourinary	phecode_GU_614-52	Vaginitis and vulvovaginitis		0.392 (0.379, 0.404)	0.854 (0.846, 0.863)	0.462 (0.446, 0.479)	0.462	+		5205	0.535 (0.523, 0.545)	0.588 (0.573, 0.601)	0.053 (0.038, 0.076)	0.053	+		UKB: + | AoU: +	++
Infections	phecode_ID_005	Mycobacteria		0.562 (0.522, 0.602)	0.685 (0.642, 0.725)	0.124 (0.077, 0.175)	0.124	+		841	0.547 (0.517, 0.574)	0.601 (0.578, 0.625)	0.053 (0.011, 0.091)	0.053	+		UKB: + | AoU: +	++
Mental	phecode_MB_300	Intellectual disabilities		0.5 (0.457, 0.54)	0.813 (0.776, 0.848)	0.312 (0.258, 0.359)	0.312	+		170	0.689 (0.631, 0.737)	0.742 (0.675, 0.803)	0.053 (-0.038, 0.129)	0.053	ns		UKB: + | AoU: ns	+ns
Muscloskeletal	phecode_MS_719-6	Muscle wasting and atrophy		0.609 (0.569, 0.652)	0.741 (0.7, 0.783)	0.131 (0.08, 0.172)	0.131	+		891	0.627 (0.6, 0.646)	0.679 (0.657, 0.708)	0.053 (0.029, 0.076)	0.053	+		UKB: + | AoU: +	++
Muscloskeletal	phecode_MS_732	Nonspecific abnormal findings on radiological and other examination of musculoskeletal system		0.583 (0.57, 0.598)	0.861 (0.855, 0.869)	0.278 (0.265, 0.29)	0.278	+		2380	0.634 (0.619, 0.655)	0.687 (0.675, 0.702)	0.053 (0.038, 0.065)	0.053	+		UKB: + | AoU: +	++
Muscloskeletal	phecode_MS_745-2	Fracture of pelvis		0.666 (0.644, 0.688)	0.692 (0.672, 0.714)	0.026 (0.011, 0.043)	0.026	+		322	0.65 (0.603, 0.696)	0.705 (0.658, 0.75)	0.053 (0.025, 0.078)	0.053	+		UKB: + | AoU: +	++
Blood/Immune	phecode_BI_176	Other diseases of blood and blood-forming organs		0.561 (0.529, 0.585)	0.72 (0.699, 0.745)	0.16 (0.128, 0.197)	0.16	+		21603	0.524 (0.518, 0.529)	0.575 (0.568, 0.58)	0.052 (0.045, 0.059)	0.052	+		UKB: + | AoU: +	++
Cardiovascular	phecode_CV_416-4	Heart block		0.721 (0.715, 0.727)	0.756 (0.75, 0.762)	0.034 (0.03, 0.038)	0.034	+		4095	0.724 (0.715, 0.737)	0.777 (0.766, 0.784)	0.052 (0.044, 0.059)	0.052	+		UKB: + | AoU: +	++
Neurological	phecode_NS_331-61	Migraine with aura		0.574 (0.55, 0.594)	0.8 (0.781, 0.821)	0.226 (0.199, 0.257)	0.226	+		2289	0.643 (0.629, 0.657)	0.695 (0.678, 0.716)	0.052 (0.03, 0.078)	0.052	+		UKB: + | AoU: +	++
Respiratory	phecode_RE_460-3	Pulmonary tuberculosis		0.511 (0.446, 0.564)	0.768 (0.722, 0.82)	0.256 (0.17, 0.34)	0.256	+		518	0.526 (0.5, 0.552)	0.576 (0.543, 0.604)	0.052 (0.006, 0.102)	0.052	+		UKB: + | AoU: +	++
Respiratory	phecode_RE_499-12	Chronic cough*		0.46 (0.447, 0.475)	0.891 (0.886, 0.896)	0.432 (0.417, 0.444)	0.432	+		1367	0.64 (0.622, 0.657)	0.692 (0.674, 0.709)	0.052 (0.033, 0.08)	0.052	+		UKB: + | AoU: +	++
Sense organs	phecode_SO_369-1	Corneal scars and opacities		0.623 (0.581, 0.656)	0.662 (0.623, 0.699)	0.039 (0.013, 0.064)	0.039	+		437	0.624 (0.59, 0.659)	0.676 (0.638, 0.705)	0.052 (0.023, 0.076)	0.052	+		UKB: + | AoU: +	++
Sense organs	phecode_SO_395	Other diseases of inner ear		0.513 (0.504, 0.524)	0.818 (0.811, 0.826)	0.305 (0.29, 0.318)	0.305	+		3324	0.646 (0.635, 0.657)	0.698 (0.685, 0.709)	0.052 (0.04, 0.067)	0.052	+		UKB: + | AoU: +	++
Symptoms	phecode_SS_840	Allergy		0.579 (0.575, 0.582)	0.661 (0.659, 0.664)	0.083 (0.08, 0.086)	0.083	+		15027	0.549 (0.544, 0.556)	0.601 (0.595, 0.609)	0.052 (0.045, 0.059)	0.052	+		UKB: + | AoU: +	++
Dermatological	phecode_DE_679-1	Rash and other nonspecific skin eruption		0.469 (0.463, 0.475)	0.823 (0.818, 0.828)	0.354 (0.347, 0.361)	0.354	+		13203	0.543 (0.536, 0.551)	0.594 (0.585, 0.601)	0.051 (0.04, 0.063)	0.051	+		UKB: + | AoU: +	++
Dermatological	phecode_DE_682-1	Cutaneous cyst		0.406 (0.398, 0.414)	0.708 (0.699, 0.716)	0.301 (0.289, 0.314)	0.301	+		3552	0.586 (0.572, 0.595)	0.637 (0.624, 0.649)	0.051 (0.036, 0.066)	0.051	+		UKB: + | AoU: +	++
Endocrine/Metab	phecode_EM_252	Other and unspecified disorders of metabolism		0.579 (0.563, 0.592)	0.725 (0.711, 0.738)	0.146 (0.126, 0.165)	0.146	+		4952	0.605 (0.595, 0.618)	0.656 (0.643, 0.667)	0.051 (0.034, 0.065)	0.051	+		UKB: + | AoU: +	++
Gastrointestinal	phecode_GI_504-3	Periodontitis		0.56 (0.539, 0.582)	0.622 (0.6, 0.644)	0.061 (0.035, 0.083)	0.061	+		1101	0.511 (0.495, 0.541)	0.562 (0.539, 0.582)	0.051 (0.014, 0.079)	0.051	+		UKB: + | AoU: +	++
Gastrointestinal	phecode_GI_530-1	Anal fissure		0.544 (0.526, 0.558)	0.728 (0.717, 0.742)	0.185 (0.168, 0.203)	0.185	+		606	0.614 (0.579, 0.643)	0.664 (0.632, 0.69)	0.051 (0.013, 0.086)	0.051	+		UKB: + | AoU: +	++
Muscloskeletal	phecode_MS_745-11	Fracture of femur		0.687 (0.668, 0.701)	0.739 (0.725, 0.754)	0.052 (0.04, 0.067)	0.052	+		979	0.698 (0.676, 0.72)	0.748 (0.724, 0.773)	0.051 (0.034, 0.072)	0.051	+		UKB: + | AoU: +	++
Sense organs	phecode_SO_363-5	Epiphora		0.633 (0.618, 0.647)	0.722 (0.705, 0.743)	0.089 (0.07, 0.105)	0.089	+		411	0.677 (0.646, 0.712)	0.728 (0.693, 0.754)	0.051 (0.028, 0.078)	0.051	+		UKB: + | AoU: +	++
Symptoms	phecode_SS_840-612	Allergy to antibiotic agent (excluding penicillin)		0.653 (0.644, 0.662)	0.736 (0.728, 0.742)	0.083 (0.076, 0.09)	0.083	+		540	0.568 (0.538, 0.588)	0.616 (0.585, 0.646)	0.051 (0.008, 0.094)	0.051	+		UKB: + | AoU: +	++
Cardiovascular	phecode_CV_444-11	Varicose veins of lower extremities		0.578 (0.571, 0.586)	0.664 (0.656, 0.673)	0.086 (0.078, 0.095)	0.086	+		10743	0.604 (0.597, 0.611)	0.653 (0.646, 0.66)	0.05 (0.044, 0.056)	0.05	+		UKB: + | AoU: +	++
Endocrine/Metab	phecode_EM_200-31	Graves' disease [Toxic diffuse goiter]		0.636 (0.61, 0.664)	0.699 (0.673, 0.724)	0.063 (0.036, 0.089)	0.063	+		507	0.61 (0.585, 0.64)	0.66 (0.609, 0.696)	0.05 (0.002, 0.084)	0.05	+		UKB: + | AoU: +	++
Genitourinary	phecode_GU_605-1	Male erectile dysfunction*		0.469 (0.461, 0.476)	0.896 (0.893, 0.899)	0.427 (0.42, 0.435)	0.427	+		2953	0.597 (0.584, 0.608)	0.647 (0.631, 0.659)	0.05 (0.035, 0.067)	0.05	+		UKB: + | AoU: +	++
Mental	phecode_MB_287	Psychotic disorder		0.5 (0.474, 0.524)	0.714 (0.692, 0.734)	0.215 (0.187, 0.241)	0.215	+		2160	0.631 (0.614, 0.648)	0.681 (0.666, 0.696)	0.05 (0.027, 0.075)	0.05	+		UKB: + | AoU: +	++
Muscloskeletal	phecode_MS_724-1	Myalgia		0.46 (0.452, 0.469)	0.82 (0.813, 0.825)	0.36 (0.348, 0.371)	0.36	+		21828	0.557 (0.552, 0.562)	0.607 (0.601, 0.611)	0.05 (0.042, 0.057)	0.05	+		UKB: + | AoU: +	++
Muscloskeletal	phecode_MS_734	Diseases of the jaws		0.474 (0.462, 0.487)	0.895 (0.889, 0.9)	0.421 (0.406, 0.435)	0.421	+		8911	0.533 (0.523, 0.54)	0.583 (0.575, 0.594)	0.05 (0.038, 0.064)	0.05	+		UKB: + | AoU: +	++
Sense organs	phecode_SO_360-4	Blepharitis		0.552 (0.543, 0.562)	0.835 (0.828, 0.842)	0.283 (0.271, 0.296)	0.283	+		2957	0.639 (0.626, 0.65)	0.689 (0.677, 0.704)	0.05 (0.041, 0.06)	0.05	+		UKB: + | AoU: +	++
Neoplasms	phecode_CA_139-4	Benign neoplasm of peripheral nerves*		0.395 (0.358, 0.432)	0.612 (0.576, 0.642)	0.217 (0.166, 0.277)	0.217	+		450	0.633 (0.598, 0.665)	0.683 (0.643, 0.721)	0.049 (0.006, 0.098)	0.049	+		UKB: + | AoU: +	++
Cardiovascular	phecode_CV_418-2	Abnormal findings on diagnostic imaging of heart and coronary circulation*		0.685 (0.674, 0.698)	0.832 (0.823, 0.844)	0.147 (0.134, 0.161)	0.147	+		1775	0.694 (0.679, 0.71)	0.743 (0.731, 0.76)	0.049 (0.031, 0.071)	0.049	+		UKB: + | AoU: +	++
Cardiovascular	phecode_CV_448-1	Raynaud's syndrome		0.577 (0.564, 0.59)	0.693 (0.677, 0.708)	0.116 (0.101, 0.131)	0.116	+		856	0.602 (0.576, 0.623)	0.65 (0.62, 0.676)	0.049 (0.007, 0.076)	0.049	+		UKB: + | AoU: +	++
Dermatological	phecode_DE_679-5	Pyoderma		0.5 (0.449, 0.547)	0.818 (0.778, 0.862)	0.317 (0.255, 0.379)	0.317	+		1883	0.567 (0.548, 0.587)	0.615 (0.59, 0.636)	0.049 (0.008, 0.082)	0.049	+		UKB: + | AoU: +	++
Dermatological	phecode_DE_684-13	Scarring hair loss*		0.611 (0.55, 0.67)	0.719 (0.645, 0.799)	0.109 (0.031, 0.198)	0.109	+		226	0.663 (0.608, 0.71)	0.713 (0.665, 0.752)	0.049 (0.002, 0.098)	0.049	+		UKB: + | AoU: +	++
Gastrointestinal	phecode_GI_502-1	Diseases of hard tissues of teeth		0.481 (0.467, 0.492)	0.623 (0.612, 0.635)	0.142 (0.127, 0.158)	0.142	+		3672	0.538 (0.522, 0.554)	0.586 (0.573, 0.599)	0.049 (0.031, 0.066)	0.049	+		UKB: + | AoU: +	++
Genitourinary	phecode_GU_605	Male sexual dysfuction		0.469 (0.462, 0.476)	0.897 (0.893, 0.9)	0.427 (0.42, 0.436)	0.427	+		4066	0.595 (0.581, 0.606)	0.644 (0.627, 0.657)	0.049 (0.035, 0.067)	0.049	+		UKB: + | AoU: +	++
Genitourinary	phecode_GU_612	Other nonmalignant breast conditions		0.489 (0.479, 0.499)	0.792 (0.783, 0.801)	0.302 (0.289, 0.318)	0.302	+		8103	0.537 (0.53, 0.544)	0.586 (0.577, 0.596)	0.049 (0.038, 0.061)	0.049	+		UKB: + | AoU: +	++
Mental	phecode_MB_308	Symptoms related to mental disorders		0.733 (0.725, 0.741)	0.788 (0.781, 0.795)	0.056 (0.049, 0.062)	0.056	+		1770	0.587 (0.566, 0.607)	0.636 (0.611, 0.655)	0.049 (0.029, 0.067)	0.049	+		UKB: + | AoU: +	++
Muscloskeletal	phecode_MS_717-2	Sacrococcygeal disorders		0.545 (0.527, 0.565)	0.821 (0.808, 0.835)	0.276 (0.251, 0.304)	0.276	+		1122	0.641 (0.618, 0.664)	0.689 (0.662, 0.707)	0.049 (0.015, 0.075)	0.049	+		UKB: + | AoU: +	++
Respiratory	phecode_RE_486	Other respiratory disorders		0.482 (0.477, 0.487)	0.841 (0.836, 0.845)	0.359 (0.352, 0.365)	0.359	+		22721	0.503 (0.499, 0.51)	0.552 (0.547, 0.557)	0.049 (0.043, 0.055)	0.049	+		UKB: + | AoU: +	++
Symptoms	phecode_SS_840-1	Food allergy		0.562 (0.533, 0.589)	0.79 (0.769, 0.812)	0.228 (0.19, 0.262)	0.228	+		2285	0.585 (0.571, 0.602)	0.634 (0.61, 0.657)	0.049 (0.018, 0.073)	0.049	+		UKB: + | AoU: +	++
Blood/Immune	phecode_BI_177-1	Lymphadenitis		0.454 (0.402, 0.489)	0.691 (0.655, 0.727)	0.238 (0.195, 0.292)	0.238	+		366	0.559 (0.527, 0.6)	0.605 (0.56, 0.638)	0.048 (-0.014, 0.097)	0.048	ns		UKB: + | AoU: ns	+ns
Blood/Immune	phecode_BI_181	Autoimmune disease		0.566 (0.561, 0.571)	0.668 (0.663, 0.673)	0.101 (0.095, 0.107)	0.101	+		7779	0.571 (0.562, 0.578)	0.619 (0.608, 0.628)	0.048 (0.036, 0.06)	0.048	+		UKB: + | AoU: +	++
Cardiovascular	phecode_CV_404	Ischemic heart disease		0.701 (0.697, 0.704)	0.739 (0.735, 0.742)	0.038 (0.035, 0.041)	0.038	+		9643	0.703 (0.696, 0.709)	0.751 (0.745, 0.758)	0.048 (0.042, 0.053)	0.048	+		UKB: + | AoU: +	++
Cardiovascular	phecode_CV_404-2	Coronary atherosclerosis [Atherosclerotic heart disease]		0.71 (0.706, 0.714)	0.739 (0.735, 0.742)	0.028 (0.025, 0.031)	0.028	+		7918	0.735 (0.729, 0.743)	0.783 (0.777, 0.788)	0.048 (0.042, 0.053)	0.048	+		UKB: + | AoU: +	++
Cardiovascular	phecode_CV_413-21	Aortic stenosis		0.748 (0.739, 0.758)	0.78 (0.772, 0.79)	0.032 (0.024, 0.038)	0.032	+		279	0.799 (0.764, 0.824)	0.846 (0.821, 0.866)	0.048 (0.024, 0.067)	0.048	+		UKB: + | AoU: +	++
Dermatological	phecode_DE_660-123	Dermatophytosis of foot [Athelet's foot]		0.45 (0.434, 0.467)	0.862 (0.855, 0.872)	0.413 (0.396, 0.43)	0.413	+		1978	0.617 (0.599, 0.634)	0.665 (0.645, 0.683)	0.048 (0.025, 0.072)	0.048	+		UKB: + | AoU: +	++
Genitourinary	phecode_GU_586-2	Cyst of kidney		0.673 (0.659, 0.682)	0.726 (0.715, 0.737)	0.054 (0.041, 0.062)	0.054	+		3774	0.686 (0.677, 0.694)	0.733 (0.723, 0.745)	0.048 (0.038, 0.057)	0.048	+		UKB: + | AoU: +	++
Neurological	phecode_NS_324-1	Parkinsonism		0.747 (0.735, 0.757)	0.756 (0.746, 0.768)	0.009 (0.002, 0.016)	0.009	+		716	0.756 (0.732, 0.784)	0.803 (0.783, 0.823)	0.048 (0.034, 0.06)	0.048	+		UKB: + | AoU: +	++
Sense organs	phecode_SO_390	Disorders of external ear		0.445 (0.439, 0.451)	0.853 (0.849, 0.856)	0.408 (0.401, 0.414)	0.408	+		7134	0.595 (0.586, 0.603)	0.644 (0.634, 0.653)	0.048 (0.038, 0.06)	0.048	+		UKB: + | AoU: +	++
Sense organs	phecode_SO_394-22	Vestibular neuronitis		0.485 (0.462, 0.51)	0.801 (0.781, 0.821)	0.316 (0.283, 0.35)	0.316	+		2639	0.66 (0.647, 0.673)	0.708 (0.694, 0.719)	0.048 (0.033, 0.059)	0.048	+		UKB: + | AoU: +	++
Genitourinary	phecode_GU_586	Other disorders of the kidney and ureters		0.659 (0.65, 0.667)	0.726 (0.716, 0.735)	0.067 (0.059, 0.077)	0.067	+		14768	0.624 (0.616, 0.631)	0.671 (0.665, 0.678)	0.047 (0.041, 0.053)	0.047	+		UKB: + | AoU: +	++
Muscloskeletal	phecode_MS_745-6	Fracture of bones in thorax		0.582 (0.57, 0.595)	0.657 (0.642, 0.673)	0.075 (0.06, 0.087)	0.075	+		2252	0.661 (0.646, 0.675)	0.707 (0.693, 0.724)	0.047 (0.031, 0.06)	0.047	+		UKB: + | AoU: +	++
Neurological	phecode_NS_325-1	Abnormality of gait		0.614 (0.564, 0.664)	0.744 (0.696, 0.795)	0.131 (0.076, 0.193)	0.131	+		158	0.693 (0.634, 0.75)	0.743 (0.68, 0.804)	0.047 (-0.008, 0.124)	0.047	ns		UKB: + | AoU: ns	+ns
Neurological	phecode_NS_329-42	Cognitive communication deficit		0.379 (0.355, 0.422)	0.89 (0.88, 0.902)	0.511 (0.472, 0.537)	0.511	+		643	0.636 (0.609, 0.667)	0.684 (0.656, 0.71)	0.047 (0.014, 0.083)	0.047	+		UKB: + | AoU: +	++
Sense organs	phecode_SO_380-3	Optic atrophy		0.49 (0.432, 0.546)	0.574 (0.502, 0.652)	0.083 (0.001, 0.155)	0.083	+		643	0.608 (0.572, 0.635)	0.654 (0.619, 0.689)	0.047 (0.012, 0.082)	0.047	+		UKB: + | AoU: +	++
Sense organs	phecode_SO_381	Strabismus		0.593 (0.576, 0.611)	0.643 (0.621, 0.661)	0.05 (0.03, 0.071)	0.05	+		1033	0.633 (0.61, 0.66)	0.681 (0.663, 0.704)	0.047 (0.023, 0.074)	0.047	+		UKB: + | AoU: +	++
Sense organs	phecode_SO_386-41	Scotoma		0.547 (0.494, 0.598)	0.887 (0.873, 0.904)	0.341 (0.292, 0.381)	0.341	+		216	0.644 (0.597, 0.704)	0.692 (0.649, 0.747)	0.047 (-0.003, 0.097)	0.047	ns		UKB: + | AoU: ns	+ns
Neoplasms	phecode_CA_106-1	Malignant neoplasm of external female genital organs and cervix		0.44 (0.408, 0.474)	0.543 (0.51, 0.58)	0.103 (0.056, 0.148)	0.103	+		281	0.563 (0.527, 0.6)	0.609 (0.555, 0.657)	0.046 (-0.021, 0.102)	0.046	ns		UKB: + | AoU: ns	+ns
Neoplasms	phecode_CA_148	Benign neoplasm of the eye, brain and other parts of central nervous system		0.6 (0.583, 0.621)	0.64 (0.62, 0.656)	0.039 (0.019, 0.056)	0.039	+		788	0.663 (0.638, 0.69)	0.71 (0.682, 0.737)	0.046 (0.022, 0.068)	0.046	+		UKB: + | AoU: +	++
Cardiovascular	phecode_CV_416-2	Atrial fibrillation and flutter		0.733 (0.729, 0.737)	0.756 (0.751, 0.76)	0.023 (0.02, 0.025)	0.023	+		4971	0.745 (0.735, 0.754)	0.79 (0.78, 0.8)	0.046 (0.04, 0.051)	0.046	+		UKB: + | AoU: +	++
Dermatological	phecode_DE_679	Skin symptoms		0.472 (0.466, 0.477)	0.831 (0.828, 0.835)	0.359 (0.352, 0.365)	0.359	+		15518	0.543 (0.535, 0.549)	0.588 (0.581, 0.596)	0.046 (0.035, 0.059)	0.046	+		UKB: + | AoU: +	++
Endocrine/Metab	phecode_EM_230	Malnutrition and underweight		0.61 (0.603, 0.617)	0.689 (0.683, 0.698)	0.079 (0.073, 0.085)	0.079	+		19434	0.58 (0.574, 0.585)	0.626 (0.62, 0.63)	0.046 (0.04, 0.052)	0.046	+		UKB: + | AoU: +	++
Genetic	phecode_GE_965-4	Familial hypercholesterolemia*		0.527 (0.464, 0.593)	0.877 (0.85, 0.904)	0.35 (0.295, 0.408)	0.35	+		253	0.589 (0.551, 0.644)	0.635 (0.591, 0.678)	0.046 (-0.01, 0.117)	0.046	ns		UKB: + | AoU: ns	+ns
Gastrointestinal	phecode_GI_552-1	Cholangitis		0.668 (0.65, 0.683)	0.722 (0.703, 0.744)	0.055 (0.036, 0.073)	0.055	+		2237	0.544 (0.522, 0.559)	0.589 (0.575, 0.602)	0.046 (0.017, 0.078)	0.046	+		UKB: + | AoU: +	++
Genitourinary	phecode_GU_614-5	Inflammatory disease of cervix, vagina, and vulva		0.483 (0.469, 0.496)	0.793 (0.785, 0.802)	0.31 (0.295, 0.329)	0.31	+		5772	0.546 (0.536, 0.556)	0.592 (0.58, 0.605)	0.046 (0.033, 0.066)	0.046	+		UKB: + | AoU: +	++
Genitourinary	phecode_GU_614-53	Cyst or abscess of Bartholin's gland		0.638 (0.605, 0.668)	0.744 (0.717, 0.778)	0.106 (0.071, 0.144)	0.106	+		205	0.621 (0.566, 0.671)	0.667 (0.604, 0.721)	0.046 (-0.005, 0.09)	0.046	ns		UKB: + | AoU: ns	+ns
Mental	phecode_MB_287-1	Schizophrenia		0.553 (0.512, 0.589)	0.802 (0.776, 0.831)	0.249 (0.21, 0.29)	0.249	+		926	0.691 (0.662, 0.713)	0.737 (0.706, 0.763)	0.046 (-0.002, 0.08)	0.046	ns		UKB: + | AoU: ns	+ns
Muscloskeletal	phecode_MS_709-23	Hallux varus		0.631 (0.592, 0.666)	0.711 (0.677, 0.759)	0.082 (0.033, 0.133)	0.082	+		2174	0.652 (0.636, 0.67)	0.699 (0.685, 0.717)	0.046 (0.027, 0.064)	0.046	+		UKB: + | AoU: +	++
Muscloskeletal	phecode_MS_714-3	Scoliosis		0.69 (0.678, 0.703)	0.763 (0.749, 0.775)	0.073 (0.06, 0.086)	0.073	+		2130	0.66 (0.639, 0.679)	0.706 (0.688, 0.719)	0.046 (0.036, 0.059)	0.046	+		UKB: + | AoU: +	++
Muscloskeletal	phecode_MS_740-5	Dislocation of finger		0.535 (0.496, 0.574)	0.652 (0.612, 0.69)	0.116 (0.063, 0.162)	0.116	+		229	0.609 (0.567, 0.66)	0.654 (0.602, 0.696)	0.046 (-0.025, 0.11)	0.046	ns		UKB: + | AoU: ns	+ns
Muscloskeletal	phecode_MS_741-6	Sprains and strains of ankle and foot		0.457 (0.445, 0.47)	0.857 (0.851, 0.867)	0.4 (0.386, 0.415)	0.4	+		2781	0.589 (0.576, 0.603)	0.635 (0.62, 0.659)	0.046 (0.023, 0.073)	0.046	+		UKB: + | AoU: +	++
Muscloskeletal	phecode_MS_745-61	Fracture of vertebrae		0.609 (0.591, 0.625)	0.66 (0.644, 0.675)	0.051 (0.039, 0.064)	0.051	+		1804	0.68 (0.66, 0.696)	0.726 (0.706, 0.743)	0.046 (0.031, 0.06)	0.046	+		UKB: + | AoU: +	++
Neurological	phecode_NS_337	Polyneuropathies		0.626 (0.616, 0.636)	0.751 (0.74, 0.761)	0.126 (0.115, 0.139)	0.126	+		17589	0.592 (0.586, 0.599)	0.638 (0.633, 0.645)	0.046 (0.039, 0.053)	0.046	+		UKB: + | AoU: +	++
Neoplasms	phecode_CA_102	Malignant neoplasm of the thoracic and respiratory organs		0.685 (0.677, 0.693)	0.754 (0.745, 0.763)	0.07 (0.061, 0.077)	0.07	+		1531	0.708 (0.695, 0.72)	0.753 (0.733, 0.768)	0.045 (0.027, 0.057)	0.045	+		UKB: + | AoU: +	++
Congenital	phecode_CM_763-1	Congenital malformations of great arteries		0.478 (0.421, 0.551)	0.672 (0.609, 0.751)	0.194 (0.118, 0.281)	0.194	+		261	0.613 (0.56, 0.665)	0.657 (0.607, 0.709)	0.045 (-0.026, 0.119)	0.045	ns		UKB: + | AoU: ns	+ns
Cardiovascular	phecode_CV_430-1	Nontraumatic subarachnoid hemorrhage		0.576 (0.555, 0.6)	0.603 (0.579, 0.631)	0.027 (0.002, 0.049)	0.027	+		410	0.635 (0.602, 0.668)	0.679 (0.639, 0.71)	0.045 (-0.013, 0.083)	0.045	ns		UKB: + | AoU: ns	+ns
Cardiovascular	phecode_CV_433-2	Occlusion and stenosis of precerebral arteries		0.74 (0.724, 0.752)	0.781 (0.769, 0.794)	0.041 (0.03, 0.055)	0.041	+		2322	0.765 (0.752, 0.778)	0.81 (0.799, 0.819)	0.045 (0.034, 0.053)	0.045	+		UKB: + | AoU: +	++
Cardiovascular	phecode_CV_433-21	Carotid artery stenosis		0.741 (0.726, 0.756)	0.783 (0.771, 0.796)	0.042 (0.03, 0.051)	0.042	+		2262	0.768 (0.755, 0.781)	0.813 (0.801, 0.822)	0.045 (0.033, 0.055)	0.045	+		UKB: + | AoU: +	++
Gastrointestinal	phecode_GI_530	Disease of anus and rectum		0.531 (0.524, 0.538)	0.669 (0.658, 0.675)	0.137 (0.127, 0.146)	0.137	+		12779	0.58 (0.573, 0.586)	0.624 (0.617, 0.631)	0.045 (0.036, 0.053)	0.045	+		UKB: + | AoU: +	++
Genitourinary	phecode_GU_594	Abnormality of urination		0.612 (0.608, 0.617)	0.704 (0.701, 0.708)	0.092 (0.088, 0.096)	0.092	+		17018	0.571 (0.566, 0.578)	0.617 (0.611, 0.623)	0.045 (0.04, 0.051)	0.045	+		UKB: + | AoU: +	++
Genitourinary	phecode_GU_594-2	Dysuria		0.557 (0.547, 0.567)	0.818 (0.81, 0.825)	0.26 (0.246, 0.271)	0.26	+		9413	0.584 (0.578, 0.592)	0.629 (0.612, 0.641)	0.045 (0.028, 0.058)	0.045	+		UKB: + | AoU: +	++
Symptoms	phecode_SS_821	Abnormality of red blood cells		0.528 (0.491, 0.566)	0.822 (0.798, 0.852)	0.294 (0.235, 0.353)	0.294	+		16942	0.536 (0.528, 0.541)	0.581 (0.574, 0.585)	0.045 (0.039, 0.051)	0.045	+		UKB: + | AoU: +	++
Blood/Immune	phecode_BI_168-1	Hypo-coagulability		0.598 (0.579, 0.625)	0.726 (0.7, 0.752)	0.128 (0.103, 0.158)	0.128	+		1488	0.675 (0.654, 0.694)	0.719 (0.701, 0.738)	0.044 (0.02, 0.066)	0.044	+		UKB: + | AoU: +	++
Neoplasms	phecode_CA_108	Malignant neoplasm of the urinary tract		0.73 (0.721, 0.738)	0.738 (0.728, 0.745)	0.007 (0.003, 0.011)	0.007	+		872	0.726 (0.702, 0.747)	0.77 (0.752, 0.792)	0.044 (0.033, 0.057)	0.044	+		UKB: + | AoU: +	++
Cardiovascular	phecode_CV_413-22	Aortic insufficiency		0.692 (0.675, 0.704)	0.73 (0.717, 0.742)	0.038 (0.026, 0.051)	0.038	+		1540	0.751 (0.735, 0.766)	0.794 (0.781, 0.805)	0.044 (0.029, 0.054)	0.044	+		UKB: + | AoU: +	++
Cardiovascular	phecode_CV_440-22	Thrombosis of cerebral or precerebral arteries		0.686 (0.658, 0.715)	0.707 (0.679, 0.744)	0.021 (0.004, 0.046)	0.021	+		459	0.67 (0.638, 0.698)	0.712 (0.685, 0.746)	0.044 (0.019, 0.07)	0.044	+		UKB: + | AoU: +	++
Cardiovascular	phecode_CV_444	Venous insufficiency		0.577 (0.571, 0.583)	0.666 (0.659, 0.673)	0.088 (0.081, 0.096)	0.088	+		11804	0.613 (0.606, 0.62)	0.657 (0.65, 0.664)	0.044 (0.039, 0.052)	0.044	+		UKB: + | AoU: +	++
Gastrointestinal	phecode_GI_520-14	Ventral hernia		0.585 (0.576, 0.598)	0.699 (0.688, 0.711)	0.113 (0.101, 0.128)	0.113	+		5010	0.625 (0.616, 0.635)	0.669 (0.658, 0.679)	0.044 (0.031, 0.057)	0.044	+		UKB: + | AoU: +	++
Gastrointestinal	phecode_GI_532	Other disorders of the intestines		0.573 (0.565, 0.581)	0.662 (0.655, 0.671)	0.089 (0.081, 0.098)	0.089	+		17879	0.579 (0.573, 0.584)	0.624 (0.617, 0.63)	0.044 (0.039, 0.051)	0.044	+		UKB: + | AoU: +	++
Gastrointestinal	phecode_GI_550-4	Cholesterolosis of gallbladder		0.562 (0.524, 0.592)	0.662 (0.635, 0.702)	0.1 (0.061, 0.135)	0.1	+		473	0.547 (0.509, 0.584)	0.59 (0.556, 0.629)	0.044 (-0.01, 0.097)	0.044	ns		UKB: + | AoU: ns	+ns
Genitourinary	phecode_GU_622	Polyp of female genital organs		0.572 (0.563, 0.582)	0.587 (0.578, 0.596)	0.015 (0.006, 0.024)	0.015	+		1188	0.51 (0.494, 0.529)	0.553 (0.53, 0.579)	0.044 (0.021, 0.066)	0.044	+		UKB: + | AoU: +	++
Neurological	phecode_NS_334-2	Facial nerve disorders and weakness		0.549 (0.527, 0.567)	0.653 (0.633, 0.676)	0.104 (0.082, 0.131)	0.104	+		745	0.553 (0.51, 0.577)	0.596 (0.57, 0.625)	0.044 (0.012, 0.08)	0.044	+		UKB: + | AoU: +	++
Congenital	phecode_CM_770	Other congenital malformations of musculoskeletal system		0.418 (0.36, 0.466)	0.699 (0.637, 0.747)	0.28 (0.174, 0.353)	0.28	+		255	0.6 (0.556, 0.663)	0.643 (0.605, 0.688)	0.043 (-0.011, 0.132)	0.043	ns		UKB: + | AoU: ns	+ns
Cardiovascular	phecode_CV_402	Elevated blood pressure reading without diagnosis of hypertension		0.5 (0.492, 0.508)	0.799 (0.793, 0.805)	0.299 (0.29, 0.308)	0.299	+		4790	0.518 (0.507, 0.532)	0.561 (0.548, 0.573)	0.043 (0.028, 0.058)	0.043	+		UKB: + | AoU: +	++
Cardiovascular	phecode_CV_416-412	Atrioventricular block, second degree		0.722 (0.704, 0.743)	0.746 (0.726, 0.765)	0.024 (0.01, 0.039)	0.024	+		366	0.764 (0.727, 0.794)	0.807 (0.772, 0.845)	0.043 (0.023, 0.067)	0.043	+		UKB: + | AoU: +	++
Cardiovascular	phecode_CV_417-3	Bradycardia		0.684 (0.675, 0.692)	0.722 (0.714, 0.731)	0.038 (0.033, 0.044)	0.038	+		5201	0.669 (0.659, 0.681)	0.712 (0.702, 0.723)	0.043 (0.037, 0.049)	0.043	+		UKB: + | AoU: +	++
Cardiovascular	phecode_CV_436	Atherosclerosis [ASCVD]		0.71 (0.705, 0.714)	0.737 (0.732, 0.741)	0.027 (0.024, 0.03)	0.027	+		9323	0.736 (0.732, 0.742)	0.78 (0.773, 0.784)	0.043 (0.039, 0.049)	0.043	+		UKB: + | AoU: +	++
Cardiovascular	phecode_CV_444-1	Varicose veins		0.574 (0.568, 0.582)	0.663 (0.655, 0.67)	0.089 (0.081, 0.096)	0.089	+		10743	0.604 (0.597, 0.611)	0.647 (0.639, 0.654)	0.043 (0.037, 0.052)	0.043	+		UKB: + | AoU: +	++
Endocrine/Metab	phecode_EM_200-1	Hypothyroidism		0.663 (0.658, 0.667)	0.704 (0.699, 0.708)	0.041 (0.037, 0.044)	0.041	+		5755	0.625 (0.617, 0.636)	0.668 (0.66, 0.678)	0.043 (0.034, 0.052)	0.043	+		UKB: + | AoU: +	++
Endocrine/Metab	phecode_EM_200-12	Hypothyroidism (not specified as secondary)		0.664 (0.659, 0.668)	0.705 (0.699, 0.709)	0.041 (0.038, 0.045)	0.041	+		5754	0.625 (0.617, 0.636)	0.668 (0.659, 0.677)	0.043 (0.034, 0.051)	0.043	+		UKB: + | AoU: +	++
Endocrine/Metab	phecode_EM_236	Overweight and obesity		0.506 (0.502, 0.51)	0.69 (0.686, 0.694)	0.184 (0.179, 0.189)	0.184	+		16861	0.546 (0.539, 0.553)	0.589 (0.581, 0.595)	0.043 (0.029, 0.051)	0.043	+		UKB: + | AoU: +	++
Endocrine/Metab	phecode_EM_236-1	Obesity		0.506 (0.502, 0.511)	0.69 (0.684, 0.695)	0.184 (0.178, 0.19)	0.184	+		16861	0.546 (0.539, 0.553)	0.589 (0.581, 0.595)	0.043 (0.029, 0.051)	0.043	+		UKB: + | AoU: +	++
Gastrointestinal	phecode_GI_502	Diseases of teeth and supporting structures		0.409 (0.402, 0.417)	0.648 (0.64, 0.655)	0.239 (0.227, 0.249)	0.239	+		7078	0.549 (0.538, 0.558)	0.591 (0.583, 0.603)	0.043 (0.03, 0.059)	0.043	+		UKB: + | AoU: +	++
Mental	phecode_MB_286	Mood [affective] disorders		0.533 (0.529, 0.539)	0.707 (0.702, 0.712)	0.174 (0.168, 0.179)	0.174	+		14069	0.565 (0.558, 0.572)	0.608 (0.6, 0.616)	0.043 (0.03, 0.054)	0.043	+		UKB: + | AoU: +	++
Neurological	phecode_NS_328	Dementias and cerebral degeneration		0.773 (0.766, 0.779)	0.802 (0.795, 0.811)	0.03 (0.023, 0.035)	0.03	+		2119	0.706 (0.691, 0.721)	0.749 (0.733, 0.768)	0.043 (0.036, 0.053)	0.043	+		UKB: + | AoU: +	++
Neurological	phecode_NS_329-1	Memory loss		0.646 (0.635, 0.658)	0.803 (0.793, 0.815)	0.156 (0.145, 0.17)	0.156	+		3965	0.69 (0.68, 0.702)	0.733 (0.721, 0.743)	0.043 (0.032, 0.052)	0.043	+		UKB: + | AoU: +	++
Neoplasms	phecode_CA_101-1	Malignant neoplasm of the esophagus		0.739 (0.725, 0.755)	0.751 (0.735, 0.767)	0.013 (0.002, 0.026)	0.013	+		114	0.751 (0.69, 0.806)	0.794 (0.727, 0.842)	0.042 (0.004, 0.083)	0.042	+		UKB: + | AoU: +	++
Cardiovascular	phecode_CV_416-5	Premature depolarization [Premature beats]		0.607 (0.594, 0.62)	0.705 (0.692, 0.72)	0.099 (0.084, 0.113)	0.099	+		3516	0.688 (0.675, 0.698)	0.73 (0.72, 0.744)	0.042 (0.029, 0.055)	0.042	+		UKB: + | AoU: +	++
Dermatological	phecode_DE_678	Other skin and subcutaneous disorders		0.513 (0.507, 0.519)	0.785 (0.78, 0.79)	0.272 (0.264, 0.278)	0.272	+		23542	0.513 (0.508, 0.518)	0.555 (0.549, 0.559)	0.042 (0.035, 0.048)	0.042	+		UKB: + | AoU: +	++
Genitourinary	phecode_GU_596	Other disorders of bladder		0.653 (0.647, 0.658)	0.721 (0.714, 0.728)	0.069 (0.063, 0.074)	0.069	+		11093	0.598 (0.59, 0.606)	0.64 (0.632, 0.65)	0.042 (0.036, 0.05)	0.042	+		UKB: + | AoU: +	++
Infections	phecode_ID_089-2	Viral infections		0.472 (0.468, 0.478)	0.787 (0.783, 0.79)	0.314 (0.307, 0.319)	0.314	+		22360	0.531 (0.523, 0.535)	0.573 (0.567, 0.579)	0.042 (0.034, 0.054)	0.042	+		UKB: + | AoU: +	++
Mental	phecode_MB_309	Signs and symptoms involving emotional state		0.344 (0.335, 0.352)	0.845 (0.84, 0.85)	0.502 (0.491, 0.512)	0.502	+		4350	0.594 (0.582, 0.606)	0.635 (0.623, 0.653)	0.042 (0.021, 0.067)	0.042	+		UKB: + | AoU: +	++
Muscloskeletal	phecode_MS_723-1	Adhesive capsulitis of shoulder		0.495 (0.484, 0.507)	0.739 (0.728, 0.749)	0.244 (0.228, 0.263)	0.244	+		1247	0.633 (0.615, 0.65)	0.675 (0.65, 0.705)	0.042 (0.013, 0.067)	0.042	+		UKB: + | AoU: +	++
Neurological	phecode_NS_334-4	Disorders of oculomotor nerves		0.604 (0.572, 0.641)	0.654 (0.617, 0.693)	0.05 (0.008, 0.091)	0.05	+		250	0.662 (0.615, 0.719)	0.703 (0.662, 0.747)	0.042 (-0.031, 0.081)	0.042	ns		UKB: + | AoU: ns	+ns
Respiratory	phecode_RE_499-4	Throat pain		0.44 (0.429, 0.451)	0.856 (0.849, 0.863)	0.416 (0.403, 0.428)	0.416	+		2117	0.58 (0.561, 0.597)	0.622 (0.603, 0.639)	0.042 (0.01, 0.068)	0.042	+		UKB: + | AoU: +	++
Sense organs	phecode_SO_362	Other disorders of the eyelids		0.563 (0.551, 0.577)	0.672 (0.658, 0.683)	0.109 (0.095, 0.122)	0.109	+		6412	0.628 (0.62, 0.636)	0.67 (0.661, 0.679)	0.042 (0.033, 0.05)	0.042	+		UKB: + | AoU: +	++
Endocrine/Metab	phecode_EM_237	Abnormal weight gain		0.311 (0.287, 0.336)	0.882 (0.873, 0.894)	0.572 (0.544, 0.595)	0.572	+		3010	0.604 (0.593, 0.615)	0.644 (0.627, 0.66)	0.041 (0.019, 0.064)	0.041	+		UKB: + | AoU: +	++
Endocrine/Metab	phecode_EM_247-52	Hypercalcemia		0.628 (0.585, 0.671)	0.915 (0.9, 0.929)	0.287 (0.25, 0.327)	0.287	+		2266	0.645 (0.631, 0.659)	0.685 (0.669, 0.7)	0.041 (0.018, 0.063)	0.041	+		UKB: + | AoU: +	++
Gastrointestinal	phecode_GI_502-11	Dental caries		0.488 (0.477, 0.503)	0.625 (0.615, 0.635)	0.137 (0.12, 0.151)	0.137	+		3125	0.555 (0.537, 0.57)	0.596 (0.583, 0.609)	0.041 (0.022, 0.058)	0.041	+		UKB: + | AoU: +	++
Genitourinary	phecode_GU_594-1	Retention of urine		0.742 (0.736, 0.749)	0.762 (0.758, 0.767)	0.02 (0.017, 0.023)	0.02	+		4809	0.675 (0.666, 0.685)	0.715 (0.705, 0.725)	0.041 (0.035, 0.046)	0.041	+		UKB: + | AoU: +	++
Mental	phecode_MB_283-1	Symptoms and signs involving appearance and behavior*		0.591 (0.568, 0.619)	0.767 (0.743, 0.79)	0.176 (0.145, 0.201)	0.176	+		341	0.622 (0.58, 0.67)	0.659 (0.615, 0.713)	0.041 (-0.015, 0.088)	0.041	ns		UKB: + | AoU: ns	+ns
Muscloskeletal	phecode_MS_717	Other and unspecified dorsopathies		0.47 (0.454, 0.483)	0.827 (0.816, 0.837)	0.357 (0.341, 0.376)	0.357	+		16980	0.599 (0.593, 0.604)	0.64 (0.632, 0.647)	0.041 (0.031, 0.049)	0.041	+		UKB: + | AoU: +	++
Sense organs	phecode_SO_376-21	Crystalline deposits in vitreous body		0.607 (0.592, 0.62)	0.749 (0.732, 0.765)	0.142 (0.118, 0.162)	0.142	+		2168	0.624 (0.611, 0.645)	0.665 (0.651, 0.685)	0.041 (0.032, 0.052)	0.041	+		UKB: + | AoU: +	++
Cardiovascular	phecode_CV_416-43	Right bundle branch block		0.72 (0.709, 0.731)	0.753 (0.743, 0.763)	0.033 (0.026, 0.039)	0.033	+		1607	0.716 (0.699, 0.732)	0.755 (0.735, 0.773)	0.04 (0.028, 0.052)	0.04	+		UKB: + | AoU: +	++
Cardiovascular	phecode_CV_433	Other cerebrovascular disease		0.728 (0.721, 0.735)	0.774 (0.767, 0.78)	0.046 (0.04, 0.052)	0.046	+		5265	0.721 (0.712, 0.73)	0.76 (0.753, 0.769)	0.04 (0.032, 0.046)	0.04	+		UKB: + | AoU: +	++
Cardiovascular	phecode_CV_452	Hemorrhage, NOS		0.558 (0.529, 0.583)	0.815 (0.792, 0.834)	0.256 (0.229, 0.296)	0.256	+		15033	0.548 (0.536, 0.556)	0.586 (0.579, 0.594)	0.04 (0.023, 0.054)	0.04	+		UKB: + | AoU: +	++
Dermatological	phecode_DE_688-1	Sarcoidosis		0.474 (0.45, 0.505)	0.625 (0.6, 0.656)	0.151 (0.113, 0.187)	0.151	+		279	0.559 (0.504, 0.598)	0.599 (0.559, 0.638)	0.04 (-0.024, 0.116)	0.04	ns		UKB: + | AoU: ns	+ns
Endocrine/Metab	phecode_EM_200-3	Thyrotoxicosis [hyperthyroidism]		0.646 (0.634, 0.66)	0.709 (0.695, 0.723)	0.063 (0.049, 0.076)	0.063	+		1329	0.602 (0.585, 0.624)	0.642 (0.618, 0.663)	0.04 (0.012, 0.067)	0.04	+		UKB: + | AoU: +	++
Endocrine/Metab	phecode_EM_232-2	Vitamin B group deficiency		0.591 (0.578, 0.603)	0.738 (0.727, 0.748)	0.147 (0.134, 0.16)	0.147	+		5437	0.602 (0.59, 0.614)	0.642 (0.631, 0.653)	0.04 (0.027, 0.051)	0.04	+		UKB: + | AoU: +	++
Gastrointestinal	phecode_GI_523-1	Diverticula of small intestine		0.68 (0.658, 0.703)	0.726 (0.703, 0.748)	0.046 (0.024, 0.067)	0.046	+		254	0.73 (0.676, 0.768)	0.771 (0.721, 0.801)	0.04 (0.012, 0.069)	0.04	+		UKB: + | AoU: +	++
Genitourinary	phecode_GU_594-3	Urinary incontinence and enuresis		0.616 (0.608, 0.622)	0.724 (0.718, 0.73)	0.107 (0.101, 0.113)	0.107	+		6811	0.661 (0.655, 0.668)	0.702 (0.692, 0.711)	0.04 (0.031, 0.051)	0.04	+		UKB: + | AoU: +	++
Infections	phecode_ID_052-32	Herpes zoster		0.543 (0.533, 0.553)	0.838 (0.833, 0.843)	0.295 (0.285, 0.307)	0.295	+		2319	0.615 (0.601, 0.632)	0.656 (0.636, 0.672)	0.04 (0.026, 0.055)	0.04	+		UKB: + | AoU: +	++
Mental	phecode_MB_286-3	Premenstrual dysphoric disorder		0.892 (0.877, 0.907)	0.951 (0.939, 0.962)	0.059 (0.044, 0.076)	0.059	+		352	0.76 (0.739, 0.777)	0.798 (0.771, 0.821)	0.04 (0.022, 0.054)	0.04	+		UKB: + | AoU: +	++
Muscloskeletal	phecode_MS_704-5	Giant cell arteritis		0.745 (0.726, 0.766)	0.763 (0.746, 0.784)	0.018 (0.005, 0.032)	0.018	+		197	0.768 (0.736, 0.813)	0.81 (0.775, 0.841)	0.04 (0.02, 0.062)	0.04	+		UKB: + | AoU: +	++
Neurological	phecode_NS_328-3	Cerebral degeneration		0.728 (0.713, 0.743)	0.779 (0.762, 0.799)	0.051 (0.037, 0.065)	0.051	+		248	0.749 (0.714, 0.797)	0.788 (0.741, 0.829)	0.04 (0.002, 0.073)	0.04	+		UKB: + | AoU: +	++
Neurological	phecode_NS_348-21	Vascular myelopathies		0.683 (0.621, 0.736)	0.766 (0.719, 0.809)	0.082 (0.037, 0.153)	0.082	+		1665	0.748 (0.733, 0.762)	0.788 (0.775, 0.801)	0.04 (0.021, 0.057)	0.04	+		UKB: + | AoU: +	++
Sense organs	phecode_SO_361-1	Entropion and trichiasis of eyelid		0.723 (0.703, 0.744)	0.737 (0.72, 0.759)	0.014 (0.003, 0.025)	0.014	+		238	0.735 (0.698, 0.773)	0.776 (0.742, 0.81)	0.04 (0.022, 0.064)	0.04	+		UKB: + | AoU: +	++
Sense organs	phecode_SO_361-3	Ptosis of eyelid		0.647 (0.631, 0.665)	0.698 (0.683, 0.713)	0.051 (0.036, 0.064)	0.051	+		1213	0.712 (0.693, 0.73)	0.752 (0.733, 0.768)	0.04 (0.028, 0.056)	0.04	+		UKB: + | AoU: +	++
Sense organs	phecode_SO_373	Disorders of choroid		0.637 (0.603, 0.672)	0.705 (0.676, 0.734)	0.067 (0.04, 0.097)	0.067	+		5849	0.671 (0.663, 0.681)	0.711 (0.703, 0.72)	0.04 (0.032, 0.049)	0.04	+		UKB: + | AoU: +	++
Congenital	phecode_CM_778	Other congenital malformations, NEC		0.417 (0.391, 0.445)	0.699 (0.672, 0.731)	0.282 (0.244, 0.322)	0.282	+		6943	0.544 (0.534, 0.553)	0.583 (0.572, 0.592)	0.039 (0.025, 0.051)	0.039	+		UKB: + | AoU: +	++
Cardiovascular	phecode_CV_413-2	Aortic valve disorders		0.732 (0.726, 0.74)	0.763 (0.756, 0.771)	0.031 (0.026, 0.037)	0.031	+		2897	0.774 (0.766, 0.785)	0.813 (0.801, 0.822)	0.039 (0.031, 0.046)	0.039	+		UKB: + | AoU: +	++
Cardiovascular	phecode_CV_416	Cardiac arrhythmia and conduction disorders		0.706 (0.702, 0.709)	0.728 (0.725, 0.731)	0.022 (0.02, 0.024)	0.022	+		11112	0.658 (0.651, 0.666)	0.697 (0.689, 0.705)	0.039 (0.035, 0.043)	0.039	+		UKB: + | AoU: +	++
Cardiovascular	phecode_CV_416-21	Atrial fibrillation		0.715 (0.707, 0.721)	0.783 (0.777, 0.79)	0.069 (0.061, 0.076)	0.069	+		4849	0.747 (0.737, 0.755)	0.786 (0.775, 0.794)	0.039 (0.032, 0.047)	0.039	+		UKB: + | AoU: +	++
Dermatological	phecode_DE_680-3	Xerosis cutis*		0.529 (0.514, 0.542)	0.896 (0.891, 0.901)	0.366 (0.354, 0.384)	0.366	+		3311	0.662 (0.647, 0.672)	0.702 (0.69, 0.713)	0.039 (0.024, 0.054)	0.039	+		UKB: + | AoU: +	++
Gastrointestinal	phecode_GI_525	Intestinal malabsorption		0.548 (0.533, 0.567)	0.652 (0.637, 0.667)	0.103 (0.088, 0.121)	0.103	+		2076	0.591 (0.576, 0.605)	0.63 (0.606, 0.645)	0.039 (0.018, 0.059)	0.039	+		UKB: + | AoU: +	++
Muscloskeletal	phecode_MS_708	Osteoarthritis		0.625 (0.622, 0.628)	0.689 (0.687, 0.692)	0.064 (0.062, 0.066)	0.064	+		18121	0.658 (0.653, 0.664)	0.697 (0.693, 0.702)	0.039 (0.036, 0.043)	0.039	+		UKB: + | AoU: +	++
Muscloskeletal	phecode_MS_728	Chondropathies		0.566 (0.551, 0.58)	0.752 (0.74, 0.767)	0.186 (0.171, 0.203)	0.186	+		10506	0.605 (0.599, 0.612)	0.644 (0.629, 0.654)	0.039 (0.022, 0.052)	0.039	+		UKB: + | AoU: +	++
Symptoms	phecode_SS_814	Jaundice		0.631 (0.606, 0.653)	0.669 (0.65, 0.687)	0.039 (0.02, 0.058)	0.039	+		1024	0.594 (0.575, 0.627)	0.634 (0.611, 0.661)	0.039 (0.014, 0.058)	0.039	+		UKB: + | AoU: +	++
Neoplasms	phecode_CA_144-3	Benign neoplasms of the ovary		0.485 (0.465, 0.513)	0.519 (0.497, 0.541)	0.034 (0.002, 0.059)	0.034	+		205	0.562 (0.506, 0.607)	0.6 (0.543, 0.649)	0.038 (-0.043, 0.135)	0.038	ns		UKB: + | AoU: ns	+ns
Dermatological	phecode_DE_664	Papulosquamous disorders		0.505 (0.496, 0.513)	0.702 (0.694, 0.71)	0.198 (0.184, 0.208)	0.198	+		1897	0.558 (0.539, 0.574)	0.596 (0.578, 0.613)	0.038 (0.014, 0.057)	0.038	+		UKB: + | AoU: +	++
Dermatological	phecode_DE_674-2	Hypepigmentation*		0.575 (0.555, 0.597)	0.709 (0.689, 0.729)	0.134 (0.11, 0.154)	0.134	+		1681	0.57 (0.552, 0.593)	0.608 (0.585, 0.63)	0.038 (0.012, 0.06)	0.038	+		UKB: + | AoU: +	++
Gastrointestinal	phecode_GI_504-1	Gingivitis		0.494 (0.459, 0.528)	0.811 (0.785, 0.838)	0.317 (0.271, 0.371)	0.317	+		1298	0.538 (0.515, 0.559)	0.575 (0.556, 0.601)	0.038 (-0.002, 0.079)	0.038	ns		UKB: + | AoU: ns	+ns
Infections	phecode_ID_052-3	Varicella zoster virus		0.539 (0.53, 0.546)	0.836 (0.832, 0.842)	0.298 (0.289, 0.306)	0.298	+		2445	0.604 (0.59, 0.62)	0.643 (0.625, 0.662)	0.038 (0.024, 0.054)	0.038	+		UKB: + | AoU: +	++
Muscloskeletal	phecode_MS_745-5	Fracture of hand or wrist		0.484 (0.468, 0.496)	0.699 (0.688, 0.711)	0.215 (0.196, 0.232)	0.215	+		2579	0.574 (0.554, 0.591)	0.612 (0.596, 0.632)	0.038 (0.014, 0.067)	0.038	+		UKB: + | AoU: +	++
Sense organs	phecode_SO_374-1	Retinal detachments and breaks		0.58 (0.57, 0.592)	0.6 (0.589, 0.612)	0.02 (0.009, 0.029)	0.02	+		982	0.646 (0.625, 0.669)	0.682 (0.662, 0.704)	0.038 (0.009, 0.066)	0.038	+		UKB: + | AoU: +	++
Sense organs	phecode_SO_376	Disorders of vitreous body		0.62 (0.611, 0.628)	0.783 (0.776, 0.792)	0.163 (0.154, 0.174)	0.163	+		4363	0.688 (0.677, 0.699)	0.726 (0.716, 0.738)	0.038 (0.03, 0.046)	0.038	+		UKB: + | AoU: +	++
Endocrine/Metab	phecode_EM_204-5	Prediabetes*		0.609 (0.557, 0.67)	0.897 (0.872, 0.918)	0.288 (0.24, 0.35)	0.288	+		7336	0.593 (0.586, 0.602)	0.63 (0.619, 0.639)	0.037 (0.028, 0.049)	0.037	+		UKB: + | AoU: +	++
Gastrointestinal	phecode_GI_530-3	Rectal prolapse		0.666 (0.649, 0.687)	0.721 (0.705, 0.739)	0.056 (0.043, 0.07)	0.056	+		225	0.665 (0.616, 0.713)	0.701 (0.648, 0.76)	0.037 (-0.001, 0.074)	0.037	ns		UKB: + | AoU: ns	+ns
Genitourinary	phecode_GU_614	Inflammatory diseases of female pelvic organs		0.536 (0.523, 0.547)	0.712 (0.702, 0.721)	0.176 (0.163, 0.19)	0.176	+		6237	0.556 (0.546, 0.567)	0.593 (0.582, 0.605)	0.037 (0.027, 0.057)	0.037	+		UKB: + | AoU: +	++
Mental	phecode_MB_283	Other mental and behavioral problems		0.491 (0.487, 0.496)	0.745 (0.741, 0.749)	0.254 (0.248, 0.259)	0.254	+		8396	0.56 (0.552, 0.568)	0.598 (0.589, 0.61)	0.037 (0.025, 0.052)	0.037	+		UKB: + | AoU: +	++
Muscloskeletal	phecode_MS_700-12	Cutaneous lupus erythematosus		0.641 (0.589, 0.689)	0.797 (0.748, 0.831)	0.156 (0.108, 0.205)	0.156	+		597	0.638 (0.607, 0.667)	0.676 (0.639, 0.72)	0.037 (-0.004, 0.086)	0.037	ns		UKB: + | AoU: ns	+ns
Muscloskeletal	phecode_MS_745-8	Stress fracture		0.639 (0.582, 0.689)	0.767 (0.723, 0.824)	0.127 (0.066, 0.198)	0.127	+		505	0.593 (0.552, 0.625)	0.629 (0.581, 0.664)	0.037 (-0.003, 0.073)	0.037	ns		UKB: + | AoU: ns	+ns
Neurological	phecode_NS_352-2	Parageusia*		0.494 (0.455, 0.535)	0.874 (0.854, 0.892)	0.381 (0.336, 0.42)	0.381	+		626	0.565 (0.533, 0.593)	0.603 (0.573, 0.629)	0.037 (0.006, 0.073)	0.037	+		UKB: + | AoU: +	++
Sense organs	phecode_SO_374	Disorders of the retina		0.651 (0.645, 0.656)	0.743 (0.738, 0.748)	0.093 (0.087, 0.097)	0.093	+		5726	0.67 (0.661, 0.68)	0.707 (0.699, 0.717)	0.037 (0.03, 0.046)	0.037	+		UKB: + | AoU: +	++
Sense organs	phecode_SO_375-12	Angle-Closure Glaucoma		0.667 (0.65, 0.683)	0.698 (0.677, 0.719)	0.031 (0.019, 0.048)	0.031	+		497	0.717 (0.686, 0.741)	0.754 (0.723, 0.781)	0.037 (0.01, 0.059)	0.037	+		UKB: + | AoU: +	++
Neoplasms	phecode_CA_101	Malignant neoplasm of the digestive organs		0.67 (0.664, 0.675)	0.678 (0.672, 0.683)	0.008 (0.004, 0.012)	0.008	+		2115	0.692 (0.679, 0.707)	0.728 (0.716, 0.744)	0.036 (0.022, 0.047)	0.036	+		UKB: + | AoU: +	++
Genetic	phecode_GE_961	Genetic syndromes associated with neoplasms		0.406 (0.351, 0.457)	0.679 (0.633, 0.738)	0.274 (0.203, 0.368)	0.274	+		156	0.567 (0.508, 0.627)	0.601 (0.535, 0.668)	0.036 (-0.06, 0.106)	0.036	ns		UKB: + | AoU: ns	+ns
Neurological	phecode_NS_328-1	Dementias		0.798 (0.79, 0.805)	0.818 (0.811, 0.825)	0.02 (0.016, 0.026)	0.02	+		1957	0.714 (0.696, 0.73)	0.749 (0.733, 0.769)	0.036 (0.029, 0.043)	0.036	+		UKB: + | AoU: +	++
Respiratory	phecode_RE_496	Abnormal results of pulmonary function studies		0.491 (0.477, 0.503)	0.914 (0.909, 0.919)	0.423 (0.409, 0.436)	0.423	+		645	0.659 (0.631, 0.681)	0.695 (0.666, 0.718)	0.036 (0.003, 0.063)	0.036	+		UKB: + | AoU: +	++
Genitourinary	phecode_GU_596-2	Overactive bladder		0.546 (0.529, 0.559)	0.908 (0.903, 0.912)	0.361 (0.35, 0.377)	0.361	+		2025	0.699 (0.683, 0.711)	0.733 (0.72, 0.75)	0.035 (0.02, 0.052)	0.035	+		UKB: + | AoU: +	++
Sense organs	phecode_SO_363-2	Dry eye syndrome [Tear film insufficiency]		0.613 (0.603, 0.622)	0.912 (0.909, 0.916)	0.3 (0.291, 0.308)	0.3	+		6116	0.654 (0.645, 0.662)	0.689 (0.679, 0.697)	0.035 (0.026, 0.044)	0.035	+		UKB: + | AoU: +	++
Sense organs	phecode_SO_374-9	Retinal occlusions		0.685 (0.67, 0.701)	0.739 (0.72, 0.759)	0.054 (0.043, 0.065)	0.054	+		513	0.727 (0.702, 0.765)	0.762 (0.727, 0.79)	0.035 (0.018, 0.058)	0.035	+		UKB: + | AoU: +	++
Sense organs	phecode_SO_374-91	Transient retinal arterial occlusion [Amaurosis fugax]		0.704 (0.663, 0.74)	0.776 (0.748, 0.805)	0.072 (0.045, 0.105)	0.072	+		174	0.707 (0.664, 0.754)	0.745 (0.697, 0.792)	0.035 (0.005, 0.071)	0.035	+		UKB: + | AoU: +	++
Sense organs	phecode_SO_376-2	Vitreous opacities		0.619 (0.612, 0.629)	0.784 (0.776, 0.791)	0.165 (0.156, 0.175)	0.165	+		4160	0.693 (0.682, 0.704)	0.728 (0.718, 0.741)	0.035 (0.026, 0.043)	0.035	+		UKB: + | AoU: +	++
Sense organs	phecode_SO_389	Other disorders of eye		0.477 (0.47, 0.484)	0.859 (0.855, 0.865)	0.383 (0.374, 0.389)	0.383	+		16342	0.587 (0.58, 0.593)	0.622 (0.615, 0.629)	0.035 (0.026, 0.043)	0.035	+		UKB: + | AoU: +	++
Sense organs	phecode_SO_396-1	Conductive hearing loss		0.488 (0.455, 0.518)	0.712 (0.682, 0.743)	0.224 (0.188, 0.269)	0.224	+		1183	0.642 (0.615, 0.661)	0.676 (0.648, 0.697)	0.035 (0.005, 0.064)	0.035	+		UKB: + | AoU: +	++
Blood/Immune	phecode_BI_180-31	Monoclonal gammopathy		0.697 (0.674, 0.717)	0.746 (0.727, 0.768)	0.049 (0.024, 0.067)	0.049	+		732	0.738 (0.716, 0.759)	0.773 (0.749, 0.794)	0.034 (0.013, 0.05)	0.034	+		UKB: + | AoU: +	++
Genitourinary	phecode_GU_610-1	Cystic mastopathy		0.61 (0.582, 0.642)	0.739 (0.713, 0.761)	0.129 (0.102, 0.16)	0.129	+		2012	0.528 (0.513, 0.54)	0.561 (0.536, 0.578)	0.034 (-0.003, 0.058)	0.034	ns		UKB: + | AoU: ns	+ns
Genitourinary	phecode_GU_623	Pelvic organ prolapse and fistulas		0.573 (0.567, 0.58)	0.621 (0.613, 0.627)	0.048 (0.04, 0.055)	0.048	+		1832	0.61 (0.592, 0.623)	0.645 (0.627, 0.662)	0.034 (0.021, 0.045)	0.034	+		UKB: + | AoU: +	++
Respiratory	phecode_RE_481-4	Pulmonary fibrosis		0.716 (0.677, 0.761)	0.922 (0.908, 0.936)	0.207 (0.169, 0.241)	0.207	+		1446	0.687 (0.669, 0.701)	0.721 (0.703, 0.74)	0.034 (0.017, 0.052)	0.034	+		UKB: + | AoU: +	++
Sense organs	phecode_SO_369	Disorders of the cornea		0.649 (0.634, 0.663)	0.691 (0.675, 0.708)	0.042 (0.032, 0.052)	0.042	+		3164	0.594 (0.582, 0.608)	0.628 (0.615, 0.642)	0.034 (0.027, 0.042)	0.034	+		UKB: + | AoU: +	++
Sense organs	phecode_SO_381-6	Duane's syndrome [Duane anomaly]		0.585 (0.545, 0.62)	0.66 (0.616, 0.696)	0.076 (0.036, 0.12)	0.076	+		847	0.63 (0.604, 0.661)	0.664 (0.633, 0.688)	0.034 (0.001, 0.064)	0.034	+		UKB: + | AoU: +	++
Symptoms	phecode_SS_829	Abnormal findings on examination of blood		0.672 (0.666, 0.677)	0.716 (0.711, 0.721)	0.044 (0.039, 0.048)	0.044	+		20888	0.592 (0.587, 0.597)	0.626 (0.621, 0.63)	0.034 (0.029, 0.037)	0.034	+		UKB: + | AoU: +	++
Blood/Immune	phecode_BI_180-3	Paraproteinemias		0.697 (0.672, 0.723)	0.742 (0.721, 0.762)	0.045 (0.021, 0.064)	0.045	+		730	0.738 (0.715, 0.759)	0.772 (0.748, 0.793)	0.033 (0.013, 0.049)	0.033	+		UKB: + | AoU: +	++
Neoplasms	phecode_CA_124	Myeloproliferative disorder		0.656 (0.638, 0.673)	0.68 (0.663, 0.697)	0.023 (0.008, 0.038)	0.023	+		1059	0.573 (0.547, 0.595)	0.605 (0.58, 0.629)	0.033 (0.003, 0.057)	0.033	+		UKB: + | AoU: +	++
Dermatological	phecode_DE_668-5	Lichen simplex chronicus		0.524 (0.497, 0.557)	0.756 (0.722, 0.787)	0.232 (0.192, 0.274)	0.232	+		1126	0.626 (0.605, 0.648)	0.66 (0.638, 0.681)	0.033 (0.008, 0.058)	0.033	+		UKB: + | AoU: +	++
Gastrointestinal	phecode_GI_556	Other digestive system symptoms and diseases		0.523 (0.517, 0.529)	0.764 (0.759, 0.77)	0.241 (0.233, 0.248)	0.241	+		23425	0.516 (0.511, 0.522)	0.549 (0.544, 0.555)	0.033 (0.027, 0.041)	0.033	+		UKB: + | AoU: +	++
Muscloskeletal	phecode_MS_709	Acquired deformities of fingers and toes		0.656 (0.65, 0.662)	0.71 (0.704, 0.717)	0.054 (0.048, 0.058)	0.054	+		4058	0.644 (0.634, 0.655)	0.677 (0.665, 0.689)	0.033 (0.023, 0.043)	0.033	+		UKB: + | AoU: +	++
Sense organs	phecode_SO_366-1	Pterygium of eye		0.492 (0.458, 0.533)	0.669 (0.623, 0.7)	0.177 (0.13, 0.231)	0.177	+		215	0.62 (0.574, 0.661)	0.654 (0.602, 0.698)	0.033 (-0.02, 0.077)	0.033	ns		UKB: + | AoU: ns	+ns
Blood/Immune	phecode_BI_160-22	Folate-deficiency anemia		0.664 (0.632, 0.696)	0.742 (0.707, 0.773)	0.078 (0.045, 0.109)	0.078	+		887	0.635 (0.604, 0.665)	0.667 (0.643, 0.693)	0.032 (0.002, 0.058)	0.032	+		UKB: + | AoU: +	++
Cardiovascular	phecode_CV_423	Abnormal cardiac sounds		0.625 (0.61, 0.646)	0.696 (0.681, 0.708)	0.071 (0.057, 0.082)	0.071	+		2229	0.65 (0.635, 0.665)	0.681 (0.667, 0.695)	0.032 (0.02, 0.042)	0.032	+		UKB: + | AoU: +	++
Cardiovascular	phecode_CV_423-1	Cardiac murmurs		0.63 (0.613, 0.644)	0.691 (0.677, 0.709)	0.061 (0.049, 0.078)	0.061	+		2218	0.65 (0.637, 0.666)	0.682 (0.668, 0.697)	0.032 (0.021, 0.042)	0.032	+		UKB: + | AoU: +	++
Cardiovascular	phecode_CV_436-3	Atherosclerosis of aorta		0.738 (0.701, 0.774)	0.839 (0.804, 0.876)	0.102 (0.058, 0.144)	0.102	+		2574	0.768 (0.758, 0.778)	0.8 (0.788, 0.812)	0.032 (0.018, 0.046)	0.032	+		UKB: + | AoU: +	++
Cardiovascular	phecode_CV_439	Hemorrhoids		0.468 (0.462, 0.473)	0.684 (0.679, 0.689)	0.216 (0.209, 0.225)	0.216	+		9784	0.599 (0.593, 0.607)	0.631 (0.621, 0.641)	0.032 (0.02, 0.041)	0.032	+		UKB: + | AoU: +	++
Dermatological	phecode_DE_668-3	Contact dermatitis		0.465 (0.451, 0.477)	0.829 (0.82, 0.838)	0.364 (0.346, 0.378)	0.364	+		4232	0.563 (0.551, 0.573)	0.595 (0.582, 0.606)	0.032 (0.013, 0.05)	0.032	+		UKB: + | AoU: +	++
Endocrine/Metab	phecode_EM_232-29	Folate deficiency [Vitamin B9]		0.663 (0.637, 0.697)	0.742 (0.707, 0.776)	0.078 (0.051, 0.116)	0.078	+		887	0.635 (0.604, 0.665)	0.667 (0.643, 0.693)	0.032 (0.002, 0.058)	0.032	+		UKB: + | AoU: +	++
Genitourinary	phecode_GU_593-1	Gross hematuria		0.63 (0.606, 0.657)	0.896 (0.886, 0.908)	0.265 (0.24, 0.288)	0.265	+		2371	0.672 (0.657, 0.688)	0.704 (0.689, 0.72)	0.032 (0.016, 0.049)	0.032	+		UKB: + | AoU: +	++
Genitourinary	phecode_GU_623-1	Uterine/Uterovaginal prolapse		0.574 (0.568, 0.581)	0.622 (0.616, 0.628)	0.048 (0.041, 0.054)	0.048	+		1643	0.622 (0.6, 0.636)	0.655 (0.636, 0.675)	0.032 (0.02, 0.045)	0.032	+		UKB: + | AoU: +	++
Neurological	phecode_NS_324-11	Parkinson's disease (Primary)		0.751 (0.74, 0.761)	0.758 (0.748, 0.771)	0.007 (0.001, 0.014)	0.007	+		580	0.809 (0.785, 0.825)	0.841 (0.816, 0.859)	0.032 (0.016, 0.046)	0.032	+		UKB: + | AoU: +	++
Neurological	phecode_NS_349-2	Abnormal results of function studies of peripheral nervous system		0.55 (0.514, 0.586)	0.887 (0.875, 0.902)	0.336 (0.298, 0.369)	0.336	+		295	0.628 (0.584, 0.674)	0.66 (0.623, 0.701)	0.032 (-0.023, 0.089)	0.032	ns		UKB: + | AoU: ns	+ns
Neurological	phecode_NS_351-3	Paresthesia of skin*		0.438 (0.429, 0.451)	0.761 (0.752, 0.772)	0.323 (0.307, 0.339)	0.323	+		367	0.6 (0.568, 0.636)	0.633 (0.602, 0.679)	0.032 (-0.026, 0.095)	0.032	ns		UKB: + | AoU: ns	+ns
Gastrointestinal	phecode_GI_517-4	Gastrointestinal angiodysplasia		0.683 (0.662, 0.71)	0.723 (0.703, 0.749)	0.04 (0.022, 0.06)	0.04	+		284	0.765 (0.734, 0.793)	0.794 (0.765, 0.822)	0.031 (-0.007, 0.064)	0.031	ns		UKB: + | AoU: ns	+ns
Muscloskeletal	phecode_MS_703-2	Chondrocalcinosis		0.655 (0.622, 0.686)	0.742 (0.718, 0.772)	0.087 (0.048, 0.115)	0.087	+		699	0.788 (0.763, 0.807)	0.819 (0.793, 0.843)	0.031 (0.01, 0.052)	0.031	+		UKB: + | AoU: +	++
Muscloskeletal	phecode_MS_707	Other arthropathies		0.641 (0.637, 0.646)	0.73 (0.725, 0.734)	0.089 (0.084, 0.092)	0.089	+		19331	0.598 (0.592, 0.603)	0.629 (0.623, 0.634)	0.031 (0.027, 0.036)	0.031	+		UKB: + | AoU: +	++
Neurological	phecode_NS_329-6	Transient global amnesia		0.643 (0.62, 0.662)	0.684 (0.66, 0.714)	0.041 (0.022, 0.066)	0.041	+		109	0.772 (0.724, 0.816)	0.802 (0.737, 0.847)	0.031 (-0.031, 0.063)	0.031	ns		UKB: + | AoU: ns	+ns
Respiratory	phecode_RE_489-1	Hiccough		0.771 (0.743, 0.805)	0.801 (0.769, 0.834)	0.03 (0.005, 0.057)	0.03	+		258	0.706 (0.649, 0.743)	0.737 (0.687, 0.772)	0.031 (-0.007, 0.06)	0.031	ns		UKB: + | AoU: ns	+ns
Sense organs	phecode_SO_375	Abnormal intraocular pressure		0.662 (0.654, 0.668)	0.693 (0.686, 0.698)	0.031 (0.027, 0.035)	0.031	+		4004	0.673 (0.663, 0.681)	0.703 (0.693, 0.712)	0.031 (0.025, 0.036)	0.031	+		UKB: + | AoU: +	++
Sense organs	phecode_SO_375-1	Glaucoma		0.682 (0.676, 0.689)	0.712 (0.705, 0.719)	0.03 (0.026, 0.035)	0.03	+		3793	0.68 (0.67, 0.691)	0.711 (0.699, 0.721)	0.031 (0.024, 0.037)	0.031	+		UKB: + | AoU: +	++
Sense organs	phecode_SO_375-113	Low-tension glaucoma		0.628 (0.583, 0.683)	0.885 (0.866, 0.913)	0.257 (0.201, 0.299)	0.257	+		153	0.774 (0.745, 0.814)	0.804 (0.76, 0.841)	0.031 (-0.028, 0.083)	0.031	ns		UKB: + | AoU: ns	+ns
Blood/Immune	phecode_BI_168-3	Spontaneous ecchymoses		0.568 (0.539, 0.595)	0.787 (0.758, 0.81)	0.218 (0.182, 0.253)	0.218	+		501	0.605 (0.575, 0.64)	0.634 (0.602, 0.675)	0.03 (-0.006, 0.075)	0.03	ns		UKB: + | AoU: ns	+ns
Neoplasms	phecode_CA_135-1	Benign neoplasm of the oral cavity		0.489 (0.468, 0.514)	0.593 (0.565, 0.615)	0.104 (0.07, 0.131)	0.104	+		252	0.608 (0.562, 0.645)	0.635 (0.585, 0.689)	0.03 (-0.015, 0.08)	0.03	ns		UKB: + | AoU: ns	+ns
Neoplasms	phecode_CA_148-1	Benign neoplasm of eye		0.562 (0.525, 0.606)	0.71 (0.671, 0.74)	0.148 (0.11, 0.195)	0.148	+		324	0.692 (0.659, 0.727)	0.724 (0.684, 0.758)	0.03 (-0.003, 0.062)	0.03	ns		UKB: + | AoU: ns	+ns
Endocrine/Metab	phecode_EM_252-5	Disorders of carbohydrate metabolism		0.545 (0.514, 0.573)	0.691 (0.664, 0.729)	0.146 (0.108, 0.188)	0.146	+		976	0.582 (0.557, 0.605)	0.61 (0.59, 0.635)	0.03 (-0.007, 0.061)	0.03	ns		UKB: + | AoU: ns	+ns
Endocrine/Metab	phecode_EM_252-51	Disorders of intestinal carbohydrate absorption		0.56 (0.52, 0.594)	0.685 (0.645, 0.724)	0.125 (0.083, 0.177)	0.125	+		829	0.586 (0.557, 0.616)	0.615 (0.593, 0.643)	0.03 (-0.007, 0.065)	0.03	ns		UKB: + | AoU: ns	+ns
Gastrointestinal	phecode_GI_522	Gastrointestinal inflammation		0.564 (0.561, 0.567)	0.652 (0.65, 0.656)	0.089 (0.085, 0.092)	0.089	+		16788	0.548 (0.541, 0.554)	0.577 (0.569, 0.586)	0.03 (0.016, 0.04)	0.03	+		UKB: + | AoU: +	++
Mental	phecode_MB_286-1	Bipolar disorder		0.504 (0.471, 0.529)	0.795 (0.775, 0.814)	0.292 (0.26, 0.323)	0.292	+		2572	0.641 (0.627, 0.652)	0.671 (0.655, 0.688)	0.03 (0.009, 0.05)	0.03	+		UKB: + | AoU: +	++
Muscloskeletal	phecode_MS_709-24	Hammer toe		0.695 (0.683, 0.706)	0.74 (0.728, 0.753)	0.045 (0.035, 0.055)	0.045	+		1690	0.703 (0.688, 0.716)	0.732 (0.714, 0.747)	0.03 (0.014, 0.044)	0.03	+		UKB: + | AoU: +	++
Muscloskeletal	phecode_MS_727	Other disorders of bone		0.664 (0.66, 0.67)	0.765 (0.759, 0.771)	0.101 (0.096, 0.106)	0.101	+		19227	0.612 (0.607, 0.618)	0.641 (0.636, 0.647)	0.03 (0.024, 0.033)	0.03	+		UKB: + | AoU: +	++
Neoplasms	phecode_CA_124-5	Essential thrombocythemia		0.615 (0.576, 0.648)	0.682 (0.645, 0.714)	0.067 (0.033, 0.098)	0.067	+		769	0.557 (0.535, 0.593)	0.587 (0.558, 0.611)	0.029 (-0.007, 0.062)	0.029	ns		UKB: + | AoU: ns	+ns
Endocrine/Metab	phecode_EM_200-7	Iodine-related thyroid disorders		0.586 (0.559, 0.619)	0.813 (0.791, 0.838)	0.227 (0.197, 0.267)	0.227	+		569	0.589 (0.553, 0.616)	0.618 (0.582, 0.653)	0.029 (-0.008, 0.071)	0.029	ns		UKB: + | AoU: ns	+ns
Sense organs	phecode_SO_362-5	Cysts of eyelid		0.404 (0.374, 0.437)	0.861 (0.849, 0.875)	0.456 (0.42, 0.487)	0.456	+		955	0.61 (0.583, 0.638)	0.639 (0.617, 0.667)	0.029 (-0.008, 0.056)	0.029	ns		UKB: + | AoU: ns	+ns
Sense organs	phecode_SO_367-4	Inflammation of orbit		0.508 (0.453, 0.554)	0.687 (0.644, 0.73)	0.18 (0.124, 0.25)	0.18	+		2751	0.553 (0.54, 0.566)	0.582 (0.563, 0.596)	0.029 (0.003, 0.047)	0.029	+		UKB: + | AoU: +	++
Sense organs	phecode_SO_377-2	Conjunctival hemorrhage		0.565 (0.552, 0.579)	0.844 (0.837, 0.851)	0.279 (0.267, 0.291)	0.279	+		908	0.645 (0.624, 0.665)	0.674 (0.648, 0.698)	0.029 (0.001, 0.046)	0.029	+		UKB: + | AoU: +	++
Neoplasms	phecode_CA_144-13	Benign neoplasms of the cervix		0.627 (0.61, 0.642)	0.644 (0.627, 0.662)	0.017 (0.003, 0.033)	0.017	+		413	0.509 (0.492, 0.553)	0.538 (0.502, 0.576)	0.028 (-0.011, 0.056)	0.028	ns		UKB: + | AoU: ns	+ns
Cardiovascular	phecode_CV_438	Aneurysm or ectasia		0.728 (0.717, 0.736)	0.753 (0.743, 0.762)	0.025 (0.019, 0.032)	0.025	+		3573	0.726 (0.715, 0.738)	0.754 (0.743, 0.767)	0.028 (0.021, 0.037)	0.028	+		UKB: + | AoU: +	++
Dermatological	phecode_DE_688	Granulomatous disorder of the skin		0.49 (0.474, 0.504)	0.654 (0.638, 0.671)	0.164 (0.142, 0.186)	0.164	+		975	0.561 (0.53, 0.596)	0.589 (0.565, 0.615)	0.028 (-0.006, 0.058)	0.028	ns		UKB: + | AoU: ns	+ns
Endocrine/Metab	phecode_EM_200-23	Multinodular goiter		0.675 (0.658, 0.692)	0.71 (0.69, 0.728)	0.035 (0.021, 0.05)	0.035	+		2136	0.682 (0.668, 0.697)	0.71 (0.697, 0.726)	0.028 (0.012, 0.043)	0.028	+		UKB: + | AoU: +	++
Endocrine/Metab	phecode_EM_200-9	Abnormal thyroid function studies		0.58 (0.553, 0.609)	0.846 (0.821, 0.867)	0.267 (0.238, 0.297)	0.267	+		1063	0.597 (0.568, 0.615)	0.625 (0.602, 0.648)	0.028 (0.002, 0.05)	0.028	+		UKB: + | AoU: +	++
Endocrine/Metab	phecode_EM_247-7	Disorders of iron metabolism		0.574 (0.554, 0.596)	0.616 (0.591, 0.641)	0.042 (0.016, 0.07)	0.042	+		478	0.559 (0.522, 0.594)	0.59 (0.554, 0.618)	0.028 (-0.027, 0.072)	0.028	ns		UKB: + | AoU: ns	+ns
Genetic	phecode_GE_974	Genetic diseases of the eye		0.666 (0.642, 0.691)	0.696 (0.671, 0.719)	0.03 (0.013, 0.047)	0.03	+		565	0.723 (0.703, 0.751)	0.752 (0.726, 0.776)	0.028 (0.012, 0.045)	0.028	+		UKB: + | AoU: +	++
Genetic	phecode_GE_978	Genetic disorders relating to growth and musculoskeletal system		0.599 (0.557, 0.65)	0.718 (0.67, 0.766)	0.12 (0.078, 0.167)	0.12	+		650	0.624 (0.597, 0.655)	0.653 (0.618, 0.69)	0.028 (-0.016, 0.082)	0.028	ns		UKB: + | AoU: ns	+ns
Gastrointestinal	phecode_GI_523	Diverticular disease [Bowel diverticulosis]		0.625 (0.62, 0.628)	0.657 (0.653, 0.66)	0.033 (0.03, 0.035)	0.033	+		8076	0.694 (0.688, 0.7)	0.722 (0.716, 0.728)	0.028 (0.023, 0.033)	0.028	+		UKB: + | AoU: +	++
Gastrointestinal	phecode_GI_528	Nausea and vomiting		0.573 (0.568, 0.577)	0.71 (0.706, 0.714)	0.137 (0.132, 0.143)	0.137	+		13955	0.569 (0.562, 0.576)	0.597 (0.59, 0.604)	0.028 (0.018, 0.037)	0.028	+		UKB: + | AoU: +	++
Gastrointestinal	phecode_GI_528-1	Nausea		0.573 (0.568, 0.578)	0.71 (0.705, 0.714)	0.137 (0.131, 0.143)	0.137	+		13949	0.569 (0.562, 0.575)	0.597 (0.591, 0.604)	0.028 (0.018, 0.038)	0.028	+		UKB: + | AoU: +	++
Gastrointestinal	phecode_GI_528-2	Vomiting		0.573 (0.569, 0.578)	0.71 (0.706, 0.714)	0.137 (0.132, 0.142)	0.137	+		13955	0.569 (0.562, 0.576)	0.597 (0.59, 0.603)	0.028 (0.018, 0.037)	0.028	+		UKB: + | AoU: +	++
Genitourinary	phecode_GU_593-2	Microscopic hematuria		0.518 (0.499, 0.536)	0.886 (0.88, 0.892)	0.369 (0.353, 0.39)	0.369	+		2548	0.612 (0.6, 0.625)	0.639 (0.626, 0.658)	0.028 (0.015, 0.042)	0.028	+		UKB: + | AoU: +	++
Infections	phecode_ID_056	Human papillomavirus		0.327 (0.316, 0.337)	0.821 (0.814, 0.828)	0.494 (0.482, 0.512)	0.494	+		3868	0.553 (0.538, 0.568)	0.581 (0.566, 0.597)	0.028 (0.005, 0.051)	0.028	+		UKB: + | AoU: +	++
Muscloskeletal	phecode_MS_709-2	Acquired deformities of toe		0.664 (0.657, 0.67)	0.714 (0.708, 0.72)	0.05 (0.046, 0.055)	0.05	+		3781	0.649 (0.639, 0.662)	0.676 (0.663, 0.688)	0.028 (0.017, 0.039)	0.028	+		UKB: + | AoU: +	++
Muscloskeletal	phecode_MS_709-21	Hallux valgus (Bunion)		0.682 (0.676, 0.689)	0.732 (0.726, 0.739)	0.05 (0.045, 0.056)	0.05	+		2351	0.646 (0.633, 0.661)	0.673 (0.66, 0.688)	0.028 (0.018, 0.04)	0.028	+		UKB: + | AoU: +	++
Sense organs	phecode_SO_361	Disorders of eyelid function		0.67 (0.66, 0.68)	0.701 (0.689, 0.711)	0.031 (0.024, 0.038)	0.031	+		2876	0.722 (0.706, 0.733)	0.75 (0.736, 0.762)	0.028 (0.019, 0.036)	0.028	+		UKB: + | AoU: +	++
Neoplasms	phecode_CA_100-6	Malignant neoplasm of the larynx		0.776 (0.749, 0.808)	0.828 (0.803, 0.866)	0.052 (0.026, 0.074)	0.052	+		118	0.731 (0.666, 0.787)	0.76 (0.672, 0.828)	0.027 (-0.015, 0.085)	0.027	ns		UKB: + | AoU: ns	+ns
Neoplasms	phecode_CA_114	Neuroendocrine tumors		0.589 (0.564, 0.617)	0.714 (0.686, 0.744)	0.125 (0.092, 0.158)	0.125	+		766	0.663 (0.643, 0.684)	0.691 (0.666, 0.716)	0.027 (0.001, 0.063)	0.027	+		UKB: + | AoU: +	++
Cardiovascular	phecode_CV_433-3	Cerebrovascular insufficiency		0.687 (0.623, 0.742)	0.778 (0.732, 0.826)	0.09 (0.048, 0.142)	0.09	+		1464	0.76 (0.745, 0.779)	0.787 (0.774, 0.807)	0.027 (0.012, 0.038)	0.027	+		UKB: + | AoU: +	++
Cardiovascular	phecode_CV_443	Other disorders of arteries and arterioles		0.695 (0.684, 0.705)	0.83 (0.822, 0.839)	0.135 (0.125, 0.146)	0.135	+		13298	0.696 (0.69, 0.702)	0.723 (0.716, 0.731)	0.027 (0.021, 0.034)	0.027	+		UKB: + | AoU: +	++
Dermatological	phecode_DE_674-1	Hypopigmentation		0.389 (0.349, 0.424)	0.739 (0.707, 0.772)	0.35 (0.304, 0.406)	0.35	+		355	0.592 (0.554, 0.633)	0.619 (0.584, 0.654)	0.027 (-0.014, 0.08)	0.027	ns		UKB: + | AoU: ns	+ns
Dermatological	phecode_DE_688-3	Pyogenic granuloma of skin and subcutaneous tissue		0.463 (0.434, 0.497)	0.678 (0.645, 0.706)	0.215 (0.173, 0.264)	0.215	+		140	0.542 (0.501, 0.605)	0.571 (0.475, 0.633)	0.027 (-0.076, 0.092)	0.027	ns		UKB: + | AoU: ns	+ns
Gastrointestinal	phecode_GI_523-2	Diverticula of colon		0.624 (0.621, 0.628)	0.658 (0.656, 0.662)	0.034 (0.031, 0.037)	0.034	+		7219	0.697 (0.69, 0.704)	0.724 (0.716, 0.729)	0.027 (0.021, 0.032)	0.027	+		UKB: + | AoU: +	++
Neoplasms	phecode_CA_103-3	Carcinoma in situ of skin		0.713 (0.701, 0.728)	0.778 (0.766, 0.791)	0.065 (0.054, 0.078)	0.065	+		181	0.835 (0.807, 0.866)	0.86 (0.831, 0.889)	0.026 (0.002, 0.052)	0.026	+		UKB: + | AoU: +	++
Cardiovascular	phecode_CV_438-11	Abdominal aortic aneurysm		0.834 (0.826, 0.844)	0.86 (0.851, 0.869)	0.026 (0.019, 0.033)	0.026	+		790	0.807 (0.791, 0.827)	0.833 (0.817, 0.849)	0.026 (0.017, 0.037)	0.026	+		UKB: + | AoU: +	++
Dermatological	phecode_DE_669-3	Hidradenitis suppurativa		0.7 (0.648, 0.761)	0.786 (0.739, 0.834)	0.087 (0.038, 0.132)	0.087	+		552	0.718 (0.69, 0.737)	0.743 (0.716, 0.77)	0.026 (-0.011, 0.056)	0.026	ns		UKB: + | AoU: ns	+ns
Gastrointestinal	phecode_GI_520-1	Hernia of the abdominal wall		0.719 (0.715, 0.723)	0.727 (0.723, 0.731)	0.008 (0.006, 0.009)	0.008	+		5068	0.624 (0.615, 0.635)	0.65 (0.64, 0.661)	0.026 (0.022, 0.03)	0.026	+		UKB: + | AoU: +	++
Genitourinary	phecode_GU_596-3	Diverticulum of bladder		0.784 (0.769, 0.802)	0.801 (0.786, 0.82)	0.017 (0.008, 0.025)	0.017	+		163	0.809 (0.746, 0.864)	0.836 (0.774, 0.886)	0.026 (0.009, 0.041)	0.026	+		UKB: + | AoU: +	++
Muscloskeletal	phecode_MS_708-1	Osteoarthritis of more than one site		0.658 (0.651, 0.666)	0.766 (0.76, 0.772)	0.108 (0.101, 0.115)	0.108	+		2436	0.708 (0.695, 0.721)	0.734 (0.721, 0.746)	0.026 (0.015, 0.036)	0.026	+		UKB: + | AoU: +	++
Neurological	phecode_NS_324-341	Essential tremor*		0.671 (0.652, 0.69)	0.767 (0.747, 0.786)	0.096 (0.075, 0.115)	0.096	+		786	0.732 (0.704, 0.751)	0.758 (0.736, 0.78)	0.026 (0.007, 0.053)	0.026	+		UKB: + | AoU: +	++
Neoplasms	phecode_CA_121-21	Chronic lymphoid leukemia		0.71 (0.691, 0.741)	0.73 (0.705, 0.753)	0.02 (0.002, 0.038)	0.02	+		175	0.754 (0.715, 0.798)	0.779 (0.728, 0.824)	0.025 (-0.015, 0.067)	0.025	ns		UKB: + | AoU: ns	+ns
Dermatological	phecode_DE_672	Skin changes due to solar radiation		0.585 (0.58, 0.59)	0.837 (0.833, 0.84)	0.252 (0.247, 0.257)	0.252	+		9910	0.64 (0.634, 0.648)	0.665 (0.658, 0.672)	0.025 (0.019, 0.03)	0.025	+		UKB: + | AoU: +	++
Endocrine/Metab	phecode_EM_252-4	Hyperuricemia without signs of gout*		0.638 (0.611, 0.663)	0.9 (0.887, 0.919)	0.262 (0.235, 0.29)	0.262	+		2297	0.699 (0.686, 0.711)	0.724 (0.706, 0.741)	0.025 (0.001, 0.047)	0.025	+		UKB: + | AoU: +	++
Infections	phecode_ID_052	Herpesvirus		0.515 (0.508, 0.522)	0.825 (0.82, 0.831)	0.31 (0.302, 0.318)	0.31	+		4978	0.555 (0.544, 0.567)	0.58 (0.568, 0.598)	0.025 (0.01, 0.04)	0.025	+		UKB: + | AoU: +	++
Muscloskeletal	phecode_MS_745-3	Fracture of upper limb		0.663 (0.656, 0.671)	0.685 (0.678, 0.692)	0.021 (0.018, 0.025)	0.021	+		2709	0.624 (0.611, 0.636)	0.648 (0.633, 0.663)	0.025 (0.015, 0.031)	0.025	+		UKB: + | AoU: +	++
Cardiovascular	phecode_CV_416-51	Atrial premature depolarization [Supraventricular premature beats]		0.634 (0.599, 0.67)	0.717 (0.68, 0.746)	0.084 (0.055, 0.114)	0.084	+		1321	0.702 (0.675, 0.718)	0.725 (0.705, 0.742)	0.024 (0.008, 0.041)	0.024	+		UKB: + | AoU: +	++
Cardiovascular	phecode_CV_438-3	Aneurysm of carotid artery		0.476 (0.419, 0.53)	0.581 (0.519, 0.653)	0.104 (0.011, 0.166)	0.104	+		230	0.634 (0.595, 0.694)	0.659 (0.601, 0.699)	0.024 (-0.051, 0.093)	0.024	ns		UKB: + | AoU: ns	+ns
Gastrointestinal	phecode_GI_556-3	Abdominal or pelvic swelling, mass, or lump		0.562 (0.545, 0.579)	0.736 (0.721, 0.747)	0.174 (0.155, 0.194)	0.174	+		18841	0.578 (0.573, 0.583)	0.602 (0.596, 0.608)	0.024 (0.019, 0.032)	0.024	+		UKB: + | AoU: +	++
Sense organs	phecode_SO_361-4	Blepharochalasis		0.652 (0.628, 0.671)	0.69 (0.668, 0.716)	0.038 (0.018, 0.056)	0.038	+		1182	0.789 (0.776, 0.803)	0.813 (0.798, 0.827)	0.024 (0.014, 0.033)	0.024	+		UKB: + | AoU: +	++
Sense organs	phecode_SO_396	Hearing impairment		0.643 (0.638, 0.648)	0.751 (0.747, 0.756)	0.108 (0.103, 0.113)	0.108	+		7639	0.69 (0.682, 0.699)	0.713 (0.707, 0.721)	0.024 (0.019, 0.028)	0.024	+		UKB: + | AoU: +	++
Sense organs	phecode_SO_396-2	Sensorineural hearing loss		0.631 (0.62, 0.644)	0.759 (0.745, 0.77)	0.128 (0.114, 0.138)	0.128	+		5450	0.727 (0.718, 0.736)	0.75 (0.741, 0.759)	0.024 (0.015, 0.031)	0.024	+		UKB: + | AoU: +	++
Dermatological	phecode_DE_672-2	Skin changes due to chronic exposure to nonionizing radiation		0.587 (0.582, 0.592)	0.838 (0.835, 0.841)	0.25 (0.245, 0.256)	0.25	+		9697	0.648 (0.641, 0.656)	0.671 (0.663, 0.678)	0.023 (0.017, 0.028)	0.023	+		UKB: + | AoU: +	++
Endocrine/Metab	phecode_EM_204-1	Impaired fasting glucose		0.585 (0.569, 0.602)	0.898 (0.893, 0.903)	0.313 (0.298, 0.329)	0.313	+		2562	0.633 (0.618, 0.644)	0.656 (0.643, 0.668)	0.023 (0.008, 0.044)	0.023	+		UKB: + | AoU: +	++
Genitourinary	phecode_GU_581	Renal tubulo-interstitial diseases		0.589 (0.578, 0.597)	0.658 (0.648, 0.667)	0.069 (0.06, 0.078)	0.069	+		7156	0.662 (0.652, 0.675)	0.685 (0.676, 0.694)	0.023 (0.01, 0.034)	0.023	+		UKB: + | AoU: +	++
Congenital	phecode_CM_758	Congenital malformations of digestive system		0.577 (0.546, 0.609)	0.665 (0.633, 0.698)	0.087 (0.055, 0.123)	0.087	+		713	0.64 (0.615, 0.664)	0.662 (0.635, 0.688)	0.022 (-0.012, 0.053)	0.022	ns		UKB: + | AoU: ns	+ns
Dermatological	phecode_DE_672-21	Actinic keratosis		0.588 (0.583, 0.594)	0.841 (0.838, 0.845)	0.253 (0.247, 0.26)	0.253	+		9329	0.658 (0.651, 0.665)	0.68 (0.672, 0.687)	0.022 (0.016, 0.027)	0.022	+		UKB: + | AoU: +	++
Endocrine/Metab	phecode_EM_239-1	Hypercholesterolemia		0.664 (0.66, 0.667)	0.712 (0.709, 0.715)	0.048 (0.046, 0.051)	0.048	+		12128	0.667 (0.661, 0.672)	0.688 (0.683, 0.695)	0.022 (0.015, 0.026)	0.022	+		UKB: + | AoU: +	++
Genitourinary	phecode_GU_592	Cystitis and urethritis		0.622 (0.612, 0.631)	0.756 (0.747, 0.765)	0.133 (0.124, 0.145)	0.133	+		6834	0.616 (0.608, 0.624)	0.639 (0.627, 0.648)	0.022 (0.01, 0.035)	0.022	+		UKB: + | AoU: +	++
Genitourinary	phecode_GU_596-1	Bladder neck obstruction		0.825 (0.817, 0.833)	0.852 (0.842, 0.861)	0.027 (0.02, 0.033)	0.027	+		417	0.827 (0.796, 0.846)	0.849 (0.826, 0.868)	0.022 (0.01, 0.033)	0.022	+		UKB: + | AoU: +	++
Mental	phecode_MB_288-3	Generalized anxiety disorder		0.542 (0.525, 0.554)	0.874 (0.868, 0.881)	0.333 (0.316, 0.349)	0.333	+		7434	0.601 (0.593, 0.609)	0.623 (0.611, 0.637)	0.022 (0.009, 0.039)	0.022	+		UKB: + | AoU: +	++
Mental	phecode_MB_294	Sexual dysfunction and disorders		0.74 (0.735, 0.746)	0.928 (0.925, 0.932)	0.188 (0.183, 0.193)	0.188	+		4669	0.652 (0.642, 0.665)	0.674 (0.66, 0.686)	0.022 (0.014, 0.03)	0.022	+		UKB: + | AoU: +	++
Mental	phecode_MB_302-1	Speech and language developmental delay		0.632 (0.59, 0.68)	0.71 (0.665, 0.758)	0.078 (0.02, 0.133)	0.078	+		375	0.609 (0.574, 0.658)	0.63 (0.589, 0.667)	0.022 (-0.024, 0.056)	0.022	ns		UKB: + | AoU: ns	+ns
Respiratory	phecode_RE_466-4	Hypertrophy of tonsils and adenoids		0.599 (0.561, 0.633)	0.734 (0.705, 0.77)	0.136 (0.101, 0.171)	0.136	+		483	0.701 (0.67, 0.728)	0.723 (0.688, 0.758)	0.022 (-0.015, 0.064)	0.022	ns		UKB: + | AoU: ns	+ns
Sense organs	phecode_SO_384	Anomalies of pupillary function		0.569 (0.534, 0.609)	0.711 (0.676, 0.748)	0.142 (0.104, 0.175)	0.142	+		529	0.652 (0.625, 0.694)	0.674 (0.645, 0.705)	0.022 (-0.011, 0.047)	0.022	ns		UKB: + | AoU: ns	+ns
Sense organs	phecode_SO_387-21	Progressive high (degenerative) myopia		0.463 (0.421, 0.512)	0.539 (0.496, 0.579)	0.077 (0.033, 0.122)	0.077	+		165	0.586 (0.53, 0.644)	0.61 (0.544, 0.68)	0.022 (-0.044, 0.082)	0.022	ns		UKB: + | AoU: ns	+ns
Symptoms	phecode_SS_826-3	Raised antibody titer*		0.428 (0.401, 0.458)	0.864 (0.847, 0.884)	0.436 (0.402, 0.465)	0.436	+		1032	0.626 (0.605, 0.645)	0.647 (0.625, 0.682)	0.022 (-0.008, 0.051)	0.022	ns		UKB: + | AoU: ns	+ns
Symptoms	phecode_SS_840-64	Allergy to analgesic agent		0.616 (0.609, 0.623)	0.725 (0.717, 0.732)	0.109 (0.102, 0.118)	0.109	+		952	0.607 (0.588, 0.628)	0.629 (0.604, 0.651)	0.022 (0, 0.049)	0.022	ns		UKB: + | AoU: ns	+ns
Neoplasms	phecode_CA_100-1	Malignant neoplasm of the oral cavity		0.615 (0.577, 0.643)	0.656 (0.621, 0.691)	0.042 (0.014, 0.07)	0.042	+		160	0.703 (0.641, 0.766)	0.722 (0.658, 0.807)	0.021 (-0.051, 0.075)	0.021	ns		UKB: + | AoU: ns	+ns
Dermatological	phecode_DE_669	Neutrophilic and Eosinophilic dermatoses		0.626 (0.587, 0.67)	0.727 (0.686, 0.767)	0.102 (0.061, 0.143)	0.102	+		636	0.681 (0.655, 0.708)	0.702 (0.674, 0.73)	0.021 (-0.017, 0.06)	0.021	ns		UKB: + | AoU: ns	+ns
Dermatological	phecode_DE_681	Localized swelling, mass and lump of skin and subcutaneous tissue		0.484 (0.477, 0.491)	0.834 (0.829, 0.839)	0.35 (0.342, 0.358)	0.35	+		22243	0.551 (0.546, 0.557)	0.573 (0.567, 0.577)	0.021 (0.016, 0.027)	0.021	+		UKB: + | AoU: +	++
Genetic	phecode_GE_974-2	Hereditary corneal dystrophies		0.675 (0.65, 0.703)	0.701 (0.674, 0.729)	0.026 (0.007, 0.045)	0.026	+		379	0.752 (0.722, 0.783)	0.773 (0.747, 0.806)	0.021 (0, 0.039)	0.021	ns		UKB: + | AoU: ns	+ns
Mental	phecode_MB_288	Anxiety and anxiety disorders		0.543 (0.538, 0.548)	0.705 (0.7, 0.71)	0.162 (0.157, 0.167)	0.162	+		18190	0.577 (0.571, 0.581)	0.598 (0.588, 0.607)	0.021 (0.009, 0.033)	0.021	+		UKB: + | AoU: +	++
Neurological	phecode_NS_331-6	Migraine		0.624 (0.615, 0.633)	0.726 (0.717, 0.737)	0.102 (0.093, 0.109)	0.102	+		6412	0.648 (0.637, 0.657)	0.669 (0.655, 0.682)	0.021 (0.008, 0.036)	0.021	+		UKB: + | AoU: +	++
Sense organs	phecode_SO_374-5	Macular degeneration		0.741 (0.734, 0.748)	0.758 (0.751, 0.766)	0.017 (0.014, 0.021)	0.017	+		3043	0.764 (0.754, 0.774)	0.785 (0.774, 0.794)	0.021 (0.017, 0.025)	0.021	+		UKB: + | AoU: +	++
Sense organs	phecode_SO_386-1	Amblyopia		0.658 (0.644, 0.674)	0.695 (0.68, 0.714)	0.037 (0.02, 0.05)	0.037	+		316	0.589 (0.551, 0.633)	0.609 (0.569, 0.645)	0.021 (-0.014, 0.047)	0.021	ns		UKB: + | AoU: ns	+ns
Sense organs	phecode_SO_390-4	Impacted cerumen		0.513 (0.507, 0.521)	0.866 (0.863, 0.869)	0.352 (0.346, 0.359)	0.352	+		5079	0.641 (0.632, 0.652)	0.662 (0.651, 0.672)	0.021 (0.01, 0.033)	0.021	+		UKB: + | AoU: +	++
Cardiovascular	phecode_CV_426	Complications and ill-defined descriptions of heart disease		0.708 (0.7, 0.716)	0.773 (0.765, 0.78)	0.065 (0.057, 0.071)	0.065	+		15330	0.658 (0.651, 0.663)	0.677 (0.671, 0.684)	0.02 (0.015, 0.025)	0.02	+		UKB: + | AoU: +	++
Endocrine/Metab	phecode_EM_234	Other nutritional deficiencies		0.15 (0.137, 0.164)	0.782 (0.775, 0.79)	0.632 (0.614, 0.648)	0.632	+		17629	0.582 (0.577, 0.589)	0.602 (0.594, 0.611)	0.02 (0.012, 0.031)	0.02	+		UKB: + | AoU: +	++
Infections	phecode_ID_061	Influenza virus		0.553 (0.537, 0.57)	0.717 (0.701, 0.732)	0.164 (0.139, 0.184)	0.164	+		3330	0.569 (0.558, 0.582)	0.589 (0.57, 0.605)	0.02 (-0.006, 0.042)	0.02	ns		UKB: + | AoU: ns	+ns
Dermatological	phecode_DE_662	Rosacea		0.355 (0.342, 0.367)	0.822 (0.813, 0.83)	0.467 (0.45, 0.484)	0.467	+		1796	0.6 (0.582, 0.622)	0.62 (0.605, 0.636)	0.019 (-0.006, 0.04)	0.019	ns		UKB: + | AoU: ns	+ns
Endocrine/Metab	phecode_EM_232	Vitamin deficiencies		0.535 (0.529, 0.542)	0.75 (0.745, 0.756)	0.215 (0.206, 0.222)	0.215	+		14400	0.592 (0.585, 0.598)	0.611 (0.603, 0.617)	0.019 (0.011, 0.026)	0.019	+		UKB: + | AoU: +	++
Endocrine/Metab	phecode_EM_239	Hyperlipidemia		0.662 (0.658, 0.665)	0.708 (0.705, 0.71)	0.046 (0.044, 0.049)	0.046	+		16581	0.676 (0.671, 0.682)	0.696 (0.69, 0.702)	0.019 (0.015, 0.023)	0.019	+		UKB: + | AoU: +	++
Gastrointestinal	phecode_GI_527	Abdominal pain		0.535 (0.532, 0.539)	0.682 (0.678, 0.685)	0.146 (0.142, 0.151)	0.146	+		19089	0.567 (0.562, 0.571)	0.586 (0.579, 0.595)	0.019 (0.01, 0.029)	0.019	+		UKB: + | AoU: +	++
Genitourinary	phecode_GU_594-32	Stress incontinence		0.701 (0.69, 0.71)	0.782 (0.775, 0.789)	0.08 (0.072, 0.09)	0.08	+		3387	0.707 (0.698, 0.718)	0.726 (0.712, 0.743)	0.019 (0.007, 0.033)	0.019	+		UKB: + | AoU: +	++
Symptoms	phecode_SS_826	Other abnormal immunological findings in serum		0.452 (0.424, 0.478)	0.791 (0.768, 0.81)	0.338 (0.303, 0.367)	0.338	+		1993	0.573 (0.559, 0.589)	0.592 (0.575, 0.611)	0.019 (-0.001, 0.038)	0.019	ns		UKB: + | AoU: ns	+ns
Neoplasms	phecode_CA_136	Benign neoplasm of the digestive organs		0.596 (0.593, 0.599)	0.637 (0.634, 0.64)	0.041 (0.038, 0.044)	0.041	+		10803	0.654 (0.646, 0.661)	0.672 (0.665, 0.68)	0.018 (0.011, 0.025)	0.018	+		UKB: + | AoU: +	++
Cardiovascular	phecode_CV_438-6	Cerebral aneurysm		0.592 (0.557, 0.622)	0.676 (0.642, 0.704)	0.084 (0.042, 0.113)	0.084	+		123	0.654 (0.607, 0.721)	0.669 (0.597, 0.756)	0.018 (-0.075, 0.111)	0.018	ns		UKB: + | AoU: ns	+ns
Dermatological	phecode_DE_684-1	Alopecia		0.576 (0.562, 0.59)	0.862 (0.85, 0.873)	0.287 (0.27, 0.301)	0.287	+		3352	0.631 (0.618, 0.646)	0.649 (0.629, 0.666)	0.018 (-0.001, 0.038)	0.018	ns		UKB: + | AoU: ns	+ns
Endocrine/Metab	phecode_EM_239-2	Hyperglyceridemia		0.585 (0.565, 0.611)	0.739 (0.716, 0.762)	0.153 (0.124, 0.181)	0.153	+		9889	0.642 (0.636, 0.648)	0.66 (0.65, 0.67)	0.018 (0.005, 0.031)	0.018	+		UKB: + | AoU: +	++
Genitourinary	phecode_GU_603-6	Scrotal pain*		0.78 (0.767, 0.792)	0.95 (0.946, 0.954)	0.17 (0.158, 0.184)	0.17	+		825	0.828 (0.814, 0.84)	0.847 (0.833, 0.859)	0.018 (0.003, 0.032)	0.018	+		UKB: + | AoU: +	++
Sense organs	phecode_SO_369-4	Corneal degenerations		0.698 (0.67, 0.718)	0.721 (0.695, 0.74)	0.023 (0.013, 0.034)	0.023	+		772	0.69 (0.664, 0.712)	0.707 (0.68, 0.728)	0.018 (0.007, 0.024)	0.018	+		UKB: + | AoU: +	++
Symptoms	phecode_SS_848	Nonspecific abnormal findings of other body structures		0.563 (0.552, 0.575)	0.846 (0.838, 0.854)	0.282 (0.271, 0.294)	0.282	+		16745	0.624 (0.619, 0.629)	0.643 (0.634, 0.648)	0.018 (0.011, 0.025)	0.018	+		UKB: + | AoU: +	++
Neoplasms	phecode_CA_100	Malignant neoplasm of the head and neck		0.632 (0.614, 0.648)	0.667 (0.65, 0.685)	0.035 (0.021, 0.048)	0.035	+		298	0.707 (0.663, 0.751)	0.725 (0.669, 0.779)	0.017 (-0.023, 0.056)	0.017	ns		UKB: + | AoU: ns	+ns
Cardiovascular	phecode_CV_401	Hypertension		0.657 (0.655, 0.659)	0.689 (0.687, 0.692)	0.033 (0.031, 0.034)	0.033	+		16458	0.628 (0.623, 0.633)	0.645 (0.639, 0.651)	0.017 (0.013, 0.021)	0.017	+		UKB: + | AoU: +	++
Cardiovascular	phecode_CV_438-1	Aortic aneurysm and ectasia		0.795 (0.786, 0.803)	0.817 (0.808, 0.827)	0.022 (0.016, 0.028)	0.022	+		2426	0.782 (0.77, 0.791)	0.799 (0.788, 0.808)	0.017 (0.011, 0.023)	0.017	+		UKB: + | AoU: +	++
Endocrine/Metab	phecode_EM_232-4	Vitamin D deficiency		0.523 (0.515, 0.533)	0.778 (0.772, 0.786)	0.255 (0.247, 0.264)	0.255	+		12542	0.596 (0.59, 0.602)	0.614 (0.605, 0.62)	0.017 (0.01, 0.027)	0.017	+		UKB: + | AoU: +	++
Muscloskeletal	phecode_MS_705-3	Polymyalgia rheumatica		0.743 (0.732, 0.752)	0.761 (0.752, 0.77)	0.018 (0.013, 0.024)	0.018	+		310	0.78 (0.734, 0.811)	0.797 (0.75, 0.826)	0.017 (0.007, 0.026)	0.017	+		UKB: + | AoU: +	++
Cardiovascular	phecode_CV_401-1	Essential hypertension		0.656 (0.654, 0.658)	0.689 (0.687, 0.692)	0.033 (0.031, 0.034)	0.033	+		16185	0.625 (0.619, 0.63)	0.641 (0.635, 0.646)	0.016 (0.012, 0.02)	0.016	+		UKB: + | AoU: +	++
Dermatological	phecode_DE_666-1	Allergic urticaria		0.487 (0.453, 0.522)	0.784 (0.76, 0.811)	0.298 (0.255, 0.338)	0.298	+		222	0.583 (0.53, 0.636)	0.6 (0.526, 0.652)	0.016 (-0.074, 0.081)	0.016	ns		UKB: + | AoU: ns	+ns
Dermatological	phecode_DE_680	Epidermal thickening		0.566 (0.556, 0.576)	0.817 (0.81, 0.825)	0.251 (0.241, 0.263)	0.251	+		9446	0.648 (0.643, 0.658)	0.664 (0.654, 0.67)	0.016 (0.007, 0.023)	0.016	+		UKB: + | AoU: +	++
Mental	phecode_MB_308-4	Neurocognitive disorder*		0.73 (0.711, 0.749)	0.8 (0.782, 0.816)	0.07 (0.053, 0.087)	0.07	+		308	0.762 (0.723, 0.795)	0.777 (0.736, 0.809)	0.016 (-0.014, 0.039)	0.016	ns		UKB: + | AoU: ns	+ns
Muscloskeletal	phecode_MS_724	Other symptoms and disorders of the soft tissue		0.539 (0.534, 0.543)	0.717 (0.711, 0.721)	0.178 (0.172, 0.183)	0.178	+		21643	0.508 (0.502, 0.514)	0.524 (0.518, 0.529)	0.016 (0.009, 0.023)	0.016	+		UKB: + | AoU: +	++
Sense organs	phecode_SO_387	Disorders of refraction and accommodation		0.651 (0.642, 0.66)	0.67 (0.661, 0.679)	0.019 (0.014, 0.023)	0.019	+		6642	0.581 (0.573, 0.589)	0.596 (0.589, 0.608)	0.016 (0.012, 0.02)	0.016	+		UKB: + | AoU: +	++
Endocrine/Metab	phecode_EM_200-22	Uninodular goiter [single thyroid nodule]		0.617 (0.598, 0.638)	0.664 (0.643, 0.688)	0.047 (0.026, 0.063)	0.047	+		3213	0.649 (0.637, 0.66)	0.665 (0.647, 0.678)	0.015 (-0.002, 0.031)	0.015	ns		UKB: + | AoU: ns	+ns
Gastrointestinal	phecode_GI_523-4	Diverticulitis		0.595 (0.581, 0.61)	0.781 (0.768, 0.795)	0.187 (0.165, 0.202)	0.187	+		1417	0.679 (0.664, 0.699)	0.694 (0.677, 0.715)	0.015 (-0.007, 0.037)	0.015	ns		UKB: + | AoU: ns	+ns
Genitourinary	phecode_GU_592-1	Cystitis		0.63 (0.622, 0.638)	0.761 (0.754, 0.768)	0.131 (0.123, 0.141)	0.131	+		6540	0.632 (0.624, 0.64)	0.647 (0.635, 0.659)	0.015 (0.003, 0.028)	0.015	+		UKB: + | AoU: +	++
Genitourinary	phecode_GU_617	Noninflammatory disorders of cervix		0.598 (0.58, 0.616)	0.624 (0.609, 0.643)	0.025 (0.009, 0.042)	0.025	+		3207	0.56 (0.548, 0.571)	0.574 (0.558, 0.591)	0.015 (0, 0.025)	0.015	ns		UKB: + | AoU: ns	+ns
Mental	phecode_MB_284-1	Suicidal ideations		0.572 (0.546, 0.599)	0.935 (0.927, 0.942)	0.363 (0.336, 0.387)	0.363	+		2361	0.662 (0.648, 0.675)	0.677 (0.656, 0.696)	0.015 (-0.01, 0.04)	0.015	ns		UKB: + | AoU: ns	+ns
Sense organs	phecode_SO_371	Cataract		0.737 (0.734, 0.74)	0.748 (0.745, 0.751)	0.011 (0.01, 0.013)	0.011	+		8488	0.758 (0.752, 0.764)	0.773 (0.768, 0.779)	0.015 (0.012, 0.017)	0.015	+		UKB: + | AoU: +	++
Endocrine/Metab	phecode_EM_200	Disorders of thyroid gland		0.658 (0.654, 0.663)	0.688 (0.684, 0.692)	0.03 (0.027, 0.033)	0.03	+		8673	0.625 (0.616, 0.633)	0.64 (0.632, 0.647)	0.014 (0.008, 0.022)	0.014	+		UKB: + | AoU: +	++
Genitourinary	phecode_GU_592-11	Acute cystitis		0.659 (0.641, 0.68)	0.871 (0.855, 0.887)	0.212 (0.192, 0.236)	0.212	+		5398	0.644 (0.635, 0.651)	0.659 (0.64, 0.674)	0.014 (-0.002, 0.029)	0.014	ns		UKB: + | AoU: ns	+ns
Sense organs	phecode_SO_372	Disorders of lens (excluding cataracts)		0.671 (0.643, 0.701)	0.753 (0.723, 0.783)	0.082 (0.057, 0.11)	0.082	+		8483	0.758 (0.752, 0.764)	0.773 (0.765, 0.779)	0.014 (0.007, 0.02)	0.014	+		UKB: + | AoU: +	++
Cardiovascular	phecode_CV_438-12	Thoracic aneurysm		0.698 (0.674, 0.721)	0.728 (0.703, 0.751)	0.029 (0.01, 0.049)	0.029	+		1809	0.771 (0.754, 0.782)	0.784 (0.768, 0.8)	0.013 (0, 0.027)	0.013	ns		UKB: + | AoU: ns	+ns
Endocrine/Metab	phecode_EM_239-3	Mixed hyperlipidemia		0.559 (0.529, 0.59)	0.714 (0.687, 0.745)	0.156 (0.123, 0.196)	0.156	+		9131	0.659 (0.653, 0.664)	0.671 (0.66, 0.681)	0.013 (0.001, 0.025)	0.013	+		UKB: + | AoU: +	++
Genitourinary	phecode_GU_597-1	Urethral stricture		0.641 (0.63, 0.653)	0.702 (0.692, 0.713)	0.062 (0.053, 0.072)	0.062	+		287	0.783 (0.753, 0.817)	0.795 (0.758, 0.842)	0.013 (-0.026, 0.05)	0.013	ns		UKB: + | AoU: ns	+ns
Genitourinary	phecode_GU_610	Benign mammary dysplasias		0.583 (0.567, 0.603)	0.656 (0.636, 0.675)	0.072 (0.054, 0.094)	0.072	+		2507	0.54 (0.526, 0.555)	0.552 (0.529, 0.575)	0.013 (-0.021, 0.037)	0.013	ns		UKB: + | AoU: ns	+ns
Muscloskeletal	phecode_MS_708-11	Generalized osteoarthritis		0.637 (0.614, 0.667)	0.795 (0.775, 0.816)	0.157 (0.131, 0.195)	0.157	+		2300	0.707 (0.695, 0.718)	0.719 (0.706, 0.732)	0.013 (-0.001, 0.026)	0.013	ns		UKB: + | AoU: ns	+ns
Sense organs	phecode_SO_371-3	Nuclear cataract		0.741 (0.736, 0.745)	0.759 (0.755, 0.765)	0.018 (0.016, 0.021)	0.018	+		6009	0.744 (0.738, 0.749)	0.757 (0.751, 0.762)	0.013 (0.01, 0.016)	0.013	+		UKB: + | AoU: +	++
Neoplasms	phecode_CA_103	Malignant neoplasm of the skin		0.665 (0.661, 0.669)	0.676 (0.672, 0.68)	0.011 (0.009, 0.013)	0.011	+		3601	0.747 (0.736, 0.757)	0.759 (0.747, 0.771)	0.012 (0.009, 0.016)	0.012	+		UKB: + | AoU: +	++
Neoplasms	phecode_CA_148-16	Benign neoplasm of choroid		0.551 (0.511, 0.601)	0.758 (0.73, 0.794)	0.207 (0.155, 0.248)	0.207	+		274	0.707 (0.673, 0.742)	0.721 (0.673, 0.764)	0.012 (-0.027, 0.048)	0.012	ns		UKB: + | AoU: ns	+ns
Genitourinary	phecode_GU_602-1	Benign prostatic hyperplasia		0.682 (0.678, 0.686)	0.708 (0.703, 0.712)	0.026 (0.023, 0.028)	0.026	+		4218	0.738 (0.728, 0.748)	0.75 (0.742, 0.759)	0.012 (0.008, 0.016)	0.012	+		UKB: + | AoU: +	++
Neurological	phecode_NS_331	Headache		0.519 (0.513, 0.524)	0.721 (0.716, 0.726)	0.202 (0.195, 0.209)	0.202	+		14996	0.587 (0.583, 0.596)	0.599 (0.59, 0.607)	0.012 (0.001, 0.022)	0.012	+		UKB: + | AoU: +	++
Sense organs	phecode_SO_387-2	Myopia		0.604 (0.589, 0.615)	0.635 (0.621, 0.646)	0.031 (0.02, 0.04)	0.031	+		3533	0.527 (0.511, 0.54)	0.538 (0.523, 0.552)	0.012 (0.001, 0.023)	0.012	+		UKB: + | AoU: +	++
Neoplasms	phecode_CA_136-42	Benign neoplasm of rectum and anus		0.595 (0.589, 0.601)	0.632 (0.625, 0.638)	0.037 (0.032, 0.042)	0.037	+		4619	0.603 (0.592, 0.611)	0.614 (0.601, 0.623)	0.011 (-0.002, 0.025)	0.011	ns		UKB: + | AoU: ns	+ns
Dermatological	phecode_DE_670	Seborrheic keratosis		0.62 (0.609, 0.631)	0.658 (0.648, 0.669)	0.038 (0.029, 0.047)	0.038	+		6789	0.689 (0.681, 0.697)	0.7 (0.691, 0.71)	0.011 (0.005, 0.016)	0.011	+		UKB: + | AoU: +	++
Endocrine/Metab	phecode_EM_239-11	Pure hypercholesterolemia		0.664 (0.661, 0.667)	0.713 (0.71, 0.715)	0.048 (0.046, 0.051)	0.048	+		6920	0.658 (0.65, 0.666)	0.67 (0.662, 0.678)	0.011 (0.004, 0.018)	0.011	+		UKB: + | AoU: +	++
Gastrointestinal	phecode_GI_502-16	Loss of teeth and edentulism		0.504 (0.451, 0.566)	0.593 (0.527, 0.668)	0.089 (0.015, 0.16)	0.089	+		1128	0.598 (0.58, 0.614)	0.609 (0.577, 0.632)	0.011 (-0.017, 0.04)	0.011	ns		UKB: + | AoU: ns	+ns
Genitourinary	phecode_GU_626-2	Dysmenorrhea		0.886 (0.875, 0.899)	0.905 (0.895, 0.915)	0.018 (0.01, 0.026)	0.018	+		1100	0.78 (0.768, 0.793)	0.791 (0.776, 0.806)	0.011 (0.006, 0.017)	0.011	+		UKB: + | AoU: +	++
Neurological	phecode_NS_328-11	Alzheimer's disease		0.806 (0.796, 0.819)	0.816 (0.806, 0.828)	0.01 (0.004, 0.015)	0.01	+		389	0.869 (0.847, 0.886)	0.88 (0.858, 0.895)	0.011 (0.005, 0.019)	0.011	+		UKB: + | AoU: +	++
Sense organs	phecode_SO_361-9	Ectropion of eyelid		0.757 (0.738, 0.776)	0.774 (0.754, 0.793)	0.018 (0.003, 0.032)	0.018	+		894	0.731 (0.712, 0.76)	0.741 (0.719, 0.766)	0.011 (-0.004, 0.026)	0.011	ns		UKB: + | AoU: ns	+ns
Cardiovascular	phecode_CV_413-12	Mitral valve prolapse*		0.65 (0.623, 0.679)	0.686 (0.66, 0.715)	0.036 (0.015, 0.056)	0.036	+		425	0.701 (0.665, 0.733)	0.709 (0.671, 0.749)	0.01 (-0.023, 0.037)	0.01	ns		UKB: + | AoU: ns	+ns
Genetic	phecode_GE_967	Genetic disorders of vitamin and mineral metabolism		0.482 (0.402, 0.545)	0.868 (0.836, 0.899)	0.385 (0.312, 0.462)	0.385	+		145	0.569 (0.513, 0.632)	0.579 (0.513, 0.652)	0.01 (-0.059, 0.09)	0.01	ns		UKB: + | AoU: ns	+ns
Gastrointestinal	phecode_GI_556-8	Nonspecific abnormal findings in stool contents		0.519 (0.512, 0.525)	0.768 (0.762, 0.776)	0.249 (0.24, 0.259)	0.249	+		637	0.62 (0.591, 0.65)	0.631 (0.594, 0.664)	0.01 (-0.02, 0.035)	0.01	ns		UKB: + | AoU: ns	+ns
Genitourinary	phecode_GU_602	Disorders of prostate		0.676 (0.67, 0.68)	0.702 (0.697, 0.707)	0.026 (0.024, 0.029)	0.026	+		4781	0.743 (0.733, 0.752)	0.753 (0.745, 0.761)	0.01 (0.006, 0.014)	0.01	+		UKB: + | AoU: +	++
Genitourinary	phecode_GU_626-16	Excessive menstruation		0.869 (0.866, 0.874)	0.882 (0.878, 0.887)	0.013 (0.011, 0.015)	0.013	+		2351	0.725 (0.713, 0.732)	0.734 (0.723, 0.742)	0.01 (0.007, 0.012)	0.01	+		UKB: + | AoU: +	++
Sense organs	phecode_SO_374-6	Peripheral retinal degeneration		0.491 (0.434, 0.552)	0.544 (0.49, 0.592)	0.053 (0.008, 0.113)	0.053	+		868	0.59 (0.562, 0.617)	0.599 (0.565, 0.63)	0.01 (-0.022, 0.043)	0.01	ns		UKB: + | AoU: ns	+ns
Neoplasms	phecode_CA_148-2	Benign neoplasm of meninges (Meningioma)		0.636 (0.612, 0.66)	0.659 (0.633, 0.688)	0.023 (0.001, 0.043)	0.023	+		372	0.696 (0.658, 0.749)	0.705 (0.662, 0.742)	0.009 (-0.02, 0.04)	0.009	ns		UKB: + | AoU: ns	+ns
Endocrine/Metab	phecode_EM_200-2	Goiter		0.645 (0.633, 0.654)	0.684 (0.672, 0.696)	0.04 (0.03, 0.05)	0.04	+		4269	0.636 (0.625, 0.648)	0.645 (0.63, 0.657)	0.009 (-0.005, 0.022)	0.009	ns		UKB: + | AoU: ns	+ns
Genitourinary	phecode_GU_626	Disorders of menstruation and other abnormal bleeding from female genital tract		0.817 (0.811, 0.823)	0.837 (0.83, 0.842)	0.019 (0.017, 0.022)	0.019	+		6181	0.701 (0.693, 0.709)	0.711 (0.702, 0.718)	0.009 (0.007, 0.012)	0.009	+		UKB: + | AoU: +	++
Genitourinary	phecode_GU_626-13	Irregular menstrual cycle		0.861 (0.856, 0.867)	0.89 (0.884, 0.897)	0.029 (0.025, 0.033)	0.029	+		4347	0.773 (0.767, 0.779)	0.781 (0.774, 0.788)	0.009 (0.006, 0.011)	0.009	+		UKB: + | AoU: +	++
Sense organs	phecode_SO_365	Disorders of the orbit		0.538 (0.496, 0.579)	0.693 (0.646, 0.735)	0.155 (0.103, 0.207)	0.155	+		9224	0.575 (0.566, 0.583)	0.584 (0.576, 0.593)	0.009 (0, 0.018)	0.009	ns		UKB: + | AoU: ns	+ns
Neoplasms	phecode_CA_136-4	Benign neoplasm of colon, rectum, anus and anal canal		0.601 (0.596, 0.604)	0.631 (0.626, 0.635)	0.03 (0.027, 0.034)	0.03	+		10257	0.657 (0.649, 0.665)	0.665 (0.657, 0.673)	0.008 (0, 0.014)	0.008	ns		UKB: + | AoU: ns	+ns
Congenital	phecode_CM_758-1	Congenital malformations of intestine		0.574 (0.535, 0.626)	0.62 (0.577, 0.663)	0.046 (0.004, 0.095)	0.046	+		500	0.656 (0.627, 0.694)	0.663 (0.622, 0.701)	0.008 (-0.045, 0.052)	0.008	ns		UKB: + | AoU: ns	+ns
Dermatological	phecode_DE_675	Atrophic conditions of skin		0.693 (0.676, 0.707)	0.812 (0.799, 0.829)	0.119 (0.107, 0.133)	0.119	+		971	0.691 (0.671, 0.715)	0.699 (0.668, 0.725)	0.008 (-0.013, 0.032)	0.008	ns		UKB: + | AoU: ns	+ns
Gastrointestinal	phecode_GI_525-1	Celiac disease		0.543 (0.525, 0.561)	0.637 (0.618, 0.656)	0.094 (0.077, 0.118)	0.094	+		308	0.605 (0.567, 0.648)	0.612 (0.57, 0.663)	0.008 (-0.053, 0.088)	0.008	ns		UKB: + | AoU: ns	+ns
Muscloskeletal	phecode_MS_700	Diffuse diseases of connective tissue		0.639 (0.625, 0.654)	0.73 (0.716, 0.745)	0.091 (0.073, 0.104)	0.091	+		19526	0.563 (0.558, 0.568)	0.571 (0.563, 0.579)	0.008 (-0.002, 0.016)	0.008	ns		UKB: + | AoU: ns	+ns
Respiratory	phecode_RE_463-3	Vasomotor rhinitis*		0.414 (0.344, 0.493)	0.862 (0.84, 0.892)	0.448 (0.376, 0.516)	0.448	+		442	0.697 (0.661, 0.729)	0.702 (0.669, 0.73)	0.007 (-0.044, 0.048)	0.007	ns		UKB: + | AoU: ns	+ns
Respiratory	phecode_RE_475	Asthma		0.533 (0.528, 0.538)	0.663 (0.658, 0.667)	0.13 (0.125, 0.135)	0.13	+		7080	0.577 (0.567, 0.586)	0.584 (0.574, 0.597)	0.007 (-0.008, 0.024)	0.007	ns		UKB: + | AoU: ns	+ns
Sense organs	phecode_SO_366-2	Conjunctival degenerations and deposits		0.413 (0.357, 0.475)	0.874 (0.856, 0.896)	0.462 (0.402, 0.518)	0.462	+		378	0.609 (0.578, 0.638)	0.614 (0.577, 0.651)	0.007 (-0.031, 0.047)	0.007	ns		UKB: + | AoU: ns	+ns
Sense organs	phecode_SO_387-3	Astigmatism		0.679 (0.666, 0.693)	0.688 (0.675, 0.701)	0.009 (0.001, 0.017)	0.009	+		4457	0.62 (0.61, 0.63)	0.627 (0.617, 0.638)	0.007 (0.003, 0.01)	0.007	+		UKB: + | AoU: +	++
Symptoms	phecode_SS_840-61	Allergy to other anti-infective agents		0.596 (0.591, 0.6)	0.656 (0.652, 0.66)	0.06 (0.056, 0.065)	0.06	+		887	0.585 (0.56, 0.605)	0.592 (0.57, 0.616)	0.007 (-0.032, 0.045)	0.007	ns		UKB: + | AoU: ns	+ns
Neoplasms	phecode_CA_104	Malignant sarcoma-related cancers		0.593 (0.576, 0.611)	0.618 (0.599, 0.635)	0.024 (0.005, 0.041)	0.024	+		5552	0.636 (0.628, 0.645)	0.642 (0.631, 0.655)	0.006 (-0.003, 0.014)	0.006	ns		UKB: + | AoU: ns	+ns
Neoplasms	phecode_CA_136-41	Benign neoplasm of the colon		0.614 (0.61, 0.618)	0.642 (0.638, 0.646)	0.028 (0.025, 0.031)	0.028	+		8385	0.688 (0.681, 0.694)	0.694 (0.687, 0.701)	0.006 (-0.001, 0.013)	0.006	ns		UKB: + | AoU: ns	+ns
Dermatological	phecode_DE_684	Diseases of hair and hair follicles		0.58 (0.565, 0.592)	0.864 (0.854, 0.875)	0.284 (0.271, 0.296)	0.284	+		3759	0.642 (0.634, 0.652)	0.648 (0.623, 0.664)	0.006 (-0.02, 0.027)	0.006	ns		UKB: + | AoU: ns	+ns
Endocrine/Metab	phecode_EM_244	Disorders of lipoprotein metabolism and other lipidemias		0.633 (0.615, 0.651)	0.737 (0.721, 0.754)	0.104 (0.08, 0.128)	0.104	+		1363	0.598 (0.583, 0.621)	0.603 (0.583, 0.628)	0.006 (-0.019, 0.025)	0.006	ns		UKB: + | AoU: ns	+ns
Genitourinary	phecode_GU_592-2	Urethritis		0.558 (0.503, 0.615)	0.714 (0.673, 0.753)	0.156 (0.08, 0.215)	0.156	+		499	0.598 (0.566, 0.647)	0.604 (0.566, 0.639)	0.006 (-0.048, 0.057)	0.006	ns		UKB: + | AoU: ns	+ns
Sense organs	phecode_SO_376-1	Vitreous degeneration		0.593 (0.582, 0.605)	0.891 (0.887, 0.896)	0.298 (0.287, 0.31)	0.298	+		4026	0.693 (0.683, 0.704)	0.7 (0.688, 0.713)	0.006 (-0.007, 0.02)	0.006	ns		UKB: + | AoU: ns	+ns
Sense organs	phecode_SO_390-6	Perichondritis and chondritis of pinna		0.652 (0.625, 0.678)	0.749 (0.728, 0.767)	0.097 (0.067, 0.124)	0.097	+		116	0.751 (0.696, 0.812)	0.759 (0.706, 0.814)	0.006 (-0.039, 0.044)	0.006	ns		UKB: + | AoU: ns	+ns
Sense organs	phecode_SO_396-3	Mixed conductive and sensorineural hearing loss		0.594 (0.551, 0.63)	0.732 (0.691, 0.767)	0.138 (0.088, 0.181)	0.138	+		833	0.691 (0.67, 0.715)	0.697 (0.665, 0.725)	0.006 (-0.032, 0.041)	0.006	ns		UKB: + | AoU: ns	+ns
Sense organs	phecode_SO_396-8	Bilateral hearing loss		0.623 (0.603, 0.64)	0.73 (0.709, 0.748)	0.107 (0.086, 0.125)	0.107	+		5152	0.749 (0.741, 0.758)	0.755 (0.742, 0.765)	0.006 (-0.01, 0.014)	0.006	ns		UKB: + | AoU: ns	+ns
Neoplasms	phecode_CA_107	Malignant neoplasm of male genitalia		0.682 (0.676, 0.688)	0.686 (0.68, 0.692)	0.004 (0.003, 0.006)	0.004	+		1885	0.747 (0.73, 0.763)	0.751 (0.735, 0.766)	0.005 (0.002, 0.008)	0.005	+		UKB: + | AoU: +	++
Neoplasms	phecode_CA_107-2	Malignant neoplasm of the prostate		0.686 (0.681, 0.692)	0.69 (0.685, 0.696)	0.004 (0.002, 0.006)	0.004	+		1242	0.758 (0.743, 0.771)	0.762 (0.747, 0.775)	0.005 (0.001, 0.008)	0.005	+		UKB: + | AoU: +	++
Neoplasms	phecode_CA_139	Benign sarcoma-related cancers		0.528 (0.52, 0.537)	0.602 (0.593, 0.609)	0.073 (0.062, 0.085)	0.073	+		8853	0.603 (0.595, 0.61)	0.608 (0.594, 0.618)	0.005 (-0.007, 0.016)	0.005	ns		UKB: + | AoU: ns	+ns
Genitourinary	phecode_GU_626-1	Irregular menstrual cycle/bleeding		0.862 (0.858, 0.866)	0.877 (0.873, 0.881)	0.015 (0.012, 0.017)	0.015	+		4730	0.775 (0.769, 0.782)	0.78 (0.774, 0.787)	0.005 (0.003, 0.007)	0.005	+		UKB: + | AoU: +	++
Infections	phecode_ID_089-1	Bacterial infections		0.597 (0.592, 0.602)	0.681 (0.677, 0.685)	0.083 (0.079, 0.088)	0.083	+		15798	0.555 (0.547, 0.562)	0.56 (0.552, 0.568)	0.005 (-0.008, 0.02)	0.005	ns		UKB: + | AoU: ns	+ns
Respiratory	phecode_RE_460-1	Acute upper respiratory infection		0.343 (0.337, 0.348)	0.857 (0.854, 0.86)	0.515 (0.509, 0.519)	0.515	+		16326	0.579 (0.573, 0.585)	0.584 (0.576, 0.591)	0.005 (-0.005, 0.015)	0.005	ns		UKB: + | AoU: ns	+ns
Neoplasms	phecode_CA_104-3	Malignant neoplasm of connective and soft tissue		0.578 (0.546, 0.603)	0.618 (0.592, 0.644)	0.04 (0.017, 0.068)	0.04	+		1549	0.708 (0.688, 0.732)	0.711 (0.693, 0.733)	0.004 (-0.014, 0.024)	0.004	ns		UKB: + | AoU: ns	+ns
Gastrointestinal	phecode_GI_520-11	Inguinal hernia		0.789 (0.785, 0.793)	0.791 (0.788, 0.795)	0.002 (0.002, 0.004)	0.002	+		2018	0.783 (0.771, 0.795)	0.787 (0.775, 0.799)	0.004 (0.002, 0.006)	0.004	+		UKB: + | AoU: +	++
Genitourinary	phecode_GU_616-1	Endometrial hyperplasia		0.548 (0.522, 0.575)	0.607 (0.571, 0.64)	0.058 (0.02, 0.093)	0.058	+		294	0.549 (0.509, 0.586)	0.552 (0.5, 0.596)	0.004 (-0.064, 0.083)	0.004	ns		UKB: + | AoU: ns	+ns
Genitourinary	phecode_GU_591	Urinary tract infection [UTI]		0.621 (0.616, 0.626)	0.733 (0.729, 0.737)	0.113 (0.108, 0.117)	0.113	+		9749	0.604 (0.598, 0.61)	0.608 (0.599, 0.617)	0.003 (-0.006, 0.012)	0.003	ns		UKB: + | AoU: ns	+ns
Genitourinary	phecode_GU_594-31	Urge incontinence		0.592 (0.578, 0.604)	0.901 (0.896, 0.907)	0.31 (0.298, 0.323)	0.31	+		3658	0.715 (0.706, 0.727)	0.718 (0.707, 0.73)	0.003 (-0.011, 0.019)	0.003	ns		UKB: + | AoU: ns	+ns
Mental	phecode_MB_280-8	Psychoactive substance abuse		0.594 (0.586, 0.602)	0.732 (0.724, 0.74)	0.138 (0.129, 0.148)	0.138	+		5612	0.664 (0.654, 0.673)	0.667 (0.657, 0.68)	0.003 (-0.014, 0.02)	0.003	ns		UKB: + | AoU: ns	+ns
Muscloskeletal	phecode_MS_721-4	Calcium deposits in tendon and bursa		0.583 (0.552, 0.616)	0.654 (0.625, 0.69)	0.07 (0.034, 0.11)	0.07	+		352	0.642 (0.611, 0.676)	0.644 (0.6, 0.692)	0.003 (-0.06, 0.059)	0.003	ns		UKB: + | AoU: ns	+ns
Muscloskeletal	phecode_MS_722-4	Palmar fascial fibromatosis [Dupuytren]		0.679 (0.669, 0.687)	0.712 (0.702, 0.721)	0.033 (0.028, 0.038)	0.033	+		518	0.749 (0.722, 0.77)	0.752 (0.728, 0.783)	0.003 (-0.013, 0.019)	0.003	ns		UKB: + | AoU: ns	+ns
Symptoms	phecode_SS_823	Abnormal serum enzyme levels		0.495 (0.486, 0.509)	0.833 (0.824, 0.84)	0.338 (0.323, 0.352)	0.338	+		8237	0.626 (0.618, 0.634)	0.629 (0.621, 0.64)	0.003 (-0.007, 0.011)	0.003	ns		UKB: + | AoU: ns	+ns
Gastrointestinal	phecode_GI_554-2	Cyst and pseudocyst of pancreas		0.613 (0.591, 0.638)	0.681 (0.656, 0.709)	0.068 (0.04, 0.105)	0.068	+		1010	0.714 (0.692, 0.736)	0.716 (0.693, 0.738)	0.002 (-0.032, 0.028)	0.002	ns		UKB: + | AoU: ns	+ns
Pregnancy	phecode_PP_900-1	Spontaneous abortion		0.955 (0.948, 0.963)	0.964 (0.956, 0.973)	0.009 (0.003, 0.015)	0.009	+		947	0.831 (0.822, 0.839)	0.833 (0.824, 0.841)	0.002 (0, 0.004)	0.002	ns		UKB: + | AoU: ns	+ns
Mental	phecode_MB_280-11	Alcohol abuse and dependence		0.609 (0.601, 0.619)	0.722 (0.712, 0.73)	0.113 (0.105, 0.121)	0.113	+		4214	0.632 (0.622, 0.643)	0.633 (0.622, 0.647)	0.001 (-0.015, 0.016)	0.001	ns		UKB: + | AoU: ns	+ns
Muscloskeletal	phecode_MS_712-3	Articular cartilage disorder		0.607 (0.573, 0.635)	0.709 (0.686, 0.732)	0.103 (0.066, 0.131)	0.103	+		2763	0.636 (0.622, 0.652)	0.636 (0.617, 0.661)	0.001 (-0.024, 0.034)	0.001	ns		UKB: + | AoU: ns	+ns
Respiratory	phecode_RE_460	Respiratory infection		0.514 (0.511, 0.517)	0.806 (0.803, 0.809)	0.292 (0.288, 0.296)	0.292	+		17319	0.56 (0.554, 0.566)	0.561 (0.553, 0.569)	0.001 (-0.011, 0.013)	0.001	ns		UKB: + | AoU: ns	+ns
Genetic	phecode_GE_970	Hemoglobinopathies		0.376 (0.335, 0.411)	0.648 (0.615, 0.678)	0.272 (0.229, 0.309)	0.272	+		721	0.568 (0.531, 0.601)	0.568 (0.531, 0.595)	0 (-0.053, 0.045)	0	ns		UKB: + | AoU: ns	+ns
Genitourinary	phecode_GU_621-1	Dysplasia of cervix		0.722 (0.7, 0.745)	0.766 (0.741, 0.785)	0.045 (0.02, 0.064)	0.045	+		1016	0.654 (0.634, 0.673)	0.653 (0.633, 0.676)	0 (-0.018, 0.017)	0	ns		UKB: + | AoU: ns	+ns
Mental	phecode_MB_299	Mental disorder, not otherwise specified		0.478 (0.451, 0.501)	0.793 (0.77, 0.816)	0.315 (0.28, 0.346)	0.315	+		21316	0.551 (0.546, 0.556)	0.551 (0.541, 0.562)	0 (-0.011, 0.013)	0	ns		UKB: + | AoU: ns	+ns
Sense organs	phecode_SO_366-21	Pinguecula		0.392 (0.332, 0.448)	0.872 (0.851, 0.896)	0.481 (0.42, 0.552)	0.481	+		278	0.611 (0.558, 0.652)	0.611 (0.56, 0.657)	0 (-0.04, 0.06)	0	ns		UKB: + | AoU: ns	+ns
Sense organs	phecode_SO_374-7	Non-degenerative maculopathy		0.644 (0.62, 0.669)	0.902 (0.894, 0.911)	0.258 (0.233, 0.279)	0.258	+		1528	0.764 (0.751, 0.774)	0.763 (0.747, 0.78)	0 (-0.022, 0.018)	0	ns		UKB: + | AoU: ns	+ns
Dermatological	phecode_DE_682-2	Pilonidal cyst		0.653 (0.619, 0.694)	0.735 (0.692, 0.783)	0.082 (0.048, 0.114)	0.082	+		220	0.675 (0.63, 0.718)	0.671 (0.614, 0.741)	-0.001 (-0.072, 0.055)	-0.001	ns		UKB: + | AoU: ns	+ns
Endocrine/Metab	phecode_EM_230-1	Protein-calorie malnutrition		0.616 (0.586, 0.653)	0.746 (0.717, 0.779)	0.129 (0.094, 0.164)	0.129	+		17627	0.582 (0.577, 0.589)	0.581 (0.576, 0.588)	-0.001 (-0.008, 0.008)	-0.001	ns		UKB: + | AoU: ns	+ns
Neoplasms	phecode_CA_130	Cancer (solid tumor, excluding BCC)		0.64 (0.637, 0.642)	0.648 (0.645, 0.651)	0.008 (0.007, 0.01)	0.008	+		9148	0.694 (0.686, 0.7)	0.692 (0.686, 0.698)	-0.002 (-0.006, 0.002)	-0.002	ns		UKB: + | AoU: ns	+ns
Genitourinary	phecode_GU_616	Disorders of uterus, except cervix		0.566 (0.553, 0.578)	0.6 (0.589, 0.613)	0.034 (0.022, 0.05)	0.034	+		2103	0.612 (0.595, 0.628)	0.611 (0.592, 0.63)	-0.002 (-0.02, 0.019)	-0.002	ns		UKB: + | AoU: ns	+ns
Respiratory	phecode_RE_495-1	Solitary pulmonary nodule		0.551 (0.49, 0.607)	0.907 (0.889, 0.924)	0.356 (0.3, 0.417)	0.356	+		5147	0.675 (0.665, 0.685)	0.673 (0.66, 0.69)	-0.002 (-0.019, 0.01)	-0.002	ns		UKB: + | AoU: ns	+ns
Sense organs	phecode_SO_374-71	Puckering of macula		0.629 (0.595, 0.659)	0.902 (0.888, 0.914)	0.272 (0.245, 0.305)	0.272	+		1376	0.773 (0.76, 0.786)	0.77 (0.748, 0.791)	-0.002 (-0.024, 0.019)	-0.002	ns		UKB: + | AoU: ns	+ns
Dermatological	phecode_DE_675-1	Circumscribed scleroderma		0.696 (0.681, 0.713)	0.817 (0.803, 0.833)	0.122 (0.108, 0.138)	0.122	+		436	0.764 (0.739, 0.792)	0.761 (0.711, 0.788)	-0.003 (-0.048, 0.026)	-0.003	ns		UKB: + | AoU: ns	+ns
Respiratory	phecode_RE_465-2	Chronic Pharyngitis		0.463 (0.454, 0.472)	0.881 (0.876, 0.886)	0.418 (0.408, 0.427)	0.418	+		858	0.628 (0.603, 0.653)	0.625 (0.597, 0.653)	-0.003 (-0.041, 0.037)	-0.003	ns		UKB: + | AoU: ns	+ns
Symptoms	phecode_SS_819	General symptoms and other findings		0.6 (0.596, 0.603)	0.713 (0.71, 0.717)	0.113 (0.11, 0.117)	0.113	+		23351	0.555 (0.549, 0.559)	0.551 (0.546, 0.557)	-0.003 (-0.009, 0.003)	-0.003	ns		UKB: + | AoU: ns	+ns
Genitourinary	phecode_GU_612-8	Other specified disorders of breast		0.507 (0.471, 0.549)	0.623 (0.575, 0.662)	0.116 (0.061, 0.173)	0.116	+		2248	0.64 (0.624, 0.658)	0.634 (0.6, 0.657)	-0.004 (-0.042, 0.014)	-0.004	ns		UKB: + | AoU: ns	+ns
Genitourinary	phecode_GU_621	Dysplasia of female genital organs		0.697 (0.675, 0.723)	0.744 (0.723, 0.765)	0.047 (0.023, 0.069)	0.047	+		1072	0.643 (0.621, 0.665)	0.639 (0.616, 0.666)	-0.004 (-0.031, 0.017)	-0.004	ns		UKB: + | AoU: ns	+ns
Genitourinary	phecode_GU_625	Pain and other symptoms associated with female genital organs		0.604 (0.591, 0.617)	0.789 (0.778, 0.8)	0.184 (0.168, 0.202)	0.184	+		7076	0.611 (0.602, 0.619)	0.607 (0.593, 0.62)	-0.004 (-0.016, 0.012)	-0.004	ns		UKB: + | AoU: ns	+ns
Mental	phecode_MB_280-1	Alcohol use disorders		0.597 (0.59, 0.605)	0.711 (0.704, 0.718)	0.114 (0.107, 0.121)	0.114	+		4536	0.629 (0.618, 0.639)	0.624 (0.614, 0.636)	-0.004 (-0.022, 0.013)	-0.004	ns		UKB: + | AoU: ns	+ns
Genitourinary	phecode_GU_618-3	Atrophic vaginitis		0.526 (0.517, 0.538)	0.775 (0.765, 0.784)	0.249 (0.234, 0.263)	0.249	+		2382	0.712 (0.7, 0.721)	0.705 (0.683, 0.721)	-0.006 (-0.022, 0.013)	-0.006	ns		UKB: + | AoU: ns	+ns
Infections	phecode_ID_084	Parasites		0.534 (0.508, 0.562)	0.704 (0.68, 0.73)	0.17 (0.135, 0.205)	0.17	+		1264	0.62 (0.6, 0.639)	0.613 (0.589, 0.647)	-0.006 (-0.041, 0.031)	-0.006	ns		UKB: + | AoU: ns	+ns
Neurological	phecode_NS_329-5	Mild cognitive impairment		0.708 (0.678, 0.736)	0.926 (0.916, 0.937)	0.217 (0.195, 0.245)	0.217	+		305	0.763 (0.728, 0.795)	0.756 (0.726, 0.786)	-0.006 (-0.052, 0.03)	-0.006	ns		UKB: + | AoU: ns	+ns
Symptoms	phecode_SS_809	Pain		0.469 (0.464, 0.473)	0.813 (0.81, 0.816)	0.344 (0.338, 0.349)	0.344	+		21687	0.525 (0.519, 0.532)	0.519 (0.513, 0.525)	-0.006 (-0.016, 0.005)	-0.006	ns		UKB: + | AoU: ns	+ns
Symptoms	phecode_SS_817	Motion sickness		0.609 (0.563, 0.654)	0.903 (0.886, 0.923)	0.294 (0.256, 0.334)	0.294	+		292	0.617 (0.563, 0.653)	0.61 (0.552, 0.657)	-0.006 (-0.056, 0.051)	-0.006	ns		UKB: + | AoU: ns	+ns
Infections	phecode_ID_020	Borrelia		0.337 (0.29, 0.382)	0.812 (0.77, 0.846)	0.474 (0.408, 0.542)	0.474	+		506	0.613 (0.579, 0.651)	0.604 (0.567, 0.633)	-0.008 (-0.043, 0.034)	-0.008	ns		UKB: + | AoU: ns	+ns
Endocrine/Metab	phecode_EM_204-2	Impaired glucose tolerance (oral)		0.609 (0.563, 0.652)	0.898 (0.881, 0.915)	0.289 (0.245, 0.332)	0.289	+		150	0.578 (0.528, 0.637)	0.572 (0.476, 0.636)	-0.009 (-0.109, 0.052)	-0.009	ns		UKB: + | AoU: ns	+ns
Sense organs	phecode_SO_381-5	Vertical strabismus		0.555 (0.478, 0.628)	0.652 (0.585, 0.711)	0.096 (0.016, 0.191)	0.096	+		206	0.73 (0.676, 0.768)	0.719 (0.669, 0.77)	-0.009 (-0.077, 0.05)	-0.009	ns		UKB: + | AoU: ns	+ns
Congenital	phecode_CM_768	Congenital deformities of chest and bony thorax		0.49 (0.396, 0.57)	0.617 (0.505, 0.711)	0.129 (0.025, 0.245)	0.129	+		109	0.535 (0.492, 0.61)	0.53 (0.444, 0.591)	-0.011 (-0.099, 0.062)	-0.011	ns		UKB: + | AoU: ns	+ns
Genetic	phecode_GE_978-2	Herediatary connective tissue diseases		0.632 (0.573, 0.707)	0.759 (0.695, 0.814)	0.126 (0.077, 0.188)	0.126	+		193	0.745 (0.704, 0.793)	0.734 (0.668, 0.797)	-0.011 (-0.076, 0.065)	-0.011	ns		UKB: + | AoU: ns	+ns
Infections	phecode_ID_089	Infections		0.547 (0.543, 0.551)	0.747 (0.744, 0.75)	0.2 (0.196, 0.205)	0.2	+		25963	0.541 (0.536, 0.546)	0.53 (0.524, 0.536)	-0.011 (-0.019, -0.001)	-0.011	-		UKB: + | AoU: -	+-
Pregnancy	phecode_PP_901-3	Missed abortion		0.729 (0.677, 0.79)	0.798 (0.759, 0.833)	0.068 (0.024, 0.105)	0.068	+		441	0.825 (0.815, 0.837)	0.813 (0.782, 0.844)	-0.011 (-0.042, 0.012)	-0.011	ns		UKB: + | AoU: ns	+ns
Genitourinary	phecode_GU_599	Other symptoms/disorders or the urinary system		0.582 (0.575, 0.588)	0.795 (0.789, 0.8)	0.212 (0.206, 0.221)	0.212	+		22885	0.548 (0.542, 0.552)	0.536 (0.53, 0.542)	-0.012 (-0.019, -0.004)	-0.012	-		UKB: + | AoU: -	+-
Genitourinary	phecode_GU_618	Noninflammatory disorders of vagina		0.362 (0.351, 0.372)	0.795 (0.787, 0.802)	0.432 (0.415, 0.448)	0.432	+		8179	0.565 (0.556, 0.573)	0.552 (0.539, 0.563)	-0.012 (-0.031, 0.004)	-0.012	ns		UKB: + | AoU: ns	+ns
Pregnancy	phecode_PP_901	Abnormal products of conception		0.739 (0.681, 0.79)	0.794 (0.747, 0.84)	0.054 (0.017, 0.091)	0.054	+		906	0.837 (0.83, 0.847)	0.825 (0.803, 0.846)	-0.012 (-0.032, 0.006)	-0.012	ns		UKB: + | AoU: ns	+ns
Genitourinary	phecode_GU_594-41	Nocturia		0.683 (0.671, 0.698)	0.913 (0.908, 0.917)	0.229 (0.214, 0.241)	0.229	+		3057	0.742 (0.73, 0.753)	0.729 (0.714, 0.739)	-0.013 (-0.029, -0.004)	-0.013	-		UKB: + | AoU: -	+-
Genitourinary	phecode_GU_602-4	Elevated prostate specific antigen [PSA]		0.625 (0.607, 0.643)	0.885 (0.878, 0.893)	0.26 (0.244, 0.279)	0.26	+		1613	0.729 (0.716, 0.739)	0.716 (0.701, 0.734)	-0.013 (-0.03, 0.005)	-0.013	ns		UKB: + | AoU: ns	+ns
Muscloskeletal	phecode_MS_745-7	Skull and face fracture		0.548 (0.534, 0.563)	0.594 (0.577, 0.609)	0.046 (0.027, 0.062)	0.046	+		654	0.639 (0.611, 0.666)	0.624 (0.589, 0.659)	-0.013 (-0.058, 0.033)	-0.013	ns		UKB: + | AoU: ns	+ns
Cardiovascular	phecode_CV_418	Abnormal results of cardiovascular function studies		0.644 (0.636, 0.653)	0.821 (0.814, 0.828)	0.176 (0.164, 0.185)	0.176	+		20444	0.589 (0.583, 0.595)	0.574 (0.569, 0.58)	-0.015 (-0.021, -0.007)	-0.015	-		UKB: + | AoU: -	+-
Dermatological	phecode_DE_666	Urticaria		0.452 (0.44, 0.463)	0.827 (0.82, 0.836)	0.376 (0.362, 0.389)	0.376	+		2139	0.621 (0.604, 0.638)	0.605 (0.584, 0.622)	-0.015 (-0.051, 0.01)	-0.015	ns		UKB: + | AoU: ns	+ns
Genitourinary	phecode_GU_597-5	Urethral caruncle		0.75 (0.721, 0.776)	0.8 (0.775, 0.829)	0.05 (0.03, 0.071)	0.05	+		103	0.876 (0.839, 0.909)	0.861 (0.816, 0.909)	-0.015 (-0.055, 0.015)	-0.015	ns		UKB: + | AoU: ns	+ns
Neoplasms	phecode_CA_139-6	Hemangioma and lymphangioma		0.542 (0.528, 0.559)	0.635 (0.621, 0.649)	0.093 (0.075, 0.111)	0.093	+		4791	0.648 (0.635, 0.655)	0.631 (0.62, 0.645)	-0.016 (-0.028, -0.003)	-0.016	-		UKB: + | AoU: -	+-
Dermatological	phecode_DE_664-1	Lichen planus, nitidus, or striatus		0.577 (0.558, 0.594)	0.772 (0.758, 0.785)	0.195 (0.173, 0.215)	0.195	+		356	0.703 (0.656, 0.734)	0.688 (0.653, 0.722)	-0.016 (-0.05, 0.031)	-0.016	ns		UKB: + | AoU: ns	+ns
Genetic	phecode_GE_967-4	Hereditary hemochromatosis		0.483 (0.421, 0.548)	0.868 (0.84, 0.899)	0.386 (0.321, 0.451)	0.386	+		108	0.58 (0.521, 0.663)	0.567 (0.49, 0.657)	-0.016 (-0.107, 0.08)	-0.016	ns		UKB: + | AoU: ns	+ns
Infections	phecode_ID_070	Candidiasis		0.54 (0.534, 0.548)	0.785 (0.78, 0.793)	0.245 (0.237, 0.253)	0.245	+		5388	0.635 (0.625, 0.644)	0.619 (0.6, 0.634)	-0.016 (-0.042, 0.005)	-0.016	ns		UKB: + | AoU: ns	+ns
Mental	phecode_MB_280-9	Psychoactive substance dependance		0.573 (0.561, 0.586)	0.763 (0.751, 0.776)	0.191 (0.176, 0.205)	0.191	+		10844	0.606 (0.597, 0.614)	0.59 (0.581, 0.6)	-0.016 (-0.027, -0.003)	-0.016	-		UKB: + | AoU: -	+-
Respiratory	phecode_RE_466	Tonsillitis and adenoiditis		0.598 (0.581, 0.612)	0.743 (0.729, 0.754)	0.145 (0.129, 0.162)	0.145	+		1491	0.7 (0.679, 0.719)	0.683 (0.661, 0.706)	-0.016 (-0.045, 0.012)	-0.016	ns		UKB: + | AoU: ns	+ns
Dermatological	phecode_DE_666-2	Idiopathic urticaria		0.474 (0.424, 0.523)	0.837 (0.806, 0.87)	0.364 (0.306, 0.412)	0.364	+		261	0.66 (0.614, 0.706)	0.64 (0.593, 0.7)	-0.017 (-0.089, 0.066)	-0.017	ns		UKB: + | AoU: ns	+ns
Endocrine/Metab	phecode_EM_229	Other endocrine disorders, NOS		0.424 (0.373, 0.472)	0.773 (0.726, 0.836)	0.35 (0.282, 0.423)	0.35	+		17583	0.575 (0.569, 0.581)	0.558 (0.548, 0.565)	-0.017 (-0.028, -0.005)	-0.017	-		UKB: + | AoU: -	+-
Genitourinary	phecode_GU_581-3	Obstructive and reflux uropathy		0.634 (0.623, 0.644)	0.673 (0.662, 0.683)	0.039 (0.03, 0.048)	0.039	+		5636	0.74 (0.732, 0.751)	0.723 (0.712, 0.733)	-0.017 (-0.03, -0.004)	-0.017	-		UKB: + | AoU: -	+-
Muscloskeletal	phecode_MS_726	Osteoporosis and low bone density		0.751 (0.746, 0.756)	0.789 (0.784, 0.794)	0.038 (0.035, 0.041)	0.038	+		5092	0.806 (0.797, 0.814)	0.788 (0.78, 0.796)	-0.017 (-0.025, -0.01)	-0.017	-		UKB: + | AoU: -	+-
Symptoms	phecode_SS_823-2	Abnormal levels of other serum enzymes		0.491 (0.48, 0.502)	0.844 (0.837, 0.852)	0.352 (0.34, 0.364)	0.352	+		7060	0.654 (0.646, 0.662)	0.636 (0.626, 0.648)	-0.018 (-0.029, -0.008)	-0.018	-		UKB: + | AoU: -	+-
Blood/Immune	phecode_BI_168-21	Primary thrombophilia		0.473 (0.437, 0.509)	0.567 (0.517, 0.619)	0.093 (0.024, 0.154)	0.093	+		1051	0.544 (0.524, 0.566)	0.521 (0.273, 0.723)	-0.019 (-0.285, 0.189)	-0.019	ns		UKB: + | AoU: ns	+ns
Neoplasms	phecode_CA_112	Malignant neoplasm of other and ill-defined sites		0.662 (0.658, 0.666)	0.702 (0.698, 0.707)	0.04 (0.037, 0.043)	0.04	+		17858	0.606 (0.6, 0.611)	0.586 (0.58, 0.591)	-0.019 (-0.026, -0.015)	-0.019	-		UKB: + | AoU: -	+-
Neoplasms	phecode_CA_139-61	Hemangioma		0.539 (0.522, 0.557)	0.637 (0.624, 0.66)	0.099 (0.079, 0.119)	0.099	+		4763	0.648 (0.635, 0.656)	0.629 (0.619, 0.644)	-0.019 (-0.031, -0.004)	-0.019	-		UKB: + | AoU: -	+-
Dermatological	phecode_DE_684-11	Alopecia Areata		0.567 (0.536, 0.6)	0.846 (0.82, 0.873)	0.279 (0.244, 0.326)	0.279	+		219	0.632 (0.592, 0.676)	0.613 (0.548, 0.66)	-0.019 (-0.102, 0.04)	-0.019	ns		UKB: + | AoU: ns	+ns
Genitourinary	phecode_GU_608	Other disorders of male genital organs		0.493 (0.483, 0.503)	0.742 (0.733, 0.752)	0.249 (0.235, 0.261)	0.249	+		21188	0.635 (0.624, 0.645)	0.616 (0.607, 0.631)	-0.019 (-0.033, -0.003)	-0.019	-		UKB: + | AoU: -	+-
Muscloskeletal	phecode_MS_726-1	Osteoporosis		0.752 (0.747, 0.757)	0.79 (0.785, 0.795)	0.038 (0.035, 0.042)	0.038	+		4977	0.812 (0.805, 0.82)	0.792 (0.784, 0.8)	-0.019 (-0.027, -0.012)	-0.019	-		UKB: + | AoU: -	+-
Sense organs	phecode_SO_381-8	Heterophoria		0.564 (0.507, 0.622)	0.687 (0.615, 0.745)	0.123 (0.05, 0.193)	0.123	+		224	0.667 (0.615, 0.716)	0.65 (0.595, 0.704)	-0.019 (-0.092, 0.044)	-0.019	ns		UKB: + | AoU: ns	+ns
Dermatological	phecode_DE_672-12	Sunburn		0.269 (0.22, 0.327)	0.855 (0.816, 0.892)	0.586 (0.493, 0.662)	0.586	+		198	0.641 (0.588, 0.689)	0.619 (0.54, 0.695)	-0.02 (-0.106, 0.057)	-0.02	ns		UKB: + | AoU: ns	+ns
Infections	phecode_ID_056-2	Anogenital (venereal) warts		0.625 (0.551, 0.701)	0.842 (0.794, 0.898)	0.219 (0.164, 0.288)	0.219	+		623	0.615 (0.583, 0.64)	0.594 (0.559, 0.621)	-0.021 (-0.068, 0.022)	-0.021	ns		UKB: + | AoU: ns	+ns
Endocrine/Metab	phecode_EM_247-71	Hemochromatosis		0.492 (0.435, 0.558)	0.863 (0.831, 0.899)	0.371 (0.304, 0.431)	0.371	+		193	0.555 (0.5, 0.608)	0.533 (0.479, 0.588)	-0.022 (-0.085, 0.059)	-0.022	ns		UKB: + | AoU: ns	+ns
Gastrointestinal	phecode_GI_518	Appendicitis		0.532 (0.516, 0.549)	0.549 (0.532, 0.562)	0.017 (0.001, 0.035)	0.017	+		613	0.607 (0.577, 0.64)	0.583 (0.544, 0.623)	-0.023 (-0.086, 0.033)	-0.023	ns		UKB: + | AoU: ns	+ns
Neoplasms	phecode_CA_153	Benign neoplasm of other or unspecified sites		0.478 (0.435, 0.524)	0.568 (0.519, 0.614)	0.09 (0.042, 0.138)	0.09	+		15770	0.594 (0.588, 0.6)	0.57 (0.552, 0.581)	-0.025 (-0.042, -0.014)	-0.025	-		UKB: + | AoU: -	+-
Endocrine/Metab	phecode_EM_200-21	Diffuse goiter		0.585 (0.565, 0.608)	0.707 (0.678, 0.734)	0.122 (0.102, 0.15)	0.122	+		4199	0.639 (0.629, 0.651)	0.613 (0.596, 0.633)	-0.025 (-0.044, -0.006)	-0.025	-		UKB: + | AoU: -	+-
Muscloskeletal	phecode_MS_712-51	Hypermobility syndrome		0.751 (0.717, 0.788)	0.845 (0.81, 0.881)	0.094 (0.064, 0.118)	0.094	+		289	0.762 (0.717, 0.801)	0.737 (0.691, 0.777)	-0.025 (-0.07, 0.031)	-0.025	ns		UKB: + | AoU: ns	+ns
Blood/Immune	phecode_BI_168-18	Other nonthrombocytopenic purpura		0.633 (0.584, 0.696)	0.822 (0.784, 0.863)	0.188 (0.144, 0.233)	0.188	+		857	0.724 (0.7, 0.745)	0.698 (0.677, 0.731)	-0.026 (-0.056, 0.012)	-0.026	ns		UKB: + | AoU: ns	+ns
Dermatological	phecode_DE_663	Bullous disorders		0.616 (0.579, 0.662)	0.729 (0.697, 0.764)	0.114 (0.076, 0.155)	0.114	+		277	0.728 (0.687, 0.768)	0.703 (0.661, 0.743)	-0.026 (-0.078, 0.047)	-0.026	ns		UKB: + | AoU: ns	+ns
Genetic	phecode_GE_966	Other inborn errors of metabolism		0.62 (0.599, 0.642)	0.674 (0.646, 0.714)	0.054 (0.028, 0.078)	0.054	+		202	0.638 (0.584, 0.702)	0.613 (0.553, 0.66)	-0.027 (-0.103, 0.026)	-0.027	ns		UKB: + | AoU: ns	+ns
Genitourinary	phecode_GU_626-11	Oligomenorrhea		0.814 (0.796, 0.836)	0.921 (0.907, 0.933)	0.107 (0.088, 0.124)	0.107	+		1495	0.795 (0.783, 0.805)	0.768 (0.741, 0.787)	-0.027 (-0.052, -0.01)	-0.027	-		UKB: + | AoU: -	+-
Mental	phecode_MB_301	Pervasive developmental disorders		0.663 (0.607, 0.709)	0.738 (0.678, 0.799)	0.075 (0.034, 0.123)	0.075	+		132	0.771 (0.72, 0.826)	0.743 (0.678, 0.792)	-0.027 (-0.099, 0.034)	-0.027	ns		UKB: + | AoU: ns	+ns
Genitourinary	phecode_GU_624	Symptoms involving female genital tract		0.528 (0.51, 0.546)	0.731 (0.713, 0.749)	0.203 (0.177, 0.229)	0.203	+		15093	0.543 (0.537, 0.549)	0.514 (0.5, 0.525)	-0.029 (-0.048, -0.016)	-0.029	-		UKB: + | AoU: -	+-
Mental	phecode_MB_280	Psychoactive substance related disorders		0.593 (0.587, 0.6)	0.711 (0.706, 0.717)	0.118 (0.111, 0.124)	0.118	+		12335	0.603 (0.595, 0.61)	0.574 (0.567, 0.583)	-0.029 (-0.039, -0.017)	-0.029	-		UKB: + | AoU: -	+-
Neurological	phecode_NS_329-41	Attention and concentration deficit		0.477 (0.424, 0.536)	0.908 (0.895, 0.923)	0.432 (0.371, 0.481)	0.432	+		155	0.65 (0.589, 0.717)	0.622 (0.546, 0.685)	-0.029 (-0.128, 0.069)	-0.029	ns		UKB: + | AoU: ns	+ns
Sense organs	phecode_SO_374-51	Age-related macular degeneration		0.773 (0.728, 0.812)	0.927 (0.914, 0.94)	0.154 (0.12, 0.189)	0.154	+		747	0.861 (0.849, 0.873)	0.832 (0.812, 0.847)	-0.029 (-0.05, -0.01)	-0.029	-		UKB: + | AoU: -	+-
Neoplasms	phecode_CA_142-1	Lump or mass in breast		0.704 (0.694, 0.715)	0.866 (0.859, 0.876)	0.162 (0.154, 0.171)	0.162	+		5457	0.714 (0.707, 0.719)	0.683 (0.674, 0.698)	-0.03 (-0.043, -0.015)	-0.03	-		UKB: + | AoU: -	+-
Neoplasms	phecode_CA_103-21	Basal cell carcinoma		0.633 (0.618, 0.649)	0.894 (0.888, 0.9)	0.261 (0.247, 0.276)	0.261	+		1864	0.772 (0.758, 0.784)	0.741 (0.721, 0.758)	-0.031 (-0.051, -0.012)	-0.031	-		UKB: + | AoU: -	+-
Neoplasms	phecode_CA_103-22	Squamous cell carcinoma of the skin		0.716 (0.689, 0.75)	0.919 (0.909, 0.93)	0.203 (0.177, 0.229)	0.203	+		1168	0.811 (0.795, 0.823)	0.779 (0.76, 0.796)	-0.031 (-0.05, -0.015)	-0.031	-		UKB: + | AoU: -	+-
Sense organs	phecode_SO_374-511	Nonexuadative (dry) age-related macular degeneration		0.78 (0.74, 0.822)	0.928 (0.914, 0.942)	0.147 (0.114, 0.184)	0.147	+		660	0.862 (0.848, 0.872)	0.83 (0.807, 0.846)	-0.031 (-0.055, -0.008)	-0.031	-		UKB: + | AoU: -	+-
Infections	phecode_ID_020-1	Lyme disease		0.337 (0.298, 0.387)	0.812 (0.781, 0.85)	0.475 (0.408, 0.531)	0.475	+		459	0.629 (0.59, 0.665)	0.595 (0.566, 0.628)	-0.032 (-0.076, 0.005)	-0.032	ns		UKB: + | AoU: ns	+ns
Symptoms	phecode_SS_834	Abnormal cytological findings in specimens from genital organs		0.829 (0.823, 0.835)	0.946 (0.942, 0.95)	0.117 (0.109, 0.123)	0.117	+		2619	0.78 (0.772, 0.789)	0.747 (0.737, 0.762)	-0.032 (-0.043, -0.02)	-0.032	-		UKB: + | AoU: -	+-
Genetic	phecode_GE_978-22	Ehler's Danlos syndrome		0.748 (0.676, 0.822)	0.832 (0.766, 0.898)	0.085 (0.023, 0.139)	0.085	+		176	0.776 (0.731, 0.818)	0.745 (0.687, 0.799)	-0.033 (-0.094, 0.023)	-0.033	ns		UKB: + | AoU: ns	+ns
Endocrine/Metab	phecode_EM_252-3	Disorders of bilirubin excretion		0.624 (0.598, 0.652)	0.665 (0.638, 0.693)	0.042 (0.02, 0.068)	0.042	+		1051	0.602 (0.58, 0.629)	0.566 (0.532, 0.592)	-0.034 (-0.076, -0.008)	-0.034	-		UKB: + | AoU: -	+-
Neoplasms	phecode_CA_142	Lump or mass in breast or nonspecific abnormal breast exam		0.682 (0.675, 0.69)	0.893 (0.887, 0.897)	0.21 (0.204, 0.219)	0.21	+		7173	0.743 (0.738, 0.747)	0.708 (0.697, 0.723)	-0.035 (-0.046, -0.019)	-0.035	-		UKB: + | AoU: -	+-
Infections	phecode_ID_052-31	Varicella [chickenpox]		0.547 (0.496, 0.608)	0.765 (0.725, 0.808)	0.218 (0.154, 0.275)	0.218	+		209	0.573 (0.527, 0.618)	0.535 (0.468, 0.583)	-0.036 (-0.111, 0.024)	-0.036	ns		UKB: + | AoU: ns	+ns
Symptoms	phecode_SS_832-5	Acetonuria		0.413 (0.396, 0.427)	0.879 (0.872, 0.885)	0.466 (0.452, 0.483)	0.466	+		113	0.657 (0.583, 0.746)	0.62 (0.548, 0.691)	-0.036 (-0.167, 0.078)	-0.036	ns		UKB: + | AoU: ns	+ns
Neoplasms	phecode_CA_103-2	Keratinocyte carcinoma		0.647 (0.632, 0.664)	0.898 (0.892, 0.903)	0.251 (0.238, 0.264)	0.251	+		2444	0.775 (0.765, 0.786)	0.737 (0.723, 0.753)	-0.038 (-0.052, -0.021)	-0.038	-		UKB: + | AoU: -	+-
Symptoms	phecode_SS_824	Other abnormalities of plasma proteins*		0.463 (0.44, 0.486)	0.787 (0.772, 0.803)	0.325 (0.297, 0.356)	0.325	+		154	0.61 (0.558, 0.677)	0.571 (0.491, 0.627)	-0.04 (-0.115, 0.032)	-0.04	ns		UKB: + | AoU: ns	+ns
Mental	phecode_MB_282-1	Current tobacco use and nicotine dependence		0.546 (0.541, 0.551)	0.66 (0.655, 0.665)	0.114 (0.109, 0.12)	0.114	+		8605	0.606 (0.597, 0.614)	0.566 (0.556, 0.574)	-0.041 (-0.056, -0.027)	-0.041	-		UKB: + | AoU: -	+-
Symptoms	phecode_SS_840-4	Latex allergy		0.627 (0.573, 0.688)	0.889 (0.861, 0.915)	0.262 (0.212, 0.312)	0.262	+		207	0.642 (0.588, 0.678)	0.6 (0.541, 0.659)	-0.041 (-0.105, 0.026)	-0.041	ns		UKB: + | AoU: ns	+ns
Infections	phecode_ID_052-1	Herpes simplex		0.461 (0.447, 0.476)	0.821 (0.807, 0.831)	0.359 (0.341, 0.376)	0.359	+		2689	0.614 (0.6, 0.63)	0.571 (0.548, 0.591)	-0.043 (-0.072, -0.016)	-0.043	-		UKB: + | AoU: -	+-
Gastrointestinal	phecode_GI_505	Oral cysts		0.505 (0.479, 0.537)	0.572 (0.538, 0.598)	0.066 (0.025, 0.103)	0.066	+		147	0.547 (0.504, 0.606)	0.501 (0.458, 0.573)	-0.044 (-0.128, 0.051)	-0.044	ns		UKB: + | AoU: ns	+ns
Neurological	phecode_NS_344-2	Benign intracranial hypertension		0.469 (0.403, 0.547)	0.581 (0.508, 0.663)	0.113 (0.016, 0.202)	0.113	+		290	0.723 (0.684, 0.755)	0.675 (0.624, 0.736)	-0.046 (-0.109, 0.032)	-0.046	ns		UKB: + | AoU: ns	+ns
Respiratory	phecode_RE_465-1	Acute Pharyngitis		0.448 (0.438, 0.456)	0.845 (0.84, 0.85)	0.397 (0.387, 0.406)	0.397	+		9087	0.636 (0.629, 0.644)	0.59 (0.576, 0.601)	-0.046 (-0.064, -0.033)	-0.046	-		UKB: + | AoU: -	+-
Respiratory	phecode_RE_465	Pharyngitis		0.443 (0.434, 0.451)	0.842 (0.837, 0.848)	0.399 (0.389, 0.408)	0.399	+		9098	0.636 (0.628, 0.644)	0.59 (0.576, 0.6)	-0.047 (-0.063, -0.032)	-0.047	-		UKB: + | AoU: -	+-
Respiratory	phecode_RE_466-1	Acute tonsillitis and adenoiditis		0.622 (0.603, 0.64)	0.807 (0.791, 0.822)	0.185 (0.167, 0.208)	0.185	+		765	0.732 (0.709, 0.76)	0.685 (0.649, 0.715)	-0.047 (-0.095, -0.007)	-0.047	-		UKB: + | AoU: -	+-
Neoplasms	phecode_CA_138-1	Nevus, non-neoplastic		0.556 (0.534, 0.575)	0.716 (0.692, 0.736)	0.16 (0.129, 0.186)	0.16	+		3107	0.655 (0.641, 0.67)	0.606 (0.588, 0.619)	-0.049 (-0.07, -0.035)	-0.049	-		UKB: + | AoU: -	+-
Genitourinary	phecode_GU_626-111	Amenorrhea		0.81 (0.786, 0.83)	0.925 (0.913, 0.935)	0.115 (0.098, 0.134)	0.115	+		1318	0.793 (0.78, 0.803)	0.745 (0.716, 0.775)	-0.049 (-0.076, -0.019)	-0.049	-		UKB: + | AoU: -	+-
Sense organs	phecode_SO_374-74	Macular cyst, hole, or pseudohole		0.654 (0.626, 0.682)	0.897 (0.883, 0.907)	0.243 (0.217, 0.269)	0.243	+		296	0.763 (0.72, 0.79)	0.714 (0.676, 0.752)	-0.049 (-0.089, 0.007)	-0.049	ns		UKB: + | AoU: ns	+ns
Symptoms	phecode_SS_826-4	Other and unspecified nonspecific immunological findings		0.432 (0.394, 0.473)	0.699 (0.653, 0.737)	0.267 (0.203, 0.32)	0.267	+		312	0.614 (0.567, 0.647)	0.561 (0.512, 0.608)	-0.053 (-0.115, -0.012)	-0.053	-		UKB: + | AoU: -	+-
Neoplasms	phecode_CA_139-3	Benign neoplasm of other connective and soft tissue		0.504 (0.472, 0.534)	0.613 (0.58, 0.645)	0.109 (0.068, 0.157)	0.109	+		3768	0.632 (0.625, 0.644)	0.578 (0.544, 0.601)	-0.055 (-0.09, -0.03)	-0.055	-		UKB: + | AoU: -	+-
Pregnancy	phecode_PP_940	Malposition and malpresentation of fetus		0.753 (0.693, 0.827)	0.818 (0.789, 0.852)	0.065 (0.024, 0.108)	0.065	+		831	0.848 (0.839, 0.857)	0.793 (0.759, 0.818)	-0.055 (-0.089, -0.033)	-0.055	-		UKB: + | AoU: -	+-
Genitourinary	phecode_GU_619	Noninflammatory disorders of ovary, fallopian tube, and broad ligament		0.585 (0.572, 0.596)	0.612 (0.598, 0.625)	0.027 (0.015, 0.038)	0.027	+		3378	0.7 (0.688, 0.708)	0.64 (0.61, 0.675)	-0.06 (-0.092, -0.026)	-0.06	-		UKB: + | AoU: -	+-
Gastrointestinal	phecode_GI_522-14	Microscopic colitis*		0.637 (0.592, 0.672)	0.902 (0.889, 0.915)	0.265 (0.236, 0.309)	0.265	+		253	0.744 (0.703, 0.776)	0.684 (0.636, 0.73)	-0.061 (-0.108, -0.008)	-0.061	-		UKB: + | AoU: -	+-
Genitourinary	phecode_GU_619-2	Ovarian cyst		0.59 (0.575, 0.602)	0.62 (0.606, 0.634)	0.031 (0.018, 0.044)	0.031	+		3341	0.703 (0.691, 0.712)	0.643 (0.609, 0.673)	-0.061 (-0.095, -0.031)	-0.061	-		UKB: + | AoU: -	+-
Genitourinary	phecode_GU_597	Other disorders of urethra and urinary tract		0.624 (0.613, 0.635)	0.688 (0.68, 0.699)	0.065 (0.055, 0.078)	0.065	+		4441	0.813 (0.803, 0.823)	0.748 (0.732, 0.76)	-0.066 (-0.083, -0.053)	-0.066	-		UKB: + | AoU: -	+-
Dermatological	phecode_DE_672-1	Acute skin changes due to ultraviolet radiation		0.469 (0.441, 0.502)	0.815 (0.792, 0.835)	0.346 (0.306, 0.384)	0.346	+		4156	0.716 (0.707, 0.726)	0.646 (0.612, 0.671)	-0.07 (-0.099, -0.047)	-0.07	-		UKB: + | AoU: -	+-
Cardiovascular	phecode_CV_442	Disease of capillaries		0.623 (0.576, 0.688)	0.7 (0.655, 0.761)	0.078 (0.032, 0.123)	0.078	+		874	0.646 (0.622, 0.67)	0.574 (0.556, 0.602)	-0.072 (-0.099, -0.032)	-0.072	-		UKB: + | AoU: -	+-
Infections	phecode_ID_088	Sexually transmitted disease		0.569 (0.537, 0.602)	0.864 (0.843, 0.883)	0.295 (0.262, 0.329)	0.295	+		2902	0.654 (0.637, 0.668)	0.583 (0.561, 0.605)	-0.072 (-0.099, -0.032)	-0.072	-		UKB: + | AoU: -	+-
Mental	phecode_MB_308-1	Delirium		0.767 (0.759, 0.777)	0.814 (0.807, 0.822)	0.047 (0.039, 0.054)	0.047	+		237	0.696 (0.641, 0.736)	0.625 (0.571, 0.663)	-0.073 (-0.132, 0)	-0.073	ns		UKB: + | AoU: ns	+ns
Genitourinary	phecode_GU_619-22	Corpus luteum cyst or hematoma		0.573 (0.56, 0.586)	0.612 (0.599, 0.624)	0.04 (0.027, 0.052)	0.04	+		3341	0.703 (0.691, 0.712)	0.63 (0.601, 0.662)	-0.074 (-0.102, -0.041)	-0.074	-		UKB: + | AoU: -	+-
Gastrointestinal	phecode_GI_507-3	Oral leukoplakia		0.478 (0.441, 0.511)	0.591 (0.553, 0.625)	0.113 (0.072, 0.159)	0.113	+		378	0.711 (0.679, 0.748)	0.637 (0.599, 0.673)	-0.076 (-0.129, -0.029)	-0.076	-		UKB: + | AoU: -	+-
Dermatological	phecode_DE_680-2	Keratoderma		0.588 (0.512, 0.661)	0.701 (0.624, 0.774)	0.113 (0.012, 0.202)	0.113	+		6704	0.688 (0.679, 0.696)	0.611 (0.597, 0.632)	-0.077 (-0.097, -0.06)	-0.077	-		UKB: + | AoU: -	+-
Dermatological	phecode_DE_684-2	Hypertrichosis and hirsutism		0.689 (0.638, 0.739)	0.887 (0.851, 0.928)	0.199 (0.153, 0.24)	0.199	+		521	0.776 (0.755, 0.8)	0.698 (0.649, 0.728)	-0.077 (-0.134, -0.043)	-0.077	-		UKB: + | AoU: -	+-
Dermatological	phecode_DE_660-13	Pityriasis versicolor		0.586 (0.551, 0.622)	0.881 (0.869, 0.893)	0.295 (0.261, 0.326)	0.295	+		441	0.655 (0.624, 0.688)	0.578 (0.527, 0.616)	-0.078 (-0.127, -0.016)	-0.078	-		UKB: + | AoU: -	+-
Neoplasms	phecode_CA_105-1	Malignant neoplasm of the breast, female		0.449 (0.436, 0.465)	0.775 (0.764, 0.787)	0.326 (0.305, 0.343)	0.326	+		1256	0.706 (0.682, 0.723)	0.626 (0.597, 0.66)	-0.08 (-0.105, -0.05)	-0.08	-		UKB: + | AoU: -	+-
Genetic	phecode_GE_966-4	Genetic of bilirubin excretion*		0.619 (0.597, 0.646)	0.672 (0.648, 0.698)	0.053 (0.028, 0.08)	0.053	+		153	0.668 (0.599, 0.75)	0.584 (0.494, 0.653)	-0.086 (-0.167, -0.009)	-0.086	-		UKB: + | AoU: -	+-
Genetic	phecode_GE_966-41	Gilbert syndrome*		0.619 (0.595, 0.644)	0.672 (0.647, 0.696)	0.053 (0.028, 0.078)	0.053	+		153	0.668 (0.599, 0.75)	0.584 (0.494, 0.653)	-0.086 (-0.167, -0.009)	-0.086	-		UKB: + | AoU: -	+-
Genetic	phecode_GE_970-2	Thalassemia		0.493 (0.44, 0.541)	0.638 (0.592, 0.686)	0.144 (0.082, 0.212)	0.144	+		228	0.673 (0.61, 0.734)	0.588 (0.523, 0.636)	-0.087 (-0.168, -0.01)	-0.087	-		UKB: + | AoU: -	+-
Respiratory	phecode_RE_475-5	Exercise induced bronchospasm		0.322 (0.263, 0.391)	0.929 (0.912, 0.945)	0.607 (0.542, 0.672)	0.607	+		337	0.691 (0.642, 0.716)	0.6 (0.538, 0.656)	-0.091 (-0.174, -0.012)	-0.091	-		UKB: + | AoU: -	+-
Mental	phecode_MB_306	Conduct disorders		0.453 (0.384, 0.536)	0.883 (0.842, 0.929)	0.431 (0.332, 0.513)	0.431	+		895	0.692 (0.669, 0.715)	0.597 (0.566, 0.638)	-0.095 (-0.133, -0.052)	-0.095	-		UKB: + | AoU: -	+-
Symptoms	phecode_SS_840-611	Penicillin allergy		0.583 (0.578, 0.589)	0.642 (0.638, 0.647)	0.059 (0.055, 0.063)	0.059	+		284	0.644 (0.614, 0.683)	0.549 (0.489, 0.602)	-0.096 (-0.191, -0.026)	-0.096	-		UKB: + | AoU: -	+-
Genetic	phecode_GE_960	Chromosomal anomalies		0.408 (0.356, 0.461)	0.645 (0.577, 0.708)	0.237 (0.152, 0.312)	0.237	+		128	0.653 (0.583, 0.721)	0.56 (0.475, 0.647)	-0.097 (-0.195, 0.022)	-0.097	ns		UKB: + | AoU: ns	+ns
Genetic	phecode_GE_983-2	Hemoglobin C trait [Sickle-cell trait]		0.573 (0.53, 0.617)	0.689 (0.652, 0.731)	0.116 (0.061, 0.156)	0.116	+		244	0.699 (0.658, 0.747)	0.6 (0.536, 0.641)	-0.102 (-0.173, -0.041)	-0.102	-		UKB: + | AoU: -	+-
Mental	phecode_MB_283-8	Problems related to lifestyle		0.49 (0.486, 0.494)	0.744 (0.739, 0.748)	0.254 (0.248, 0.26)	0.254	+		1895	0.562 (0.54, 0.578)	0.451 (0.43, 0.475)	-0.11 (-0.137, -0.085)	-0.11	-		UKB: + | AoU: -	+-
Congenital	phecode_CM_760	Congenital anomalies of genital organs		0.505 (0.471, 0.544)	0.579 (0.546, 0.617)	0.074 (0.019, 0.115)	0.074	+		307	0.643 (0.597, 0.673)	0.531 (0.476, 0.608)	-0.111 (-0.191, -0.028)	-0.111	-		UKB: + | AoU: -	+-
Genitourinary	phecode_GU_627-1	Postmenopausal bleeding		0.531 (0.523, 0.54)	0.62 (0.611, 0.629)	0.089 (0.079, 0.099)	0.089	+		1673	0.646 (0.637, 0.658)	0.533 (0.506, 0.566)	-0.111 (-0.143, -0.075)	-0.111	-		UKB: + | AoU: -	+-
Blood/Immune	phecode_BI_177-3	Lymphangitis		0.462 (0.415, 0.512)	0.658 (0.606, 0.705)	0.196 (0.126, 0.254)	0.196	+		154	0.615 (0.558, 0.672)	0.497 (0.437, 0.56)	-0.113 (-0.215, -0.034)	-0.113	-		UKB: + | AoU: -	+-
Sense organs	phecode_SO_387-4	Presbyopia		0.439 (0.323, 0.525)	0.537 (0.442, 0.64)	0.098 (0.033, 0.164)	0.098	+		4345	0.664 (0.655, 0.673)	0.551 (0.498, 0.592)	-0.113 (-0.164, -0.076)	-0.113	-		UKB: + | AoU: -	+-
Genetic	phecode_GE_972-9	Muscular dystrophy		0.419 (0.331, 0.512)	0.635 (0.52, 0.703)	0.216 (0.065, 0.32)	0.216	+		170	0.714 (0.654, 0.758)	0.594 (0.526, 0.652)	-0.12 (-0.209, -0.04)	-0.12	-		UKB: + | AoU: -	+-
Genetic	phecode_GE_970-25	Thalassemia minor		0.48 (0.429, 0.527)	0.649 (0.603, 0.69)	0.168 (0.111, 0.232)	0.168	+		164	0.696 (0.634, 0.766)	0.571 (0.509, 0.626)	-0.123 (-0.211, -0.03)	-0.123	-		UKB: + | AoU: -	+-
Genitourinary	phecode_GU_614-55	Candidiasis of vulva and vagina		0.673 (0.663, 0.682)	0.934 (0.93, 0.94)	0.262 (0.25, 0.272)	0.262	+		194	0.804 (0.772, 0.827)	0.678 (0.639, 0.725)	-0.125 (-0.176, -0.052)	-0.125	-		UKB: + | AoU: -	+-
Respiratory	phecode_RE_465-11	Streptococcal tonsillitis/pharyngitis		0.353 (0.285, 0.435)	0.824 (0.78, 0.875)	0.471 (0.374, 0.554)	0.471	+		1316	0.714 (0.7, 0.729)	0.57 (0.526, 0.612)	-0.143 (-0.194, -0.106)	-0.143	-		UKB: + | AoU: -	+-
Dermatological	phecode_DE_682-4	Acne		0.586 (0.551, 0.624)	0.839 (0.823, 0.858)	0.253 (0.225, 0.293)	0.253	+		2578	0.7 (0.678, 0.713)	0.552 (0.532, 0.576)	-0.147 (-0.174, -0.114)	-0.147	-		UKB: + | AoU: -	+-
Endocrine/Metab	phecode_EM_214	Disorders of ovarian function		0.648 (0.591, 0.708)	0.797 (0.749, 0.848)	0.15 (0.099, 0.21)	0.15	+		1507	0.641 (0.628, 0.663)	0.491 (0.466, 0.524)	-0.149 (-0.191, -0.104)	-0.149	-		UKB: + | AoU: -	+-
Dermatological	phecode_DE_664-2	Pityriasis		0.462 (0.425, 0.496)	0.821 (0.801, 0.853)	0.359 (0.318, 0.396)	0.359	+		159	0.729 (0.661, 0.78)	0.578 (0.494, 0.654)	-0.152 (-0.24, -0.052)	-0.152	-		UKB: + | AoU: -	+-
Symptoms	phecode_SS_835	Cytology and pathology findings		0.55 (0.539, 0.56)	0.851 (0.843, 0.857)	0.301 (0.287, 0.311)	0.301	+		3633	0.676 (0.663, 0.688)	0.514 (0.484, 0.539)	-0.161 (-0.201, -0.13)	-0.161	-		UKB: + | AoU: -	+-
Endocrine/Metab	phecode_EM_214-1	Ovarian failure		0.647 (0.591, 0.732)	0.818 (0.781, 0.867)	0.171 (0.112, 0.227)	0.171	+		1409	0.664 (0.648, 0.688)	0.495 (0.468, 0.53)	-0.167 (-0.213, -0.124)	-0.167	-		UKB: + | AoU: -	+-
Infections	phecode_ID_004	Streptococcus		0.598 (0.587, 0.612)	0.673 (0.658, 0.685)	0.075 (0.06, 0.09)	0.075	+		4477	0.671 (0.661, 0.683)	0.492 (0.475, 0.51)	-0.18 (-0.205, -0.154)	-0.18	-		UKB: + | AoU: -	+-
Dermatological	phecode_DE_680-5	Acanthosis nigricans		0.519 (0.451, 0.596)	0.611 (0.54, 0.675)	0.093 (0.006, 0.165)	0.093	+		266	0.697 (0.642, 0.741)	0.508 (0.441, 0.569)	-0.191 (-0.266, -0.074)	-0.191	-		UKB: + | AoU: -	+-
Genitourinary	phecode_GU_627-2	Symptomatic menopause		0.716 (0.707, 0.723)	0.922 (0.919, 0.925)	0.206 (0.2, 0.212)	0.206	+		7114	0.712 (0.707, 0.717)	0.51 (0.489, 0.531)	-0.202 (-0.226, -0.179)	-0.202	-		UKB: + | AoU: -	+-
Genetic	phecode_GE_983	Genetic carrier status		0.578 (0.548, 0.634)	0.633 (0.6, 0.672)	0.055 (0.014, 0.089)	0.055	+		2092	0.707 (0.691, 0.723)	0.496 (0.458, 0.52)	-0.21 (-0.253, -0.182)	-0.21	-		UKB: + | AoU: -	+-
Genitourinary	phecode_GU_627	Menopausal and postmenopausal disorders		0.61 (0.605, 0.616)	0.729 (0.722, 0.736)	0.118 (0.111, 0.126)	0.118	+		7756	0.71 (0.704, 0.715)	0.448 (0.426, 0.468)	-0.263 (-0.288, -0.239)	-0.263	-		UKB: + | AoU: -	+-
Infections	phecode_ID_004-3	Group B Streptococcus		0.593 (0.551, 0.633)	0.717 (0.669, 0.757)	0.123 (0.07, 0.167)	0.123	+		1579	0.897 (0.888, 0.905)	0.281 (0.258, 0.304)	-0.615 (-0.644, -0.586)	-0.615	-		UKB: + | AoU: -	+-
Cardiovascular	phecode_CV_441-1	Arteriovenous fistula		0.602 (0.538, 0.669)	0.627 (0.548, 0.714)	0.025 (-0.073, 0.138)	0.025	ns		353	0.577 (0.544, 0.615)	0.887 (0.091, 0.92)	0.308 (-0.487, 0.363)	0.308	ns		UKB: ns | AoU: ns	nsns
Symptoms	phecode_SS_847-7	Bone marrow transplant		0.525 (0.469, 0.588)	0.593 (0.524, 0.672)	0.068 (-0.018, 0.159)	0.068	ns		113	0.659 (0.596, 0.716)	0.878 (0.06, 0.929)	0.214 (-0.63, 0.296)	0.214	ns		UKB: ns | AoU: ns	nsns
Blood/Immune	phecode_BI_174-7	Infarction of spleen*		0.619 (0.565, 0.682)	0.672 (0.608, 0.746)	0.054 (-0.009, 0.118)	0.054	ns		159	0.548 (0.496, 0.614)	0.751 (0.701, 0.808)	0.201 (0.124, 0.277)	0.201	+		UKB: ns | AoU: +	ns+
Genetic	phecode_GE_970-6	Hereditary hemolytic anemias		0.575 (0.512, 0.642)	0.669 (0.608, 0.736)	0.094 (-0.007, 0.157)	0.094	ns		127	0.561 (0.495, 0.611)	0.743 (0.675, 0.823)	0.184 (0.096, 0.276)	0.184	+		UKB: ns | AoU: +	ns+
Infections	phecode_ID_058	Pneumoviridae		0.622 (0.558, 0.689)	0.697 (0.639, 0.769)	0.076 (-0.005, 0.141)	0.076	ns		445	0.591 (0.555, 0.627)	0.77 (0.737, 0.803)	0.18 (0.143, 0.216)	0.18	+		UKB: ns | AoU: +	ns+
Infections	phecode_ID_058-1	Respiratory syncytial virus		0.623 (0.566, 0.672)	0.665 (0.582, 0.748)	0.042 (-0.029, 0.137)	0.042	ns		331	0.584 (0.543, 0.629)	0.763 (0.725, 0.795)	0.178 (0.128, 0.225)	0.178	+		UKB: ns | AoU: +	ns+
Gastrointestinal	phecode_GI_546-2	Abscess of liver		0.64 (0.601, 0.68)	0.669 (0.632, 0.72)	0.03 (-0.018, 0.065)	0.03	ns		121	0.595 (0.534, 0.662)	0.767 (0.707, 0.84)	0.175 (0.061, 0.239)	0.175	+		UKB: ns | AoU: +	ns+
Neoplasms	phecode_CA_109-3	Malignant neoplasm of brain		0.616 (0.593, 0.639)	0.61 (0.589, 0.633)	-0.007 (-0.026, 0.012)	-0.007	ns		167	0.611 (0.548, 0.673)	0.784 (0.717, 0.83)	0.17 (0.109, 0.233)	0.17	+		UKB: ns | AoU: +	ns+
Neurological	phecode_NS_346-6	Cerebral edema		0.595 (0.559, 0.638)	0.598 (0.566, 0.632)	0.003 (-0.035, 0.047)	0.003	ns		548	0.579 (0.555, 0.609)	0.731 (0.701, 0.764)	0.151 (0.107, 0.189)	0.151	+		UKB: ns | AoU: +	ns+
Neurological	phecode_NS_346	Brain damage and brain death		0.601 (0.578, 0.627)	0.626 (0.597, 0.654)	0.025 (-0.007, 0.049)	0.025	ns		1457	0.515 (0.501, 0.532)	0.653 (0.633, 0.674)	0.137 (0.113, 0.161)	0.137	+		UKB: ns | AoU: +	ns+
Gastrointestinal	phecode_GI_514-31	Paralytic ileus		0.651 (0.606, 0.698)	0.697 (0.643, 0.737)	0.046 (-0.004, 0.103)	0.046	ns		152	0.588 (0.519, 0.658)	0.72 (0.667, 0.783)	0.132 (0.072, 0.209)	0.132	+		UKB: ns | AoU: +	ns+
Blood/Immune	phecode_BI_169-14	Secondary thrombocytopenia		0.633 (0.579, 0.681)	0.674 (0.631, 0.722)	0.042 (-0.014, 0.101)	0.042	ns		1289	0.578 (0.558, 0.599)	0.705 (0.68, 0.726)	0.127 (0.105, 0.151)	0.127	+		UKB: ns | AoU: +	ns+
Congenital	phecode_CM_763-2	Congenital malformations of heart valves		0.61 (0.578, 0.649)	0.637 (0.601, 0.666)	0.027 (-0.008, 0.063)	0.027	ns		184	0.588 (0.515, 0.648)	0.709 (0.649, 0.762)	0.123 (0.064, 0.205)	0.123	+		UKB: ns | AoU: +	ns+
Neoplasms	phecode_CA_109	Malignant neoplasm of the eye, brain and other parts of central nervous system		0.611 (0.596, 0.628)	0.611 (0.593, 0.629)	0 (-0.016, 0.018)	0	ns		434	0.587 (0.554, 0.638)	0.703 (0.655, 0.736)	0.117 (0.067, 0.147)	0.117	+		UKB: ns | AoU: +	ns+
Cardiovascular	phecode_CV_406-2	Acute pulmonary heart disease		0.679 (0.612, 0.751)	0.709 (0.628, 0.797)	0.031 (-0.042, 0.105)	0.031	ns		282	0.549 (0.505, 0.596)	0.659 (0.62, 0.705)	0.109 (0.07, 0.171)	0.109	+		UKB: ns | AoU: +	ns+
Neurological	phecode_NS_346-5	Compression of brain		0.533 (0.46, 0.598)	0.553 (0.49, 0.611)	0.021 (-0.059, 0.106)	0.021	ns		307	0.548 (0.507, 0.6)	0.659 (0.62, 0.707)	0.108 (0.046, 0.165)	0.108	+		UKB: ns | AoU: +	ns+
Neoplasms	phecode_CA_104-1	Malignant neoplam of the bone and/or cartilage		0.584 (0.545, 0.621)	0.622 (0.579, 0.666)	0.038 (-0.008, 0.083)	0.038	ns		328	0.629 (0.575, 0.667)	0.738 (0.698, 0.774)	0.107 (0.059, 0.158)	0.107	+		UKB: ns | AoU: +	ns+
Symptoms	phecode_SS_823-1	Nonspecific elevation of levels of transaminase or lactic acid dehydrogenase [LDH]		0.53 (0.469, 0.596)	0.576 (0.516, 0.635)	0.046 (-0.024, 0.113)	0.046	ns		1917	0.536 (0.521, 0.554)	0.639 (0.622, 0.662)	0.103 (0.074, 0.128)	0.103	+		UKB: ns | AoU: +	ns+
Neurological	phecode_NS_343-1	Peripheral autonomic neuropathy		0.667 (0.582, 0.749)	0.735 (0.665, 0.817)	0.067 (-0.009, 0.151)	0.067	ns		319	0.649 (0.606, 0.697)	0.747 (0.712, 0.782)	0.097 (0.063, 0.137)	0.097	+		UKB: ns | AoU: +	ns+
Endocrine/Metab	phecode_EM_209-12	Syndrome of inappropriate secretion of antidiuretic hormone		0.703 (0.673, 0.733)	0.729 (0.702, 0.761)	0.026 (-0.007, 0.062)	0.026	ns		575	0.667 (0.639, 0.693)	0.761 (0.738, 0.788)	0.094 (0.063, 0.124)	0.094	+		UKB: ns | AoU: +	ns+
Cardiovascular	phecode_CV_438-41	Aortic dissection		0.686 (0.647, 0.721)	0.709 (0.671, 0.743)	0.023 (-0.01, 0.052)	0.023	ns		105	0.677 (0.617, 0.745)	0.771 (0.722, 0.822)	0.091 (0.028, 0.152)	0.091	+		UKB: ns | AoU: +	ns+
Congenital	phecode_CM_763-23	Congenital malformation of aortic and mitral valves		0.624 (0.585, 0.655)	0.644 (0.613, 0.679)	0.02 (-0.014, 0.056)	0.02	ns		160	0.61 (0.534, 0.678)	0.7 (0.635, 0.758)	0.089 (0.024, 0.168)	0.089	+		UKB: ns | AoU: +	ns+
Neoplasms	phecode_CA_122-21	Follicular lymphoma		0.616 (0.58, 0.645)	0.616 (0.587, 0.653)	0.001 (-0.025, 0.024)	0.001	ns		168	0.713 (0.662, 0.756)	0.799 (0.752, 0.838)	0.086 (0.038, 0.134)	0.086	+		UKB: ns | AoU: +	ns+
Neoplasms	phecode_CA_122-22	Diffuse large B-cell lymphoma*		0.677 (0.658, 0.697)	0.687 (0.663, 0.71)	0.01 (-0.01, 0.027)	0.01	ns		161	0.705 (0.641, 0.748)	0.79 (0.735, 0.845)	0.085 (0.029, 0.144)	0.085	+		UKB: ns | AoU: +	ns+
Congenital	phecode_CM_762	Congenital malformations of respiratory system		0.571 (0.468, 0.646)	0.651 (0.575, 0.723)	0.079 (-0.002, 0.17)	0.079	ns		410	0.681 (0.645, 0.711)	0.765 (0.73, 0.789)	0.085 (0.034, 0.128)	0.085	+		UKB: ns | AoU: +	ns+
Respiratory	phecode_RE_484-4	Interstitial emphysema [Pneumomediastinum]		0.702 (0.609, 0.812)	0.699 (0.605, 0.778)	-0.003 (-0.085, 0.069)	-0.003	ns		172	0.599 (0.527, 0.649)	0.681 (0.63, 0.739)	0.082 (0.011, 0.135)	0.082	+		UKB: ns | AoU: +	ns+
Congenital	phecode_CM_763-232	Congenital insufficiency of aortic valve		0.62 (0.588, 0.662)	0.636 (0.594, 0.667)	0.016 (-0.021, 0.051)	0.016	ns		135	0.613 (0.535, 0.69)	0.696 (0.613, 0.756)	0.08 (-0.005, 0.159)	0.08	ns		UKB: ns | AoU: ns	nsns
Cardiovascular	phecode_CV_438-4	Arterial dissection		0.663 (0.63, 0.693)	0.687 (0.653, 0.726)	0.024 (-0.006, 0.055)	0.024	ns		370	0.626 (0.579, 0.661)	0.707 (0.661, 0.74)	0.08 (0.039, 0.111)	0.08	+		UKB: ns | AoU: +	ns+
Cardiovascular	phecode_CV_440-21	Embolism of cerebral or precerebral arteries		0.721 (0.691, 0.765)	0.732 (0.7, 0.771)	0.012 (-0.018, 0.043)	0.012	ns		531	0.692 (0.667, 0.719)	0.771 (0.745, 0.794)	0.08 (0.055, 0.101)	0.08	+		UKB: ns | AoU: +	ns+
Respiratory	phecode_RE_471-1	Cyst and mucocele of nose and nasal sinus*		0.494 (0.419, 0.566)	0.576 (0.507, 0.654)	0.082 (-0.002, 0.173)	0.082	ns		406	0.526 (0.495, 0.562)	0.595 (0.559, 0.632)	0.066 (0.018, 0.122)	0.066	+		UKB: ns | AoU: +	ns+
Cardiovascular	phecode_CV_416-221	Typical atrial flutter*		0.704 (0.649, 0.761)	0.735 (0.682, 0.785)	0.031 (-0.005, 0.067)	0.031	ns		493	0.779 (0.76, 0.803)	0.842 (0.817, 0.859)	0.062 (0.043, 0.085)	0.062	+		UKB: ns | AoU: +	ns+
Neurological	phecode_NS_324-2	Degenerative diseases of the basal ganglia (excluding parkinsonism)		0.735 (0.682, 0.774)	0.722 (0.681, 0.767)	-0.012 (-0.055, 0.024)	-0.012	ns		113	0.69 (0.619, 0.738)	0.751 (0.695, 0.806)	0.062 (-0.025, 0.109)	0.062	ns		UKB: ns | AoU: ns	nsns
Cardiovascular	phecode_CV_430-3	Nontraumatic subdural hemorrhage		0.733 (0.71, 0.755)	0.757 (0.733, 0.781)	0.024 (0, 0.043)	0.024	ns		298	0.702 (0.661, 0.731)	0.762 (0.729, 0.792)	0.06 (0.026, 0.093)	0.06	+		UKB: ns | AoU: +	ns+
Congenital	phecode_CM_754	Congenital malformations of tongue, mouth and pharynx		0.657 (0.617, 0.69)	0.682 (0.646, 0.723)	0.025 (-0.009, 0.06)	0.025	ns		133	0.568 (0.507, 0.621)	0.628 (0.563, 0.684)	0.058 (0.002, 0.118)	0.058	+		UKB: ns | AoU: +	ns+
Sense organs	phecode_SO_369-6	Corneal deformities		0.57 (0.484, 0.668)	0.597 (0.496, 0.668)	0.027 (-0.057, 0.098)	0.027	ns		130	0.539 (0.491, 0.614)	0.602 (0.525, 0.674)	0.058 (-0.013, 0.163)	0.058	ns		UKB: ns | AoU: ns	nsns
Sense organs	phecode_SO_381-1	Paralytic strabismus [Neurogenic strabismus]		0.638 (0.61, 0.664)	0.669 (0.638, 0.701)	0.031 (-0.004, 0.063)	0.031	ns		317	0.651 (0.618, 0.693)	0.705 (0.672, 0.745)	0.054 (0.011, 0.086)	0.054	+		UKB: ns | AoU: +	ns+
Genitourinary	phecode_GU_615	Endometriosis		0.689 (0.669, 0.708)	0.692 (0.672, 0.713)	0.004 (-0.006, 0.013)	0.004	ns		1080	0.635 (0.618, 0.66)	0.686 (0.669, 0.713)	0.05 (0.039, 0.064)	0.05	+		UKB: ns | AoU: +	ns+
Sense organs	phecode_SO_381-3	Esotropia		0.582 (0.53, 0.624)	0.607 (0.551, 0.66)	0.025 (-0.044, 0.079)	0.025	ns		224	0.649 (0.597, 0.693)	0.697 (0.648, 0.742)	0.049 (-0.011, 0.108)	0.049	ns		UKB: ns | AoU: ns	nsns
Neoplasms	phecode_CA_120-1	Myeloid		0.663 (0.65, 0.677)	0.669 (0.657, 0.681)	0.007 (-0.005, 0.017)	0.007	ns		1430	0.583 (0.554, 0.602)	0.629 (0.609, 0.648)	0.047 (0.026, 0.069)	0.047	+		UKB: ns | AoU: +	ns+
Neoplasms	phecode_CA_120-21	Mature B-cell		0.668 (0.656, 0.68)	0.663 (0.651, 0.675)	-0.005 (-0.015, 0.005)	-0.005	ns		547	0.705 (0.675, 0.739)	0.753 (0.725, 0.776)	0.047 (0.02, 0.078)	0.047	+		UKB: ns | AoU: +	ns+
Genitourinary	phecode_GU_614-32	Chronic inflammatory pelvic disease		0.681 (0.626, 0.729)	0.659 (0.607, 0.712)	-0.022 (-0.067, 0.026)	-0.022	ns		164	0.636 (0.594, 0.682)	0.683 (0.624, 0.763)	0.047 (-0.023, 0.111)	0.047	ns		UKB: ns | AoU: ns	nsns
Endocrine/Metab	phecode_EM_249	Amyloidosis		0.721 (0.692, 0.756)	0.721 (0.681, 0.757)	0 (-0.032, 0.025)	0	ns		250	0.699 (0.653, 0.746)	0.746 (0.705, 0.788)	0.045 (0.016, 0.088)	0.045	+		UKB: ns | AoU: +	ns+
Sense organs	phecode_SO_369-62	Keratoconus		0.581 (0.495, 0.656)	0.61 (0.531, 0.693)	0.029 (-0.044, 0.11)	0.029	ns		104	0.545 (0.5, 0.636)	0.592 (0.521, 0.661)	0.044 (-0.037, 0.123)	0.044	ns		UKB: ns | AoU: ns	nsns
Neoplasms	phecode_CA_123	Multiple myeloma and malignant plasma cell neoplasms		0.676 (0.657, 0.7)	0.67 (0.65, 0.69)	-0.007 (-0.02, 0.007)	-0.007	ns		299	0.712 (0.666, 0.746)	0.754 (0.722, 0.787)	0.042 (0.009, 0.071)	0.042	+		UKB: ns | AoU: +	ns+
Neoplasms	phecode_CA_123-1	Multiple myeloma		0.678 (0.66, 0.696)	0.672 (0.648, 0.695)	-0.006 (-0.021, 0.009)	-0.006	ns		291	0.709 (0.668, 0.747)	0.751 (0.72, 0.784)	0.041 (0.012, 0.074)	0.041	+		UKB: ns | AoU: +	ns+
Neoplasms	phecode_CA_144-2	Benign neoplasms of the uterus		0.61 (0.603, 0.619)	0.614 (0.607, 0.622)	0.004 (-0.001, 0.01)	0.004	ns		1091	0.567 (0.547, 0.586)	0.607 (0.582, 0.631)	0.039 (0.024, 0.06)	0.039	+		UKB: ns | AoU: +	ns+
Congenital	phecode_CM_760-2	Congenital congenital malformations of male genital organs		0.576 (0.527, 0.628)	0.608 (0.561, 0.661)	0.032 (-0.024, 0.092)	0.032	ns		301	0.55 (0.491, 0.621)	0.588 (0.476, 0.676)	0.038 (-0.126, 0.157)	0.038	ns		UKB: ns | AoU: ns	nsns
Neoplasms	phecode_CA_101-411	Malignant neoplasm of colon		0.672 (0.663, 0.682)	0.668 (0.658, 0.679)	-0.004 (-0.008, 0)	-0.004	ns		619	0.68 (0.658, 0.707)	0.715 (0.695, 0.744)	0.035 (0.021, 0.049)	0.035	+		UKB: ns | AoU: +	ns+
Neoplasms	phecode_CA_120	Hemo onc - by cell of origin		0.656 (0.648, 0.664)	0.648 (0.64, 0.659)	-0.008 (-0.015, 0)	-0.008	ns		2072	0.611 (0.588, 0.636)	0.645 (0.627, 0.66)	0.034 (0.016, 0.051)	0.034	+		UKB: ns | AoU: +	ns+
Genitourinary	phecode_GU_614-3	Pelvic inflammatory disease (PID)		0.655 (0.618, 0.685)	0.646 (0.614, 0.683)	-0.01 (-0.043, 0.031)	-0.01	ns		5759	0.55 (0.54, 0.561)	0.584 (0.572, 0.596)	0.034 (0.024, 0.045)	0.034	+		UKB: ns | AoU: +	ns+
Neoplasms	phecode_CA_101-8	Malignant neoplasm of the pancreas		0.685 (0.666, 0.7)	0.686 (0.669, 0.7)	0.002 (-0.009, 0.01)	0.002	ns		338	0.732 (0.7, 0.766)	0.767 (0.731, 0.802)	0.033 (0.014, 0.064)	0.033	+		UKB: ns | AoU: +	ns+
Neoplasms	phecode_CA_144	Gynecological benign neoplasms		0.602 (0.596, 0.608)	0.604 (0.598, 0.612)	0.003 (-0.002, 0.008)	0.003	ns		1575	0.558 (0.543, 0.575)	0.59 (0.571, 0.607)	0.033 (0.021, 0.048)	0.033	+		UKB: ns | AoU: +	ns+
Neoplasms	phecode_CA_144-1	Benign neoplasms of external female genital organs and cervix		0.617 (0.603, 0.631)	0.634 (0.614, 0.648)	0.016 (0, 0.032)	0.016	ns		448	0.508 (0.493, 0.55)	0.542 (0.507, 0.582)	0.033 (0.001, 0.064)	0.033	+		UKB: ns | AoU: +	ns+
Genitourinary	phecode_GU_612-2	Breast conditions, congenital or relating to hormones		0.606 (0.564, 0.65)	0.629 (0.581, 0.67)	0.022 (-0.012, 0.052)	0.022	ns		1155	0.598 (0.575, 0.628)	0.631 (0.599, 0.652)	0.033 (0.004, 0.062)	0.033	+		UKB: ns | AoU: +	ns+
Neoplasms	phecode_CA_101-2	Malignant neoplasm of stomach		0.707 (0.69, 0.725)	0.707 (0.688, 0.726)	0.001 (-0.01, 0.011)	0.001	ns		185	0.685 (0.645, 0.732)	0.717 (0.679, 0.762)	0.032 (-0.006, 0.071)	0.032	ns		UKB: ns | AoU: ns	nsns
Neoplasms	phecode_CA_121-2	Chronic leukemia		0.695 (0.681, 0.715)	0.712 (0.693, 0.732)	0.017 (-0.001, 0.031)	0.017	ns		210	0.738 (0.702, 0.786)	0.772 (0.729, 0.806)	0.032 (-0.005, 0.069)	0.032	ns		UKB: ns | AoU: ns	nsns
Genetic	phecode_GE_974-1	Hereditary retinal dystrophy		0.626 (0.567, 0.68)	0.66 (0.602, 0.713)	0.035 (-0.001, 0.073)	0.035	ns		194	0.692 (0.645, 0.751)	0.723 (0.675, 0.769)	0.032 (-0.009, 0.066)	0.032	ns		UKB: ns | AoU: ns	nsns
Neoplasms	phecode_CA_120-2	Lymphoid		0.663 (0.65, 0.673)	0.657 (0.643, 0.669)	-0.006 (-0.015, 0.004)	-0.006	ns		627	0.699 (0.665, 0.729)	0.73 (0.703, 0.753)	0.031 (0.005, 0.052)	0.031	+		UKB: ns | AoU: +	ns+
Gastrointestinal	phecode_GI_500	Disorders of tooth develoment		0.584 (0.557, 0.605)	0.579 (0.552, 0.604)	-0.006 (-0.022, 0.013)	-0.006	ns		490	0.611 (0.572, 0.645)	0.639 (0.607, 0.675)	0.031 (0, 0.057)	0.031	ns		UKB: ns | AoU: ns	nsns
Neoplasms	phecode_CA_103-1	Melanomas of skin		0.607 (0.594, 0.62)	0.614 (0.603, 0.627)	0.008 (0, 0.016)	0.008	ns		793	0.718 (0.691, 0.744)	0.747 (0.723, 0.771)	0.03 (0.018, 0.045)	0.03	+		UKB: ns | AoU: +	ns+
Neoplasms	phecode_CA_124-6	Myelodysplastic syndrome		0.732 (0.708, 0.756)	0.753 (0.729, 0.776)	0.021 (-0.002, 0.04)	0.021	ns		183	0.767 (0.733, 0.807)	0.795 (0.753, 0.839)	0.03 (-0.011, 0.068)	0.03	ns		UKB: ns | AoU: ns	nsns
Neoplasms	phecode_CA_122-2	Non-Hodgkin lymphoma		0.656 (0.642, 0.669)	0.655 (0.641, 0.668)	0 (-0.013, 0.008)	0	ns		699	0.692 (0.661, 0.72)	0.721 (0.692, 0.749)	0.029 (0.003, 0.047)	0.029	+		UKB: ns | AoU: +	ns+
Neoplasms	phecode_CA_140	Benign neoplasm of the breast		0.778 (0.766, 0.793)	0.782 (0.766, 0.795)	0.003 (-0.006, 0.014)	0.003	ns		816	0.693 (0.678, 0.71)	0.722 (0.704, 0.738)	0.029 (0.003, 0.05)	0.029	+		UKB: ns | AoU: +	ns+
Neoplasms	phecode_CA_101-41	Colorectal cancer		0.667 (0.659, 0.674)	0.663 (0.656, 0.671)	-0.003 (-0.007, 0)	-0.003	ns		671	0.686 (0.662, 0.712)	0.713 (0.692, 0.738)	0.028 (0.014, 0.043)	0.028	+		UKB: ns | AoU: +	ns+
Neoplasms	phecode_CA_106-3	Malignant neoplasm of the ovary		0.607 (0.588, 0.626)	0.592 (0.573, 0.611)	-0.015 (-0.031, 0.002)	-0.015	ns		317	0.614 (0.57, 0.647)	0.64 (0.59, 0.675)	0.028 (-0.011, 0.08)	0.028	ns		UKB: ns | AoU: ns	nsns
Neoplasms	phecode_CA_122	Lymphoma		0.651 (0.639, 0.663)	0.648 (0.636, 0.663)	-0.003 (-0.014, 0.008)	-0.003	ns		697	0.692 (0.661, 0.719)	0.72 (0.69, 0.748)	0.028 (0.002, 0.047)	0.028	+		UKB: ns | AoU: +	ns+
Genitourinary	phecode_GU_619-21	Follicular cyst of ovary		0.801 (0.766, 0.844)	0.793 (0.751, 0.846)	-0.008 (-0.031, 0.013)	-0.008	ns		163	0.708 (0.664, 0.748)	0.737 (0.689, 0.779)	0.028 (-0.001, 0.052)	0.028	ns		UKB: ns | AoU: ns	nsns
Neoplasms	phecode_CA_108-5	Malignant neoplasm of the bladder		0.754 (0.743, 0.766)	0.756 (0.745, 0.767)	0.002 (-0.003, 0.006)	0.002	ns		452	0.777 (0.75, 0.809)	0.802 (0.774, 0.834)	0.025 (0.016, 0.036)	0.025	+		UKB: ns | AoU: +	ns+
Genitourinary	phecode_GU_622-2	Mucous polyp of cervix		0.626 (0.61, 0.644)	0.644 (0.626, 0.662)	0.018 (0, 0.036)	0.018	ns		412	0.509 (0.492, 0.553)	0.535 (0.5, 0.573)	0.025 (-0.013, 0.054)	0.025	ns		UKB: ns | AoU: ns	nsns
Neoplasms	phecode_CA_106-13	Malignant neoplasm of the cervix		0.579 (0.542, 0.615)	0.565 (0.519, 0.611)	-0.014 (-0.063, 0.037)	-0.014	ns		267	0.559 (0.522, 0.591)	0.581 (0.528, 0.63)	0.024 (-0.042, 0.088)	0.024	ns		UKB: ns | AoU: ns	nsns
Genitourinary	phecode_GU_616-3	Malposition of uterus		0.686 (0.658, 0.713)	0.69 (0.663, 0.714)	0.005 (-0.015, 0.023)	0.005	ns		771	0.692 (0.67, 0.719)	0.713 (0.692, 0.739)	0.021 (-0.001, 0.038)	0.021	ns		UKB: ns | AoU: ns	nsns
Neurological	phecode_NS_334-44	Sixth [abducent] nerve palsy		0.595 (0.54, 0.659)	0.667 (0.609, 0.726)	0.071 (-0.011, 0.148)	0.071	ns		125	0.655 (0.594, 0.744)	0.676 (0.616, 0.74)	0.021 (-0.074, 0.078)	0.021	ns		UKB: ns | AoU: ns	nsns
Genitourinary	phecode_GU_610-3	Fibrosclerosis of breast		0.518 (0.451, 0.584)	0.53 (0.448, 0.598)	0.013 (-0.061, 0.083)	0.013	ns		297	0.573 (0.534, 0.612)	0.59 (0.531, 0.637)	0.019 (-0.072, 0.082)	0.019	ns		UKB: ns | AoU: ns	nsns
Respiratory	phecode_RE_472-4	Laryngeal spasm		0.577 (0.505, 0.66)	0.665 (0.595, 0.727)	0.086 (-0.008, 0.161)	0.086	ns		159	0.606 (0.549, 0.668)	0.624 (0.57, 0.685)	0.016 (-0.065, 0.077)	0.016	ns		UKB: ns | AoU: ns	nsns
Genitourinary	phecode_GU_616-2	Hypertrophy of uterus		0.69 (0.665, 0.721)	0.699 (0.673, 0.725)	0.009 (-0.016, 0.027)	0.009	ns		243	0.594 (0.551, 0.628)	0.609 (0.559, 0.65)	0.014 (-0.015, 0.052)	0.014	ns		UKB: ns | AoU: ns	nsns
Neoplasms	phecode_CA_106-2	Malignant neoplasm of the uterus		0.605 (0.589, 0.622)	0.62 (0.598, 0.637)	0.016 (-0.001, 0.033)	0.016	ns		423	0.618 (0.58, 0.655)	0.631 (0.595, 0.674)	0.013 (-0.032, 0.044)	0.013	ns		UKB: ns | AoU: ns	nsns
Sense organs	phecode_SO_387-1	Hypermetropia		0.691 (0.659, 0.722)	0.705 (0.674, 0.736)	0.015 (-0.003, 0.028)	0.015	ns		2010	0.661 (0.649, 0.675)	0.674 (0.661, 0.687)	0.013 (0.006, 0.017)	0.013	+		UKB: ns | AoU: +	ns+
Neoplasms	phecode_CA_124-7	Chronic myeloproliferative disease*		0.679 (0.638, 0.715)	0.688 (0.637, 0.739)	0.009 (-0.05, 0.065)	0.009	ns		185	0.678 (0.615, 0.729)	0.684 (0.285, 0.741)	0.008 (-0.423, 0.061)	0.008	ns		UKB: ns | AoU: ns	nsns
Neurological	phecode_NS_337-2	Inflammatory polyneuropathy		0.607 (0.572, 0.643)	0.64 (0.599, 0.677)	0.033 (-0.003, 0.066)	0.033	ns		2798	0.607 (0.594, 0.617)	0.614 (0.602, 0.626)	0.007 (-0.012, 0.024)	0.007	ns		UKB: ns | AoU: ns	nsns
Pregnancy	phecode_PP_932	Known or suspected fetal abnormality affecting management of mother		0.955 (0.945, 0.967)	0.957 (0.947, 0.968)	0.002 (-0.001, 0.005)	0.002	ns		2699	0.868 (0.865, 0.874)	0.873 (0.869, 0.879)	0.005 (0.004, 0.006)	0.005	+		UKB: ns | AoU: +	ns+
Pregnancy	phecode_PP_938	Other conditions or status of the mother complicating pregnancy, childbirth, or the puerperium		0.853 (0.817, 0.902)	0.855 (0.817, 0.899)	0.002 (-0.01, 0.014)	0.002	ns		4218	0.87 (0.865, 0.875)	0.873 (0.868, 0.877)	0.003 (0.001, 0.005)	0.003	+		UKB: ns | AoU: +	ns+
Neoplasms	phecode_CA_106	Gynecological malignant neoplasms		0.587 (0.575, 0.598)	0.585 (0.574, 0.6)	-0.002 (-0.015, 0.009)	-0.002	ns		823	0.608 (0.582, 0.628)	0.609 (0.58, 0.635)	0.002 (-0.025, 0.029)	0.002	ns		UKB: ns | AoU: ns	nsns
Neoplasms	phecode_CA_106-21	Malignant neoplasm of endometrium		0.609 (0.592, 0.625)	0.626 (0.609, 0.642)	0.017 (0, 0.033)	0.017	ns		302	0.655 (0.616, 0.687)	0.657 (0.611, 0.693)	0.002 (-0.047, 0.054)	0.002	ns		UKB: ns | AoU: ns	nsns
Cardiovascular	phecode_CV_438-7	Aneurysm of heart		0.652 (0.596, 0.741)	0.696 (0.621, 0.764)	0.044 (-0.023, 0.113)	0.044	ns		174	0.681 (0.636, 0.726)	0.685 (0.621, 0.733)	0.001 (-0.095, 0.055)	0.001	ns		UKB: ns | AoU: ns	nsns
Genitourinary	phecode_GU_614-51	Cervicitis and endocervicitis		0.617 (0.579, 0.653)	0.62 (0.581, 0.662)	0.003 (-0.036, 0.037)	0.003	ns		676	0.648 (0.62, 0.668)	0.644 (0.615, 0.683)	-0.005 (-0.034, 0.021)	-0.005	ns		UKB: ns | AoU: ns	nsns
Genitourinary	phecode_GU_617-3	Stricture and stenosis of cervix		0.557 (0.529, 0.586)	0.572 (0.544, 0.607)	0.015 (-0.021, 0.046)	0.015	ns		191	0.573 (0.529, 0.63)	0.547 (0.465, 0.612)	-0.025 (-0.144, 0.069)	-0.025	ns		UKB: ns | AoU: ns	nsns
Respiratory	phecode_RE_466-3	Peritonsillar abscess		0.63 (0.595, 0.672)	0.639 (0.598, 0.69)	0.008 (-0.024, 0.039)	0.008	ns		128	0.722 (0.663, 0.769)	0.692 (0.605, 0.761)	-0.03 (-0.083, 0.011)	-0.03	ns		UKB: ns | AoU: ns	nsns
Genitourinary	phecode_GU_614-4	Inflammatory diseases of uterus, except cervix		0.662 (0.604, 0.711)	0.674 (0.62, 0.725)	0.013 (-0.045, 0.073)	0.013	ns		852	0.669 (0.647, 0.693)	0.631 (0.598, 0.658)	-0.037 (-0.078, -0.007)	-0.037	-		UKB: ns | AoU: -	ns-
Genitourinary	phecode_GU_619-23	Polycystic ovary syndrome		0.766 (0.721, 0.808)	0.791 (0.748, 0.843)	0.026 (-0.02, 0.062)	0.026	ns		808	0.819 (0.804, 0.833)	0.782 (0.74, 0.808)	-0.038 (-0.075, -0.01)	-0.038	-		UKB: ns | AoU: -	ns-
Gastrointestinal	phecode_GI_500-4	Disturbances in tooth eruption		0.588 (0.564, 0.61)	0.58 (0.557, 0.604)	-0.008 (-0.032, 0.015)	-0.008	ns		286	0.758 (0.715, 0.799)	0.71 (0.649, 0.782)	-0.045 (-0.096, -0.001)	-0.045	-		UKB: ns | AoU: -	ns-
Gastrointestinal	phecode_GI_500-41	Impacted teeth*		0.592 (0.569, 0.623)	0.583 (0.561, 0.61)	-0.008 (-0.025, 0.01)	-0.008	ns		238	0.761 (0.716, 0.804)	0.714 (0.649, 0.779)	-0.048 (-0.099, -0.008)	-0.048	-		UKB: ns | AoU: -	ns-
Congenital	phecode_CM_760-1	Congenital malformations of female genitalia		0.603 (0.563, 0.642)	0.596 (0.554, 0.643)	-0.007 (-0.059, 0.031)	-0.007	ns		200	0.7 (0.659, 0.743)	0.637 (0.58, 0.693)	-0.06 (-0.115, -0.006)	-0.06	-		UKB: ns | AoU: -	ns-
Genitourinary	phecode_GU_610-2	Fibroadenosis of breast		0.594 (0.535, 0.658)	0.583 (0.517, 0.643)	-0.011 (-0.065, 0.044)	-0.011	ns		223	0.56 (0.52, 0.599)	0.5 (0.426, 0.555)	-0.062 (-0.173, 0.025)	-0.062	ns		UKB: ns | AoU: ns	nsns
Congenital	phecode_CM_760-13	Congenital anomalies of uterus and cervix		0.635 (0.571, 0.711)	0.618 (0.56, 0.687)	-0.016 (-0.083, 0.047)	-0.016	ns		113	0.762 (0.704, 0.805)	0.65 (0.565, 0.717)	-0.111 (-0.204, -0.032)	-0.111	-		UKB: ns | AoU: -	ns-
Genetic	phecode_GE_971	Genetic coagulation defects		0.481 (0.447, 0.512)	0.505 (0.459, 0.547)	0.024 (-0.035, 0.078)	0.024	ns		180	0.559 (0.516, 0.605)	0.394 (0.295, 0.691)	-0.159 (-0.273, 0.138)	-0.159	ns		UKB: ns | AoU: ns	nsns
Genetic	phecode_GE_971-1	Hereditary hypo-coagulability		0.481 (0.452, 0.521)	0.505 (0.458, 0.546)	0.023 (-0.063, 0.083)	0.023	ns		123	0.577 (0.505, 0.644)	0.389 (0.249, 0.713)	-0.178 (-0.362, 0.15)	-0.178	ns		UKB: ns | AoU: ns	nsns
