# Supplementary material for: Medical history predicts phenome-wide disease onset and enables the rapid response to emerging health threats
Source: Nat Commun. 2025 Jan 10;16:585. doi: 10.1038/s41467-025-55879-x (PMC11724087; doi:10.1038/s41467-025-55879-x)
Supplement: Supplementary file 11 — Supplementary Data 9 [file 41467_2025_55879_MOESM11_ESM.xlsx]

## Sheet: Sheet1
How to interpret the shapley attributions for common record concepts: We get one shapley value per record per individual, N (Individuals the attribution is based on), Mean (Mean shapley attribution, if record is there -> high, if important in individuals with record), Sum (Sum of all Shapley attributions -> high, if important for population, by design biased towards common records); For computati…			Abdominal aortic aneurysm					All-Cause Death					Anemia					Aortic stenosis					Atrial fibrillation					Back pain					Cardiac arrest					Chronic kidney disease					COPD					Diabetes mellitus
record	concept_name		n	freq	mean	sum		n	freq	mean	sum		n	freq	mean	sum		n	freq	mean	sum		n	freq	mean	sum		n	freq	mean	sum		n	freq	mean	sum		n	freq	mean	sum		n	freq	mean	sum		n	freq
Column1	Column2	Column210	Column3	Column4	Column5	Column6	Column7	Column8	Column9	Column10	Column11	Column12	Column13	Column14	Column15	Column16	Column17	Column18	Column19	Column20	Column21	Column22	Column23	Column24	Column25	Column26	Column27	Column28	Column29	Column30	Column31	Column32	Column33	Column34	Column35	Column36	Column37	Column38	Column39	Column40	Column41	Column42	Column43	Column44	Column45	Column46	Column47	Column48	Column49
OMOP_4062019	O/E - Systolic BP reading		2798	0.00572721	0.0373025	104.372		6736	0.0751164	-0.0194391	-130.942		4813	0.0787524	-0.0228959	-110.198		5503	0.00998485	-0.0117839	-64.8469		10923	0.027529	0.0535066	584.452		3328	0.156428	0.1242	413.339		7112	0.00582635	0.0116044	82.5306		8833	0.0412769	-0.0105392	-93.0926		8942	0.0386451	-0.0611107	-546.452		10474	0.0554715
OMOP_4060831	O/E - Diastolic BP reading		2797	0.00573989	0.0329456	92.1488		6732	0.075102	-0.0106906	-71.9691		4813	0.0787686	-0.00981938	-47.2607		5503	0.0100022	-0.0240218	-132.192		10919	0.0275668	0.0294978	322.086		3328	0.156636	0.113929	379.156		7108	0.00583293	0.0141083	100.282		8831	0.0412863	-0.0193055	-170.487		8939	0.0386579	-0.0358492	-320.456		10470	0.0554529
OMOP_4060333	O/E - weight		2505	0.00541299	-0.038866	-97.3594		6050	0.0737766	-0.0402228	-243.348		4345	0.0755861	-0.0491975	-213.763		4984	0.00982627	-0.0726903	-362.288		9842	0.0246845	-0.0674867	-664.204		2995	0.124702	-0.0380363	-113.919		6397	0.00556225	-0.0462833	-296.074		7951	0.0389123	-0.0796637	-633.406		8066	0.0383643	-0.0802855	-647.583		9380	0.0565387
OMOP_4103471	Finding of body mass index		2491	0.00551542	-0.0166771	-41.5426		6016	0.0744927	-0.027963	-168.226		4312	0.0766552	-0.0243896	-105.168		4944	0.00988416	-0.030481	-150.698		9767	0.0252187	-0.0073624	-71.9086		2976	0.129835	0.00876346	26.0801		6361	0.00564168	-0.0122176	-77.716		7891	0.0397538	-0.0361328	-285.124		7995	0.0389226	-0.0617386	-493.6		9305	0.0576112
OMOP_4038395	O/E - height		2472	0.00544036	-0.0397941	-98.371		5978	0.0735429	-0.059956	-358.417		4296	0.0756494	-0.0640801	-275.288		4925	0.00985401	-0.0695448	-342.508		9716	0.0247675	-0.0568632	-552.482		2960	0.124804	-0.0355189	-105.136		6317	0.00556885	-0.0498027	-314.604		7845	0.0389954	-0.08376	-657.098		7952	0.0383716	-0.0909957	-723.598		9256	0.0566343
OMOP_4081598	Notes summary on computer		2447	0.00523293	-0.0531571	-130.075		5934	0.0713748	-0.116098	-688.924		4221	0.0735673	-0.135113	-570.313		4839	0.00936924	-0.150787	-729.661		9606	0.0242517	-0.137245	-1318.38		2919	0.12605	-0.0439251	-128.217		6273	0.00556737	-0.0556883	-349.333		7760	0.0371276	-0.178449	-1384.77		7864	0.0364551	-0.179927	-1414.95		9237	0.053901
OMOP_9201	Inpatient Visit		2181	0.0062951	0.0370682	80.8457		5257	0.0911471	0.0480158	252.419		3803	0.0916535	0.0448816	170.685		4392	0.0121606	0.0433176	190.251		8588	0.0253698	0.0325626	279.648		2845	0.0838308	-0.00685181	-19.4934		5575	0.0067415	0.0341757	190.529		6982	0.0516607	0.0479819	335.009		7031	0.0519971	0.0820248	576.717		8212	0.0712284
OMOP_4052351	Alcohol intake		2039	0.00598349	-0.0162542	-33.1424		4945	0.0748377	-0.0292788	-144.784		3553	0.0808035	-0.031857	-113.188		4075	0.0100375	-0.0689849	-281.114		8007	0.0279912	-0.0286573	-229.459		2442	0.147409	0.0324506	79.2444		5212	0.00580679	-0.0229441	-119.585		6476	0.0424389	-0.051263	-331.979		6558	0.0404288	-0.0757304	-496.64		7611	0.0590277
OMOP_4222303	Non-smoker		2003	0.00323461	-0.170628	-341.768		4785	0.0588733	-0.168573	-806.62		3439	0.0695923	-0.115641	-397.688		3960	0.00838061	-0.146489	-580.096		7799	0.0230778	-0.0792866	-618.356		2425	0.122521	-0.049282	-119.509		5063	0.00467781	-0.112527	-569.723		6317	0.035586	-0.168878	-1066.8		6414	0.0196207	-0.334787	-2147.33		7467	0.048842
OMOP_37392176	Serum creatinine level		1979	0.00642735	0.00528207	10.4532		4679	0.0855749	-0.0152909	-71.5462		3303	0.088502	-0.0364556	-120.413		3800	0.0120992	-0.0218283	-82.9477		7532	0.0302473	-0.0197598	-148.831		2171	0.14322	-0.039063	-84.8058		4957	0.0067008	-0.00864579	-42.8572		6049	0.0485259	-0.0216109	-130.724		6178	0.045923	-0.0376285	-232.469		7084	0.0696858
OMOP_37393847	Haemoglobin estimation		1974	0.00582984	-0.0115314	-22.763		4651	0.0791833	-0.0139543	-64.9014		3232	0.0882917	-0.0233317	-75.408		3757	0.0110711	-0.0240832	-90.4808		7489	0.0290142	-0.00959294	-71.8415		2152	0.153626	-0.0207631	-44.6822		4929	0.00622672	-0.0117111	-57.7242		6012	0.0456774	-0.0345501	-207.715		6140	0.0442981	-0.0465237	-285.656		7106	0.0642231
OMOP_37392172	Serum sodium level		1954	0.00650459	-0.0331758	-64.8256		4640	0.084654	-0.021834	-101.31		3274	0.0894587	-0.0296456	-97.0597		3774	0.01199	-0.0411248	-155.205		7470	0.0307977	-0.0340672	-254.482		2154	0.149955	-0.0183251	-39.4723		4913	0.00674049	-0.0365714	-179.675		5997	0.0487759	-0.0330017	-197.911		6127	0.0461394	-0.0592095	-362.777		7022	0.0688953
OMOP_37393863	Platelet count		1973	0.00586348	-0.0296533	-58.5059		4636	0.0794214	-0.027182	-126.016		3224	0.0885346	-0.0205053	-66.1091		3745	0.0111325	-0.0384585	-144.027		7465	0.0291003	-0.0366791	-273.809		2147	0.153652	-0.0154275	-33.1229		4912	0.00628028	-0.0220591	-108.354		5993	0.0457879	-0.0503416	-301.697		6121	0.0444698	-0.040649	-248.813		7084	0.0646237
OMOP_37392171	Serum potassium level		1948	0.00649059	-0.0275802	-53.7263		4630	0.0846295	-0.0316173	-146.388		3261	0.0895882	-0.0256989	-83.8042		3760	0.0120326	-0.0437742	-164.591		7446	0.0308138	-0.0288436	-214.769		2146	0.149917	-0.00319039	-6.84658		4899	0.00673443	-0.0264099	-129.382		5977	0.0488663	-0.041978	-250.903		6109	0.0461913	-0.0581661	-355.337		6999	0.068985
OMOP_37393855	Total white cell count		1961	0.00584486	-0.0398827	-78.2099		4618	0.0794505	-0.0483295	-223.186		3221	0.0882749	-0.0480404	-154.738		3742	0.0111034	-0.0527997	-197.576		7444	0.029047	-0.0423536	-315.281		2146	0.153059	-0.00894308	-19.1918		4890	0.00625351	-0.0483197	-236.283		5977	0.0456762	-0.0488598	-292.035		6104	0.0443694	-0.0631035	-385.184		7064	0.0645263
OMOP_37393851	MCV - Mean corpuscular volume		1964	0.00587506	-0.0391344	-76.86		4612	0.0789843	-0.0404075	-186.359		3192	0.0888908	-0.0354518	-113.162		3710	0.0110959	-0.0535141	-198.537		7412	0.0293028	-0.0450827	-334.153		2124	0.155956	-0.0255688	-54.3081		4886	0.00620109	-0.0361767	-176.759		5947	0.0459898	-0.0580188	-345.038		6077	0.0445969	-0.0575595	-349.789		7031	0.0645903
OMOP_37393849	Red blood cell count		1952	0.00585449	0.0313736	61.2412		4599	0.0795673	0.0224649	103.316		3167	0.0887127	0.011685	37.0065		3683	0.0110954	0.0273578	100.759		7373	0.0291894	0.0335487	247.354		2112	0.154707	-0.00418899	-8.84715		4867	0.00621346	0.0202731	98.6692		5913	0.0460031	0.0104906	62.0309		6043	0.044602	0.000206378	1.24714		6993	0.0647305
OMOP_37398674	MCH - Mean corpuscular haemoglobin		1945	0.00590369	0.00632092	12.2942		4574	0.0790725	-0.00354012	-16.1925		3158	0.0891555	0.00603216	19.0496		3673	0.0111021	0.00297455	10.9255		7343	0.029411	0.019332	141.955		2099	0.157235	0.0190075	39.8966		4844	0.00616829	0.00047286	2.29053		5891	0.0462781	-0.00220654	-12.9987		6022	0.0448539	-0.0177879	-107.118		6965	0.0647105
OMOP_37393840	Haematocrit		1934	0.00588002	-0.0186941	-36.1545		4550	0.0795297	-0.0123792	-56.3253		3143	0.0890029	0.00107074	3.36534		3657	0.0111815	-0.0134495	-49.185		7302	0.0292911	-0.000194538	-1.42052		2089	0.155816	0.0132094	27.5944		4815	0.00623433	-0.0164314	-79.1173		5860	0.0461715	-0.0119921	-70.2739		5987	0.0448242	-0.0167667	-100.382		6925	0.0649736
OMOP_37393858	Lymphocyte count		1933	0.00587224	-0.0633577	-122.47		4538	0.079851	-0.0602601	-273.46		3143	0.0895301	-0.0241029	-75.7555		3651	0.0111632	-0.0673269	-245.811		7293	0.0292083	-0.0543911	-396.674		2090	0.154992	0.00758192	15.8462		4806	0.00628888	-0.0493757	-237.299		5853	0.045999	-0.0612479	-358.484		5981	0.0449938	-0.0624531	-373.532		6913	0.0654599
OMOP_37393859	Monocyte count		1931	0.00587618	-0.0234353	-45.2536		4532	0.0798841	-0.024564	-111.324		3133	0.089619	-0.00556674	-17.4406		3640	0.0111529	-0.0264214	-96.1741		7278	0.0291744	-0.0111944	-81.4727		2080	0.155162	0.00360814	7.50493		4798	0.00625959	-0.0174603	-83.7745		5840	0.0460815	-0.0295925	-172.82		5968	0.0451523	-0.0344014	-205.307		6897	0.0656151
OMOP_37393856	Neutrophil count		1932	0.00591807	-0.00131405	-2.53875		4530	0.0798909	-0.00784745	-35.5489		3146	0.0895578	0.00368026	11.5781		3653	0.011162	-0.0159844	-58.3912		7289	0.0291822	-0.0174793	-127.406		2089	0.154752	0.00634546	13.2557		4796	0.00628332	-0.00435826	-20.9022		5851	0.0459684	-0.014732	-86.1969		5980	0.0450245	-0.00493389	-29.5046		6908	0.065499
OMOP_37393857	Eosinophil count		1927	0.00589568	-0.00883623	-17.0274		4522	0.0799465	-0.0124772	-56.4219		3132	0.0896257	0.00944139	29.5704		3642	0.0111415	-0.0159916	-58.2414		7271	0.0291703	-0.0130941	-95.207		2083	0.154956	0.0131542	27.4002		4793	0.00626155	-0.014539	-69.6857		5834	0.046039	-0.0195205	-113.883		5959	0.0450363	-0.00248156	-14.7876		6893	0.0653819
OMOP_37398676	Basophil count		1917	0.0058783	-0.00860161	-16.4893		4500	0.0800561	-0.0109919	-49.4637		3119	0.0897275	-0.0135677	-42.3177		3626	0.0111858	-0.0220128	-79.8185		7236	0.0292181	-0.0182455	-132.025		2070	0.155617	-0.0117647	-24.3529		4768	0.00626522	-0.0208678	-99.4976		5808	0.0462365	-0.03421	-198.692		5933	0.0453076	-0.0140733	-83.4968		6860	0.0657884
OMOP_4144272	Never smoked tobacco		1845	0.00287734	-0.208045	-383.843		4457	0.0572208	-0.170186	-758.519		3186	0.0683459	-0.116405	-370.867		3677	0.00811476	-0.142592	-524.31		7247	0.0223109	-0.0735215	-532.811		2241	0.119256	-0.0515434	-115.509		4707	0.00450906	-0.136402	-642.042		5867	0.0347839	-0.146678	-860.562		5971	0.0179087	-0.359001	-2143.59		6935	0.0481672
OMOP_37398460	Serum alkaline phosphatase level		1850	0.00666511	-0.0327048	-60.5039		4386	0.0852179	-0.0222072	-97.4006		3094	0.0905216	-0.00792575	-24.5223		3569	0.011871	-0.033951	-121.171		7076	0.0307886	-0.0390496	-276.315		2035	0.14981	-0.0236766	-48.1819		4653	0.00669814	-0.0155264	-72.2446		5655	0.0489155	-0.0354441	-200.437		5795	0.0470677	-0.0267971	-155.289		6636	0.069735
OMOP_37392561	Serum cholesterol level		1819	0.00672726	-0.00991777	-18.0404		4308	0.0845069	-0.0129795	-55.9155		3160	0.0878312	-0.0267846	-84.6395		3597	0.0122049	-0.00526444	-18.9362		7039	0.0315582	0.0134113	94.4022		2097	0.146072	-0.0254806	-53.4328		4571	0.00671075	-0.00494802	-22.6174		5652	0.0495645	-0.0128205	-72.4616		5794	0.0457273	-0.0502431	-291.109		6582	0.0702047
OMOP_37392183	Serum albumin level		1789	0.00662334	-0.000608148	-1.08798		4252	0.084559	-0.00145677	-6.1942		3029	0.0906517	-0.00943	-28.5635		3487	0.0119197	-0.014057	-49.0166		6888	0.0309255	-0.0125291	-86.3007		1980	0.15256	-0.00243016	-4.81172		4517	0.00666451	-0.00115706	-5.22643		5506	0.0489681	-0.0247803	-136.44		5645	0.0471082	-0.00226326	-12.7761		6459	0.0694498
OMOP_37392195	Serum urea level		1766	0.0066927	0.00864692	15.2705		4227	0.0843382	0.00087522	3.69956		2980	0.0916338	-0.00420404	-12.528		3438	0.0122769	0.00414414	14.2476		6804	0.0323452	0.0189247	128.764		1951	0.159999	0.0196843	38.4041		4472	0.00678998	0.00969444	43.3535		5456	0.0510248	0.0271969	148.386		5585	0.0474451	-0.0129597	-72.3801		6375	0.0706743
OMOP_37393848	FBC - full blood count		1748	0.00589993	-0.00638315	-11.1578		4141	0.0801759	-0.0124124	-51.3997		2860	0.0889623	-0.00179119	-5.12281		3343	0.0110523	-0.00157043	-5.24996		6654	0.0287214	0.0014417	9.59308		1856	0.150409	-0.0277947	-51.587		4384	0.00633643	-0.0126481	-55.4494		5343	0.0458409	-0.0264434	-141.287		5464	0.0448989	0.000422332	2.30762		6302	0.0646985
OMOP_37393531	Serum alanine aminotransferase level		1693	0.00689057	0.0558124	94.4904		3984	0.0858467	0.0227604	90.6773		2822	0.094754	0.0248767	70.2021		3241	0.0125626	0.0369292	119.687		6426	0.0331459	0.0510238	327.879		1858	0.170554	0.0385656	71.6548		4214	0.00689017	0.040958	172.597		5132	0.0512274	0.0364016	186.813		5258	0.0492909	0.033826	177.857		6006	0.0718591
OMOP_37397924	Red blood cell distribution width		1600	0.00590625	0.0458759	73.4014		3768	0.0771016	0.00954113	35.951		2615	0.0930527	0.0485889	127.06		3048	0.0118527	0.0102985	31.3897		6068	0.0312054	0.00870059	52.7952		1713	0.16508	0.00769611	13.1834		3997	0.00635444	0.01043	41.6885		4887	0.045632	0.000951118	4.64811		4984	0.0486048	0.0490093	244.262		5751	0.0686477
OMOP_37398230	Liver function test		1562	0.00699356	0.0278856	43.5573		3708	0.0871212	0.0187951	69.6923		2592	0.0942045	0.018119	46.9643		3016	0.0125291	0.0336238	101.409		5973	0.0325058	0.0404634	241.688		1685	0.161236	0.0275869	46.4838		3934	0.0070426	0.0236847	93.1755		4771	0.0514274	0.0302716	144.426		4885	0.049033	0.0219885	107.414		5566	0.0727083
OMOP_1713332	amoxicillin		1531	0.00581636	0.032657	49.9979		3706	0.0781077	-0.0137441	-50.9357		2625	0.0856803	-0.0411452	-108.006		3046	0.010825	-0.0171894	-52.3588		6016	0.0281896	-0.0018228	-10.9659		1701	0.150369	0.0427422	72.7045		3919	0.00596361	-0.0144564	-56.6547		4851	0.0449038	-0.0378752	-183.732		4881	0.0492129	0.0399168	194.834		5732	0.0627192
OMOP_37399332	Serum TSH (thyroid stimulating hormone) level		1503	0.00599946	-0.02441	-36.6882		3562	0.080432	-0.0207177	-73.7966		2561	0.093562	-0.0108356	-27.7499		2982	0.0119945	-0.00425573	-12.6906		5817	0.0312664	-0.00296326	-17.2373		1684	0.165235	-0.00483894	-8.14878		3787	0.00628755	-0.0101162	-38.3099		4690	0.0507545	-0.0256111	-120.116		4800	0.0481537	-0.0107482	-51.5912		5417	0.0701192
OMOP_37392563	Serum triglycerides level		1473	0.00694451	0.0227246	33.4734		3529	0.0865022	-0.0126137	-44.5139		2508	0.0885815	-0.0170539	-42.7712		2879	0.012802	0.00718145	20.6754		5680	0.0318836	0.0136091	77.2997		1657	0.142036	-0.0157939	-26.1706		3736	0.00684505	0.00403642	15.0801		4539	0.0511819	0.0059888	27.1832		4670	0.0459852	-0.0357762	-167.075		5261	0.0730599
OMOP_4155376	Cervical smear - negative		1462	0.00105679	-0.330895	-483.768		3460	0.0502603	-0.138988	-480.897		2430	0.0690898	-0.00827865	-20.1171		2833	0.00579113	-0.219264	-621.174		5667	0.0157885	-0.121841	-690.472		1738	0.127769	0.179612	312.165		3680	0.00271974	-0.176601	-649.892		4570	0.031348	-0.0604644	-276.322		4634	0.0293587	-0.102312	-474.114		5510	0.0395278
OMOP_37392562	Serum high density lipoprotein cholesterol level		1395	0.00715743	0.0283555	39.5559		3322	0.0861093	-0.00250229	-8.31262		2397	0.0897082	-0.00734899	-17.6155		2734	0.0129842	0.0180792	49.4285		5369	0.032581	0.0286486	153.815		1571	0.145734	-0.000944183	-1.48331		3506	0.00696228	0.00586597	20.5661		4305	0.0524124	0.0174245	75.0126		4431	0.0465145	-0.0215112	-95.3162		4960	0.0735753
OMOP_37392197	Urea and electrolytes level		1344	0.00707539	-0.0152189	-20.4541		3225	0.0880223	-0.0327345	-105.569		2186	0.0944267	-0.0288713	-63.1126		2559	0.012792	-0.0297005	-76.0035		5114	0.0329445	-0.0322352	-164.851		1387	0.158592	-0.000434051	-0.602029		3398	0.00714084	-0.0322857	-109.707		4080	0.0521799	-0.0134127	-54.7239		4192	0.0485954	-0.0142086	-59.5626		4750	0.0727341
OMOP_4062985	Ideal body weight		1225	0.00613121	0.0397659	48.7132		3072	0.0738812	0.0438781	134.793		2175	0.0848035	0.0114865	24.9832		2552	0.01002	0.0256711	65.5127		4972	0.030337	0.0431504	214.544		1487	0.178463	0.0400354	59.5326		3240	0.00584088	0.0446639	144.711		4025	0.0428566	0.0250406	100.788		4081	0.0409118	0.0361436	147.502		4728	0.0604569
OMOP_37393850	MCHC - Mean corpuscular haemoglobin concentration		1262	0.00624845	0.0507537	64.0512		3028	0.0785108	0.0338139	102.389		2077	0.0915674	0.0376401	78.1786		2459	0.011531	0.0376067	92.4748		4877	0.030498	0.0556637	271.472		1359	0.162636	0.0213279	28.9846		3205	0.00624872	0.0182774	58.579		3932	0.0480538	0.0203482	80.0091		3994	0.045458	0.0532924	212.85		4628	0.0645454
OMOP_37393428	Thyroid function test		1295	0.005486	-0.0101088	-13.0909		3026	0.0837135	0.0136372	41.2662		2180	0.0940329	0.031002	67.5843		2537	0.0125328	0.0479151	121.561		4943	0.0309137	0.0719237	355.519		1406	0.160857	0.0276396	38.8613		3217	0.0063583	0.00733257	23.5889		3978	0.0515782	0.0623171	247.898		4076	0.0477447	-0.00462578	-18.8547		4607	0.0718288
OMOP_37392945	Plasma glucose level		1249	0.00721907	0.0726891	90.7887		3003	0.0869458	0.0282881	84.949		2188	0.0970202	0.0162655	35.5889		2514	0.0131948	0.061461	154.513		4892	0.0346803	0.0815534	398.959		1408	0.172096	0.0303312	42.7063		3165	0.00705879	0.0383816	121.478		3926	0.0536809	0.046136	181.13		4014	0.0517571	0.0331873	133.214		4566	0.0773682
OMOP_1124300	diclofenac		1195	0.00565025	-0.0223923	-26.7588		2933	0.0758409	-0.0489563	-143.589		2082	0.0896691	-0.0134465	-27.9956		2421	0.0107553	-0.0520103	-125.917		4749	0.0286693	-0.0411637	-195.486		1111	0.161186	0.0993083	110.332		3107	0.00577008	-0.0586858	-182.337		3855	0.0454984	-0.0402155	-155.031		3879	0.0455502	-0.0716829	-278.058		4499	0.0661944
OMOP_4061103	O/E - blood pressure reading		1212	0.005461	-0.0270119	-32.7385		2908	0.0786661	-0.00287481	-8.35994		1991	0.0736155	-0.0940497	-187.253		2297	0.0104515	-0.0239049	-54.9096		4635	0.0233733	-0.0948704	-439.724		1318	0.0888047	-0.279844	-368.835		3088	0.00551293	-0.0301759	-93.1831		3761	0.0379283	-0.0980776	-368.87		3795	0.0374943	-0.0662261	-251.328		4383	0.0591386
OMOP_37393690	GFR (glomerular filtration rate) calculated by abbreviated Modification of Diet in Renal Disease Study Group calculation		1228	0.00768343	0.0345491	42.4263		2907	0.0924039	0.0332879	96.7679		2022	0.0987946	0.0306451	61.9644		2335	0.0137914	0.0386221	90.1827		4630	0.0344537	0.049204	227.815		1307	0.158549	0.0429266	56.1051		3076	0.00753707	0.027605	84.9129		3644	0.0571878	0.0568106	207.018		3793	0.0507428	0.040696	154.36		4224	0.0800196
OMOP_37398618	Serum free T4 level		1213	0.00523122	-0.0210831	-25.5738		2863	0.0824212	0.0305712	87.5252		2043	0.0960953	0.0448075	91.5417		2368	0.0120793	0.0293281	69.4489		4650	0.0314031	0.023215	107.95		1337	0.164872	-0.0402071	-53.7569		3034	0.0067317	0.00845025	25.6381		3756	0.0519824	0.0687296	258.148		3841	0.0499672	-0.0177122	-68.0325		4339	0.0751156
OMOP_4055822	Urine glucose test negative		1159	0.00637836	0.00545684	6.32448		2834	0.0800514	0.0195603	55.434		1967	0.0892365	0.0133643	26.2877		2286	0.0108774	0.0202721	46.3421		4539	0.0316576	0.0306775	139.245		1357	0.174663	-0.00196575	-2.66752		2980	0.00654479	0.0163183	48.6284		3631	0.047841	0.0333122	120.956		3715	0.0424223	-0.01232	-45.7689		4225	0.0643234
OMOP_975125	hydrocortisone		1177	0.0057765	-0.0285462	-33.5989		2822	0.0774671	-0.0494113	-139.439		1963	0.090106	-0.0243228	-47.7457		2281	0.0105704	-0.0340747	-77.7244		4544	0.0282326	-0.0118905	-54.0306		1239	0.160244	0.0353705	43.8241		2963	0.00597378	-0.0353686	-104.797		3625	0.0463513	-0.0353962	-128.311		3691	0.0455083	-0.0839905	-310.009		4311	0.0644667
OMOP_37399653	Serum total bilirubin level		1164	0.007139	0.00629881	7.33181		2799	0.0855503	-0.00279784	-7.83116		1972	0.0968046	0.00835657	16.4792		2293	0.0132919	0.00724242	16.6069		4508	0.0348704	0.0363028	163.653		1274	0.171587	0.0534225	68.0603		2973	0.00667344	0.00803176	23.8784		3577	0.0530367	0.0245016	87.6421		3697	0.0505128	-0.00023843	-0.881475		4182	0.073724
OMOP_37399325	Serum low density lipoprotein cholesterol level		1166	0.00739075	0.0255793	29.8255		2759	0.0879231	0.00186259	5.13889		1989	0.0905878	-0.0193965	-38.5796		2257	0.0132913	0.0129589	29.2481		4443	0.0331449	0.0378367	168.108		1300	0.145844	0.0120806	15.7047		2904	0.00701007	-0.000861159	-2.5008		3564	0.0540188	0.0110897	39.5237		3669	0.0470738	-0.0397283	-145.763		4088	0.0759247
OMOP_1125315	acetaminophen		1169	0.00684751	0.118059	138.011		2756	0.0957431	0.098314	270.953		1957	0.107548	0.0650668	127.336		2267	0.0137369	0.0948416	215.006		4471	0.0322871	0.0426883	190.859		1038	0.167323	0.0838695	87.0565		2913	0.00738657	0.0759391	221.211		3611	0.0561107	0.0719765	259.907		3641	0.0624787	0.192652	701.445		4200	0.0798669
OMOP_4041882	Urine protein test negative		1061	0.0065742	-0.0157174	-16.6761		2625	0.0842701	-0.0103903	-27.2745		1840	0.0926152	0.00878728	16.1686		2144	0.0116336	-0.00622535	-13.3471		4214	0.0313223	0.0115136	48.5182		1251	0.17193	0.0319192	39.9309		2763	0.00670815	-0.0103559	-28.6134		3363	0.0512712	0.0107898	36.286		3447	0.0431784	0.00717854	24.7444		3866	0.0691787
OMOP_4057411	Review of medication		1086	0.00633595	-0.00274729	-2.98356		2575	0.0931256	0.00829582	21.3617		1833	0.0889101	-0.0282099	-51.7088		2138	0.0127861	0.0241286	51.587		4168	0.0286315	0.017431	72.6525		1155	0.110708	-0.0947772	-109.468		2721	0.0071636	-0.0111155	-30.2452		3334	0.0480845	-0.0122034	-40.686		3420	0.0481794	0.00888213	30.3769		3875	0.0687699
OMOP_4200295	Medication review done		1075	0.00799875	0.0603035	64.8262		2559	0.10065	0.0459346	117.547		1828	0.104901	0.0617705	112.917		2143	0.0147578	0.0544795	116.75		4161	0.0358841	0.0453614	188.749		1194	0.173679	0.0250108	29.8629		2723	0.00786172	0.0299902	81.6634		3337	0.0611229	0.06406	213.768		3385	0.0559867	0.067414	228.197		3800	0.0779856
OMOP_37398521	Serum lipids level		1053	0.00764679	0.0566734	59.6771		2473	0.0877356	0.0554225	137.06		1798	0.0911643	0.033746	60.6753		2029	0.0131075	0.0665778	135.086		4001	0.0332315	0.0675547	270.286		1182	0.151067	0.0212625	25.1322		2608	0.00739562	0.0481644	125.613		3217	0.0536262	0.0716104	230.371		3315	0.0478581	0.0648146	214.861		3698	0.0751329
OMOP_4301351	Surgical procedure		987	0.00747976	0.0565503	55.8151		2408	0.101493	0.0535671	128.99		1716	0.103704	0.0605508	103.905		1979	0.0139334	0.0607085	120.142		3904	0.0287807	0.0512789	200.193		1248	0.0983632	0.0766375	95.6436		2535	0.00754601	0.0315965	80.0971		3143	0.0615694	0.0859067	270.005		3169	0.0609806	0.10679	338.417		3703	0.0764907
OMOP_4062484	Screening for malignant neoplasm of cervix		983	0.00118309	-0.183221	-180.106		2353	0.0505636	-0.0139947	-32.9295		1703	0.072402	-0.000261089	-0.444634		1997	0.00573857	-0.0898509	-179.432		3898	0.0163564	-0.0552353	-215.307		1172	0.141881	-0.0126375	-14.8111		2490	0.00297564	-0.0889761	-221.55		3161	0.0321103	-0.0230701	-72.9246		3208	0.0293665	-0.0136532	-43.7993		3798	0.0405382
OMOP_1201620	codeine		989	0.00669384	0.0788275	77.9604		2329	0.0958882	0.0711274	165.656		1623	0.109913	0.0824972	133.893		1893	0.0137433	0.0733471	138.846		3753	0.0322862	0.00636718	23.896		855	0.173024	0.0704318	60.2192		2458	0.0069908	0.0354446	87.1229		3027	0.0578128	0.0939604	284.418		3046	0.0644136	0.148119	451.169		3523	0.081191
OMOP_4021160	Smoking cessation education		956	0.00960429	0.227791	217.768		2313	0.107753	0.157337	363.921		1597	0.0931146	0.0465126	74.2807		1834	0.0132852	0.0686988	125.994		3709	0.0295121	-0.00773494	-28.6889		1068	0.143434	-0.012237	-13.0691		2448	0.00810988	0.151496	370.863		2933	0.0505318	0.0355191	104.177		2954	0.0829144	0.343534	1014.8		3469	0.0753212
OMOP_37398424	Serum bilirubin level		980	0.00680297	-0.0110802	-10.8586		2305	0.093341	-0.0133501	-30.7719		1587	0.0905501	-0.0386646	-61.3607		1825	0.0122649	-0.0371463	-67.792		3666	0.0294636	-0.0334431	-122.602		1052	0.134831	-0.0215227	-22.6419		2429	0.00787343	-0.0127238	-30.9061		2920	0.049119	-0.0601423	-175.616		3011	0.0478162	-0.0458125	-137.941		3408	0.0717766
OMOP_37398785	Total cholesterol:HDL (high density lipoprotein) ratio		958	0.00724961	0.0470707	45.0937		2280	0.0928402	0.012319	28.0874		1647	0.0983938	0.0182446	30.0488		1866	0.0143355	0.07126	132.971		3677	0.0385118	0.0863716	317.588		1114	0.182189	0.0823522	91.7403		2386	0.00776952	0.0263433	62.8552		2943	0.0614592	0.0875737	257.729		3036	0.049779	0.0133855	40.6385		3377	0.0775804
OMOP_35624550	Sampling of cervix for Papanicolaou smear done		951	0.00106715	-0.193643	-184.155		2280	0.0477322	-0.0734655	-167.501		1663	0.0734127	0.00799582	13.297		1954	0.00554514	-0.105419	-205.989		3802	0.0167203	-0.0627282	-238.493		1189	0.173263	0.0637793	75.8335		2441	0.0028599	-0.0944899	-230.65		3097	0.0327158	-0.0140399	-43.4816		3125	0.0287985	-0.0965542	-301.732		3706	0.040416
OMOP_1177480	ibuprofen		926	0.00656024	0.0856354	79.2984		2255	0.0850703	0.0977169	220.352		1582	0.0960723	0.0533534	84.405		1870	0.0119779	0.0947816	177.242		3651	0.029933	0.0752529	274.748		904	0.162837	0.0826311	74.6985		2354	0.00621682	0.0642346	151.208		2927	0.0507437	0.101336	296.61		2969	0.0509428	0.0967287	287.187		3443	0.0724829
OMOP_4235948	Sampling of cervix for Papanicolaou smear		923	0.00114247	-0.194832	-179.83		2222	0.0481575	-0.0806875	-179.288		1625	0.0754105	0.0300572	48.843		1914	0.00553712	-0.0992047	-189.878		3712	0.0173238	-0.0443678	-164.693		1165	0.188446	0.117398	136.768		2377	0.00281111	-0.0917313	-218.045		3023	0.0331261	0.00409163	12.369		3045	0.0295724	-0.0786327	-239.437		3617	0.0410015
OMOP_4310250	Ex-smoker		855	0.00858167	0.0468162	40.0279		2050	0.0993344	0.0143052	29.3258		1451	0.0911775	-0.0336459	-48.8202		1651	0.0140793	0.0136373	22.5152		3291	0.0330657	0.0309999	102.021		964	0.134807	0.00399826	3.85432		2177	0.00722229	-0.000503551	-1.09623		2632	0.05118	0.000936442	2.46471		2670	0.0592444	-0.00263256	-7.02895		3081	0.0718005
OMOP_19054936	floxacillin		832	0.00675995	0.0463023	38.5235		2027	0.0856933	0.0407731	82.6471		1482	0.0922685	0.0254611	37.7333		1737	0.011793	0.0342932	59.5673		3349	0.0296092	0.0150647	50.4518		976	0.151806	0.0120567	11.7674		2137	0.00655125	0.0598648	127.931		2701	0.0469089	0.0117002	31.6022		2754	0.0493133	0.00372292	10.2529		3153	0.0689126
OMOP_44809952	Medication review with patient		851	0.00772421	0.0412048	35.0652		1999	0.0977407	0.0509693	101.888		1434	0.103124	0.0241841	34.68		1667	0.0131284	0.031028	51.7237		3266	0.0333037	0.036479	119.14		937	0.173065	0.0672245	62.9894		2130	0.00727568	0.026978	57.4632		2621	0.0554464	0.0504172	132.143		2674	0.054885	0.100353	268.343		3015	0.076964
OMOP_4041982	Diet education		827	0.00800823	0.03412	28.2172		1966	0.0940203	0.0262754	51.6574		1438	0.0989366	0.0328562	47.2472		1655	0.0143761	0.0254863	42.1798		3192	0.0345798	0.00321838	10.2731		946	0.155846	0.0145717	13.7849		2052	0.0081087	0.0323672	66.4174		2562	0.057644	0.0651079	166.806		2635	0.0514762	0.00833834	21.9715		2854	0.0826301
OMOP_4052464	Current non-smoker		811	0.00505354	-0.0101264	-8.21253		1906	0.0745447	-0.0196697	-37.4904		1325	0.080838	-0.024934	-33.0375		1520	0.0103589	0.0465397	70.7403		3032	0.0290666	0.0819982	248.619		905	0.132995	-0.0470814	-42.6086		2008	0.00617118	0.0249299	50.0593		2445	0.0434699	0.0400885	98.0163		2485	0.0317437	-0.145683	-362.021		2865	0.0579605
OMOP_4059048	Mammography normal		797	0.00171469	-0.0780226	-62.184		1885	0.0658178	0.0943581	177.865		1335	0.0772312	-0.0257283	-34.3473		1547	0.00854844	0.0682092	105.52		3078	0.0228268	0.0946795	291.423		901	0.14427	-0.012939	-11.658		2007	0.00368224	-0.040692	-81.6689		2460	0.0443838	0.134238	330.226		2525	0.0381039	0.0376328	95.0229		2978	0.047274
OMOP_37398462	Serum total protein		763	0.00683971	0.00447262	3.41261		1822	0.0862897	-0.0125903	-22.9395		1219	0.0921655	-0.0306349	-37.344		1422	0.0120587	-0.0121308	-17.25		2889	0.0313093	-0.0134101	-38.7417		770	0.15172	-0.0190828	-14.6937		1930	0.00633612	-0.0326315	-62.9787		2293	0.0500577	-0.0154552	-35.4388		2342	0.04696	-0.0153312	-35.9057		2669	0.0685107
OMOP_1746940	erythromycin		757	0.00577084	-0.0146492	-11.0894		1767	0.0787194	-0.0743911	-131.449		1265	0.0896285	-0.0134487	-17.0126		1448	0.0112248	-0.0256758	-37.1786		2882	0.0294374	-0.0124605	-35.9112		762	0.159156	0.0677358	51.6147		1886	0.00621361	-0.0225749	-42.5762		2322	0.0459817	-0.0464758	-107.917		2341	0.0576309	0.048138	112.691		2716	0.067807
OMOP_37392170	Serum electrolytes level		711	0.00722769	-0.00216473	-1.53913		1663	0.0971718	0.0218064	36.2641		1213	0.101044	0.0327728	39.7534		1379	0.0131311	0.0236712	32.6426		2700	0.0409332	0.0593742	160.31		802	0.188107	0.0830884	66.6369		1771	0.00836608	-0.0138404	-24.5114		2130	0.0608419	0.0494003	105.223		2197	0.0538976	-0.00364592	-8.01009		2471	0.0831408
OMOP_45770721	Serum adjusted calcium concentration		676	0.00678417	0.0266285	18.0009		1635	0.0895731	0.0174053	28.4577		1134	0.101714	0.02683	30.4252		1312	0.0127248	0.0249077	32.6789		2633	0.0329241	0.0265767	69.9766		660	0.161843	-0.00904503	-5.96972		1742	0.00742404	0.0229815	40.0337		2082	0.0540907	0.0398332	82.9326		2147	0.0523075	-0.00523719	-11.2442		2460	0.0768716
OMOP_4209107	Blood sample taken		682	0.0067775	-0.0310448	-21.1725		1621	0.0890351	-0.0148324	-24.0433		1122	0.0943875	-0.00978817	-10.9823		1297	0.0129292	-0.0398839	-51.7294		2606	0.0321127	-0.0307522	-80.1402		715	0.155718	0.0188378	13.4691		1724	0.00705971	-0.0361827	-62.3789		2051	0.0532537	-0.0388346	-79.6497		2107	0.0477098	-0.00678121	-14.288		2378	0.0721457
OMOP_4053371	No family history of stroke and/or transient ischemic attack		652	0.00546072	-0.0334695	-21.8221		1606	0.0683038	-0.0517065	-83.0407		1151	0.0795012	-0.00139299	-1.60333		1337	0.00898809	-0.0330312	-44.1627		2603	0.0259168	0.00886266	23.0695		784	0.152433	0.0165739	12.994		1684	0.00548454	-0.0264571	-44.5538		2111	0.0370817	-0.04706	-99.3436		2123	0.0381201	-0.0560589	-119.013		2481	0.0545319
OMOP_4084213	Referral for further care		657	0.00570768	0.0581092	38.1778		1576	0.0824241	0.0203151	32.0165		1142	0.0812316	-0.0285748	-32.6325		1324	0.0114752	0.0619182	81.9796		2610	0.0250162	0.0311419	81.2804		723	0.117029	-0.0430577	-31.1307		1697	0.00559633	0.00754794	12.8089		2082	0.0424667	0.0067625	14.0795		2132	0.043548	0.0414204	88.3083		2468	0.0610189
OMOP_920458	betamethasone		645	0.00642561	0.0106256	6.85349		1570	0.0849597	-0.00349845	-5.49257		1125	0.0928263	0.0118387	13.3186		1305	0.0117854	0.0281404	36.7232		2550	0.0296469	0.029315	74.7532		680	0.160342	0.00850978	5.78665		1643	0.00647226	0.0219895	36.1288		2059	0.0485032	0.000167073	0.344003		2090	0.0501877	0.0693499	144.941		2415	0.0668653
OMOP_37397950	Percentage hypochromic cells		662	0.00581145	0.0155444	10.2904		1550	0.0907593	-0.0324964	-50.3694		1098	0.104393	-0.0362279	-39.7783		1269	0.0121539	-0.0445833	-56.5762		2508	0.0319358	-0.0454148	-113.9		711	0.210533	0.0165064	11.7361		1635	0.00810036	-0.0118716	-19.4101		1985	0.0462462	-0.0600988	-119.296		2050	0.0591224	0.0542652	111.244		2347	0.0777146
OMOP_37398477	Serum bicarbonate level		607	0.0075695	0.0717122	43.5293		1477	0.0930328	0.0323604	47.7964		986	0.0896934	0.00291493	2.87412		1190	0.0130121	0.072314	86.0536		2339	0.0325093	0.0417298	97.6061		621	0.147526	-0.0445546	-27.6684		1561	0.00788738	0.0336688	52.5571		1877	0.05619	0.0402995	75.6422		1911	0.0467478	0.0473419	90.4703		2191	0.0710499
OMOP_19010400	fusidate		599	0.00500438	-0.0212558	-12.7322		1440	0.0827392	0.00632133	9.10272		999	0.0907809	0.00469949	4.69479		1178	0.0114555	-0.0236728	-27.8865		2321	0.0280084	-0.00941061	-21.842		648	0.153498	0.0237958	15.4197		1534	0.00620727	0.00110941	1.70184		1856	0.0469383	-0.00112637	-2.09054		1891	0.0493514	-0.00954213	-18.0442		2199	0.067399
OMOP_1705674	trimethoprim		591	0.0042855	0.0439839	25.9945		1438	0.0738579	0.0337999	48.6042		1015	0.0919631	0.0335252	34.028		1186	0.00999322	0.0307515	36.4713		2318	0.0262752	0.0283984	65.8276		585	0.15476	0.0129157	7.5557		1526	0.00553871	0.0123516	18.8486		1855	0.0467414	0.0788342	146.237		1884	0.0454244	0.0254557	47.9586		2203	0.0585722
OMOP_37398498	Plasma fasting glucose level		561	0.00736839	0.00755319	4.23734		1410	0.0902076	0.00193162	2.72359		915	0.0968323	0.0250075	22.8819		1083	0.014189	0.0206143	22.3253		2201	0.0354766	0.0230256	50.6794		595	0.166667	0.0539606	32.1065		1492	0.00742999	0.0155255	23.1641		1730	0.0513535	0.0417467	72.2217		1770	0.0479355	0.067109	118.783		2020	0.0940018
OMOP_37392174	Serum calcium level		599	0.00656274	0.0535588	32.0817		1402	0.0880893	0.0509787	71.4722		962	0.0986411	0.033745	32.4627		1115	0.0121349	0.0433808	48.3696		2240	0.0318923	0.0406589	91.0758		554	0.153864	0.0018431	1.02108		1499	0.00736877	0.0653265	97.9245		1800	0.0524825	0.0530406	95.473		1828	0.050865	0.0149743	27.373		2092	0.0736732
OMOP_4124904	Exercise education		584	0.00756567	-0.0151508	-8.84805		1377	0.0903284	-0.0339655	-46.7705		986	0.0931152	-0.037728	-37.1998		1119	0.014547	-0.00182347	-2.04046		2218	0.0323601	0.0251391	55.7586		651	0.146733	0.0275543	17.9379		1444	0.00727462	-0.0218461	-31.5458		1772	0.0535829	-0.00602585	-10.6778		1818	0.0479647	-0.0328949	-59.8028		2008	0.0776993
OMOP_42872767	Framingham coronary heart disease 10 year risk score		563	0.00720457	0.074917	42.1783		1373	0.0832856	0.0368656	50.6165		994	0.0951603	0.0242378	24.0924		1153	0.0126861	0.0650453	74.9972		2254	0.0352827	0.0907741	204.605		677	0.175318	0.0812853	55.0302		1457	0.00640658	0.0225688	32.8827		1797	0.0551319	0.0735717	132.208		1835	0.0452744	0.0514923	94.4884		2101	0.076353
OMOP_37393853	Erythrocyte sedimentation rate		602	0.00561897	0.0189147	11.3867		1369	0.0804607	-0.00211039	-2.88912		1016	0.0937272	0.0291949	29.6621		1171	0.0103466	0.0256297	30.0124		2275	0.0282846	0.0241151	54.8618		606	0.154143	0.0458939	27.8117		1450	0.00611685	-0.0156301	-22.6637		1858	0.0476944	0.0318435	59.1653		1881	0.0481046	0.0320433	60.2734		2149	0.0656446
OMOP_4203751	Referral to physiotherapist		541	0.00565258	-0.0260635	-14.1003		1353	0.0738287	-0.0268038	-36.2656		940	0.091448	-0.0249834	-23.4844		1107	0.0113294	-0.0323472	-35.8083		2186	0.0301108	-0.0141648	-30.9644		461	0.177679	0.0776221	35.7838		1427	0.00536174	-0.0293608	-41.8979		1756	0.0455057	-0.0459707	-80.7246		1781	0.0456327	0.0115172	20.5121		2082	0.0631008
OMOP_1000632	clotrimazole		569	0.00449903	-0.0645078	-36.705		1347	0.0715547	-0.0417504	-56.2378		958	0.0918836	0.0144265	13.8205		1141	0.0101519	-0.0179717	-20.5057		2237	0.0250488	0.00519157	11.6135		587	0.166123	0.0487142	28.5952		1427	0.00563147	-0.0310088	-44.2495		1788	0.0450898	-0.00206131	-3.68563		1820	0.0447149	-0.0563855	-102.622		2094	0.0601849
OMOP_37393333	Serum cholesterol/high density lipoprotein ratio		566	0.00797954	0.0208284	11.7889		1334	0.0882548	0.021223	28.3115		957	0.0917635	-0.0162696	-15.57		1095	0.0135719	0.00257202	2.81637		2148	0.0333799	-0.0150263	-32.2765		599	0.155182	-0.072146	-43.2154		1438	0.00712493	-0.0062849	-9.03768		1723	0.0544586	-0.0127341	-21.9409		1772	0.0494691	-0.000673888	-1.19413		1965	0.0763278
OMOP_320128	Essential hypertension		568	0.0117126	0.225235	127.933		1332	0.149751	0.157013	209.141		939	0.140527	0.134676	126.46		1078	0.02576	0.249478	268.938		2135	0.0477176	0.234283	500.194		685	0.117932	0.0825149	56.5227		1410	0.013438	0.189599	267.335		1678	0.112774	0.307073	515.269		1758	0.0788168	0.160152	281.547		1894	0.132115
OMOP_37392218	Serum globulin level		562	0.0065389	-0.0142981	-8.03555		1330	0.0862266	-0.0132458	-17.6169		894	0.0894391	-0.00522222	-4.66867		1034	0.0121684	0.0132319	13.6818		2110	0.0297523	0.0218072	46.0131		555	0.142091	-0.0374064	-20.7606		1403	0.00657381	-0.00332092	-4.65925		1673	0.0449906	-0.00502714	-8.4104		1701	0.0452633	-0.0382232	-65.0177		1931	0.0675567
OMOP_4145791	No FH: Ischemic heart disease		561	0.00524683	0.0257901	14.4682		1316	0.0672449	0.0103579	13.6309		1000	0.0733149	-0.0023504	-2.3504		1140	0.00922101	0.0373358	42.5628		2213	0.0246507	0.0569531	126.037		706	0.119723	-0.0116096	-8.19636		1397	0.00527948	0.0219049	30.6012		1769	0.0349831	0.0307479	54.393		1812	0.0369491	-0.0839726	-152.158		2104	0.0501374
OMOP_4052469	Enjoys light exercise		542	0.00767474	0.0770618	41.7675		1311	0.0893701	0.061945	81.2099		867	0.0933035	0.065063	56.4096		1012	0.0129518	0.0761041	77.0173		2053	0.0302915	0.0384487	78.9352		623	0.144624	0.0603109	37.5737		1378	0.00727487	0.0535222	73.7536		1632	0.0519452	0.0991648	161.837		1670	0.0468851	0.0923479	154.221		1857	0.0752746
OMOP_37393852	Plasma viscosity		522	0.00569844	0.0198741	10.3743		1293	0.0846858	-0.0336986	-43.5723		892	0.0925051	-0.0420778	-37.5334		1048	0.0121989	0.00153422	1.60786		2080	0.0321269	0.01858	38.6464		545	0.208357	0.0507979	27.6848		1361	0.00600416	-0.053393	-72.6678		1656	0.0444587	0.0118062	19.5511		1693	0.0498386	-0.0612275	-103.658		1995	0.0641276
OMOP_1729720	penicillin V		565	0.00481056	-0.119892	-67.7392		1280	0.0677591	-0.104641	-133.94		899	0.0843122	-0.0714353	-64.2203		1023	0.00872932	-0.126582	-129.493		2066	0.025	-0.0895883	-185.089		547	0.158809	0.0505454	27.6484		1337	0.00516206	-0.0957646	-128.037		1672	0.0389817	-0.106941	-178.806		1673	0.0365099	-0.141529	-236.779		1974	0.0591532
OMOP_37399327	Nucleated red blood cell count		553	0.00608009	0.095288	52.6943		1275	0.083089	0.0707275	90.1775		908	0.0911868	0.0211573	19.2108		1064	0.0120482	0.103046	109.64		2079	0.032533	0.137623	286.119		598	0.174763	-0.0533427	-31.8989		1349	0.00733804	0.0861435	116.208		1694	0.0499927	0.0553114	93.6974		1710	0.0474801	0.0175266	29.9705		1956	0.067237
OMOP_194133	Low back pain		535	0.00603714	-0.0539118	-28.8428		1251	0.0730348	-0.127309	-159.263		894	0.09133	-0.0103854	-9.28451		1021	0.0108506	-0.0574992	-58.7067		2028	0.0284283	0.0133307	27.0346		0	0	0	0		1326	0.00587097	-0.076655	-101.645		1616	0.0481568	-0.0427382	-69.0649		1640	0.052658	-0.0713553	-117.023		1943	0.0669159
OMOP_4058139	Enjoys moderate exercise		510	0.00629532	-0.0452731	-23.0893		1248	0.0747228	-0.0679399	-84.7891		873	0.0742896	-0.0579996	-50.6336		1018	0.0109234	-0.0663276	-67.5215		2019	0.0279422	-0.0372163	-75.1397		619	0.136094	-0.0399684	-24.7404		1312	0.00624069	-0.0677197	-88.8483		1593	0.0410481	-0.0745149	-118.702		1647	0.0342569	-0.134502	-221.525		1880	0.054559
OMOP_256451	Bronchitis		546	0.00631488	0.0517827	28.2734		1225	0.0913177	0.0111884	13.7058		865	0.105714	0.0283614	24.5326		983	0.0132938	0.0293337	28.835		1970	0.0350997	0.0817569	161.061		513	0.219458	0.211918	108.714		1304	0.00828926	0.055175	71.9482		1600	0.0556174	0.0416361	66.6177		1549	0.0861288	0.282607	437.758		1864	0.0719525
OMOP_44788151	Med3 certificate issued to patient		511	0.00609976	-0.00278507	-1.42317		1220	0.0812653	-0.00529211	-6.45637		867	0.0895862	0.003685	3.1949		1011	0.00993444	-0.0110433	-11.1648		1996	0.0290008	-0.030661	-61.1994		487	0.17927	0.0229822	11.1923		1288	0.00614014	0.0182588	23.5174		1607	0.0445818	-0.000219676	-0.35302		1609	0.0517376	-0.00291368	-4.68812		1895	0.0706184
OMOP_35621985	Patient review		520	0.00567507	-0.0347548	-18.0725		1213	0.0798546	-0.0240538	-29.1773		851	0.0862185	-0.0486081	-41.3655		976	0.0110074	-0.0598422	-58.406		1972	0.0254605	-0.0455353	-89.7957		463	0.120927	-0.00705867	-3.26816		1287	0.00611028	-0.0338994	-43.6285		1567	0.0428518	-0.0674406	-105.679		1595	0.0462519	-0.0450591	-71.8693		1843	0.0657787
OMOP_37394134	TSH (thyroid stimulating hormone) level		501	0.00538763	-0.00575899	-2.88525		1211	0.086492	0.00355773	4.30841		893	0.0951735	0.0245932	21.9617		1055	0.0119941	0.013229	13.9566		2016	0.028919	0.0217789	43.9062		520	0.136928	0.0486232	25.2841		1284	0.00635517	-0.00570012	-7.31896		1640	0.0490193	0.0401877	65.9077		1680	0.0449997	-0.0257032	-43.1813		1896	0.067781
OMOP_990069	chloramphenicol		502	0.00491153	0.00145757	0.731698		1204	0.0762381	-0.0107034	-12.8869		816	0.0854799	-0.0119214	-9.72783		948	0.0112905	-0.0320035	-30.3393		1908	0.0283941	0.0146384	27.9301		501	0.149582	0.0489328	24.5153		1264	0.00579418	-0.0174874	-22.1041		1514	0.0446449	0.0144522	21.8806		1547	0.044212	-0.0510811	-79.0225		1813	0.0615631
OMOP_1115572	beclomethasone		508	0.00530262	-0.00255248	-1.29666		1202	0.0796319	-0.0112437	-13.515		823	0.0956192	-0.00700427	-5.76451		962	0.0117398	0.013364	12.8562		1939	0.0284122	0.0443173	85.9312		497	0.157857	0.0303777	15.0977		1289	0.0064724	-0.00580267	-7.47964		1538	0.0478253	0.00418702	6.43963		1514	0.0648041	0.14529	219.968		1829	0.0672647
OMOP_4148754	Did not attend - no reason		495	0.0062787	0.045301	22.424		1175	0.0913517	0.0567918	66.7304		912	0.100531	0.037487	34.1882		1066	0.0124988	0.0373976	39.8659		1982	0.0314709	0.0356698	70.6975		549	0.159386	0.0978689	53.73		1226	0.00777906	0.0817086	100.175		1605	0.0536616	0.0410079	65.8176		1639	0.0572006	0.0730582	119.742		1804	0.079801
OMOP_4181583	Upper respiratory infection		493	0.00479243	-0.0830076	-40.9227		1167	0.0719928	-0.0614275	-71.6859		796	0.0856407	-0.00221265	-1.76127		940	0.010072	-0.0586224	-55.1051		1876	0.0251203	-0.0277593	-52.0764		468	0.147706	0.153926	72.0375		1229	0.00603722	-0.0608302	-74.7603		1505	0.042352	-0.00834448	-12.5584		1513	0.0477338	-0.0299393	-45.2981		1802	0.0664973
OMOP_4084354	Referral to general surgical service		484	0.00641084	0.064674	31.3022		1160	0.0786887	0.0586829	68.0721		802	0.0904179	0.0309591	24.8292		940	0.0116956	0.0478726	45.0003		1882	0.0324988	0.0818483	154.039		524	0.169134	0.0335325	17.571		1233	0.00668223	0.0338975	41.7956		1522	0.0458381	0.0523417	79.6641		1541	0.046555	0.00929883	14.3295		1796	0.0621013
OMOP_441138	Cervical smear result		466	0.00114112	-0.0402363	-18.7501		1140	0.0487165	0.0292119	33.3015		778	0.0754922	0.0128357	9.98619		932	0.00651602	0.0113024	10.5339		1857	0.0174748	0.0205809	38.2187		545	0.168959	0.00586375	3.19574		1228	0.00308243	-0.00436927	-5.36546		1490	0.0331794	0.0397362	59.2069		1517	0.0290702	0.0246787	37.4376		1807	0.0398424
OMOP_4089036	Telephone encounter		482	0.00554873	0.0139963	6.74623		1129	0.0874609	0.0458202	51.731		844	0.0889367	0.0147744	12.4696		991	0.0119355	0.013087	12.9692		1898	0.0274784	-0.00653019	-12.3943		506	0.127289	0.000423479	0.21428		1209	0.00652015	0.0255955	30.9449		1512	0.0463128	0.0154392	23.344		1537	0.0467258	0.0458279	70.4374		1773	0.0651245
OMOP_1539403	simvastatin		460	0.0131251	0.110645	50.8969		1118	0.129065	0.0310867	34.755		797	0.128909	0.0104661	8.34149		905	0.0232939	0.0989345	89.5357		1787	0.0478035	0.0935761	167.22		504	0.165	0.0028634	1.44315		1173	0.0113406	0.030667	35.9724		1367	0.0836498	0.0789984	107.991		1465	0.0723638	0.056231	82.3784		1456	0.123849
OMOP_4041884	Urine blood test = negative		446	0.00762481	-0.00277963	-1.23972		1112	0.0891072	-0.00515627	-5.73377		789	0.0991366	0.013167	10.3888		912	0.0132371	0.0340737	31.0752		1790	0.0377293	0.0493538	88.3433		534	0.194255	0.013119	7.00555		1163	0.00728	-0.0179126	-20.8324		1420	0.0592633	0.0134932	19.1604		1484	0.0474783	-0.028954	-42.9678		1619	0.0677422
OMOP_37399119	Urine test for glucose		442	0.00601314	0.0495973	21.922		1102	0.0773966	0.0109304	12.0453		731	0.0906243	0.0374242	27.3571		871	0.0114938	0.051561	44.9096		1742	0.030146	0.0678623	118.216		467	0.138396	0.0333224	15.5616		1144	0.0060876	0.0254572	29.123		1380	0.047858	0.0721918	99.6246		1421	0.0415441	0.0163042	23.1683		1592	0.0695659
OMOP_4089012	Seen in GP's surgery		463	0.00583487	-0.0223716	-10.3581		1102	0.0787201	-0.0613738	-67.6339		839	0.0816427	-0.0399419	-33.5113		935	0.0101501	-0.0507819	-47.481		1835	0.0253912	-0.0192619	-35.3456		541	0.145651	0.0336581	18.209		1155	0.00561502	-0.0330385	-38.1595		1491	0.0430861	-0.0292734	-43.6466		1506	0.041091	-0.108165	-162.896		1742	0.0580221
OMOP_529411	tetanus toxoid vaccine, inactivated		441	0.00447216	0.0720593	31.7782		1101	0.0638378	0.0624403	68.7468		769	0.0720633	-0.000688042	-0.529104		887	0.00939826	0.0632577	56.1096		1773	0.0256574	0.0873702	154.907		539	0.131028	-0.0265083	-14.288		1159	0.00510108	0.0402587	46.6599		1441	0.0342439	0.0662389	95.4502		1468	0.0298131	-0.0374169	-54.928		1712	0.0486954
OMOP_929887	lansoprazole		473	0.00753726	0.0806844	38.1637		1097	0.100501	0.060636	66.5177		799	0.120769	0.110596	88.3665		949	0.0143996	0.0858588	81.48		1822	0.0360778	0.0617383	112.487		467	0.179897	0.0809857	37.8203		1171	0.00811733	0.0205072	24.014		1447	0.0603943	0.0966934	139.915		1490	0.0665683	0.0880951	131.262		1717	0.0845195
OMOP_4121321	Cervical cytology finding		447	0.0012945	-0.0150779	-6.73983		1092	0.049688	0.0363582	39.7031		752	0.0783599	0.0484286	36.4183		903	0.00667037	-0.00568164	-5.13052		1786	0.0186529	-0.00542345	-9.68628		527	0.197195	0.0466101	24.5635		1180	0.00309884	-0.00339155	-4.00203		1434	0.033807	0.0438436	62.8717		1461	0.0299729	0.0558727	81.63		1739	0.0393334
OMOP_4083411	Seen in hospital casualty		459	0.00683639	-0.00549542	-2.5224		1079	0.081501	-0.0422462	-45.5837		764	0.0892061	-0.0482658	-36.875		872	0.0119753	-0.0679042	-59.2124		1753	0.0295608	-0.0552665	-96.8822		498	0.15852	0.0754662	37.5822		1154	0.00704196	-0.0230527	-26.6028		1418	0.0476108	-0.0909337	-128.944		1420	0.0514394	-0.0634155	-90.05		1667	0.0678079
OMOP_1154343	albuterol		470	0.00598041	-0.0359828	-16.9119		1062	0.0925945	-0.0175191	-18.6053		748	0.102002	-0.0117338	-8.7769		866	0.013055	-0.0367903	-31.8604		1725	0.0312391	-0.0211671	-36.5132		477	0.170002	0.0309902	14.7823		1124	0.00776579	0.00965849	10.8561		1385	0.0521544	-0.0405048	-56.0991		1302	0.0931723	0.233656	304.22		1604	0.0778886
OMOP_915981	neomycin		461	0.00589777	0.0529694	24.4189		1058	0.0836505	0.00312505	3.3063		759	0.0901063	-0.0189216	-14.3615		877	0.011574	0.0184803	16.2073		1727	0.0324295	0.036945	63.804		470	0.170474	0.000229449	0.107841		1124	0.0060204	0.00939566	10.5607		1388	0.0489246	0.00261074	3.62371		1388	0.0502997	0.0172551	23.9501		1633	0.0724218
OMOP_37394227	Urine protein level		423	0.00679949	0.0152755	6.46155		1048	0.0881333	-0.00370986	-3.88793		707	0.104494	0.0278038	19.6573		844	0.0129715	0.00595639	5.02719		1664	0.0371499	0.0250621	41.7033		437	0.209895	0.109817	47.99		1096	0.00736832	0.00446533	4.894		1316	0.0579332	0.0687541	90.4804		1356	0.0451901	-0.0188255	-25.5274		1497	0.0681464
OMOP_37398482	Serum CRP (C reactive protein) level		434	0.00540131	0.0192819	8.36835		1045	0.0794836	0.00467449	4.88485		708	0.102394	0.0749898	53.0928		844	0.0118981	0.0737951	62.2831		1681	0.0319988	0.0275632	46.3337		396	0.16902	0.0413318	16.3674		1108	0.00666196	0.0183574	20.34		1337	0.0516725	0.0595853	79.6655		1363	0.0521156	0.082119	111.928		1592	0.0689212
OMOP_4080082	Referral to orthopedic service		418	0.0065709	0.0143438	5.99572		1039	0.0797146	-0.0254791	-26.4727		703	0.0964303	0.00122962	0.86442		828	0.0126684	0.0448888	37.1679		1651	0.0341543	0.0695668	114.855		379	0.181238	0.114589	43.4293		1094	0.0059567	-0.0236667	-25.8913		1332	0.0494744	0.0440229	58.6385		1351	0.0502978	0.0247057	33.3774		1556	0.0682772
OMOP_4324693	Mammography		437	0.00137123	0.045951	20.0806		1030	0.0673508	0.166752	171.755		706	0.0799785	0.0393136	27.7554		812	0.0087449	0.13396	108.775		1637	0.0231565	0.152547	249.719		455	0.128129	-0.0186258	-8.47475		1100	0.00311747	0.0601226	66.1349		1317	0.0446494	0.188731	248.559		1339	0.0384632	0.0839879	112.46		1609	0.0513482
OMOP_907879	miconazole		426	0.00677265	0.00752815	3.20699		1023	0.0819831	0.00405133	4.14451		667	0.0965587	-0.000890269	-0.593809		787	0.0113807	0.0202907	15.9688		1607	0.0315171	0.0351454	56.4787		431	0.17633	0.0294606	12.6975		1070	0.00640558	0.0150557	16.1095		1278	0.0504452	-0.0122188	-15.6156		1306	0.0477058	0.00520068	6.79209		1497	0.0701616
OMOP_37397915	Serum ferritin level		412	0.00467109	-0.075755	-31.2111		1013	0.0840339	-0.0102096	-10.3423		638	0.115698	0.104537	66.6944		887	0.0116162	-0.0337473	-29.9338		1706	0.0259664	-0.0285449	-48.6977		467	0.155329	0.00939687	4.38834		1095	0.00636992	-0.0232719	-25.4828		1356	0.0479054	-0.0217101	-29.4388		1401	0.0466003	-0.0546865	-76.6158		1601	0.0673049
OMOP_4197168	Minor surgery done		422	0.00497079	-0.0155238	-6.55104		1004	0.0805634	-0.0116955	-11.7423		661	0.0833561	-0.0198022	-13.0892		778	0.0108405	-0.0398972	-31.04		1582	0.029166	-0.0134089	-21.2129		400	0.159475	0.0447878	17.9151		1067	0.00533197	-0.0583096	-62.2163		1287	0.0449456	-0.0181079	-23.3048		1309	0.0416797	-0.104684	-137.031		1524	0.0654984
OMOP_4301868	Pulse rate		396	0.00997433	0.0665896	26.3695		1003	0.102004	0.0365536	36.6633		723	0.108537	0.0594197	42.9604		861	0.0157221	0.0824238	70.9669		1623	0.0437075	0.0757322	122.913		451	0.21683	0.0573715	25.8746		1075	0.00997139	0.0676053	72.6757		1318	0.0643143	0.0959695	126.488		1348	0.0592985	0.0730696	98.4979		1522	0.0858588
OMOP_1548195	estradiol		454	0.0016912	-0.0209465	-9.50973		998	0.0575282	0.0398484	39.7687		701	0.0804689	-0.0328318	-23.0151		785	0.00750953	0.0575811	45.2012		1603	0.0232639	0.063999	102.59		441	0.155116	0.0222337	9.80506		1049	0.00319145	-0.0463662	-48.6382		1291	0.0433589	0.0837847	108.166		1314	0.0427377	0.0501329	65.8747		1541	0.0471924
OMOP_4298794	Smoker		416	0.0124555	0.363524	151.226		986	0.116749	0.182802	180.242		695	0.0924594	0.000613471	0.426362		774	0.0131842	0.0775377	60.0142		1591	0.0245329	-0.0625021	-99.4409		457	0.127348	-0.0595843	-27.23		1055	0.00817447	0.204127	215.354		1265	0.0472491	0.00925441	11.7068		1257	0.111285	0.465724	585.415		1530	0.0778976
OMOP_4062629	Foreign travel education		415	0.00366211	-0.0363501	-15.0853		985	0.0613803	-0.0374494	-36.8877		783	0.0701269	-0.00880493	-6.89426		875	0.00904424	-0.0577627	-50.5423		1663	0.0250361	0.00288692	4.80095		517	0.136012	0.114575	59.2352		1027	0.00488196	-0.0537389	-55.1898		1373	0.0345852	-0.0252003	-34.6		1391	0.0279011	-0.0952859	-132.543		1602	0.0462447
OMOP_4169009	Family history of stroke		397	0.00612931	0.01752	6.95544		981	0.0720741	-0.00705669	-6.92261		732	0.0824141	0.000257273	0.188324		844	0.0112493	0.0392095	33.0928		1620	0.0289568	0.0491885	79.6854		496	0.143981	-0.012586	-6.24264		1032	0.00561196	0.0238884	24.6528		1307	0.0455347	0.0311041	40.653		1344	0.0406632	-0.075405	-101.344		1560	0.0620711
OMOP_1521369	norethindrone		421	0.00124224	-0.11898	-50.0907		975	0.043133	-0.0394885	-38.5013		660	0.0719039	0.0102589	6.77087		781	0.00523876	-0.0344263	-26.887		1596	0.0156605	-0.0145155	-23.1667		449	0.150137	-0.00996674	-4.47507		1047	0.00256072	-0.0553644	-57.9666		1284	0.0323315	0.0133702	17.1674		1302	0.0289905	-0.0478437	-62.2925		1550	0.0377498
OMOP_1112807	aspirin		425	0.0133994	0.209241	88.9273		971	0.15227	0.176242	171.131		687	0.147142	0.141243	97.034		767	0.0260088	0.279196	214.143		1478	0.058067	0.293448	433.715		411	0.163879	0.0256038	10.5232		1019	0.0136621	0.209449	213.429		1202	0.0966926	0.22214	267.013		1277	0.0802931	0.182021	232.44		1238	0.130234
OMOP_923645	omeprazole		397	0.0072441	0.102108	40.5368		968	0.0934369	0.0621185	60.1307		662	0.116013	0.0829575	54.9178		800	0.0130483	0.102948	82.3582		1552	0.0345693	0.0746475	115.853		398	0.168451	0.0848708	33.7786		1014	0.00720913	0.00967151	9.80691		1247	0.0583712	0.0893884	111.467		1278	0.0631481	0.131768	168.4		1472	0.0833305
OMOP_4068191	Syringing ear to remove wax		408	0.00591075	0.0749286	30.5709		965	0.086935	0.0803601	77.5474		654	0.0804751	-0.00502984	-3.28951		740	0.0113138	0.0534151	39.5272		1520	0.0311444	0.0929245	141.245		442	0.13532	0.047754	21.1073		1003	0.00703305	0.0430549	43.184		1231	0.0417091	0.0340635	41.9322		1233	0.0384351	-0.00920937	-11.3552		1469	0.0517494
OMOP_4150062	Knee pain		376	0.00570125	-0.0229637	-8.63436		954	0.0757865	-0.0433533	-41.3591		639	0.0924251	-0.00321594	-2.05499		759	0.0112028	-0.0280036	-21.2547		1510	0.0318618	0.0475045	71.7319		335	0.164633	0.201046	67.3503		984	0.00614242	-0.052505	-51.6649		1219	0.0459844	0.00943247	11.4982		1235	0.0435401	-0.0646661	-79.8626		1414	0.0718732
OMOP_4051106	No family history diabetes		384	0.00561629	-0.0250055	-9.60213		946	0.070862	-0.0140059	-13.2496		662	0.0736763	-0.0184324	-12.2023		765	0.00912094	-0.0547075	-41.8512		1516	0.0257845	-0.0529716	-80.3049		463	0.133273	0.0232262	10.7537		977	0.00565458	-0.0349913	-34.1865		1226	0.0347123	-0.0315151	-38.6376		1246	0.036414	-0.0186078	-23.1853		1466	0.0498755
OMOP_529303	diphtheria toxoid vaccine, inactivated		377	0.00417915	0.00127778	0.481724		944	0.063125	0.00214558	2.02543		636	0.0702138	-0.0242638	-15.4318		729	0.00921659	-0.0120174	-8.76071		1491	0.0251803	0.00466572	6.95659		449	0.133111	-0.0226541	-10.1717		996	0.00510742	-0.000844155	-0.840778		1214	0.0329489	-0.0254149	-30.8537		1229	0.0296493	-0.0106661	-13.1087		1438	0.0482661
OMOP_4087260	Peak expiratory flow rate		411	0.00522419	-0.0933318	-38.3594		928	0.0905541	-0.0587389	-54.5097		683	0.0972821	-0.00887547	-6.06194		776	0.0127321	-0.0746867	-57.9568		1528	0.029735	-0.0787906	-120.392		419	0.151852	0.00230525	0.965898		981	0.00796603	-0.0318945	-31.2885		1231	0.0481703	-0.0660335	-81.2873		1167	0.0866237	0.0725958	84.7193		1434	0.0740844
OMOP_37398780	Blood urea/renal function		390	0.00742968	0.0597529	23.3036		919	0.103597	0.0631187	58.0061		686	0.099651	0.0543821	37.3061		803	0.0154277	0.0670492	53.8405		1520	0.031212	0.0554427	84.273		403	0.117353	0.00639402	2.57679		982	0.00806366	0.0430439	42.2691		1223	0.0568526	0.0777672	95.1093		1249	0.0501622	0.00272839	3.40775		1392	0.0803712
OMOP_37399041	Urinary microscopy, culture and sensitivities		376	0.00643214	-0.0664806	-24.9967		917	0.0918966	-0.045468	-41.6942		637	0.102104	-0.0413706	-26.3531		751	0.00995699	-0.0812876	-61.047		1477	0.034111	-0.0565457	-83.518		388	0.200865	0.0576562	22.3706		975	0.00650639	-0.0943437	-91.9851		1145	0.0565721	-0.0250649	-28.6993		1182	0.0506411	-0.127252	-150.412		1376	0.0715759
OMOP_4080083	Referral to gynecology service		388	0.00111483	-0.0946899	-36.7397		908	0.0465826	0.0171319	15.5558		673	0.0759963	0.0234694	15.7949		781	0.00635953	0.000351337	0.274394		1540	0.0171061	-0.00729863	-11.2399		440	0.164107	0.0248067	10.915		976	0.00276444	-0.0585319	-57.1271		1251	0.0354415	0.0566799	70.9066		1270	0.0325794	0.0166803	21.1839		1471	0.0419587
OMOP_1786621	cephalexin		383	0.00561038	0.104739	40.1152		907	0.086673	0.0698715	63.3734		575	0.101261	0.0607595	34.9367		671	0.0123693	0.0887041	59.5205		1384	0.0285645	0.0816201	112.962		321	0.161957	0.0928467	29.8038		941	0.00565039	0.0692476	65.162		1088	0.0546672	0.133161	144.879		1079	0.0599721	0.111839	120.674		1283	0.0684605
OMOP_37392173	Serum chloride level		356	0.00606586	-0.0372495	-13.2608		907	0.0873837	-0.0595685	-54.0286		617	0.0854306	-0.0646779	-39.9063		745	0.0120346	-0.0907271	-67.5917		1454	0.0307996	-0.0971802	-141.3		367	0.1393	-0.0745213	-27.3493		963	0.00740998	-0.0168599	-16.2361		1176	0.0434802	-0.0824551	-96.9672		1197	0.0418028	-0.11012	-131.814		1377	0.072145
OMOP_77670	Chest pain		405	0.010056	0.0497427	20.1458		900	0.114102	0.0127293	11.4564		640	0.119177	0.0627331	40.1492		740	0.0183575	0.0643455	47.6157		1444	0.0408287	0.0892295	128.847		374	0.135018	0.107277	40.1217		948	0.0104466	0.0213874	20.2752		1153	0.0726211	0.0677414	78.1059		1184	0.0782523	0.10114	119.75		1360	0.100065
OMOP_37392940	Serum glucose level		390	0.00790247	0.0339772	13.2511		896	0.0869461	0.0439554	39.3841		665	0.087042	-0.00917704	-6.10273		758	0.0125085	0.0623579	47.2673		1485	0.0332647	0.0171094	25.4074		432	0.146427	-0.0965947	-41.7289		952	0.0083811	0.0429961	40.9323		1184	0.0533293	0.0126561	14.9848		1228	0.0464237	-0.00578404	-7.1028		1354	0.0757401
OMOP_989878	lidocaine		400	0.00632827	-0.0477471	-19.0988		887	0.0800761	-0.0369316	-32.7584		675	0.087297	-0.0367145	-24.7823		758	0.0110421	-0.0358507	-27.1748		1474	0.0305012	-0.00342719	-5.05167		390	0.167278	-0.00736772	-2.87341		944	0.00540086	-0.0319504	-30.1612		1207	0.0489783	-0.022145	-26.729		1219	0.0450792	-0.110925	-135.217		1410	0.0656518
OMOP_4175297	Lower respiratory tract infection		393	0.00726176	0.0766292	30.1153		886	0.100658	0.0353486	31.3188		613	0.100203	0.0543391	33.3099		715	0.0143769	0.0774078	55.3466		1425	0.0314812	0.0873971	124.541		368	0.150581	0.149047	54.8494		936	0.00856292	0.072619	67.9714		1146	0.0563228	0.0873065	100.053		1114	0.0814021	0.261671	291.502		1357	0.078368
OMOP_4071507	Normal delivery procedure		364	0.000807514	-0.228884	-83.3138		878	0.0325953	-0.130463	-114.547		553	0.0682353	-0.029133	-16.1105		661	0.00370071	-0.176017	-116.347		1374	0.0116448	-0.125712	-172.728		402	0.11686	0.0362386	14.5679		921	0.00225311	-0.155241	-142.977		1098	0.0260662	-0.074474	-81.7725		1111	0.0225764	-0.178059	-197.823		1348	0.0299328
OMOP_4082541	Patient given advice		360	0.00610383	0.0289061	10.4062		871	0.078634	0.0258125	22.4827		623	0.0838054	0.00418435	2.60685		724	0.0111351	0.0325679	23.5792		1417	0.0233825	0.0613355	86.9124		386	0.111656	0.0270367	10.4362		917	0.0058457	0.0144699	13.2689		1125	0.0432123	0.0437275	49.1934		1147	0.046673	0.017291	19.8327		1332	0.0664546
OMOP_4330583	Vasectomy		355	0.00927896	0.169872	60.3046		867	0.0731696	-0.0110741	-9.60127		659	0.0682051	-0.0336396	-22.1685		732	0.0116089	0.0731321	53.5327		1436	0.0304184	0.164864	236.745		447	0.13039	0.201378	90.016		920	0.00656346	0.0609961	56.1164		1141	0.0392257	0.0271605	30.9901		1184	0.0388091	-0.0204248	-24.1829		1372	0.059851
OMOP_4056399	Cervical smear - no inflammation		352	0.00134641	-0.0556442	-19.5867		866	0.0487273	0.0278854	24.1487		547	0.0782021	0.000950538	0.519944		669	0.00501124	-0.0374899	-25.0808		1362	0.0177362	-0.0383046	-52.1709		382	0.171911	-0.0400973	-15.3172		921	0.00307909	-0.0315867	-29.0913		1098	0.031396	-0.0146008	-16.0316		1101	0.0298546	0.0257296	28.3283		1327	0.0448287
OMOP_44790946	New registration check done and claimable		354	0.00512004	-0.115747	-40.9746		863	0.0661777	-0.171022	-147.592		589	0.0795551	-0.0734735	-43.2759		678	0.00746609	-0.160345	-108.714		1365	0.0259538	-0.112587	-153.681		401	0.177418	0.0847387	33.9802		891	0.00608681	-0.101416	-90.3615		1119	0.0368545	-0.133112	-148.953		1103	0.0361599	-0.135263	-149.195		1310	0.0594125
OMOP_4188815	Blood test requested		338	0.00723963	0.0652837	22.0659		854	0.0852833	0.0174171	14.8742		639	0.0997193	0.0514447	32.8731		740	0.0122989	0.0995364	73.657		1401	0.0366779	0.147526	206.684		409	0.196543	0.116462	47.6329		903	0.00775595	0.0573885	51.8218		1124	0.0502757	0.0925753	104.055		1155	0.0484586	0.0176476	20.3829		1311	0.0760349
OMOP_4079634	Referral to ear, nose and throat service		387	0.00627371	0.0243957	9.44115		852	0.0803285	-0.0312815	-26.6518		646	0.0890975	-0.0215591	-13.9272		723	0.0103786	-0.0231416	-16.7314		1411	0.0323232	0.00687004	9.69362		413	0.166761	0.10325	42.6424		895	0.0060326	-0.0447616	-40.0616		1156	0.049751	-0.00657692	-7.60292		1173	0.0512476	0.0255648	29.9876		1344	0.0670417
OMOP_1786842	cephradine		353	0.00640167	0.0966739	34.1259		847	0.0924107	0.0278099	23.5549		608	0.0972876	0.0156468	9.51324		705	0.0117981	0.0905849	63.8623		1388	0.0337521	0.0774583	107.512		343	0.21121	0.0707169	24.2559		900	0.00565645	0.0300188	27.0169		1104	0.0509594	0.0971868	107.294		1116	0.0664824	0.0982481	109.645		1304	0.0679955
OMOP_4062647	Breast neoplasm screening normal		346	0.00150473	-0.0672912	-23.2828		846	0.0653482	0.0834239	70.5766		593	0.0842969	0.0205889	12.2092		683	0.00791557	0.137142	93.6677		1370	0.0237039	0.177919	243.749		417	0.159707	0.0367402	15.3207		897	0.00414134	-0.0545192	-48.9038		1080	0.046692	0.183657	198.349		1106	0.0391095	0.0464551	51.3793		1319	0.0530039
OMOP_4041508	Cigarette consumption		334	0.0141891	0.295638	98.7431		844	0.124053	0.190333	160.641		580	0.0986421	0.0644591	37.3863		663	0.0136364	0.0938171	62.2008		1362	0.0288076	-0.00512912	-6.98587		376	0.204363	0.0665467	25.0216		898	0.00799012	0.186687	167.645		1079	0.0540517	0.0446741	48.2034		1073	0.121938	0.435955	467.78		1290	0.082283
OMOP_4090007	Education about alcohol consumption		350	0.0106258	0.166631	58.3207		844	0.112083	0.143297	120.943		553	0.113022	0.086697	47.9434		648	0.016466	0.0789395	51.1528		1311	0.0442153	0.0828068	108.56		372	0.200179	0.0537494	19.9948		883	0.0106919	0.116814	103.146		1043	0.0653166	0.0878972	91.6767		1054	0.0608708	0.180424	190.167		1114	0.083313
OMOP_532881	typhoid Vi polysaccharide vaccine, S typhi Ty2 strain		353	0.00516757	0.026427	9.32871		842	0.0659881	-0.00090773	-0.764308		597	0.0738098	-0.0216223	-12.9085		692	0.00989801	-0.00500358	-3.46248		1363	0.0282526	0.0433455	59.0799		408	0.13299	0.00282883	1.15416		877	0.00561882	0.0091565	8.03025		1096	0.0380106	-0.0109506	-12.0019		1098	0.0315292	-0.0632654	-69.4654		1320	0.0505916
OMOP_4148409	FH: Ischemic heart disease at greater than 60 years		355	0.00593232	0.0447547	15.8879		838	0.0722617	0.0245046	20.5348		607	0.0797493	0.0418737	25.4173		680	0.0124144	0.0902998	61.4039		1342	0.0283667	0.132738	178.134		413	0.145687	0.058422	24.1283		856	0.00612187	0.0716601	61.341		1080	0.0443778	0.0802607	86.6816		1106	0.0387246	-0.0077733	-8.59727		1288	0.0626719
OMOP_200219	Abdominal pain		342	0.00639666	-0.00963402	-3.29483		833	0.0824167	-0.0300193	-25.006		556	0.103874	0.0612164	34.0363		648	0.0103131	0.00680544	4.40993		1326	0.0255129	0.010111	13.4072		296	0.13999	0.139439	41.2739		893	0.00614224	-0.0236916	-21.1566		1036	0.053837	0.0481053	49.8371		1080	0.0577358	0.0644103	69.5631		1269	0.0733107
OMOP_4298121	Infection control procedure		351	0.00581607	0.0624306	21.9132		826	0.0767493	0.0223459	18.4577		597	0.0796288	0.00271154	1.61879		668	0.0104757	0.0408572	27.2926		1353	0.0263405	0.0697429	94.3622		387	0.135606	0.0985531	38.14		860	0.00573621	0.0451158	38.7996		1101	0.0448227	0.0303793	33.4476		1120	0.0394089	0.0241085	27.0016		1282	0.0548296
OMOP_1717327	ampicillin		341	0.00666936	0.0837869	28.5713		823	0.0954064	0.0558055	45.9279		622	0.108182	0.0652605	40.592		713	0.0144002	0.111791	79.707		1377	0.0342986	0.0812065	111.821		386	0.173684	0.0127449	4.91954		878	0.00858759	0.0649877	57.0592		1106	0.0529641	0.0720993	79.7418		1131	0.0646942	0.0956094	108.134		1285	0.0778509
OMOP_752061	prochlorperazine		371	0.00548738	0.0259593	9.6309		822	0.0776288	0.0365817	30.0702		545	0.0970519	0.0520695	28.3779		635	0.010049	0.0659088	41.8521		1305	0.027572	0.0637472	83.1902		302	0.167253	0.0998197	30.1455		866	0.00628711	0.00532106	4.60804		1019	0.0511662	0.0778775	79.3572		1051	0.0495266	0.0418884	44.0247		1228	0.0694083
OMOP_254761	Cough		351	0.00626387	-0.0113557	-3.98586		819	0.0891178	-0.00393916	-3.22617		567	0.0901727	-0.0118893	-6.74123		663	0.0122424	0.015655	10.3793		1323	0.028407	0.067871	89.7933		302	0.126533	0.0872728	26.3564		861	0.00655139	-5.88534e-05	-0.0506728		1065	0.0524955	0.030087	32.0427		1049	0.0649029	0.0973334	102.103		1228	0.0752009
OMOP_1707164	metronidazole		343	0.00453493	-0.0137079	-4.7018		817	0.0691384	-0.0143182	-11.698		585	0.0899233	0.0267751	15.6634		682	0.00985745	0.00200179	1.36522		1349	0.0238582	-0.00239575	-3.23187		342	0.161188	-0.0241657	-8.26465		874	0.00467989	-0.00595697	-5.20639		1083	0.043619	0.0478144	51.783		1104	0.0451172	-0.00877194	-9.68422		1277	0.0579393
OMOP_4153000	Hemoglobin level estimation		337	0.00575843	-0.0196755	-6.63064		804	0.0825559	-0.0293969	-23.6351		566	0.0979233	0.00515759	2.9192		671	0.0130181	0.0485701	32.5905		1309	0.0354747	0.0612191	80.1358		356	0.194776	-0.00180007	-0.640826		827	0.00744434	0.0110183	9.11218		1047	0.0514543	0.0255565	26.7576		1082	0.0497598	0.00243903	2.63904		1238	0.0671856
OMOP_37399654	Blood glucose level		329	0.00739564	0.00760792	2.50301		803	0.0993653	0.0242794	19.4964		561	0.101264	0.034506	19.3579		674	0.0139705	0.00212163	1.42998		1308	0.0307912	0.00229304	2.9993		349	0.134441	0.0573207	20.0049		857	0.00776042	0.0182017	15.5988		1014	0.057884	0.040368	40.9332		1043	0.0514677	-0.00466508	-4.86568		1132	0.0846977
OMOP_1149196	cetirizine		337	0.00527643	-0.0465189	-15.6769		801	0.0772318	-0.0176862	-14.1667		567	0.0982912	0.0537987	30.5039		638	0.0112344	0.0123664	7.88974		1288	0.0287104	0.0281387	36.2426		325	0.17528	0.0646681	21.0171		840	0.00588373	-0.0157833	-13.258		1034	0.0497457	0.030867	31.9165		1036	0.0537157	0.0686547	71.1262		1219	0.0669058
OMOP_4148408	FH: Ischemic heart disease at less than 60 years		339	0.00709253	-0.0594898	-20.167		799	0.0749085	-0.0781772	-62.4636		556	0.0842369	0.000210044	0.116785		646	0.012437	-0.0230573	-14.895		1276	0.0287646	0.0189999	24.2439		357	0.143989	0.0956056	34.1312		838	0.00620447	-0.0256561	-21.4998		1035	0.0455345	-0.00422328	-4.3711		1061	0.0423053	-0.0488335	-51.8123		1203	0.0698914
OMOP_1316354	bendroflumethiazide		331	0.0085848	0.11185	37.0222		790	0.116095	0.122046	96.4164		607	0.117801	0.090765	55.0944		696	0.0196889	0.175451	122.114		1316	0.0465706	0.161862	213.011		390	0.154518	0.0464899	18.131		832	0.00981905	0.108544	90.3086		1028	0.0840289	0.179135	184.151		1083	0.0602743	0.128066	138.696		1199	0.110232
OMOP_523283	poliovirus vaccine inactivated, type 1 (Mahoney)		312	0.00407907	-0.0336381	-10.4951		788	0.0609514	-0.0448649	-35.3535		518	0.0704179	-0.0364157	-18.8633		590	0.00927187	-0.0351827	-20.7578		1223	0.0250648	0.00774811	9.47594		374	0.138336	0.0224637	8.40142		828	0.00496758	-0.0327734	-27.1364		992	0.034492	-0.0126019	-12.5011		1006	0.031025	-0.0666036	-67.0032		1174	0.0483102
OMOP_905233	mometasone		320	0.00454784	-0.0653539	-20.9133		785	0.0825763	-0.0838243	-65.8021		560	0.0966923	-0.0191145	-10.7041		652	0.0110384	-0.0536208	-34.9607		1286	0.0295956	-0.0282333	-36.308		342	0.152868	0.0660551	22.5908		840	0.00588784	-0.0787666	-66.1639		1037	0.0499759	-0.0425511	-44.1254		1032	0.0568873	0.140189	144.676		1210	0.0691443
OMOP_1550557	prednisolone		348	0.00777011	0.0790865	27.5221		784	0.107473	0.0892049	69.9367		599	0.116755	0.120296	72.0572		692	0.0153129	0.0818589	56.6464		1335	0.0350918	0.0375715	50.158		374	0.169573	0.0100319	3.75195		847	0.00869005	0.097375	82.4766		1087	0.0580394	0.101909	110.775		1024	0.0880801	0.26214	268.431		1247	0.0818249
OMOP_37392175	Serum inorganic phosphate level		315	0.00630166	0.00475636	1.49825		779	0.0916966	-0.00491725	-3.83054		519	0.10571	0.0373043	19.3609		608	0.0132229	-0.00361944	-2.20062		1229	0.0309789	-0.00747203	-9.18313		286	0.13742	0.0275291	7.87331		818	0.00726356	-0.0115741	-9.46763		945	0.0553578	0.0510982	48.2878		994	0.0542084	0.00629123	6.25348		1148	0.0784353
OMOP_4042233	Urinalysis = no abnormality		331	0.00640149	-0.00331701	-1.09793		775	0.0792698	0.00136207	1.0556		541	0.0803511	-0.0132697	-7.1789		636	0.0109169	-0.0115078	-7.31898		1269	0.0278162	0.00719212	9.12679		355	0.129448	0.0246123	8.73736		815	0.00532435	-0.0235546	-19.197		1015	0.0431655	-0.00622489	-6.31827		1030	0.0388032	-0.0159038	-16.3809		1190	0.0581136
OMOP_1738521	doxycycline		356	0.00542571	0.0360289	12.8263		774	0.0735008	-0.0410786	-31.7949		608	0.0927287	-0.0205463	-12.4921		696	0.0106872	0.0178569	12.4284		1316	0.0310725	0.0347875	45.7803		354	0.164332	0.102135	36.1558		837	0.00584388	-0.0220501	-18.456		1070	0.0469686	0.00580558	6.21197		1063	0.0543265	0.104867	111.473		1253	0.0599804
OMOP_4055828	Urine ketone test negative		286	0.00821785	0.089102	25.4832		769	0.103515	0.0894713	68.8034		497	0.11789	0.0427089	21.2263		602	0.0161668	0.123241	74.1912		1189	0.0394348	0.121586	144.566		315	0.222332	0.0318231	10.0243		804	0.00837292	0.0541954	43.5731		927	0.0726744	0.12547	116.31		957	0.0571571	0.0217095	20.7759		979	0.0765574
OMOP_37398806	PSA (prostate-specific antigen) level		325	0.0142281	0.233614	75.9244		768	0.114793	0.0970767	74.5549		535	0.0933158	-0.00427377	-2.28647		594	0.015869	0.122866	72.9821		1216	0.0452868	0.185165	225.161		313	0.141171	0.0448358	14.0336		813	0.00962966	0.0463951	37.7192		966	0.0538227	0.0658544	63.6153		1011	0.0530241	-0.00725972	-7.33958		1153	0.0794977
OMOP_1741309	terbinafine		309	0.00695211	0.0349643	10.804		765	0.0774403	0.043096	32.9685		522	0.0841242	-0.0280386	-14.6361		609	0.0100077	0.00157612	0.959858		1228	0.0307581	0.0171944	21.1148		343	0.143949	-0.000447776	-0.153587		809	0.00584763	0.0137862	11.153		987	0.044777	-0.00645128	-6.36742		1007	0.0406745	-0.0700661	-70.5566		1134	0.0600035
OMOP_4147961	Screening for malignant neoplasm of breast		318	0.00214058	0.0138735	4.41176		761	0.0728223	0.13887	105.68		533	0.0820474	0.00472503	2.51844		612	0.00987679	0.113287	69.3314		1235	0.0244783	0.0809731	100.002		353	0.128699	-0.109814	-38.7643		802	0.00423391	0.0483206	38.7532		971	0.047754	0.112987	109.71		1006	0.0414201	0.0885832	89.1147		1170	0.0530684
OMOP_4013828	Sample sent to laboratory for test		336	0.00718482	0.0705228	23.6957		751	0.0809803	0.0369362	27.7391		519	0.088426	0.0156598	8.12746		599	0.0120151	0.0365555	21.8967		1194	0.0285864	0.0504265	60.2093		303	0.13077	0.0192384	5.82924		788	0.0066283	0.0430291	33.9069		955	0.0464408	0.0295344	28.2054		991	0.0420348	0.0488535	48.4138		1127	0.0662579
OMOP_37397916	Serum vitamin B12 level		328	0.00568592	0.038665	12.6821		749	0.0999278	0.0793571	59.4385		479	0.124102	0.143186	68.5861		634	0.012135	0.0430507	27.2942		1239	0.029304	0.0361873	44.836		356	0.162172	0.0439997	15.6639		792	0.00790323	0.0429377	34.0067		990	0.0563955	0.040154	39.7525		1033	0.0577958	0.116835	120.69		1161	0.0742764
OMOP_523367	poliovirus vaccine inactivated, type 3 (Saukett)		291	0.00409478	-0.0334073	-9.72153		749	0.0608525	-0.0542838	-40.6585		494	0.0703949	-0.0363217	-17.9429		564	0.00946079	-0.0395721	-22.3187		1163	0.0247902	-0.0262809	-30.5647		357	0.137408	-0.0132001	-4.71242		787	0.00502266	-0.0337191	-26.5369		942	0.0339601	-0.0433293	-40.8162		959	0.031072	-0.0190492	-18.2682		1115	0.0480384
OMOP_523365	poliovirus vaccine inactivated, type 2 (MEF-1)		291	0.00409478	-0.0343592	-9.99854		749	0.0608525	-0.0685802	-51.3665		494	0.0703949	-0.031581	-15.601		564	0.00946079	-0.0473522	-26.7066		1163	0.0247902	-0.0115635	-13.4483		357	0.137408	-0.00840929	-3.00212		787	0.00502266	-0.0347804	-27.3722		942	0.0339601	-0.0352736	-33.2278		959	0.031072	-0.0702834	-67.4018		1115	0.0480384
OMOP_4052032	Stopped smoking		325	0.0104828	0.0185581	6.03138		746	0.106383	0.00356247	2.6576		540	0.0974001	0.00740922	4.00098		606	0.0146979	0.0278199	16.8588		1207	0.0388143	0.0494621	59.7007		367	0.172962	0.0910902	33.4301		779	0.00927866	0.0135227	10.5342		974	0.0589956	0.0200061	19.486		968	0.0756376	0.0701601	67.915		1111	0.0734797
OMOP_710062	amitriptyline		312	0.00531104	0.000827324	0.258125		744	0.0933923	-0.0128845	-9.58604		556	0.117755	0.0622335	34.6018		659	0.0123213	0.0468025	30.8429		1251	0.0305859	0.0104887	13.1214		257	0.200372	0.169993	43.6882		791	0.00688265	-0.024961	-19.7441		1004	0.0608785	0.0578306	58.0619		1020	0.0684413	0.0855505	87.2615		1182	0.0821852
OMOP_925952	oxytetracycline		320	0.00697797	-0.0197507	-6.32022		736	0.0804526	-0.06868	-50.5485		520	0.0949455	-0.0505953	-26.3096		579	0.0114475	-0.0453433	-26.2538		1184	0.0305964	-0.0310339	-36.7441		305	0.15407	0.0292072	8.90821		782	0.00606756	-0.0417337	-32.6357		969	0.0466334	-0.0578304	-56.0377		986	0.0545267	-0.0405261	-39.9587		1126	0.0664055
OMOP_4080076	Referral to dermatology service		327	0.00619161	-0.0540853	-17.6859		733	0.0797267	-0.0312686	-22.9199		559	0.0872534	-0.0337096	-18.8437		637	0.0106053	-0.0419317	-26.7105		1221	0.0297334	0.0406074	49.5817		357	0.155625	0.0235967	8.42402		798	0.00570064	-0.0578017	-46.1258		1006	0.0426081	-0.0331249	-33.3237		1011	0.0416391	-0.110399	-111.613		1177	0.0599339
OMOP_4151757	Main spoken language English		319	0.00746947	-0.0101255	-3.23004		731	0.0787573	-0.0173859	-12.7091		549	0.0902695	0.00570204	3.13042		598	0.0113182	-0.0330555	-19.7672		1198	0.0308216	-0.0303519	-36.3615		366	0.18877	0.0488178	17.8673		790	0.00596673	-0.0139228	-10.999		944	0.0475011	-0.0359904	-33.9749		990	0.0484373	0.0257534	25.4958		1131	0.0600228
OMOP_317009	Asthma		317	0.00554302	-0.0310044	-9.82839		723	0.103598	-0.00985711	-7.12669		491	0.11573	0.0497333	24.419		556	0.0148096	0.00634406	3.52729		1144	0.0295288	0.000217479	0.248796		325	0.12592	0.0660349	21.4613		755	0.00862927	-0.00334522	-2.52564		915	0.0604907	0.0059487	5.44306		864	0.117913	0.376625	325.404		1061	0.0860215
OMOP_44788755	Depression screening using questions		297	0.014236	0.0265511	7.88568		722	0.171141	0.014388	10.3881		465	0.169902	0.0405482	18.8549		548	0.0293541	0.0858113	47.0246		1101	0.0518566	0.0815475	89.7838		312	0.172798	0.00667774	2.08346		749	0.0164683	0.044837	33.5829		846	0.110712	0.0673713	56.9961		909	0.0823252	0.0142276	12.9329		624	0.189906
OMOP_4187078	Electrocardiographic monitoring		307	0.00879541	0.106421	32.6711		720	0.0968896	0.0643021	46.2975		493	0.0974388	0.0287964	14.1966		575	0.0150903	0.1126	64.7451		1112	0.0415536	0.140422	156.149		299	0.147445	0.0531007	15.8771		754	0.00802829	0.0926244	69.8388		920	0.0581308	0.0452091	41.5924		944	0.0557162	0.0736807	69.5546		1070	0.0789433
OMOP_134736	Backache		314	0.00544012	-0.0233753	-7.33984		719	0.0834623	-0.0510741	-36.7223		528	0.0915616	0.0168182	8.88003		600	0.0116618	-0.0270561	-16.2336		1196	0.0261251	-0.0327202	-39.1334		0	0	0	0		769	0.00744267	-0.0375412	-28.8691		961	0.0478581	-0.0145824	-14.0137		963	0.0559112	-0.00876391	-8.43965		1133	0.0707543
OMOP_4060829	O/E - BP reading normal		296	0.00481373	-0.0103623	-3.06724		716	0.0767973	-0.0200671	-14.368		538	0.0660784	-0.0930589	-50.0657		603	0.0101849	-0.044827	-27.0307		1203	0.0192776	-0.0982025	-118.138		354	0.0793837	-0.210359	-74.4672		757	0.00559693	-0.0521397	-39.4697		950	0.0342894	-0.111662	-106.079		988	0.0342048	-0.0974823	-96.3125		1135	0.0488304
OMOP_1189596	dihydrocodeine		298	0.00677405	0.0615293	18.3357		715	0.105764	0.0759466	54.3018		541	0.117458	0.0552305	29.8797		641	0.0146513	0.060611	38.8517		1205	0.0338821	0.00894486	10.7786		260	0.157824	0.0422256	10.9787		762	0.00830545	0.0574427	43.7713		964	0.0591157	0.0548857	52.9098		982	0.0758338	0.152363	149.62		1136	0.0899718
OMOP_4248984	Alcohol abuse prevention education		292	0.00816789	-0.0261294	-7.62979		703	0.103483	-0.0328716	-23.1087		556	0.0912285	-0.0109764	-6.10285		620	0.0158967	-0.0240987	-14.9412		1167	0.0345204	0.0195933	22.8654		334	0.13726	0.0181354	6.05722		741	0.00840737	-0.0269104	-19.9406		938	0.0500062	-0.0506214	-47.4828		958	0.0524712	-0.0147228	-14.1044		1099	0.0743941
OMOP_37392648	Bone profile		293	0.00674485	0.0754475	22.1061		697	0.0921291	0.0426558	29.7311		495	0.106616	0.0704435	34.8695		568	0.0146302	0.057934	32.9065		1129	0.0306971	0.0794059	89.6492		283	0.144048	0.0532335	15.0651		728	0.00709256	0.0621846	45.2704		892	0.0557075	0.0379892	33.8864		932	0.0588175	0.110564	103.045		1053	0.082999
OMOP_4141760	Hormone replacement therapy		326	0.00153277	0.0213578	6.96264		696	0.0604587	0.0760162	52.9073		484	0.0797546	-0.00662931	-3.20859		548	0.00730971	0.0499187	27.3554		1117	0.0224408	0.0975107	108.919		288	0.134453	0.0727825	20.9614		729	0.00364828	0.0263439	19.2047		912	0.0427761	0.0852344	77.7337		918	0.0438074	0.0484869	44.511		1106	0.0451308
OMOP_4077697	Screening mammography		285	0.00182746	-0.0127979	-3.64741		695	0.0688764	0.0521087	36.2156		495	0.0797367	-0.0302531	-14.9753		573	0.0108613	0.0610782	34.9978		1140	0.0232986	0.0347643	39.6313		317	0.119961	-0.138935	-44.0423		729	0.00409888	0.00464842	3.3887		905	0.0457542	0.0489866	44.3328		925	0.0427849	0.0631522	58.4157		1085	0.0501307
OMOP_4058149	Patient-initiated diet		265	0.00598112	0.0266987	7.07515		692	0.0706461	-0.011811	-8.17323		455	0.0785969	-0.0335337	-15.2578		539	0.00973502	-0.0228994	-12.3428		1095	0.0234373	-0.0406725	-44.5364		315	0.109074	-0.0332587	-10.4765		722	0.00601294	0.0102448	7.39672		871	0.0397122	-0.0389396	-33.9164		868	0.0403328	-0.0266085	-23.0962		1057	0.0668369
OMOP_4051114	Family history of diabetes mellitus		264	0.00435157	-0.0749719	-19.7926		678	0.068568	-0.0686012	-46.5116		504	0.0896837	0.028398	14.3126		583	0.00963049	-0.0575287	-33.5392		1118	0.0252892	-0.0743243	-83.0946		327	0.153505	0.0588597	19.2471		720	0.00505894	-0.0343287	-24.7167		888	0.0438449	-0.0215721	-19.156		919	0.0377795	-0.00313327	-2.87947		1018	0.0928894
OMOP_1115008	naproxen		276	0.006473	0.0708765	19.5619		676	0.0868079	0.0486214	32.8681		520	0.107064	0.0346887	18.0381		602	0.011911	0.0412665	24.8424		1145	0.0320247	0.0246949	28.2757		256	0.174397	0.0932539	23.873		737	0.00573292	0.0204994	15.108		938	0.0528673	0.0687656	64.5022		935	0.0529709	0.0544891	50.9473		1077	0.0788141
OMOP_40213153	Influenza, seasonal, injectable		286	0.00828883	0.151097	43.2137		673	0.119398	0.171472	115.4		483	0.115329	0.114503	55.3049		564	0.0170401	0.205033	115.639		1069	0.0413899	0.178371	190.679		307	0.16652	0.0724771	22.2505		714	0.00995883	0.138405	98.8208		840	0.0701203	0.201216	169.022		882	0.0663939	0.154794	136.529		969	0.0872458
OMOP_922570	nystatin		288	0.00715465	0.0690533	19.8874		670	0.0891601	0.0510126	34.1784		439	0.103889	0.0618767	27.1639		514	0.0124097	0.0675699	34.7309		1063	0.0305781	0.060268	64.0648		257	0.1661	0.0210738	5.41597		708	0.00715229	0.0579425	41.0233		838	0.0543049	0.0485178	40.6579		849	0.0560626	0.0540453	45.8844		979	0.0711404
OMOP_4203434	Letter encounter		290	0.00654981	0.0088528	2.56731		664	0.0888427	0.0111508	7.4041		429	0.092828	-0.0186406	-7.99682		514	0.0114956	-0.00963296	-4.95134		1049	0.0266748	-0.0178095	-18.6822		260	0.131591	0.00999272	2.59811		703	0.00726832	0.0331883	23.3314		828	0.0498745	-0.0369342	-30.5815		850	0.0477037	0.0449956	38.2462		977	0.0681394
OMOP_440383	Depressive disorder		282	0.00548661	0.0677556	19.1071		662	0.0983029	0.101301	67.0612		462	0.108409	0.0586349	27.0893		544	0.0115721	0.0593953	32.3111		1083	0.0254159	0.0460433	49.8649		287	0.152906	0.156553	44.9308		708	0.00766617	0.0892127	63.1626		861	0.0542903	0.070521	60.7186		882	0.0683876	0.22614	199.455		1013	0.0797937
OMOP_1518254	dexamethasone		284	0.00618171	-0.0394788	-11.212		659	0.0850987	-0.0191581	-12.6252		453	0.0874557	-0.0193715	-8.77527		515	0.0123803	-0.0417519	-21.5022		1041	0.0333139	-0.0347765	-36.2024		288	0.171815	0.0016976	0.488908		682	0.0054637	-0.0157142	-10.7171		836	0.0481172	-0.0473715	-39.6026		838	0.0506627	-0.0400005	-33.5205		990	0.0759239
OMOP_4166666	Shoulder pain		277	0.00552415	-0.0250846	-6.94843		657	0.0786411	-0.0626608	-41.1682		466	0.0879815	0.00494438	2.30408		537	0.0116244	-0.0790668	-42.4589		1065	0.026141	-0.0624632	-66.5233		248	0.126981	0.180692	44.8115		704	0.00582591	-0.074709	-52.5951		857	0.0447393	-0.00895113	-7.67112		880	0.049394	-0.0358399	-31.5391		1009	0.0706685
OMOP_37393901	Serum FSH (follicle stimulating hormone) level		249	0.00113717	-0.208103	-51.8177		656	0.0323337	-0.167573	-109.928		460	0.069253	-0.0479441	-22.0543		572	0.00370001	-0.192437	-110.074		1099	0.013419	-0.195982	-215.384		292	0.175785	0.0618599	18.0631		710	0.00241752	-0.161842	-114.908		891	0.0270427	-0.133494	-118.944		896	0.0265518	-0.0899419	-80.5879		1057	0.0439593
OMOP_37398604	Microscopy, culture and sensitivities		271	0.00563991	-0.0307033	-8.3206		652	0.0816433	-0.02062	-13.4442		471	0.0971553	0.0380506	17.9218		557	0.0121803	-0.0310632	-17.3022		1085	0.027602	-0.0144145	-15.6398		290	0.181142	0.0829111	24.0442		710	0.00615732	-0.0440824	-31.2985		870	0.0476148	-0.0160268	-13.9433		874	0.0541189	0.0776307	67.8492		1010	0.0663132
OMOP_1153664	propoxyphene		270	0.00729751	0.114002	30.7806		649	0.0992951	0.0919166	59.6538		470	0.121216	0.0731353	34.3736		557	0.014882	0.108938	60.6783		1066	0.0351928	0.0712506	75.9532		221	0.176319	0.0484393	10.7051		682	0.00730103	0.101059	68.922		854	0.0648833	0.083049	70.9238		851	0.0756606	0.122513	104.258		996	0.0914196
OMOP_44814322	hepatitis A virus		290	0.00449083	0.00135215	0.392124		649	0.0635944	-0.0203673	-13.2184		461	0.0715915	-0.037046	-17.0782		516	0.00937183	-0.0296316	-15.2899		1045	0.0243949	-0.0161951	-16.9239		331	0.134371	0.00287388	0.951254		684	0.00506105	-0.00161411	-1.10405		835	0.0350695	-0.0245093	-20.4652		860	0.0313741	0.00172901	1.48695		1010	0.0487724
OMOP_4033224	Administrative procedure		276	0.00659082	-0.0618279	-17.0645		648	0.081708	-0.0133671	-8.66188		438	0.0890929	0.0418468	18.3289		529	0.0117375	-0.0255182	-13.4991		1045	0.0263191	-0.0485535	-50.7385		271	0.141595	0.0279509	7.57469		674	0.00692812	0.00975255	6.57322		837	0.0457783	-0.00769148	-6.43777		843	0.0479455	0.038972	32.8534		1003	0.0662921
OMOP_1149380	fluticasone		265	0.00653636	-0.00096682	-0.256207		639	0.0938946	-0.00628295	-4.01481		444	0.100326	-0.00765152	-3.39728		520	0.0127186	0.0149892	7.79439		1009	0.0322933	0.0477992	48.2294		263	0.163464	0.0595174	15.6531		670	0.00818528	-0.00862272	-5.77722		814	0.0497238	0.00859503	6.99636		776	0.0768284	0.195182	151.462		953	0.0715152
OMOP_1549080	estrogens, conjugated (USP)		284	0.00178974	-0.0223093	-6.33584		633	0.0658085	0.058464	37.0077		454	0.0859424	0.0303382	13.7735		509	0.00856184	0.0393392	20.0237		1038	0.026544	0.0263196	27.3197		286	0.167485	0.0304218	8.70063		671	0.00398475	-0.00371639	-2.4937		822	0.0516474	0.0726911	59.7521		844	0.048921	0.100061	84.4513		1005	0.0528216
OMOP_4155902	Wax in ear canal		265	0.00653924	0.0440367	11.6697		632	0.0877898	0.0381673	24.1217		403	0.0860479	-0.00932654	-3.7586		473	0.0113825	0.0208449	9.85962		983	0.0321429	0.0508379	49.9736		272	0.159804	0.0971132	26.4148		658	0.00775806	0.0259444	17.0714		769	0.0438005	0.0115237	8.86173		785	0.0394833	-0.0441477	-34.6559		942	0.05327
OMOP_4037672	Ultrasonography		259	0.00437492	-0.00826761	-2.14131		631	0.0784911	0.00702231	4.43108		440	0.0866609	0.0209084	9.1997		510	0.00936628	-0.011765	-6.00013		1015	0.0276273	-0.00261166	-2.65083		268	0.139884	0.00913841	2.44909		664	0.0080784	0.000366014	0.243034		800	0.0437976	0.00359393	2.87515		812	0.0452644	-0.0364024	-29.5587		981	0.0650809
OMOP_4064504	New patient screening		248	0.00491837	-0.0102642	-2.54552		630	0.0672882	-0.00345233	-2.17497		396	0.0730352	0.00263333	1.0428		489	0.00812967	0.00429382	2.09968		990	0.0229668	-0.0350683	-34.7176		296	0.116719	-0.0515911	-15.271		646	0.00527303	0.0195333	12.6185		781	0.0380115	-0.0209661	-16.3745		807	0.0380957	0.0242858	19.5986		956	0.0509291
OMOP_378253	Headache		254	0.00551564	-0.0548063	-13.9208		625	0.073278	-0.107268	-67.0424		390	0.0933863	-0.00732706	-2.85755		459	0.0105562	-0.0397454	-18.2431		961	0.0236723	-0.0247203	-23.7562		191	0.143448	0.12839	24.5224		653	0.00577157	-0.0748185	-48.8565		779	0.0493086	-0.0199601	-15.5489		781	0.0530522	-0.0495059	-38.6641		914	0.0727992
OMOP_4144270	Trivial drinker - <1u/day		260	0.00408139	-0.0320068	-8.32176		620	0.0686257	-0.0159798	-9.9075		413	0.0736055	-0.00792889	-3.27463		466	0.00978608	-0.00225155	-1.04922		986	0.0188866	-0.0412464	-40.669		272	0.0908181	-0.0609915	-16.5897		660	0.00488633	-0.0340027	-22.4418		788	0.0409134	0.016232	12.7908		810	0.0335765	-0.0770472	-62.4083		957	0.0558176
OMOP_4133638	Pain in cervical spine		275	0.00580154	-0.0130067	-3.57684		620	0.0709247	-0.0537075	-33.2986		429	0.0888283	-0.0161325	-6.92084		495	0.0101431	-0.0152122	-7.53006		1005	0.0274215	0.0307873	30.9413		0	0	0	0		648	0.00487057	-0.0351941	-22.8058		816	0.046921	-0.0263145	-21.4726		823	0.0473852	-0.0252523	-20.7826		960	0.0604943
OMOP_24134	Neck pain		276	0.00573492	-0.0294466	-8.12725		618	0.0713604	-0.0481294	-29.744		432	0.0905326	0.0205846	8.89254		499	0.0102149	-0.0318608	-15.8985		1009	0.0273473	-0.0062157	-6.27165		0	0	0	0		649	0.00493814	-0.0511665	-33.2071		821	0.0480632	0.00154549	1.26885		830	0.0486352	-0.00612226	-5.08147		963	0.0616676
OMOP_19033354	petrolatum		249	0.00776673	0.0332011	8.26708		615	0.117903	0.0791614	48.6842		424	0.13542	0.0700413	29.6975		504	0.0161048	0.0718644	36.2197		996	0.0402852	0.0477904	47.5992		246	0.214396	0.0179314	4.41112		638	0.0087146	0.0532844	33.9954		797	0.0721642	0.0695252	55.4116		789	0.0738075	0.0853137	67.3125		901	0.0884186
OMOP_4133044	Chest discomfort		282	0.00971672	0.0876387	24.7141		613	0.100559	0.0197907	12.1317		432	0.112731	-0.000509394	-0.220058		493	0.0152494	0.0240206	11.8421		979	0.0459356	0.062897	61.5762		221	0.264766	0.168214	37.1754		649	0.01069	0.0584973	37.9648		771	0.0656859	-0.00754209	-5.81495		802	0.0664449	0.057746	46.3123		929	0.0906712
OMOP_141932	Senile hyperkeratosis		253	0.00564308	0.106372	26.912		609	0.0818459	0.0884317	53.8549		446	0.0808381	-0.0222509	-9.9239		507	0.01148	0.102288	51.86		990	0.0349322	0.254119	251.578		257	0.143318	0.152648	39.2305		637	0.00470173	0.0209368	13.3367		804	0.0475641	0.11306	90.9001		803	0.0406994	-0.0437438	-35.1262		949	0.0539846
OMOP_19005129	clobetasone		258	0.00628307	0.068568	17.6906		607	0.0858197	0.0788344	47.8525		404	0.0969231	0.048373	19.5427		459	0.0109914	0.0761511	34.9534		957	0.0298166	0.0559307	53.5257		238	0.148546	0.00064273	0.15297		636	0.00606094	0.064553	41.0557		779	0.0488514	0.0327588	25.5191		781	0.0511911	0.0522798	40.8305		879	0.0672308
OMOP_4276526	Cigarette smoker		253	0.0116599	0.1632	41.2895		605	0.106305	0.0637318	38.5577		410	0.0955975	-0.00180043	-0.738178		452	0.0127433	0.003451	1.55985		963	0.0238486	-0.0929605	-89.5209		260	0.125524	-0.0717046	-18.6432		649	0.0075973	0.0673083	43.6831		759	0.0474728	-0.0336123	-25.5117		766	0.106916	0.236288	180.997		914	0.079308
OMOP_755695	fluoxetine		249	0.00419794	0.0468323	11.6613		604	0.0775977	0.0332924	20.1086		432	0.103001	0.0125966	5.44171		520	0.0104505	0.0382572	19.8937		1017	0.0246264	0.00430525	4.37843		283	0.17139	0.0329206	9.31654		660	0.00572373	0.0439897	29.0332		816	0.0444839	0.0313124	25.5509		832	0.0577537	0.0889571	74.0123		950	0.0689865
OMOP_961047	ranitidine		245	0.00814299	0.0398721	9.76867		603	0.0964586	0.0150086	9.05019		426	0.117337	0.0187149	7.97254		511	0.0144747	0.0380304	19.4335		987	0.0345527	0.0123921	12.231		263	0.180994	-0.00745993	-1.96196		638	0.00676095	0.00431204	2.75108		776	0.0613679	0.0238023	18.4706		808	0.066643	-0.00903465	-7.3		918	0.0855234
OMOP_81902	Urinary tract infectious disease		253	0.00509259	0.00684327	1.73135		602	0.0978306	0.0373006	22.4549		434	0.106101	0.0626532	27.1915		515	0.0119269	0.035559	18.3129		985	0.0285007	0.020585	20.2762		254	0.135618	0.0729337	18.5252		625	0.00754979	0.0182006	11.3754		786	0.0626841	0.0875139	68.7859		808	0.0552719	0.00971465	7.84944		938	0.0674798
OMOP_1314002	atenolol		265	0.0120709	0.139624	37.0003		600	0.127838	0.106766	64.0599		453	0.126832	0.0739885	33.5168		521	0.0216296	0.148223	77.2243		983	0.0582676	0.153064	150.462		291	0.158901	-0.0313286	-9.11661		634	0.0116467	0.125481	79.555		754	0.0893214	0.143508	108.205		826	0.0611595	0.0563907	46.5788		885	0.116718
OMOP_1768849	cefaclor		249	0.00738535	0.0915828	22.8041		599	0.105439	0.047809	28.6376		376	0.104296	-0.00471864	-1.77421		439	0.0140946	0.0295111	12.9554		927	0.0335067	0.00950044	8.8069		233	0.171658	0.00751112	1.75009		637	0.00762449	0.0559272	35.6256		718	0.0594022	0.0197165	14.1564		714	0.0744029	0.202687	144.718		852	0.0814509
OMOP_1334456	ramipril		268	0.0131851	0.0743299	19.9204		598	0.145648	0.056731	33.9251		405	0.135273	0.0389588	15.7783		464	0.0215338	0.078233	36.3001		929	0.0547682	0.060326	56.0428		271	0.166649	-0.0329439	-8.9278		621	0.0131924	0.129709	80.5491		709	0.0981272	0.0750366	53.2009		767	0.071515	0.0558772	42.8578		776	0.128563
OMOP_4210043	Normal cytology findings		232	0.00147987	0.0370678	8.59974		598	0.0504144	0.00983139	5.87917		400	0.0779716	0.0339453	13.5781		487	0.00602826	0.0312199	15.2041		953	0.0189597	0.0130319	12.4194		259	0.198516	0.0207853	5.3834		637	0.00325636	0.0305747	19.4761		773	0.0313104	0.0426459	32.9653		771	0.0275834	0.0603846	46.5565		928	0.0440831
OMOP_4015660	Dilation and curettage of uterus		241	0.00152761	-0.0203219	-4.89758		597	0.0700734	0.0645477	38.535		374	0.0833227	0.0148619	5.55834		455	0.00911926	0.0761429	34.645		943	0.02212	0.0764538	72.0959		250	0.113061	-0.00584834	-1.46209		623	0.00305613	-0.00781066	-4.86604		738	0.0474013	0.100589	74.2347		761	0.04382	0.0754165	57.392		913	0.0536322
OMOP_439418	Indigestion		264	0.00694994	0.00332689	0.8783		595	0.0851917	0.00560069	3.33241		424	0.103761	0.0635165	26.931		497	0.0116654	0.0116176	5.77397		974	0.0293714	0.0216361	21.0736		228	0.165318	0.136587	31.1418		643	0.00576727	-0.0358425	-23.0467		776	0.0522822	0.0427479	33.1723		798	0.0576589	-0.00487854	-3.89307		920	0.0761544
OMOP_723013	diazepam		255	0.00542476	-0.0105439	-2.68869		592	0.0821547	0.00248406	1.47056		398	0.0909943	-0.041404	-16.4788		479	0.0105481	-0.0174475	-8.35734		953	0.0292475	-0.0260634	-24.8385		179	0.157053	-0.0016835	-0.301347		616	0.00694256	-0.0163998	-10.1023		762	0.0484964	-0.00773718	-5.89573		762	0.0574745	-0.0272342	-20.7524		903	0.0692865
OMOP_4150784	Expected peak flow rate (respiratory)		247	0.00553921	-0.0248481	-6.13747		592	0.0885178	-0.0288398	-17.0731		360	0.100579	0.00561771	2.02238		428	0.0125857	0.0140031	5.99335		902	0.0293834	0.0398731	35.9655		238	0.166205	0.0560493	13.3397		618	0.00675676	-0.0381537	-23.579		718	0.0487191	-0.00334861	-2.4043		702	0.0804459	0.0673474	47.2779		843	0.0719165
OMOP_4052929	Marital state unknown		246	0.00553646	-0.0189792	-4.66889		591	0.0807898	-0.0168065	-9.93266		424	0.0804164	-0.0223064	-9.45793		471	0.0114833	-0.00223906	-1.0546		950	0.0310715	-0.030488	-28.9636		311	0.170314	-0.133449	-41.5025		602	0.00677998	0.0350109	21.0766		755	0.0465232	-0.0372568	-28.1289		771	0.0413786	-0.01403	-10.8171		918	0.0571228
OMOP_260123	Acute sinusitis		261	0.00445588	-0.0416486	-10.8703		590	0.0616022	-0.0809139	-47.7392		375	0.0796155	-0.0415399	-15.5775		457	0.00967884	-0.0844659	-38.6009		931	0.0253036	-0.0470809	-43.8324		215	0.138993	0.154851	33.293		615	0.00445616	-0.0924462	-56.8544		747	0.039817	-0.0367527	-27.4543		744	0.0434173	0.0332245	24.719		908	0.0548888
OMOP_4338692	Married		233	0.00634082	0.068772	16.0239		588	0.0645459	0.0110893	6.52053		383	0.0808038	0.0298508	11.4328		444	0.0102506	0.0433594	19.2516		936	0.028938	0.0568141	53.178		256	0.176952	0.106786	27.3372		626	0.00515055	0.027486	17.2062		748	0.0438423	0.0585277	43.7787		762	0.0358363	0.0274786	20.9387		892	0.0513804
OMOP_439652	Cervical smear - inadequate specimen		237	0.000686174	-0.197152	-46.7251		588	0.0416544	-0.0792224	-46.5828		420	0.0625367	-0.0356296	-14.9644		488	0.00534943	-0.112868	-55.0795		959	0.0149188	-0.0814389	-78.1		286	0.123883	-0.0381788	-10.9191		621	0.00274564	-0.103674	-64.3818		781	0.0275734	-0.0777381	-60.7134		784	0.0227172	-0.159986	-125.429		939	0.0342779
OMOP_4084691	Referral to ophthalmology service		219	0.00540947	0.0250034	5.47575		587	0.0983336	0.0754703	44.301		418	0.101677	0.0586102	24.4991		508	0.0149917	0.0658583	33.456		957	0.0356051	0.0728986	69.764		302	0.172748	0.0348229	10.5165		613	0.00660958	0.0380624	23.3323		772	0.0561152	0.114029	88.0303		773	0.0547619	0.00293091	2.26559		870	0.068776
OMOP_4071407	Fiberoptic endoscopic examination of upper gastrointestinal tract and biopsy of lesion of upper gastrointestinal tract		255	0.00844764	0.084723	21.6044		585	0.11853	0.0533252	31.1952		421	0.133343	0.141912	59.7449		543	0.0157597	0.0877564	47.6517		1004	0.0319832	0.0738206	74.1158		338	0.111584	0.0796845	26.9334		620	0.00847383	0.00312316	1.93636		803	0.0749306	0.111325	89.3937		827	0.0828197	0.13123	108.527		957	0.091773
OMOP_44789585	Letter sent to patient		237	0.00606645	0.0178789	4.23731		585	0.096829	-0.0133689	-7.82078		379	0.102063	0.00584257	2.21433		460	0.0135358	0.00429404	1.97526		923	0.0318867	0.0052121	4.81077		264	0.141937	-0.0192587	-5.08429		609	0.00822275	-1.33216e-05	-0.00811283		719	0.05673	-0.00214339	-1.5411		742	0.0532348	-0.0180391	-13.385		832	0.0808681
OMOP_4087915	Date records held from		258	0.00554995	-0.102458	-26.434		582	0.0686785	-0.120373	-70.0572		408	0.0779613	-0.0616179	-25.1401		461	0.00867734	-0.126859	-58.4818		929	0.0249298	-0.0442912	-41.1465		271	0.138163	0.227615	61.6837		610	0.00521578	-0.0875926	-53.4315		744	0.0416129	-0.0713084	-53.0535		759	0.038971	-0.130843	-99.3101		899	0.0592899
OMOP_4056836	Standard chest X-ray		246	0.00830618	0.19857	48.8482		580	0.107526	0.15186	88.0787		456	0.103552	0.100567	45.8584		530	0.0139567	0.159194	84.3727		986	0.035551	0.168831	166.467		256	0.145236	0.1067	27.3152		630	0.00926988	0.153411	96.6488		802	0.0576932	0.11156	89.4715		788	0.0852818	0.279157	219.975		939	0.0794204
OMOP_316866	Hypertensive disorder		266	0.0106408	0.0565588	15.0446		580	0.130024	0.0334964	19.4279		421	0.11976	0.0818202	34.4463		485	0.0226776	0.113478	55.0367		933	0.0478107	0.167605	156.375		272	0.144458	0.164329	44.6974		608	0.0107495	0.0830756	50.51		734	0.0910371	0.180284	132.328		758	0.061184	0.0370507	28.0845		837	0.119442
OMOP_19008994	mebeverine		255	0.00507582	0.0347684	8.86594		580	0.0680566	-0.0210239	-12.1939		413	0.0972848	0.0106374	4.39324		497	0.00934931	0.0406229	20.1896		969	0.0273089	0.0812426	78.7241		221	0.178564	0.096294	21.281		620	0.00488599	-0.0164979	-10.2287		780	0.0471337	0.0441511	34.4378		787	0.0532669	-0.00776272	-6.10926		931	0.0658336
OMOP_4182335	Family history of ischemic heart disease		226	0.00683697	-0.073003	-16.4987		577	0.0772239	-0.0909007	-52.4497		422	0.0827823	-0.0401031	-16.9235		512	0.0118299	-0.0452439	-23.1649		938	0.0290511	-0.00783801	-7.35205		285	0.135648	0.0548977	15.6459		616	0.00696128	-0.0629872	-38.8001		766	0.0468589	-0.0131489	-10.0721		767	0.0460526	-0.122383	-93.8676		895	0.0650818
OMOP_37393899	Serum luteinising hormone level		213	0.00103052	-0.169723	-36.1509		577	0.0326518	-0.153381	-88.5006		418	0.0719199	-0.035322	-14.7646		519	0.00357143	-0.130187	-67.5671		981	0.0126592	-0.119647	-117.374		258	0.172327	0.0609907	15.7356		625	0.00206169	-0.128635	-80.3967		800	0.0254793	-0.106548	-85.2384		802	0.0265791	-0.103613	-83.0978		940	0.0463968
OMOP_908523	mineral oil		241	0.00694394	0.0257802	6.21303		576	0.111681	0.0622478	35.8547		380	0.126155	0.0509922	19.377		447	0.0158051	0.0514693	23.0068		906	0.0379189	0.036767	33.3109		218	0.198764	0.0115986	2.5285		602	0.00795545	0.052968	31.8867		724	0.0661182	0.0464561	33.6342		729	0.0694579	0.0836714	60.9965		847	0.0856982
OMOP_1750500	clarithromycin		240	0.00633947	0.0271026	6.50463		575	0.0995303	0.0452321	26.0084		391	0.103822	0.0145165	5.67595		477	0.0133861	0.0287357	13.7069		928	0.0320513	0.0183313	17.0115		234	0.165128	0.00087073	0.203751		592	0.00701826	0.0341566	20.2207		744	0.0519416	0.00959189	7.13637		709	0.0737758	0.147331	104.458		877	0.0759401
OMOP_4085100	Viral upper respiratory tract infection		244	0.00393501	-0.0708967	-17.2988		572	0.0698471	-0.0712772	-40.7706		389	0.0749016	-0.0774713	-30.1363		448	0.0102962	-0.0521921	-23.3821		915	0.0199119	-0.107919	-98.7463		212	0.0830357	-0.188011	-39.8584		593	0.00527051	-0.0737061	-43.7077		713	0.034763	-0.0877692	-62.5795		723	0.0477728	-0.125957	-91.0669		870	0.0650687
OMOP_133835	Eczema		243	0.00581306	-0.0374715	-9.10557		571	0.0776462	-0.0698546	-39.8869		367	0.0852418	-0.018053	-6.62544		420	0.0106522	-0.0400228	-16.8096		871	0.0271735	0.0336585	29.3165		218	0.159649	0.125854	27.4362		584	0.00604022	-0.030099	-17.5778		706	0.0424076	-0.0161089	-11.3729		701	0.0460398	-0.0606926	-42.5455		832	0.0557795
OMOP_37392734	Urine dipstick test		222	0.00728187	0.0223244	4.95602		568	0.0877065	-0.0070797	-4.02127		343	0.0913846	-0.0229403	-7.86852		407	0.0114737	0.00719908	2.93002		868	0.0314971	0.00553934	4.80815		214	0.154983	0.0269886	5.77557		596	0.00654978	-0.00289936	-1.72802		660	0.0531398	0.0112622	7.43307		701	0.047378	-0.0644618	-45.1877		794	0.0680998
OMOP_4151573	Letter from specialist		240	0.00499107	-0.0303817	-7.29161		566	0.077553	-0.0315485	-17.8565		424	0.0836986	-0.00894326	-3.79194		476	0.0108112	-0.0272398	-12.9661		928	0.024804	0.000149499	0.138735		249	0.107299	0.074987	18.6718		603	0.00608246	-0.0269698	-16.2628		746	0.0430148	-0.0176801	-13.1893		767	0.043845	-0.0794429	-60.9327		882	0.063896
OMOP_1103314	tramadol		236	0.00769728	0.00875599	2.06641		564	0.120617	0.032486	18.3221		398	0.142633	0.100496	39.9972		469	0.0175165	0.0116605	5.46877		912	0.0376851	-0.045329	-41.3401		154	0.192413	0.162525	25.0288		586	0.00853264	-0.014433	-8.45771		721	0.073733	0.0724251	52.2185		722	0.0901623	0.149529	107.96		824	0.102498
OMOP_4052022	Light drinker - 1-2u/day		243	0.00532178	-0.0345804	-8.40304		564	0.0728269	-0.0820162	-46.2572		410	0.0651633	-0.0872675	-35.7797		452	0.00928869	-0.0806904	-36.4721		909	0.0231156	-0.0884963	-80.4431		266	0.0950147	-0.0731181	-19.4494		583	0.00585881	-0.0637514	-37.1671		721	0.0351602	-0.0960875	-69.2791		744	0.0354666	-0.153274	-114.036		856	0.0516327
OMOP_1759842	clavulanate		251	0.00661175	0.0789848	19.8252		562	0.0884404	0.0855488	48.0784		361	0.0965416	0.0377995	13.6456		428	0.0112858	0.0829972	35.5228		889	0.0303971	0.0582151	51.7533		223	0.147933	0.00469113	1.04612		595	0.00701573	0.074403	44.2698		705	0.0503616	0.0564102	39.7692		691	0.0571146	0.131919	91.1563		832	0.0688457
OMOP_4198267	Urine nitrite negative		216	0.00794849	0.00754084	1.62882		560	0.0951807	0.00962084	5.38767		364	0.107821	0.0370196	13.4751		432	0.01413	0.00987293	4.26511		864	0.0376179	0.0313218	27.062		228	0.238866	0.132386	30.1841		586	0.00693467	-0.0287052	-16.8213		679	0.0679046	0.0649117	44.075		708	0.053962	0.0470926	33.3415		765	0.0726777
OMOP_44791131	Lloyd George and problem summary		243	0.00530942	-0.034341	-8.34487		559	0.0705612	-0.0417507	-23.3387		386	0.0783144	-0.0178605	-6.89415		459	0.0090995	-0.0762784	-35.0118		906	0.0265793	-0.0741091	-67.1428		260	0.142821	0.0194283	5.05137		601	0.00501534	-0.02906	-17.4651		740	0.0409517	-0.0344388	-25.4847		727	0.0398373	-0.0781314	-56.8015		881	0.0587397
OMOP_4316083	Skin lesion		229	0.00584872	-0.0320755	-7.34529		557	0.0713629	0.00847198	4.71889		372	0.0751943	-0.0511034	-19.0104		429	0.00921538	-0.0397302	-17.0443		879	0.0289855	0.0867058	76.2144		225	0.149056	0.124457	28.0028		582	0.00433554	-0.0727861	-42.3615		712	0.0380431	-0.0221443	-15.7668		728	0.0390198	-0.142906	-104.035		862	0.0505794
OMOP_4050816	FH: Hypertension		239	0.00436877	-0.186089	-44.4752		557	0.0612862	-0.165864	-92.3865		395	0.0737172	-0.055867	-22.0674		450	0.00903479	-0.158876	-71.4942		900	0.0245007	-0.133952	-120.557		270	0.136936	0.0224393	6.05862		589	0.00498404	-0.0977783	-57.5914		726	0.0408069	-0.119201	-86.5397		754	0.0329515	-0.170711	-128.716		871	0.0629027
OMOP_37397918	Serum folate level		231	0.00597952	0.138053	31.8903		556	0.100149	0.115531	64.2352		352	0.129478	0.136415	48.0181		470	0.0133543	0.118776	55.8247		920	0.0304338	0.0995017	91.5415		261	0.167719	0.0271644	7.08991		580	0.0079282	0.108868	63.1433		729	0.0561173	0.0926334	67.5298		763	0.0614183	0.170358	129.983		854	0.0789366
OMOP_929549	acetic acid		243	0.00637889	-0.0243049	-5.90609		555	0.0790117	-0.0476398	-26.4401		387	0.0823441	-0.0744168	-28.7993		437	0.0117266	-0.0636251	-27.8042		880	0.0326462	-0.0704754	-62.0184		252	0.170231	-0.0300258	-7.56651		577	0.00576873	-0.0316036	-18.2353		705	0.0452489	-0.0811473	-57.2089		711	0.0514541	-0.0105352	-7.49056		841	0.0749837
OMOP_44790074	Choice and booking enhanced services administration		251	0.0075789	0.0857547	21.5244		554	0.0791356	0.0446873	24.7567		382	0.10336	0.0711911	27.195		440	0.0121203	0.0738676	32.5017		894	0.033979	0.0676392	60.4694		242	0.19699	0.0783267	18.9551		584	0.00523805	0.0192707	11.2541		725	0.0543861	0.064561	46.8067		735	0.0539119	0.14706	108.089		862	0.0700432
OMOP_4066149	Bilateral segmental vasectomy and ligation		228	0.00941438	-0.0468277	-10.6767		551	0.071455	-0.109639	-60.4112		415	0.0607735	-0.095897	-39.7973		463	0.0112076	-0.0903744	-41.8434		911	0.0276318	-0.0548237	-49.9444		284	0.105216	0.0577336	16.3964		582	0.00600311	-0.0651823	-37.9361		723	0.0350057	-0.0990724	-71.6294		751	0.0359205	-0.104602	-78.5562		875	0.0584732
OMOP_4214956	History of clinical finding in subject		216	0.00916491	0.0248582	5.36938		549	0.131405	0.0288525	15.84		372	0.124245	0.0334714	12.4513		466	0.0172231	0.0159375	7.42687		911	0.0343655	-0.00582861	-5.30987		266	0.107392	-0.0147251	-3.91686		594	0.00985177	0.0222549	13.2194		736	0.0783738	0.00973866	7.16765		742	0.0762678	0.0902059	66.9328		853	0.0887806
OMOP_441641	Delivery normal		218	0.000801808	-0.0829081	-18.074		547	0.0455539	0.0200421	10.963		390	0.0647175	-0.0195409	-7.62093		450	0.00605839	-0.026384	-11.8728		895	0.0141906	-0.0354229	-31.7035		271	0.1189	-0.0404541	-10.9631		588	0.00284277	-0.0614363	-36.1245		734	0.0270471	0.00266659	1.95728		738	0.0279515	-0.0122459	-9.0375		879	0.0339338
OMOP_4147588	Excision of lesion of skin		244	0.00650276	0.0648056	15.8126		546	0.0904357	0.0731946	39.9643		380	0.0849753	0.027293	10.3714		420	0.0121326	0.0720591	30.2648		863	0.0257192	0.0865583	74.6998		259	0.098314	0.0120102	3.11064		592	0.00743577	0.0391593	23.1823		713	0.0502267	0.0743749	53.0293		717	0.0503451	0.0496206	35.578		831	0.0661993
OMOP_964407	salicylic acid		226	0.00654283	0.0568022	12.8373		546	0.0963647	0.0478311	26.1158		437	0.108813	0.0467368	20.424		500	0.0132046	0.066843	33.4215		918	0.0329771	0.086232	79.161		241	0.166393	0.102111	24.6087		567	0.0075171	0.0418496	23.7287		740	0.0621758	0.0687408	50.8682		768	0.0636392	0.0909421	69.8435		855	0.0834424
OMOP_37393946	Urine culture		233	0.00579603	0.000725842	0.169121		546	0.0766578	-0.0372862	-20.3582		367	0.103399	0.0241098	8.8483		443	0.0126468	-0.0239871	-10.6263		873	0.0311927	-0.00115265	-1.00626		224	0.171086	0.112093	25.1089		594	0.00628827	-0.0361209	-21.4558		696	0.0561793	0.0257546	17.9252		711	0.0468436	0.00933543	6.63749		825	0.0673783
OMOP_81379	Lateral epicondylitis		224	0.00648988	-0.0485552	-10.8764		545	0.0680424	-0.152475	-83.0991		373	0.0813496	-0.0523062	-19.5102		428	0.010421	-0.106027	-45.3795		869	0.0279129	-0.0564415	-49.0477		190	0.165574	0.247837	47.089		594	0.00523451	-0.138102	-82.0326		699	0.0427363	-0.0648606	-45.3376		709	0.0451805	-0.0635573	-45.0621		836	0.0638801
OMOP_4084913	Did not attend		233	0.00800166	0.0119991	2.79579		537	0.111088	0.0532617	28.6015		389	0.119183	0.0944077	36.7246		454	0.0173007	0.0151271	6.8677		884	0.0387069	0.0414056	36.6026		244	0.236483	0.12665	30.9027		584	0.0100737	0.0779408	45.5175		718	0.071057	0.0252942	18.1612		700	0.0744831	0.18214	127.498		800	0.0877827
OMOP_4052467	Exercise grading		227	0.00609995	-0.0296596	-6.73272		534	0.0725906	-0.0268439	-14.3346		363	0.0773421	-0.0142478	-5.17196		407	0.0106206	-0.0224625	-9.14224		846	0.0225294	-0.0177082	-14.9811		245	0.0952267	-0.0422358	-10.3478		570	0.00558777	-0.0193397	-11.0236		674	0.041766	-0.0334423	-22.5401		680	0.0411206	-0.0388756	-26.4354		810	0.0648298
OMOP_195562	Hemorrhoids		234	0.00576776	0.0261176	6.11152		531	0.0740109	-0.0320048	-16.9945		374	0.0880193	-0.0163901	-6.12991		427	0.0119209	-0.011325	-4.83576		869	0.0277827	0.00512146	4.45055		204	0.140373	0.067106	13.6896		560	0.00558955	-0.007618	-4.26608		698	0.047029	-0.00366537	-2.55843		708	0.0493451	-0.0243256	-17.2226		837	0.0657992
OMOP_4052466	Date ceased smoking		222	0.00869216	0.0500634	11.1141		529	0.0970537	-0.0647742	-34.2655		361	0.0959155	-0.00981492	-3.54319		397	0.0147236	-0.0103142	-4.09472		832	0.0376666	0.0950798	79.1064		241	0.210285	0.257571	62.0747		556	0.00653856	-0.0366232	-20.3625		671	0.0579447	0.0230025	15.4347		673	0.0687926	-0.0276028	-18.5767		811	0.0721278
OMOP_1107830	loratadine		235	0.00369315	-0.0272401	-6.40142		528	0.0743427	-0.0241448	-12.7485		356	0.0907757	0.0220717	7.85751		423	0.0104505	-0.0138529	-5.85979		851	0.0263899	0.0334311	28.4498		223	0.151469	0.0203672	4.54188		558	0.00550982	7.32367e-05	0.0408661		680	0.0490012	0.00378713	2.57525		685	0.0500066	0.0357972	24.521		816	0.0611865
OMOP_4065035	Adult screening		234	0.00606659	0.0534289	12.5024		527	0.0706164	0.0184769	9.73734		404	0.0797904	0.0248608	10.0438		441	0.0102156	0.0288064	12.7036		890	0.0258469	0.0461479	41.0716		260	0.151535	0.0654057	17.0055		565	0.00507853	0.0443051	25.0324		725	0.0418341	0.0210155	15.2362		746	0.0391811	0.020525	15.3117		853	0.0559489
OMOP_1797513	ciprofloxacin		229	0.00739733	0.0893852	20.4692		525	0.0975941	0.00536027	2.81414		367	0.102139	-0.0174709	-6.41181		438	0.0128684	0.0296546	12.9887		854	0.033772	0.0195999	16.7383		212	0.154076	-0.011591	-2.45728		554	0.00786656	0.0127018	7.03677		679	0.0566854	-0.00701671	-4.76435		661	0.0652508	0.0590414	39.0264		790	0.0732376
OMOP_4013830	Blood sample sent to biochemistry laboratory		214	0.00743187	-0.0279127	-5.97331		525	0.0882526	-0.0272983	-14.3316		384	0.0917584	-0.0291826	-11.2061		461	0.012534	-0.0142365	-6.56301		874	0.0338679	-0.0196759	-17.1967		216	0.136372	-0.0686675	-14.8322		567	0.00648814	-0.0496839	-28.1708		705	0.0476658	-0.0495127	-34.9064		714	0.0432484	-0.0598047	-42.7006		824	0.0687892
OMOP_4153111	Random blood glucose measurement		226	0.00743802	0.0553628	12.512		521	0.1122	0.0791234	41.2233		391	0.122978	0.0625544	24.4588		455	0.0155703	0.0725642	33.0167		863	0.0397456	0.0340236	29.3623		240	0.178815	0.0231614	5.55874		542	0.00935351	0.0582198	31.5551		690	0.0667641	0.0838276	57.8411		702	0.0564083	0.134463	94.3929		682	0.0906018
OMOP_25297	Acute pharyngitis		224	0.00476428	-0.0799862	-17.9169		515	0.0643877	-0.0862177	-44.4021		369	0.0827878	-0.00249354	-0.920114		421	0.00825799	-0.0600315	-25.2732		844	0.0225742	-0.0417102	-35.2034		202	0.134615	0.108795	21.9766		542	0.00519093	-0.0673958	-36.5285		679	0.0386777	-0.0233737	-15.8708		698	0.0404537	-0.067396	-47.0424		808	0.059298
OMOP_4021580	Diagnostic cystoscopy		231	0.0100125	0.108475	25.0576		514	0.119017	0.0224382	11.5332		384	0.113299	0.0292946	11.2491		426	0.0173013	0.0616459	26.2612		846	0.0344963	0.0394433	33.369		242	0.0981834	0.0683094	16.5309		552	0.00895151	0.0133506	7.3695		654	0.075324	0.0721657	47.1963		691	0.0713406	0.0648096	44.7835		783	0.0884853
OMOP_4082880	Had a chat to patient		226	0.00571839	-0.045573	-10.2995		513	0.0772747	-0.0243601	-12.4967		365	0.0870329	-0.022908	-8.36142		420	0.0103137	-0.0385695	-16.1992		826	0.0261725	-0.0112073	-9.25721		193	0.116046	0.00995814	1.92192		531	0.00683007	-0.0183181	-9.7269		657	0.0431165	-0.043604	-28.6478		671	0.0449945	-0.040629	-27.2621		790	0.0628026
OMOP_4065279	ECG normal		207	0.00793288	0.00465181	0.962924		506	0.088679	0.0146956	7.436		350	0.0963482	0.00876193	3.06668		402	0.0140026	-0.0122431	-4.92172		810	0.0398787	0.0304593	24.672		212	0.166626	0.114476	24.2689		534	0.00671397	-0.00842242	-4.49757		648	0.0528132	0.0177291	11.4884		658	0.0504956	0.014754	9.70816		752	0.0794185
OMOP_4059546	Standard chest X-ray normal		210	0.00858331	0.111074	23.3256		504	0.0978799	0.0933555	47.0512		366	0.102154	0.0502858	18.4046		430	0.0125987	0.098172	42.214		833	0.0392439	0.129536	107.904		213	0.2015	0.0983881	20.9567		536	0.00769435	0.0812478	43.5488		667	0.0578558	0.0870453	58.0592		680	0.0710852	0.182978	124.425		786	0.0747045
OMOP_1545958	atorvastatin		208	0.0145166	0.139349	28.9845		504	0.151574	0.0678381	34.1904		365	0.144879	0.0521797	19.0456		428	0.0308749	0.132823	56.8484		814	0.0522659	0.104375	84.9613		235	0.163725	0.0560348	13.1682		536	0.0147312	0.0900883	48.2873		617	0.103663	0.140921	86.9481		675	0.0835216	0.0831178	56.1045		623	0.14411
OMOP_4147326	Sore throat symptom		218	0.00405599	-0.0818829	-17.8505		501	0.0627236	-0.0700465	-35.0933		311	0.0858995	-0.0197456	-6.14089		345	0.00923935	-0.0832277	-28.7136		768	0.0215562	-0.0481543	-36.9825		150	0.123958	0.11461	17.1915		534	0.00397614	-0.0845872	-45.1696		611	0.0347727	-0.0805469	-49.2142		625	0.0390461	-0.0893258	-55.8286		719	0.0625052
OMOP_4082757	Patient advised about exercise		213	0.0104138	0.0174865	3.72462		498	0.129219	0.00707205	3.52188		361	0.135111	0.00239975	0.866311		414	0.0219444	-0.00700818	-2.90139		797	0.0447832	-0.0236171	-18.8229		246	0.207985	0.057302	14.0963		521	0.0137416	0.0252086	13.1337		617	0.0847695	0.00385782	2.38027		649	0.0637952	0.0409561	26.5805		554	0.107912
OMOP_260139	Acute bronchitis		212	0.00706298	0.0676305	14.3377		495	0.100118	0.0479871	23.7536		334	0.0962659	0.0341556	11.408		391	0.0138327	0.0483491	18.9045		779	0.0333504	0.0651037	50.7158		172	0.161791	0.0221992	3.81827		533	0.00790713	0.0684962	36.5085		643	0.0580797	0.0125862	8.09295		614	0.0787735	0.142525	87.5105		738	0.0745353
OMOP_75576	Irritable bowel syndrome		212	0.00296269	-0.0541287	-11.4753		493	0.0626209	-0.091299	-45.0104		340	0.0918168	0.0595097	20.2333		407	0.00854235	-0.0303535	-12.3539		811	0.0227121	0.0178205	14.4524		186	0.151013	0.182109	33.8723		537	0.00520109	-0.103046	-55.3356		642	0.0466125	0.0260239	16.7074		651	0.0485795	-0.00167479	-1.09029		793	0.0650135
OMOP_1396131	ferrous sulfate		212	0.0031967	-0.0866911	-18.3785		491	0.0779654	-0.00402378	-1.97568		255	0.155389	0.164656	41.9872		453	0.0115533	0.00370493	1.67833		856	0.022168	-0.0276021	-23.6274		257	0.153369	-0.0876302	-22.521		541	0.00546603	-0.00203159	-1.09909		687	0.0474564	0.0346313	23.7917		722	0.0406985	-0.0772106	-55.746		798	0.0570534
OMOP_1589505	levonorgestrel		193	0.00056438	-0.194498	-37.5382		490	0.0258002	-0.142734	-69.9397		327	0.0620343	-0.0517548	-16.9238		404	0.00250182	-0.19172	-77.4551		807	0.0096216	-0.158404	-127.832		237	0.137739	-0.0141077	-3.34353		521	0.00185484	-0.121909	-63.5146		637	0.0194476	-0.14951	-95.2377		655	0.0181051	-0.147071	-96.3317		783	0.0248104
OMOP_37016873	New patient screening done		200	0.00525768	-0.0356002	-7.12004		488	0.0698077	-0.00815135	-3.97786		343	0.0729569	-0.0317577	-10.8929		384	0.00752054	-0.0873903	-33.5579		780	0.0214094	-0.10909	-85.0898		229	0.131323	0.0517575	11.8525		505	0.00595032	-0.0292899	-14.7914		627	0.0374948	-0.0836876	-52.4721		641	0.0370435	-0.00700054	-4.48735		734	0.0583982
OMOP_4139148	Diagnostic fiberoptic endoscopic examination of upper gastrointestinal tract		226	0.00754386	0.0564294	12.753		485	0.115868	0.061988	30.0642		310	0.129672	0.0812698	25.1936		379	0.0152715	0.0817557	30.9854		773	0.0331755	0.0758285	58.6154		198	0.110085	0.0730461	14.4631		523	0.00859348	0.0212497	11.1136		594	0.0709294	0.0873347	51.8768		622	0.078223	0.0999984	62.199		718	0.0910955
OMOP_4032793	Elective immunization for international travel		201	0.00551329	0.00239232	0.480857		485	0.0745259	0.00386736	1.87567		357	0.070556	0.00408766	1.45929		402	0.00991966	-0.00306194	-1.2309		803	0.0239753	-0.0206036	-16.5447		212	0.103902	-0.0558579	-11.8419		519	0.00572426	-0.00866971	-4.49958		657	0.0416101	0.0020983	1.37858		655	0.0366778	0.0302513	19.8146		763	0.0549909
OMOP_4063579	Screening procedure		216	0.00583866	0.0559238	12.0795		483	0.0710303	0.0700977	33.8572		390	0.0739004	-0.0304542	-11.8771		433	0.010362	0.0518724	22.4608		831	0.023478	0.0525414	43.6619		247	0.0854826	-0.140733	-34.7609		523	0.00519269	0.0535233	27.9927		668	0.0373426	-0.00429041	-2.86599		689	0.0392472	-0.0564741	-38.9107		792	0.053125
OMOP_37393321	Percentage monocytes		195	0.00583516	0.033365	6.50617		480	0.0733319	0.0322307	15.4707		338	0.0931932	0.0158851	5.36916		400	0.0116388	0.0150991	6.03963		787	0.0314542	0.0413121	32.5126		176	0.152365	0.0287147	5.05378		517	0.00598927	0.0127807	6.60763		631	0.050086	0.0177439	11.1964		635	0.0487147	0.0448965	28.5093		750	0.0738751
OMOP_45892419	gentamicin		217	0.00623894	-0.039917	-8.66199		480	0.0791628	-0.0841623	-40.3979		369	0.0901802	-0.0494018	-18.2293		425	0.0106314	-0.0570746	-24.2567		806	0.0303487	-0.05714	-46.0549		233	0.158769	0.0423382	9.86481		511	0.00549297	-0.064997	-33.2135		651	0.0479221	-0.0342639	-22.3058		661	0.051204	-0.0448002	-29.613		758	0.0719117
OMOP_4307774	Acute lower respiratory tract infection		222	0.00838199	0.0916564	20.3477		478	0.127561	0.0888763	42.4829		303	0.106612	0.0668208	20.2467		353	0.0163002	0.0775077	27.3602		737	0.0281452	0.00550079	4.05408		184	0.0982555	-0.0258297	-4.75267		513	0.0104606	0.0875087	44.892		590	0.0628493	0.0506396	29.8774		552	0.0966263	0.252119	139.17		698	0.0892117
OMOP_4041879	Urine glucose test not done		199	0.00845899	-0.0388089	-7.72298		478	0.0864878	-0.0304763	-14.5677		310	0.102972	-0.00362903	-1.125		373	0.0129151	-0.022536	-8.40594		756	0.0319162	-0.0426728	-32.2607		230	0.191104	-0.0374485	-8.61316		497	0.00772816	-0.0142871	-7.10068		603	0.0550695	-0.00573088	-3.45572		622	0.0465494	0.00973798	6.05703		660	0.0763986
OMOP_372409	Sciatica		212	0.00623469	-0.0400669	-8.49419		478	0.0849344	-0.0639521	-30.5691		337	0.0938614	-0.02529	-8.52273		383	0.0121397	-0.0264471	-10.1292		772	0.0278069	0.0311396	24.0397		0	0	0	0		507	0.00586401	-0.0542969	-27.5285		625	0.049828	-0.0115033	-7.18958		622	0.0496018	-0.0889852	-55.3488		715	0.0717949
OMOP_37392201	Serum urate level		186	0.00733434	-0.00788122	-1.46591		476	0.0994381	-0.00657084	-3.12772		360	0.106859	0.0386259	13.9053		406	0.0144587	0.0246566	10.0106		773	0.0364479	0.0240722	18.6078		195	0.167841	0.00127703	0.249021		496	0.00916561	0.0180887	8.97201		626	0.0581154	0.0728025	45.5744		643	0.0556273	-0.0131077	-8.42824		703	0.092117
OMOP_923840	dibucaine		219	0.00637691	0.0193471	4.23702		473	0.0710515	-0.056597	-26.7704		361	0.0924293	-0.00187135	-0.675557		403	0.0113541	0.0129074	5.20168		800	0.0291543	0.0585542	46.8434		207	0.178423	0.0707012	14.6352		511	0.004948	-0.036121	-18.4578		649	0.0449545	0.00607064	3.93984		657	0.0450858	-0.0880983	-57.8806		748	0.0683329
OMOP_37393623	HbA1c level (Diabetes Control and Complications Trial aligned)		179	0.00841874	-0.143086	-25.6123		472	0.146771	-0.0277384	-13.0925		295	0.177382	0.0665236	19.6244		352	0.0238165	-0.0132277	-4.65617		725	0.0457433	-0.029997	-21.7478		192	0.193614	0.0579188	11.1204		485	0.0131733	0.000918878	0.445656		524	0.103721	0.0421622	22.093		569	0.0700454	-0.0483122	-27.4896		210	0.233409
OMOP_4220448	Liquid based cervical cytology screening		194	0.000894365	-0.217599	-42.2143		469	0.0357711	-0.139746	-65.5408		354	0.0680996	-0.0194817	-6.89653		409	0.00447539	-0.222772	-91.1136		797	0.0129715	-0.180964	-144.229		267	0.169545	0.0245386	6.55181		501	0.00168986	-0.142144	-71.2143		647	0.0261663	-0.127023	-82.184		666	0.0242972	-0.120261	-80.0939		775	0.0328122
OMOP_44788391	Lloyd George culled and summarised		223	0.00463286	0.007344	1.63771		468	0.0698382	-0.0158719	-7.42803		360	0.0707519	-0.0732308	-26.3631		399	0.00985817	-0.077819	-31.0498		790	0.0242886	-0.0726511	-57.3944		262	0.115418	-0.140763	-36.8798		502	0.005649	-0.00819293	-4.11285		643	0.0410574	-0.104377	-67.1146		663	0.040018	-0.0467608	-31.0024		764	0.0532126
OMOP_4056398	Cervical smear - inflammatory change		186	0.00181922	0.000142218	0.0264525		467	0.0509322	0.0218841	10.2199		275	0.076584	0.00235391	0.647325		343	0.00546324	0.0112204	3.8486		719	0.0185249	0.0113839	8.18501		194	0.16844	-0.0181532	-3.52173		492	0.00261661	-0.0254556	-12.5242		574	0.0318739	0.00977442	5.61052		569	0.0257649	0.0114138	6.49446		696	0.0392849
OMOP_44812626	FP1001 signed		190	0.000410369	-0.186866	-35.5046		466	0.0250291	-0.11509	-53.632		364	0.0568491	-0.0127211	-4.63047		425	0.00171081	-0.171205	-72.762		807	0.00677943	-0.171709	-138.569		249	0.148476	-0.0520092	-12.9503		497	0.00150489	-0.109871	-54.6058		663	0.0151578	-0.126105	-83.6077		656	0.0143054	-0.147749	-96.9234		780	0.0249614
OMOP_4170036	Breast self-examination technique education		201	0.002	-0.163762	-32.9161		465	0.0475162	-0.0485792	-22.5893		318	0.0709239	-0.0146859	-4.67012		373	0.00528634	-0.115556	-43.1023		742	0.016499	-0.0691455	-51.3059		220	0.143713	0.0304224	6.69293		472	0.00240038	-0.110891	-52.3407		599	0.0331906	-0.0590004	-35.3412		613	0.0294355	-0.0865739	-53.0698		729	0.0361118
OMOP_4017179	Inhaler technique - good		217	0.00611227	0.0509381	11.0536		464	0.118332	0.0543842	25.2343		319	0.111754	0.0388283	12.3862		364	0.0148399	0.0586173	21.3367		752	0.0319772	0.0526767	39.6129		201	0.162231	0.0179597	3.60989		494	0.00941044	0.0726887	35.9082		602	0.0540834	0.0600603	36.1563		514	0.119855	0.286853	147.442		696	0.0784651
OMOP_380731	Otitis externa		211	0.00629222	0.0866818	18.2899		464	0.0825095	0.0291031	13.5038		337	0.0841501	-0.00728893	-2.45637		385	0.00982482	0.0356009	13.7063		764	0.032891	0.0397613	30.3776		193	0.150599	0.0773406	14.9267		500	0.00619395	0.0595669	29.7835		616	0.0475736	0.0315481	19.4337		624	0.0487366	0.0605135	37.7604		712	0.0690267
OMOP_37398606	Percentage basophils		187	0.00610347	-0.0259463	-4.85197		464	0.0746481	-0.0258874	-12.0117		327	0.0937289	-0.00420749	-1.37585		384	0.0117708	-0.0430746	-16.5407		757	0.031086	-0.0239169	-18.1051		169	0.148021	0.00463084	0.782612		500	0.00587363	-0.0267632	-13.3816		611	0.0508614	-0.0196883	-12.0295		613	0.0505039	-0.0329081	-20.1726		722	0.0744277
OMOP_4302555	Menorrhagia		182	0.00105924	-0.119549	-21.758		464	0.0437282	-0.0384573	-17.8442		284	0.0748955	0.054986	15.616		375	0.00424178	-0.0505281	-18.948		748	0.0147461	-0.0602075	-45.0352		195	0.148649	0.0818261	15.9561		497	0.00264871	-0.0544316	-27.0525		608	0.0311821	0.0304174	18.4938		603	0.0294726	-0.00326164	-1.96677		714	0.0458694
OMOP_4080077	Referral to cardiology service		195	0.0117878	0.134799	26.2857		463	0.126519	0.0738599	34.1971		349	0.118045	0.0540212	18.8534		385	0.0251422	0.303412	116.813		694	0.0643676	0.4274	296.616		209	0.163911	-0.00882087	-1.84356		500	0.0130803	0.224614	112.307		596	0.0748456	0.117936	70.2896		630	0.0679	0.0447992	28.2235		702	0.0974815
OMOP_4145308	12 lead ECG		204	0.00738857	0.034598	7.05799		463	0.100822	-0.019527	-9.04101		334	0.10753	-0.0131989	-4.40843		374	0.0167904	0.0480032	17.9532		715	0.0495376	0.107258	76.6896		198	0.210956	0.103382	20.4696		491	0.00932429	0.0545004	26.7597		594	0.0611161	0.0189348	11.2473		600	0.0611862	0.0200088	12.0053		700	0.0859806
OMOP_80180	Osteoarthritis		195	0.0069435	0.149483	29.1491		460	0.106426	0.145087	66.7402		335	0.117885	0.120484	40.3623		390	0.0165075	0.21376	83.3665		758	0.0399751	0.215513	163.359		181	0.156297	0.167821	30.3755		493	0.00639848	0.0746512	36.803		611	0.0670936	0.210418	128.566		612	0.0672687	0.221206	135.378		729	0.0851576
OMOP_4066849	Skin tag		185	0.00498203	-0.0671279	-12.4187		460	0.0622142	-0.0592123	-27.2377		279	0.0653019	-0.0448958	-12.5259		324	0.00907678	-0.0936	-30.3264		696	0.0196546	-0.0602426	-41.9289		176	0.0945021	0.0734688	12.9305		485	0.00408363	-0.0653852	-31.7118		567	0.0324816	-0.0323648	-18.3509		576	0.0325908	-0.0902888	-52.0063		680	0.0589386
OMOP_529660	hepatitis A vaccine (inactivated) strain HM175		200	0.00663256	-0.00567274	-1.13455		459	0.0657197	-0.0282601	-12.9714		315	0.0827397	-0.0160288	-5.04906		349	0.0113852	-0.0568538	-19.842		727	0.0315164	-0.0637348	-46.3352		201	0.168636	0.0886122	17.811		475	0.00615705	-0.0507678	-24.1147		577	0.0400902	-0.0169854	-9.80059		591	0.0343269	-0.00561586	-3.31897		694	0.0517586
OMOP_1332418	amlodipine		205	0.0109309	0.105602	21.6483		458	0.140364	0.100376	45.972		335	0.137215	0.0778877	26.0924		378	0.0244417	0.12305	46.5129		728	0.0561198	0.0876941	63.8413		229	0.171197	0.0586123	13.4222		483	0.0135769	0.108407	52.3605		564	0.0968282	0.162832	91.8373		608	0.0697796	0.136124	82.7636		627	0.130457
OMOP_4014295	Single live birth		196	0.000520984	-0.356326	-69.8398		458	0.0181176	-0.246167	-112.744		314	0.0602276	-0.0533693	-16.758		384	0.00173762	-0.299774	-115.113		758	0.0044058	-0.290874	-220.482		233	0.0730087	-0.0626094	-14.588		486	0.00179481	-0.224054	-108.89		622	0.0114668	-0.254678	-158.41		616	0.00981816	-0.297684	-183.373		748	0.0221483
OMOP_37399254	Percentage lymphocytes		185	0.00561709	0.0177248	3.27908		457	0.0730505	-0.00470104	-2.14838		332	0.0944721	-0.000684736	-0.227333		389	0.0116224	-0.00858177	-3.33831		755	0.031746	0.0240972	18.1933		171	0.157349	0.0457912	7.8303		491	0.00582494	0.00643764	3.16088		611	0.0514475	0.00961877	5.87707		613	0.049984	0.0101496	6.22167		719	0.0751765
OMOP_4055290	Urine protein test not done		194	0.00896915	0.0581374	11.2787		456	0.0903118	0.0297371	13.5601		281	0.107996	0.0458796	12.8922		342	0.0139155	0.077869	26.6312		707	0.0340591	0.0694195	49.0796		207	0.191604	0.0589058	12.1935		468	0.00693863	0.0566544	26.5143		570	0.0594744	0.0789914	45.0251		583	0.0466164	0.109439	63.8029		613	0.0789582
OMOP_37399255	Percentage eosinophils		184	0.00571886	0.0065493	1.20507		456	0.0735832	0.00639867	2.91779		315	0.0934608	0.00763063	2.40365		372	0.0119736	-0.00310153	-1.15377		738	0.0314633	-0.00180263	-1.33034		166	0.151279	-0.0169251	-2.80957		486	0.00594592	0.02017	9.80262		597	0.0506105	0.0053628	3.20159		598	0.0503977	0.00723232	4.32493		703	0.074911
OMOP_37398605	Percentage neutrophils		185	0.00563781	0.0117792	2.17916		456	0.0730565	-0.0311404	-14.2		327	0.0945262	-0.0152425	-4.98431		384	0.0116653	-0.0302253	-11.6065		750	0.0320175	0.00732868	5.49651		169	0.157144	0.0518178	8.75721		491	0.00584641	-0.00232371	-1.14094		606	0.0515975	-0.00789862	-4.78656		608	0.0501096	0.00136652	0.830847		714	0.0751475
OMOP_4051104	No family history of		176	0.00532949	0.012332	2.17044		454	0.0696553	-0.00909255	-4.12802		324	0.0724638	-0.0502046	-16.2663		379	0.00879469	-0.0379036	-14.3655		736	0.0229618	-0.0406014	-29.8826		233	0.125401	-0.0164448	-3.83163		477	0.00619106	-0.0236439	-11.2782		615	0.0354342	-0.0497353	-30.5872		609	0.0365487	-0.0250644	-15.2642		710	0.0491496
OMOP_4215263	Urine leukocyte test negative		171	0.00752935	0.0282916	4.83786		452	0.098154	0.0362079	16.366		301	0.11159	0.0200092	6.02276		359	0.0136934	0.03374	12.1127		699	0.0394685	0.0498875	34.8714		189	0.24042	0.0610424	11.537		466	0.00752071	0.00649149	3.02503		558	0.0703377	0.0715106	39.9029		580	0.0579236	0.0122632	7.11266		616	0.0771466
OMOP_4059945	C/O - low back pain		180	0.00467758	-0.0167804	-3.02047		450	0.0701652	-0.0978628	-44.0382		284	0.081798	-0.0457794	-13.0014		345	0.00895098	-0.12442	-42.9248		709	0.0259718	-0.0815984	-57.8533		0	0	0	0		483	0.00559219	-0.0812653	-39.2511		567	0.0425386	-0.0685396	-38.862		564	0.0484776	-0.0479152	-27.0242		690	0.0667602
OMOP_4173499	FH: Myocardial infarction at greater than 60		198	0.00553467	-0.0378213	-7.48861		449	0.0740818	-0.0472338	-21.208		341	0.0692527	-0.0791357	-26.9853		366	0.0127655	-0.0255913	-9.36641		731	0.0236113	-0.0473365	-34.603		240	0.0826501	-0.142354	-34.165		455	0.00668407	-0.0515052	-23.4349		587	0.0437808	-0.0650526	-38.1859		608	0.0346105	-0.0932153	-56.6749		696	0.0601872
OMOP_40213201	pneumococcal polysaccharide vaccine, 23 valent		196	0.0104102	0.22409	43.9216		445	0.14756	0.249257	110.919		307	0.138101	0.203779	62.5601		347	0.0251099	0.288612	100.148		690	0.0535981	0.260041	179.428		203	0.184721	0.0962165	19.5319		473	0.0103007	0.185482	87.7329		529	0.0879109	0.267674	141.599		569	0.0722101	0.237302	135.025		587	0.0963496
OMOP_4077804	FH: Angina at greater than 60 years		197	0.00553899	-0.0419139	-8.25703		445	0.0734355	-0.0162919	-7.2499		339	0.0690194	-0.0170966	-5.79575		363	0.0127055	-0.00508662	-1.84644		725	0.0233208	-0.037227	-26.9896		238	0.0802577	-0.119192	-28.3678		450	0.00639182	-0.0114404	-5.1482		583	0.0427901	-0.0286208	-16.6859		604	0.0351786	-0.0564247	-34.0805		691	0.0602129
OMOP_440029	Viral disease		179	0.00477758	-0.0572194	-10.2423		445	0.0710725	-0.0769646	-34.2492		272	0.0900241	0.0159229	4.33104		333	0.0101171	-0.0221128	-7.36356		698	0.0288317	-0.0151876	-10.6009		168	0.149189	0.0795129	13.3582		471	0.00552134	-0.052222	-24.5966		532	0.0440176	-0.008562	-4.55499		552	0.0443195	-0.0146234	-8.07213		665	0.0594205
OMOP_4081939	Refer for X-ray		191	0.00671201	0.041532	7.93261		444	0.0856428	-0.00636433	-2.82576		319	0.0928441	-0.0132601	-4.22997		359	0.0123711	0.0301895	10.838		706	0.0303195	0.0592173	41.8074		163	0.14837	0.0684922	11.1642		452	0.00599445	0.011099	5.01674		570	0.0488551	0.00600637	3.42363		571	0.05493	0.00362404	2.06933		670	0.062156
OMOP_4276441	Serum electrolyte levels - finding		167	0.00772627	-0.023181	-3.87122		441	0.109926	0.0771071	34.0042		323	0.100279	-0.0204958	-6.62015		380	0.0199557	0.0917846	34.8781		729	0.0432168	0.0631963	46.0701		205	0.200641	-0.197285	-40.4435		466	0.00882677	0.0243991	11.37		575	0.053115	0.108985	62.6662		597	0.0593833	-0.0724652	-43.2617		660	0.0832998
OMOP_4198190	Appendectomy		184	0.00577188	-0.00692037	-1.27335		440	0.0795044	-0.0436703	-19.2149		333	0.0828456	-0.0101113	-3.36707		375	0.012857	-0.00122908	-0.460903		738	0.0310294	0.0321724	23.7432		211	0.157654	0.17294	36.4903		485	0.0049944	-0.0132769	-6.43928		587	0.0484186	-0.0242959	-14.2617		602	0.0473305	-0.0380677	-22.9167		715	0.0632429
OMOP_376707	Acute conjunctivitis		199	0.00443319	0.0236924	4.71479		440	0.0694142	-0.049117	-21.6115		347	0.0795334	-0.0026204	-0.909279		387	0.0110618	-0.0243219	-9.41256		743	0.0237977	-0.0138581	-10.2966		189	0.128414	0.046852	8.85502		454	0.00520833	-0.0102024	-4.63189		600	0.0402436	-0.0122941	-7.37645		610	0.0420812	-0.00861787	-5.2569		718	0.0573692
OMOP_4198427	Suspected UTI (urinary tract infection)		177	0.00439828	-0.0732861	-12.9716		439	0.0730248	-0.0594831	-26.1131		296	0.0945821	-0.000976284	-0.28898		362	0.0104118	-0.0520082	-18.827		711	0.0275386	-0.0234656	-16.684		161	0.197273	0.111213	17.9053		466	0.00467771	-0.0709541	-33.0646		566	0.0517983	0.049435	27.9802		558	0.0440264	-0.0775235	-43.2581		673	0.0593027
OMOP_4080190	Referred to urologist		184	0.0094	0.0812752	14.9546		437	0.111056	0.00792125	3.46158		317	0.101526	0.0128444	4.07167		360	0.0171515	0.044015	15.8454		712	0.0437225	0.0367274	26.1499		193	0.164257	0.0331201	6.39217		459	0.00948388	0.0206065	9.45839		562	0.0593789	0.0417931	23.4877		584	0.0529707	-0.0220208	-12.8602		656	0.0764738
OMOP_44791176	Lloyd George culled and tagged		172	0.00824468	0.0231395	3.98		436	0.0800106	0.00795625	3.46892		311	0.0790291	0.0155365	4.83185		365	0.00852651	-0.0540693	-19.7353		704	0.0337564	-0.046329	-32.6156		213	0.192214	0.0630457	13.4287		460	0.00638638	0.0204359	9.40051		563	0.0467706	-0.0669218	-37.677		576	0.0571506	0.0811385	46.7358		683	0.070466
OMOP_37392189	Serum aspartate aminotransferase level		172	0.00601705	-0.00306762	-0.52763		436	0.0798214	0.00162642	0.709121		290	0.089996	-0.0235575	-6.83169		352	0.0118486	-0.0485182	-17.0784		700	0.0274278	-0.0582503	-40.7752		186	0.116886	-0.00300109	-0.558203		471	0.00704879	0.0145878	6.87087		558	0.0459647	-0.0528903	-29.5128		584	0.0461302	-0.00380427	-2.22169		660	0.0728103
OMOP_1353766	propranolol		189	0.00556492	0.0016356	0.309129		435	0.0681837	-0.00884905	-3.84934		376	0.0868849	0.0104479	3.92841		427	0.00852968	-0.00252231	-1.07703		769	0.0271054	0.00077043	0.59246		218	0.16948	0.046907	10.2257		472	0.00463861	-0.0195029	-9.20535		631	0.0430622	0.0234175	14.7765		641	0.0408163	0.0296204	18.9866		762	0.0583078
OMOP_4203270	Referral to radiology service		179	0.00403291	0.0619145	11.0827		433	0.0803931	0.0603987	26.1527		291	0.087581	0.0073005	2.12445		339	0.0137451	0.0131497	4.45775		682	0.0293782	-0.00801293	-5.46482		168	0.166426	-0.03943	-6.62424		450	0.00499919	0.0322657	14.5196		552	0.043471	-0.0135038	-7.45411		565	0.0465463	0.062116	35.0955		645	0.0590343
OMOP_987245	lactulose		177	0.00595864	0.0905035	16.0191		433	0.113559	0.0546459	23.6617		297	0.124362	0.0343351	10.1975		363	0.0134387	0.036217	13.1468		706	0.0331173	0.000261467	0.184595		165	0.191095	0.0522267	8.61741		460	0.00796359	0.0287226	13.2124		554	0.0644596	0.0323752	17.9359		566	0.0660964	0.0476858	26.9902		662	0.0802311
OMOP_1703687	acyclovir		172	0.00365764	-0.0172135	-2.96072		433	0.0794115	-0.0185519	-8.03299		279	0.0925834	-0.00654953	-1.82732		346	0.0102668	-0.0201932	-6.98684		689	0.0271594	-0.0139728	-9.62729		178	0.153401	0.0349454	6.22029		459	0.00649232	-0.0220207	-10.1075		549	0.0500521	-0.00504553	-2.76999		539	0.0496162	-0.0324878	-17.511		652	0.0555556
OMOP_1790812	chlorhexidine		180	0.00618656	0.073608	13.2494		430	0.0958362	0.0528067	22.7069		322	0.113309	0.0503259	16.2049		377	0.0127981	0.0586616	22.1154		709	0.0351497	0.0456476	32.3642		187	0.174757	0.062735	11.7314		469	0.00812301	0.038967	18.2755		583	0.056809	0.0556199	32.4264		589	0.057304	0.0651773	38.3894		675	0.0783044
OMOP_19037989	dothiepin		170	0.00471646	0.101118	17.19		429	0.0891252	0.0790825	33.9264		332	0.112124	0.0635968	21.1141		392	0.0122099	0.155804	61.0751		735	0.0281253	0.133733	98.2939		185	0.183534	0.0271572	5.02408		469	0.0071311	0.0571748	26.815		578	0.0587762	0.136696	79.0103		596	0.0687169	0.0977927	58.2845		692	0.0747066
OMOP_4145333	Adult health examination		193	0.00561302	0.0296878	5.72974		426	0.0707803	-0.0125919	-5.36416		294	0.0765541	-0.0147249	-4.32913		326	0.00947388	-0.000857585	-0.279573		687	0.0230368	0.0167714	11.5219		179	0.120281	0.0477329	8.54419		440	0.00542347	-7.31565e-05	-0.0321888		550	0.0387923	-0.00598429	-3.29136		578	0.0394568	-0.0315458	-18.2335		660	0.0507836
OMOP_4261660	Normal body mass index		191	0.00407763	-0.0870719	-16.6307		426	0.0685128	-0.0754651	-32.1482		330	0.0691434	-0.0365201	-12.0516		365	0.00838875	-0.10127	-36.9635		722	0.0197033	-0.0589731	-42.5785		213	0.127547	0.0583567	12.43		458	0.00536294	-0.100958	-46.2387		579	0.0335187	-0.0805387	-46.6319		592	0.0374942	-0.0652237	-38.6125		698	0.0341292
OMOP_4170302	Diarrhea and vomiting, symptom		183	0.00686795	0.0735384	13.4575		425	0.0927675	0.0852109	36.2146		251	0.110871	0.0912486	22.9034		312	0.0128488	0.0697786	21.7709		651	0.035305	0.107509	69.9882		152	0.237317	0.209669	31.8696		444	0.00789542	0.0565952	25.1283		505	0.0563823	0.0943398	47.6416		518	0.0594191	0.136483	70.6982		609	0.078354
OMOP_4022664	Non - drinker		180	0.00519369	0.00785839	1.41451		425	0.0873209	0.0682538	29.0079		336	0.10191	0.0779192	26.1809		395	0.0113159	0.0735355	29.0465		739	0.0231686	-0.00393166	-2.90549		245	0.116233	-0.0246595	-6.04157		452	0.00705367	0.0531926	24.0431		602	0.052522	0.11085	66.7317		617	0.0475751	0.0888574	54.825		691	0.0819401
OMOP_4104016	Tonsillectomy and adenoidectomy		174	0.00428604	-0.117581	-20.4591		423	0.0557998	-0.148141	-62.6636		327	0.0668414	-0.105754	-34.5816		379	0.00688799	-0.146498	-55.5226		724	0.0203502	-0.0746136	-54.0202		229	0.126187	0.0483555	11.0734		462	0.00473666	-0.0821128	-37.9361		584	0.0286895	-0.13143	-76.7551		594	0.030929	-0.167305	-99.379		695	0.0456888
OMOP_40213232	tetanus toxoid, adsorbed		193	0.00616207	0.0482677	9.31566		422	0.0751801	0.0682529	28.8027		357	0.0773787	0.0319342	11.4005		387	0.00955488	0.0369346	14.2937		733	0.0285916	0.0293401	21.5063		225	0.164179	-0.0190691	-4.29055		442	0.00546702	0.0348069	15.3846		602	0.0400722	0.0384293	23.1344		606	0.0379851	-0.0161684	-9.79804		702	0.0493328
OMOP_797617	citalopram		192	0.00342831	-0.0879039	-16.8776		420	0.078709	-0.0574106	-24.1124		335	0.095843	-0.0421537	-14.1215		372	0.00938	-0.11659	-43.3715		724	0.0231183	-0.121826	-88.2021		191	0.165684	0.0312972	5.97776		462	0.0060957	-0.0597392	-27.5995		576	0.0434953	-0.111712	-64.3461		599	0.0577809	0.0708821	42.4584		670	0.0703465
OMOP_4171421	Hypertension monitoring		191	0.00872723	0.0942297	17.9979		419	0.120526	0.103984	43.5695		312	0.109592	0.0560339	17.4826		352	0.020502	0.0943263	33.2028		688	0.044779	0.0480076	33.0293		208	0.122338	-0.0398035	-8.27912		439	0.0100592	0.10308	45.2521		547	0.0793749	0.13788	75.4206		561	0.0581093	0.112445	63.0816		627	0.109033
OMOP_437827	Pure hypercholesterolemia		180	0.0169086	0.131596	23.6872		419	0.1652	0.0678327	28.4219		284	0.156059	0.0586845	16.6664		324	0.0302909	0.11622	37.6552		646	0.0529034	0.0846012	54.6524		169	0.121266	0.0258602	4.37038		433	0.016189	0.0881573	38.1721		506	0.11806	0.135651	68.6396		529	0.0932533	0.0669604	35.4221		562	0.138986
OMOP_318736	Migraine		170	0.0033178	-0.0438989	-7.46281		419	0.0582881	-0.0749767	-31.4152		321	0.0826969	0.0266537	8.55585		382	0.0105442	0.0167656	6.40445		718	0.02313	0.0395133	28.3705		192	0.148364	0.181736	34.8934		451	0.00388446	-0.079602	-35.9005		588	0.0437776	0.0429828	25.2739		582	0.0404893	-0.0474909	-27.6397		683	0.0559256
OMOP_4055811	Urine examination		193	0.00547741	0.00226157	0.436482		418	0.0852703	0.0497327	20.7883		268	0.0848778	0.0133779	3.58529		308	0.0105741	0.0140233	4.31916		658	0.025345	-0.0434803	-28.61		146	0.103171	-0.0495946	-7.24081		443	0.00608602	0.0127989	5.66991		510	0.0452021	0.0482957	24.6308		536	0.0398821	-0.0306478	-16.4272		629	0.0652048
OMOP_4021531	Total abdominal hysterectomy		185	0.0010644	-0.0801947	-14.836		418	0.0714201	-0.00940567	-3.93157		318	0.0910618	-0.040567	-12.9003		355	0.0087075	-0.0323187	-11.4731		699	0.0210339	-0.0350874	-24.5261		203	0.116374	0.0468151	9.50346		446	0.00419944	-0.0978913	-43.6595		563	0.0496687	0.0298825	16.8239		579	0.0504505	-0.0430211	-24.9092		662	0.0686778
OMOP_4218408	Collection of blood specimen for laboratory		172	0.00650047	-0.00131046	-0.2254		415	0.0968001	0.0205855	8.54299		267	0.098853	0.0496271	13.2504		310	0.0118928	-0.00249938	-0.774809		645	0.0300339	-0.0191035	-12.3217		169	0.110747	0.0031296	0.528902		441	0.00683738	0.0154722	6.82325		485	0.0580681	0.0045477	2.20564		517	0.0539122	-0.010474	-5.41506		574	0.0752619
OMOP_4056967	Medication requested		175	0.00651311	0.0311216	5.44629		415	0.100333	0.0202409	8.39997		317	0.104277	0.0396097	12.5563		384	0.012508	0.02971	11.4087		700	0.0326017	0.0340657	23.846		185	0.153145	0.136546	25.261		436	0.00826118	0.0185596	8.09199		581	0.0538046	0.0468483	27.2188		564	0.0588765	0.071856	40.5268		652	0.0821681
OMOP_1754994	fluconazole		178	0.00327988	-0.0943867	-16.8008		415	0.0588235	-0.0559978	-23.2391		314	0.0981638	0.0584228	18.3448		373	0.00757368	-0.0346967	-12.9419		715	0.0202474	-0.0377346	-26.9802		180	0.174537	0.102758	18.4965		443	0.00428129	-0.0686462	-30.4103		567	0.0397027	0.0354694	20.1111		583	0.040661	-0.0378529	-22.0682		659	0.0477898
OMOP_4094041	Well woman health examination		194	0.00487013	0.0524243	10.1703		414	0.0693811	0.0798305	33.0498		287	0.0728604	0.0165571	4.75188		312	0.00851789	0.0705522	22.0123		667	0.0200919	0.0348529	23.2469		170	0.106013	-0.0447853	-7.6135		428	0.00518015	0.0436932	18.7007		533	0.0365786	0.059767	31.8558		553	0.0367699	0.0775588	42.89		643	0.0490369
OMOP_4214588	Asthma annual review		183	0.00546614	-0.000125724	-0.0230075		413	0.0915851	0.0097762	4.03757		273	0.103104	0.0253989	6.9339		312	0.0133922	-0.00387235	-1.20817		648	0.0277948	0.0205437	13.3123		173	0.13778	0.0335161	5.79828		434	0.00805043	0.0180591	7.83766		513	0.0501882	-0.014793	-7.58882		478	0.10809	0.172066	82.2474		591	0.0758236
OMOP_4144271	Tobacco smoking consumption		183	0.00730455	0.100985	18.4803		411	0.0880941	0.0640287	26.3158		301	0.0831592	0.0124481	3.74689		335	0.0113352	0.033888	11.3525		674	0.0251129	0.0056615	3.81585		205	0.109588	-0.0456157	-9.35122		434	0.00671097	0.0742218	32.2122		529	0.0411693	-0.000845319	-0.447174		532	0.0592393	0.0995137	52.9413		642	0.062844
OMOP_4149524	Patient's condition improved		158	0.00648575	-0.0244743	-3.86693		411	0.0811825	0.00928719	3.81704		250	0.0871551	0.00317459	0.793646		301	0.0118009	-0.00725971	-2.18517		634	0.0260285	-0.015425	-9.77942		125	0.124184	0.0300089	3.75112		434	0.00682866	0.0196422	8.5247		475	0.0425232	0.00750725	3.56594		501	0.0478569	0.0352397	17.6551		606	0.0646207
OMOP_37392373	Urine creatinine level		161	0.00834907	-0.00366607	-0.590237		409	0.166634	0.0462569	18.9191		231	0.194969	0.0900419	20.7997		288	0.0274561	0.0687116	19.7889		608	0.0516096	0.0312332	18.9898		158	0.191785	0.0035763	0.565056		427	0.0157942	0.0524905	22.4134		421	0.134127	0.133951	56.3932		481	0.073371	0.0176178	8.47415		135	0.214125
OMOP_4132855	Active or passive immunization		172	0.00673558	-0.0435737	-7.49468		408	0.0782759	-0.0266424	-10.8701		315	0.0746891	-0.020402	-6.42663		353	0.0111512	-0.0357037	-12.6034		692	0.0250118	-0.00943521	-6.52917		181	0.109836	0.0209212	3.78674		436	0.006004	-0.00240673	-1.04934		569	0.0426041	-0.0225814	-12.8488		572	0.037979	-0.101265	-57.9239		644	0.056257
OMOP_437165	Motor vehicle traffic accident		176	0.00547482	-0.00129542	-0.227994		408	0.0703203	-0.0409833	-16.7212		263	0.0837229	-0.00648489	-1.70553		300	0.00977361	-0.0502027	-15.0608		647	0.0233072	-0.0364621	-23.591		145	0.17168	0.16185	23.4682		426	0.00517619	-0.00353125	-1.50431		507	0.040662	-0.0303958	-15.4107		508	0.0477639	0.0342767	17.4126		615	0.0645838
OMOP_4144375	Active immunization		172	0.00659077	0.0204024	3.50921		407	0.0777416	0.016679	6.78836		320	0.0742256	0.0137076	4.38643		356	0.0109978	0.0170096	6.05542		693	0.0244999	0.0187001	12.9592		183	0.10873	0.0147347	2.69644		432	0.00579421	0.03514	15.1805		570	0.0425764	0.0529488	30.1808		574	0.0382506	-0.0541196	-31.0647		643	0.0562789
OMOP_4149857	Tired all the time		173	0.00345474	-0.124186	-21.4842		406	0.0653053	-0.159224	-64.6451		260	0.0888227	0.000601691	0.15644		326	0.0084017	-0.0485046	-15.8125		653	0.022716	0.0243361	15.8914		140	0.150565	0.16604	23.2456		430	0.00444181	-0.100547	-43.2353		521	0.0413105	-0.0234139	-12.1986		523	0.0441088	-0.0790826	-41.3602		616	0.0599251
OMOP_4060738	O/E - pulse rhythm regular		157	0.0112212	-0.00129361	-0.203097		405	0.10743	0.00320684	1.29877		280	0.100223	0.0224584	6.28836		342	0.0162457	0.028797	9.84858		645	0.0377104	0.0101753	6.56305		163	0.162409	0.0265782	4.33225		436	0.00813997	0.00144974	0.632085		520	0.0683948	0.0418695	21.7722		533	0.0619886	0.00698117	3.72096		612	0.0878648
OMOP_4205240	Spontaneous vertex delivery		158	0.0007363	-0.166517	-26.3096		401	0.0380692	-0.110891	-44.4672		282	0.0761816	0.0166933	4.70751		325	0.00506009	-0.131217	-42.6456		650	0.0160643	-0.0907907	-59.014		201	0.169412	0.102884	20.6797		436	0.00231408	-0.100807	-43.952		532	0.0289278	-0.0491744	-26.1608		531	0.027822	-0.0512893	-27.2346		642	0.037928
OMOP_4013829	Blood sample sent to hematology laboratory		163	0.00657796	-0.0591212	-9.63675		400	0.0858593	-0.101936	-40.7743		306	0.090894	-0.0065765	-2.01241		376	0.01049	-0.0568618	-21.38		686	0.0343204	-0.0588591	-40.3774		172	0.137097	-0.016461	-2.83129		439	0.00582873	-0.0697471	-30.619		553	0.0495817	-0.038222	-21.1368		561	0.0436508	-0.133978	-75.1618		647	0.0661316
OMOP_19129738	paraffin		154	0.0076499	0.0144879	2.23114		399	0.11912	0.0265914	10.61		273	0.133507	0.04953	13.5217		321	0.0168881	0.0411968	13.2242		634	0.0375914	0.0214555	13.6028		167	0.192336	0.040708	6.79823		418	0.0084336	0.0095204	3.97953		497	0.0716744	0.054725	27.1983		491	0.0756656	0.0593856	29.1583		575	0.0898333
OMOP_37398461	Serum anion gap		148	0.00523834	0.00352618	0.521875		397	0.0805861	-0.0236977	-9.40799		241	0.0849598	-0.0137101	-3.30412		304	0.0131165	-0.0227951	-6.92972		613	0.0348339	0.0127301	7.80357		157	0.196607	0.0301018	4.72598		420	0.00367069	-0.0310304	-13.0328		493	0.0483351	-0.00588941	-2.90348		504	0.0338266	-0.0679768	-34.2603		586	0.0471233
OMOP_4056284	High vaginal swab taken		168	0.00115119	-0.122701	-20.6137		397	0.0408289	-0.0769365	-30.5438		284	0.076206	0.0290817	8.25921		333	0.00476447	-0.0662007	-22.0448		664	0.013649	-0.0733778	-48.7229		159	0.140404	-0.0049072	-0.780245		428	0.00276392	-0.0790285	-33.8242		528	0.0298449	-0.0244898	-12.9306		545	0.0283033	-0.0428744	-23.3666		650	0.0345074
OMOP_4221679	Melanocytic nevus of skin		170	0.00382256	-0.10158	-17.2687		395	0.0499245	-0.0797282	-31.4926		249	0.0628101	-0.00813695	-2.0261		277	0.00631504	-0.0750202	-20.7806		609	0.0175297	-0.0456137	-27.7787		152	0.0952438	0.0145149	2.20627		413	0.00319886	-0.0791224	-32.6776		492	0.0269172	-0.051982	-25.5751		502	0.0288022	-0.0873129	-43.8311		598	0.0397013
OMOP_4210989	Family history with explicit context		140	0.00574827	-0.0915107	-12.8115		394	0.0659667	-0.0914595	-36.0351		272	0.0750035	-0.034842	-9.47703		317	0.00767958	-0.098335	-31.1722		631	0.0241882	-0.0551904	-34.8251		186	0.123456	0.0708755	13.1828		427	0.00502346	-0.0774078	-33.0531		504	0.0382369	-0.0511074	-25.7581		513	0.0422677	-0.0837673	-42.9726		608	0.0562171
OMOP_1549786	ethinyl estradiol		172	0.000177022	-0.264633	-45.5169		393	0.0177022	-0.218737	-85.9637		302	0.0572357	-0.0696008	-21.0195		359	0.000973968	-0.323762	-116.231		684	0.00514093	-0.289013	-197.685		209	0.133518	-0.0599131	-12.5218		424	0.00150482	-0.178972	-75.884		557	0.0134858	-0.257244	-143.285		555	0.0124456	-0.255708	-141.918		663	0.0204026
OMOP_4148407	FH: Cardiovascular disease		150	0.00534759	0.0737057	11.0559		392	0.0742558	0.02597	10.1802		238	0.0790509	0.0116135	2.76401		291	0.012039	0.0918686	26.7338		590	0.0262168	0.0914903	53.9793		161	0.13762	0.0286736	4.61645		413	0.00731441	0.0531373	21.9457		465	0.044921	0.0701117	32.6019		476	0.0443678	0.0831804	39.5939		563	0.0620164
OMOP_4094039	Well man health examination		188	0.0063013	0.064687	12.1611		392	0.0757312	0.00354784	1.39075		279	0.0700079	-0.0388025	-10.8259		305	0.0098829	0.00059343	0.180996		642	0.0224155	0.00298465	1.91615		168	0.102103	-0.0134937	-2.26693		408	0.00538927	0.0281075	11.4679		513	0.0363498	-0.0422454	-21.6719		535	0.0375547	0.0204235	10.9266		621	0.0538043
OMOP_37394117	Total bilirubin level		159	0.00787721	0.0493051	7.83952		391	0.0981187	0.0420889	16.4567		300	0.103259	0.0190117	5.7035		353	0.0147382	0.0243535	8.59677		658	0.0383215	0.044436	29.2389		150	0.17861	0.0219344	3.29015		421	0.00803832	0.0220505	9.28328		518	0.0621033	0.00456767	2.36606		533	0.0492958	0.0595238	31.7262		579	0.0769919
OMOP_4038052	C/O: a rash		162	0.00627323	-0.00718491	-1.16396		390	0.0725894	-0.00901022	-3.51399		281	0.0919225	0.00252956	0.710807		325	0.0114033	-0.037371	-12.1456		644	0.0273673	-0.0416814	-26.8428		146	0.135855	0.0418646	6.11223		405	0.00565409	-0.00858902	-3.47855		518	0.0428606	-0.0504155	-26.1153		525	0.0478711	-0.0774213	-40.6462		609	0.0598935
OMOP_4313306	Administration of influenza vaccine		165	0.00764502	0.143261	23.6381		389	0.125484	0.178972	69.6201		278	0.0945832	0.0761255	21.1629		322	0.0177216	0.172626	55.5857		626	0.0266352	0.113043	70.7651		184	0.063233	-0.075541	-13.8995		426	0.00841466	0.126738	53.9905		493	0.0576659	0.117629	57.9913		499	0.0649729	0.194521	97.0662		541	0.0939806
OMOP_4113821	Anxiety state		176	0.00626281	-0.00909648	-1.60098		389	0.0782708	-0.034947	-13.5944		275	0.0846375	0.00265357	0.729731		311	0.0107318	-0.0157296	-4.8919		633	0.0280503	0.0565407	35.7903		159	0.204009	0.172453	27.42		411	0.00603645	-0.0129391	-5.31799		497	0.0506689	0.0173221	8.60909		513	0.0495165	-0.0228414	-11.7176		605	0.0628976
OMOP_4259432	Home visit		178	0.00669216	0.109331	19.4609		387	0.112548	0.135649	52.496		299	0.107386	0.0852766	25.4977		328	0.0149137	0.121318	39.7922		642	0.0302683	0.0903652	58.0144		165	0.143581	0.0304028	5.01646		390	0.00834275	0.110092	42.9359		511	0.0609856	0.127702	65.2558		527	0.0573785	0.12443	65.5748		606	0.0749417
OMOP_4080074	Referral to general medical service		171	0.00654417	0.00703951	1.20376		387	0.105984	0.00877904	3.39749		233	0.110306	0.0735678	17.1413		276	0.0184553	0.0630619	17.4051		591	0.0390212	0.0526597	31.1219		144	0.176997	-0.00287269	-0.413667		410	0.00868361	0.0287761	11.7982		466	0.0651163	0.0715892	33.3606		483	0.0647715	0.0415789	20.0826		523	0.0783958
OMOP_4141782	Ex-moderate cigarette smoker (10-19/day)		141	0.00971592	-0.00836127	-1.17894		386	0.110432	-0.0216028	-8.33869		253	0.102268	-0.0118881	-3.0077		306	0.0168325	-0.0113195	-3.46376		606	0.0405579	0.0079577	4.82237		180	0.185911	0.0580942	10.457		396	0.00749736	-0.0513961	-20.3528		487	0.0598763	0.0146712	7.14487		498	0.0677614	-0.0384023	-19.1243		555	0.0783972
OMOP_374375	Impacted cerumen		162	0.00595546	0.0328746	5.32568		384	0.087395	0.0297513	11.4245		246	0.0782776	-0.00952979	-2.34433		298	0.0116732	0.0212798	6.34139		601	0.0286499	-0.00216047	-1.29844		169	0.123527	-0.0655167	-11.0723		402	0.00737578	0.0152249	6.12043		474	0.0407569	-0.0232653	-11.0278		477	0.0396742	0.0423141	20.1838		577	0.052973
OMOP_4052532	Hysteroscopy		153	0.000723589	0.0255352	3.90688		382	0.0559508	0.0673336	25.7214		252	0.0726601	0.0413587	10.4224		310	0.00700483	0.056454	17.5007		620	0.0167455	0.108987	67.5717		159	0.159112	0.107177	17.0412		416	0.00289505	0.02592	10.7827		502	0.0354839	0.126625	63.5657		504	0.0301477	0.00495453	2.49708		600	0.0414009
OMOP_40546087	Depressed mood		146	0.00448967	0.0457512	6.67967		382	0.0788713	0.0302361	11.5502		286	0.0967882	0.0279378	7.99022		334	0.0109989	0.0253674	8.4727		645	0.019994	0.034511	22.2596		150	0.161063	0.206229	30.9343		410	0.00499102	0.0333621	13.6784		520	0.0503649	0.0393766	20.4759		533	0.0577414	0.124863	66.5519		614	0.0720415
OMOP_4170143	Respiratory tract infection		170	0.0072646	-0.00160829	-0.27341		382	0.0969993	-0.0231212	-8.8323		271	0.0986723	0.00255356	0.692014		316	0.0137409	-0.00441329	-1.3946		620	0.0345707	-0.0373381	-23.1496		140	0.163469	0.0310598	4.34838		413	0.00963284	-0.0191428	-7.90597		492	0.0547546	-0.026794	-13.1826		468	0.080165	0.112069	52.4484		583	0.0781506
OMOP_45766714	Inflammatory dermatosis		171	0.00635855	0.00567073	0.969694		381	0.081919	0.000975844	0.371797		278	0.0923642	0.0494204	13.7389		320	0.0117031	0.0455301	14.5696		624	0.0288397	0.0750619	46.8387		159	0.131346	0.0262818	4.17881		394	0.00607268	0.0445938	17.5699		511	0.0483604	0.0297255	15.1897		505	0.0513218	0.0130171	6.57362		576	0.0628141
OMOP_1501700	levothyroxine		149	0.00399861	0.0280568	4.18046		377	0.0781929	0.0999487	37.6807		264	0.109412	0.171878	45.3759		330	0.0132439	0.114527	37.794		621	0.0272367	0.107394	66.6919		188	0.151539	0.00312848	0.588154		399	0.00504392	0.0687199	27.4193		490	0.0607061	0.152046	74.5028		517	0.0517409	0.112833	58.3346		594	0.0699111
OMOP_906780	metoclopramide		171	0.00606395	-0.0220522	-3.77092		377	0.0937121	-0.0390364	-14.7167		283	0.118088	0.0563616	15.9503		313	0.0119218	0.00520695	1.62978		627	0.0283545	0.0043314	2.71579		136	0.179916	0.0634813	8.63345		400	0.00650281	-0.0618945	-24.7578		490	0.057222	0.0216666	10.6167		506	0.0655552	0.00421966	2.13515		577	0.0739955
OMOP_1154332	pseudoephedrine		160	0.00471127	-0.0100308	-1.60493		376	0.0902367	-0.0151487	-5.6959		264	0.0990056	0.00978398	2.58297		312	0.0121245	-0.0209809	-6.54603		619	0.0266522	-0.00729305	-4.5144		162	0.163648	0.0483235	7.82841		419	0.00511371	-0.0281087	-11.7775		496	0.0514644	-0.0293304	-14.5479		499	0.0584254	0.0347893	17.3599		577	0.0782634
OMOP_4033543	Occupation		168	0.00531815	-0.0607843	-10.2118		376	0.0636102	-0.164477	-61.8435		276	0.0697047	-0.0602557	-16.6306		288	0.00821162	-0.0911426	-26.2491		599	0.0239657	-0.0243418	-14.5807		179	0.114627	0.130713	23.3976		397	0.00513238	-0.0842468	-33.446		481	0.0355333	-0.0782069	-37.6175		501	0.0379497	-0.0856364	-42.9038		583	0.0569525
OMOP_19044883	zopiclone		171	0.00403529	0.0330136	5.64532		374	0.0980962	0.0583315	21.816		274	0.107256	0.0420245	11.5147		323	0.0113016	0.0452031	14.6006		623	0.0289649	0.0572653	35.6763		170	0.179714	0.10072	17.1225		398	0.00666604	0.0375577	14.948		495	0.0507748	0.0416954	20.6392		511	0.0635565	0.138749	70.9009		590	0.0742223
OMOP_4161687	Loose stool		157	0.00629735	0.0137543	2.15943		374	0.0892296	-0.00536272	-2.00566		230	0.100438	0.0285711	6.57134		298	0.0125172	0.017383	5.18013		592	0.0275704	0.0335591	19.867		137	0.134558	0.0507808	6.95696		395	0.00698132	0.00509906	2.01413		463	0.0510204	0.0286781	13.278		478	0.0552991	0.00858686	4.10452		553	0.073346
OMOP_1361711	nitroglycerin		152	0.0172099	0.0967638	14.7081		373	0.155879	0.0266396	9.93657		299	0.150021	0.0270987	8.10251		341	0.0274145	0.0695461	23.7152		605	0.0595309	0.0469706	28.4172		166	0.185743	0.0366604	6.08562		396	0.0180189	0.0543758	21.5328		483	0.0983436	0.0508133	24.5428		526	0.0968294	0.104383	54.9054		561	0.132162
OMOP_4084843	Discharged from hospital		155	0.00764097	0.0551338	8.54574		372	0.100724	0.0538601	20.0359		250	0.109951	0.00414041	1.0351		313	0.0142539	0.0632687	19.8031		607	0.034714	0.0728082	44.1946		133	0.162486	-0.00140687	-0.187113		393	0.00879312	0.0579664	22.7808		482	0.060269	0.0304838	14.6932		486	0.0622762	0.0774606	37.6459		567	0.0742821
OMOP_44788146	MED5 issued to patient		147	0.00682594	0.0227752	3.34795		372	0.083499	0.0382595	14.2325		284	0.0950008	0.016892	4.79732		344	0.0111285	-0.0145502	-5.00528		639	0.030137	-0.0283837	-18.1372		168	0.191205	0.0355645	5.97483		410	0.00724844	0.0354722	14.5436		512	0.0452269	-0.0357207	-18.289		509	0.0475706	0.0606933	30.8929		608	0.0710374
OMOP_3655355	Erectile dysfunction		144	0.0157253	0.157278	22.648		368	0.147322	0.0511162	18.8107		242	0.122993	0.0289306	7.00122		285	0.0240679	0.105574	30.0886		571	0.0498572	0.135022	77.0977		148	0.166251	0.127064	18.8055		376	0.0130425	0.120721	45.3913		435	0.0751693	0.058772	25.5658		458	0.0679046	0.0661041	30.2757		479	0.112099
OMOP_4085789	Failed encounter		155	0.00727466	0.00178972	0.277406		368	0.0850611	0.0219728	8.08599		250	0.102532	0.0100634	2.51585		285	0.0125333	-0.0214535	-6.11424		594	0.02794	-0.0425047	-25.2478		146	0.140922	0.0590869	8.62668		380	0.00594551	-0.00142899	-0.543014		470	0.053212	-0.0205888	-9.67673		472	0.055236	0.0266009	12.5556		555	0.0820924
OMOP_903963	triamcinolone		150	0.00497183	-0.0548726	-8.23089		367	0.0868029	-0.00959209	-3.5203		227	0.100896	-0.0227919	-5.17377		271	0.0116331	-0.0811856	-22.0013		572	0.0332512	-0.0563326	-32.2223		135	0.174456	0.0575846	7.77392		390	0.00629834	-0.0798419	-31.1384		458	0.0578094	-0.0498332	-22.8236		455	0.0525719	0.0176279	8.02068		527	0.0697124
OMOP_4264984	Laboratory test observable		145	0.00577897	-0.0259361	-3.76074		363	0.080916	-0.0302005	-10.9628		245	0.0940419	0.0178587	4.37537		297	0.0118621	-0.0316132	-9.38913		587	0.0298551	-0.0176992	-10.3894		147	0.157129	0.0392203	5.76539		383	0.00683197	-0.0199475	-7.63989		461	0.0536018	-0.00612886	-2.82541		473	0.0475425	-0.0119077	-5.63234		533	0.0671939
OMOP_4252389	No family history of respiratory disease		151	0.0104028	0.0690713	10.4298		362	0.0727612	0.0539013	19.5123		277	0.0899855	0.0662727	18.3575		320	0.0120385	0.0951815	30.4581		614	0.0338478	0.0471531	28.952		190	0.162363	-0.0489559	-9.30163		382	0.00720769	0.0765909	29.2577		492	0.0418644	0.0506473	24.9185		508	0.0465053	0.151952	77.1914		576	0.0627992
OMOP_37393926	Urine albumin:creatinine ratio		144	0.00801527	-0.0283742	-4.08589		362	0.174819	0.0135528	4.90611		210	0.198026	0.0516778	10.8523		258	0.0287632	0.026746	6.90048		543	0.0505228	0.0160661	8.7239		148	0.173458	-0.00223413	-0.330652		377	0.0154462	0.0273071	10.2948		378	0.137327	0.0467933	17.6879		431	0.0747783	-0.0125952	-5.42855		63	0.302052
OMOP_4092284	Triennial health examination		170	0.00551167	-0.0723597	-12.3012		361	0.0725236	-0.0400227	-14.4482		259	0.0713868	-0.0360341	-9.33283		285	0.00910764	-0.0598845	-17.0671		594	0.0204573	-0.108541	-64.4732		154	0.0936315	-0.1525	-23.485		373	0.00569487	-0.0438585	-16.3592		475	0.0357847	-0.072619	-34.494		496	0.0386086	-0.0577543	-28.6461		571	0.0514931
OMOP_4303995	Local anesthesia		158	0.00744701	-0.0104564	-1.65212		360	0.109701	-0.0294724	-10.6101		263	0.0981105	-0.0400757	-10.5399		296	0.0136054	-0.0114234	-3.38133		590	0.0291374	-0.0133246	-7.8615		204	0.101626	-0.0565526	-11.5367		391	0.00802369	-0.0150623	-5.88937		480	0.0639688	-0.0202943	-9.74126		491	0.0605589	-0.0549632	-26.9869		552	0.0830436
OMOP_4055275	Mid stream urine sent to laboratory		163	0.0052248	-0.0208994	-3.4066		360	0.0875892	-0.0411503	-14.8141		242	0.10581	0.00113011	0.273487		283	0.0119884	-0.0478793	-13.5498		569	0.0303748	-0.0348265	-19.8163		125	0.202384	0.026531	3.31638		383	0.00700742	-0.0565179	-21.6464		449	0.0537099	0.0099156	4.4521		453	0.0474453	-0.10239	-46.3827		521	0.0690491
OMOP_1500211	medroxyprogesterone		147	0.00108238	0.0640903	9.42127		358	0.0568783	0.0836352	29.9414		229	0.0801582	0.0828589	18.9747		269	0.00710843	0.0947256	25.4812		565	0.0215288	0.0918878	51.9166		152	0.179406	0.105411	16.0225		375	0.00324792	0.0777222	29.1458		445	0.0447205	0.101227	45.046		449	0.0374449	0.175537	78.8162		543	0.04571
OMOP_1150871	misoprostol		144	0.00715381	0.02446	3.52224		358	0.0949101	0.0357815	12.8098		229	0.125847	0.0482533	11.05		272	0.014975	0.0569054	15.4783		553	0.0358895	0.0629541	34.8136		99	0.198816	0.0888336	8.79452		373	0.00574199	-0.00632675	-2.35988		446	0.0638811	0.0740198	33.0128		447	0.0672511	0.0936969	41.8825		529	0.0925773
OMOP_315078	Palpitations		141	0.00527197	-0.0122415	-1.72605		357	0.0800669	-0.0539536	-19.2614		264	0.0971568	-0.00157481	-0.41575		309	0.0125305	0.0714192	22.0685		551	0.0584975	0.218041	120.141		169	0.145544	0.107995	18.2512		371	0.00711774	0.00154595	0.573547		473	0.047825	0.0433327	20.4964		485	0.0497699	-0.0601605	-29.1779		563	0.0639754
OMOP_4169905	Foot pain		163	0.00523497	-0.0293086	-4.7773		356	0.0765671	-0.076224	-27.1358		256	0.088643	0.0094974	2.43134		279	0.0132554	-0.019251	-5.37104		575	0.025262	0.0582262	33.48		148	0.0931009	0.186645	27.6235		382	0.00553383	-0.0513827	-19.6282		466	0.0444376	0.0242225	11.2877		479	0.0459784	-0.0749641	-35.9078		552	0.0689415
OMOP_4079750	Osteoarthritis of knee		150	0.00861498	0.105035	15.7553		355	0.113824	0.0997466	35.4101		265	0.13276	0.126902	33.629		306	0.0203174	0.187697	57.4352		580	0.0458931	0.182726	105.981		160	0.136056	0.122456	19.593		377	0.00788184	0.0730293	27.532		469	0.0822086	0.203476	95.4302		469	0.0723546	0.143506	67.3042		529	0.105127
OMOP_4170554	Hip pain		158	0.00527704	0.0502176	7.93438		355	0.0870424	0.0756469	26.8546		243	0.110409	0.114361	27.7898		295	0.0145324	0.107019	31.5707		567	0.0321197	0.120886	68.5426		122	0.171721	0.188547	23.0028		360	0.00706281	0.0492399	17.7264		459	0.0565336	0.147928	67.8991		477	0.0544159	0.0792993	37.8258		554	0.065582
OMOP_4102774	Productive cough		175	0.0109212	0.0372215	6.51376		355	0.104883	0.0180314	6.40116		245	0.107958	0.0457705	11.2138		282	0.0128449	0.00266396	0.751237		559	0.034791	-0.00706658	-3.95022		138	0.185729	0.127712	17.6243		365	0.00877713	0.0315954	11.5323		458	0.060214	0.00933894	4.27723		435	0.0855047	0.139158	60.5335		530	0.0832149
OMOP_4142612	Referral to surgical service		142	0.00645223	0.016953	2.40732		354	0.0750962	-0.0104985	-3.71648		264	0.0936037	-0.0198529	-5.24118		314	0.0104237	-0.0133348	-4.18714		589	0.0292426	0.00676289	3.98334		147	0.157513	0.0247808	3.64277		375	0.00567908	-0.0113557	-4.2584		478	0.0484546	0.0177213	8.4708		475	0.0483523	-0.0528421	-25.1		557	0.066755
OMOP_4241837	Forced expired volume in 1 second		152	0.0110564	0.191806	29.1545		351	0.163754	0.157565	55.3055		258	0.131013	0.0653979	16.8727		284	0.018899	0.141842	40.2832		574	0.0458695	0.150534	86.4067		133	0.17989	0.0543692	7.23111		380	0.0120337	0.129954	49.3824		454	0.0700447	0.10624	48.2332		354	0.172023	0.369861	130.931		529	0.0989441
OMOP_4145793	FH: Myocardial infarction		140	0.00670481	-0.0325913	-4.56279		351	0.0768613	-0.0142611	-5.00564		261	0.0800038	0.0100603	2.62574		314	0.0119889	0.0212246	6.66452		567	0.0275999	0.0224507	12.7295		178	0.118937	-0.0153236	-2.72761		377	0.00625559	-0.00633251	-2.38736		465	0.0427847	0.0173574	8.07118		461	0.045438	-0.022369	-10.3121		536	0.0665349
OMOP_196523	Diarrhea		150	0.00634332	-0.0254048	-3.81072		351	0.0900497	-0.0282247	-9.90688		216	0.0988802	-0.0185992	-4.01743		276	0.0129972	-0.0283295	-7.81893		555	0.0265312	-0.0386893	-21.4726		125	0.12534	-0.0614126	-7.67657		372	0.00682594	-0.00647085	-2.40716		433	0.049793	-0.0498986	-21.6061		444	0.054046	-0.0372764	-16.5507		518	0.0727045
OMOP_37397874	Epithelial cell count		147	0.00666519	0.0734847	10.8022		349	0.075233	0.0390564	13.6307		234	0.109821	0.00781391	1.82846		289	0.0117804	0.0284454	8.22072		561	0.0271971	0.0391347	21.9545		156	0.169055	-0.0380497	-5.93576		377	0.00555062	0.0601335	22.6703		449	0.0513651	-0.0244388	-10.973		463	0.0511492	0.0688853	31.8939		530	0.076699
OMOP_37398242	Fasting blood glucose level		137	0.00720688	0.0348133	4.76942		349	0.105769	-0.00493215	-1.72132		223	0.0955723	-0.00908828	-2.02669		263	0.0138551	0.0133818	3.51942		549	0.0286117	-0.00484913	-2.66217		139	0.0965708	0.0164643	2.28854		364	0.00738857	-0.00434417	-1.58128		413	0.0515289	0.0370763	15.3125		443	0.0470784	-0.0498612	-22.0885		447	0.103486
OMOP_4084690	Referral to surgeon		139	0.00630293	0.0183759	2.55424		349	0.0740631	-0.00871248	-3.04065		254	0.0941451	-0.0218702	-5.55503		305	0.0102665	0.000725863	0.221388		576	0.029192	-0.0091588	-5.27547		139	0.152723	-0.058707	-8.16027		369	0.00561079	0.0159397	5.88175		466	0.0480848	-0.00776492	-3.61845		463	0.0471367	-0.0484922	-22.4519		546	0.0669447
OMOP_37398972	Anti-nuclear factor		149	0.00401996	0.0837256	12.4751		348	0.0756547	0.111754	38.8904		241	0.0919877	0.0700282	16.8768		273	0.0125087	0.0835644	22.8131		569	0.0232493	0.0607111	34.5446		140	0.161714	0.00385283	0.539396		364	0.00526827	0.073084	26.6026		454	0.0493222	0.0713929	32.4124		461	0.0448881	0.0774676	35.7126		532	0.0665394
OMOP_439437	Stress-related problem		152	0.00454103	-0.0478227	-7.26905		348	0.0638574	-0.0611569	-21.2826		226	0.0833333	-0.00391029	-0.883725		257	0.00567813	-0.0699854	-17.9863		552	0.0227459	-0.0364788	-20.1363		120	0.197942	0.13518	16.2216		365	0.00454324	-0.0398805	-14.5564		437	0.0370925	-0.048091	-21.0158		441	0.0392221	-0.0545124	-24.04		534	0.0576564
OMOP_37394359	Free thyroxine level		146	0.00262981	-0.165787	-24.2049		347	0.0911105	-0.0655137	-22.7333		239	0.0785104	-0.0556675	-13.3045		286	0.0109532	-0.136127	-38.9323		569	0.0167004	-0.145616	-82.8555		158	0.0628211	-0.128679	-20.3314		355	0.00567303	-0.0927137	-32.9134		441	0.0392663	-0.118892	-52.4315		452	0.0389156	-0.159788	-72.2241		528	0.0675809
OMOP_37396387	No known allergy		165	0.0061967	-0.0502384	-8.28933		346	0.0701097	-0.0751003	-25.9847		262	0.0737917	-0.061615	-16.1431		278	0.00951188	-0.0928821	-25.8212		561	0.0225943	-0.0556976	-31.2464		171	0.111903	0.0694649	11.8785		369	0.0061967	-0.0480083	-17.7151		458	0.0390058	-0.098507	-45.1162		469	0.0402146	-0.0682736	-32.0203		545	0.0615403
OMOP_256439	Allergic rhinitis due to pollen		172	0.00424704	-0.173072	-29.7684		344	0.0543911	-0.168461	-57.9507		261	0.0765292	-0.0486659	-12.7018		281	0.00673222	-0.155339	-43.6503		567	0.0206637	-0.0938735	-53.2263		148	0.139059	0.0745302	11.0305		361	0.00495619	-0.1188	-42.8867		461	0.0350258	-0.139978	-64.5296		467	0.0316775	-0.102916	-48.0618		542	0.0571666
OMOP_197236	Uterine leiomyoma		153	0.000941398	-0.219938	-33.6505		342	0.0499725	-0.0835475	-28.5733		222	0.0755341	0.00611305	1.3571		272	0.00565504	-0.111276	-30.2672		554	0.0165972	-0.098326	-54.4726		178	0.100326	0.00127132	0.226294		365	0.0032967	-0.11093	-40.4896		456	0.0344113	-0.0256718	-11.7064		452	0.0282727	-0.145771	-65.8885		543	0.0518692
OMOP_201826	Type 2 diabetes mellitus		127	0.0090986	0.0206112	2.61762		340	0.194172	0.0768561	26.1311		187	0.225268	0.14499	27.1131		231	0.0334007	0.138177	31.919		504	0.0470423	0.109436	55.1556		132	0.168894	0.15225	20.097		353	0.0167072	0.110343	38.9512		350	0.146839	0.136681	47.8382		393	0.0796752	0.0492752	19.3652		0	0
OMOP_4026112	Rectal hemorrhage		158	0.00692993	-0.0278811	-4.40521		340	0.0813187	-0.051146	-17.3896		247	0.0920019	-0.0102864	-2.54075		278	0.0133525	-0.0559413	-15.5517		556	0.028992	-0.0123489	-6.86599		132	0.150357	0.0783967	10.3484		366	0.00703761	-0.0332751	-12.1787		454	0.0448609	-0.00346186	-1.57168		458	0.051846	-0.0969586	-44.407		536	0.0662658
OMOP_317576	Coronary arteriosclerosis		154	0.0269009	0.256325	39.474		339	0.217407	0.133332	45.1996		250	0.178485	0.10793	26.9825		282	0.0377918	0.184377	51.9942		531	0.0674979	0.124635	66.1814		170	0.125034	-0.00217013	-0.368922		353	0.026052	0.197977	69.8859		421	0.145255	0.158791	66.851		454	0.114742	0.134561	61.0907		464	0.168752
OMOP_836715	temazepam		145	0.00526316	-0.0731797	-10.6111		339	0.0957939	-0.0432045	-14.6463		226	0.103788	-0.0639923	-14.4623		267	0.0121398	-0.0966746	-25.8121		543	0.0286628	-0.0925662	-50.2635		136	0.152572	0.00360854	0.490761		348	0.00842371	-0.0557873	-19.414		425	0.0494823	-0.118805	-50.4921		429	0.0598401	-0.0615601	-26.4093		512	0.0695487
OMOP_4192174	Illness		155	0.0081042	0.0569904	8.83351		338	0.122653	0.0817745	27.6398		238	0.120826	0.101568	24.1732		284	0.0137583	0.0639471	18.161		547	0.0337972	0.0216946	11.867		169	0.146321	0.0945858	15.985		362	0.00972053	0.0610889	22.1142		435	0.0732484	0.0935982	40.7152		448	0.0721014	0.16009	71.7204		520	0.0885384
OMOP_4252419	Radiologic examination of knee		138	0.00642041	0.0697155	9.62074		338	0.0897201	0.0658825	22.2683		242	0.10445	0.0600667	14.5361		277	0.0133645	0.12626	34.974		551	0.0351411	0.13902	76.6		140	0.153956	0.0906671	12.6934		369	0.00583576	0.0632495	23.3391		435	0.0558915	0.131177	57.062		455	0.0538744	0.0926191	42.1417		506	0.0840231
OMOP_4088549	Seen by practice nurse		151	0.00715846	0.045047	6.80209		338	0.0841008	0.043724	14.7787		223	0.0921995	0.0396302	8.83753		251	0.0106965	0.0551213	13.8355		519	0.0321709	0.10067	52.2476		128	0.194826	0.112432	14.3913		350	0.0077604	0.0697553	24.4144		412	0.051369	0.0364713	15.0262		410	0.0472353	0.0187251	7.67729		496	0.0615345
OMOP_4065277	Standard ECG		145	0.00577537	0.0506901	7.35007		338	0.098234	0.0236074	7.97929		235	0.0992317	0.00140625	0.330469		260	0.0156635	0.098012	25.4831		509	0.0421106	0.0936838	47.6851		131	0.132907	-0.0203656	-2.6679		360	0.00822894	0.0680693	24.5049		420	0.0547026	0.0318093	13.3599		431	0.0557443	0.0686755	29.5991		495	0.0789474
OMOP_201340	Gastritis		157	0.009319	0.0901162	14.1482		337	0.12356	0.0611762	20.6164		280	0.140089	0.112101	31.3883		327	0.0176737	0.102323	33.4597		599	0.0362246	0.106404	63.7361		182	0.136678	0.119011	21.6599		359	0.00959817	0.0426736	15.3198		482	0.0759962	0.0940681	45.3408		495	0.0895511	0.104495	51.725		568	0.098438
OMOP_4059230	MSU sent for C/S		147	0.00692672	0.070807	10.4086		336	0.0824686	0.0812852	27.3118		215	0.101438	0.0416872	8.96275		256	0.0127737	0.0436956	11.1861		527	0.03403	-0.0156285	-8.23624		117	0.196682	0.0109388	1.27984		362	0.00491893	0.0348276	12.6076		396	0.0514395	0.096951	38.3926		419	0.0454969	0.0659332	27.626		497	0.0632911
OMOP_1506270	methylprednisolone		153	0.0072314	-0.0177792	-2.72022		336	0.0869027	-0.0679968	-22.8469		257	0.101361	-0.00556798	-1.43097		295	0.0133665	-0.0146255	-4.31453		563	0.0323933	0.00725867	4.08663		144	0.184281	0.102275	14.7276		361	0.00671696	-0.07939	-28.6598		458	0.051867	0.00732174	3.35336		467	0.0550254	-0.00378392	-1.76709		549	0.0768285
OMOP_1521592	norgestrel		149	0.00174879	0.0472119	7.03457		335	0.0666461	0.114415	38.3291		238	0.079773	0.0108192	2.57497		269	0.00803792	0.0440883	11.8597		545	0.0234561	0.0353879	19.2864		160	0.15035	-0.0465947	-7.45516		350	0.00452721	0.0420548	14.7192		437	0.044738	0.0529313	23.131		444	0.0451788	0.103862	46.1149		535	0.0459488
OMOP_140214	Eruption		141	0.00722462	0.045692	6.44258		335	0.0838256	0.061115	20.4735		235	0.09393	0.0339437	7.97678		272	0.0112962	0.0573082	15.5878		541	0.027063	0.0455895	24.6639		115	0.1401	0.0272371	3.13227		368	0.00684867	0.0313735	11.5455		427	0.0466427	0.0808253	34.5124		443	0.0472132	0.032226	14.2761		524	0.0652498
OMOP_4050792	No FH: Cardiovascular disease		138	0.00493624	-0.0351766	-4.85437		334	0.0724856	0.0266785	8.91062		248	0.0802397	-0.00663555	-1.64562		279	0.00892489	-0.0055794	-1.55665		549	0.0283934	-0.0445189	-24.4409		158	0.13219	-0.152586	-24.1086		351	0.00672154	0.00647633	2.27319		444	0.0410148	-0.0175987	-7.81384		443	0.0387079	-0.00285371	-1.26419		531	0.0524269
OMOP_4172830	Waist circumference		142	0.00829876	-0.0210475	-2.98875		333	0.0972384	-0.0404829	-13.4808		237	0.108374	0.00752364	1.7831		256	0.0159901	-0.00847366	-2.16926		525	0.0375278	0.0212257	11.1435		143	0.183423	0.131791	18.8461		344	0.00792958	-0.0437124	-15.0371		402	0.0578268	0.0180292	7.24774		428	0.0537538	0.0281691	12.0564		399	0.0926388
OMOP_991876	loperamide		140	0.00839468	0.121474	17.0064		332	0.120598	0.142789	47.4061		221	0.131975	0.145138	32.0754		265	0.0177576	0.113231	30.0063		533	0.0355263	0.0559001	29.7947		135	0.172318	0.0265408	3.583		358	0.00994318	0.101458	36.3221		411	0.0756291	0.110545	45.4339		423	0.0803213	0.181653	76.8392		485	0.0953341
OMOP_40213158	influenza virus vaccine, unspecified formulation		136	0.00665683	0.0871888	11.8577		331	0.1239	0.0884963	29.2923		229	0.0934564	0.0166193	3.80583		269	0.0169193	0.103017	27.7115		528	0.0241186	0.00969397	5.11842		146	0.0545071	-0.20375	-29.7475		348	0.00797416	0.0707716	24.6285		422	0.0557607	0.0361137	15.24		421	0.0630576	0.0798017	33.5965		446	0.0943613
OMOP_4158493	C/O - cough		157	0.00575421	0.0705152	11.0709		331	0.0853623	0.0680634	22.529		251	0.0859748	0.036802	9.23731		280	0.0116519	0.0674242	18.8788		555	0.0239011	0.0933017	51.7824		111	0.0933523	0.114085	12.6634		357	0.00716551	0.0605645	21.6215		447	0.045244	0.0680637	30.4245		435	0.0684204	0.173906	75.6493		514	0.0753094
OMOP_37392187	Serum GGT (gamma-glutamyl transferase) level		141	0.00780746	0.0711457	10.0315		331	0.0891182	0.0668674	22.1331		246	0.101187	0.0547056	13.4576		271	0.0129628	0.0377216	10.2225		539	0.0341828	0.0450005	24.2553		137	0.185344	0.0615991	8.43908		361	0.00755249	0.0522084	18.8472		429	0.0540189	0.0531652	22.8079		440	0.0524949	0.0740964	32.6024		499	0.0739978
OMOP_916460	benzalkonium		145	0.00597015	0.0427577	6.19987		331	0.090489	0.0548706	18.1622		210	0.109023	0.0290512	6.10074		242	0.013461	0.0608053	14.7149		511	0.0311932	0.0550832	28.1475		124	0.167708	-0.00761845	-0.944688		346	0.0076108	0.0557985	19.3063		407	0.0574926	0.0139132	5.66266		413	0.0580309	0.0600359	24.7948		474	0.0831165
OMOP_4041554	Serum cholesterol raised		139	0.00860545	0.0764997	10.6335		331	0.109438	0.030355	10.0475		263	0.0957341	-0.0369254	-9.71139		296	0.0198652	0.0526838	15.5944		558	0.0344828	0.112628	62.8462		172	0.128826	0.125379	21.5652		343	0.0104879	0.0439402	15.0715		437	0.0630864	0.0784385	34.2776		455	0.0558827	0.0238384	10.8465		512	0.0946328
OMOP_318800	Gastroesophageal reflux disease		145	0.00520514	0.0689054	9.99129		330	0.0899358	0.0381471	12.5885		263	0.113697	0.0481831	12.6722		304	0.0124655	0.0649351	19.7403		557	0.0305943	0.0569201	31.7045		150	0.17498	0.089541	13.4312		353	0.00765384	0.028054	9.90304		454	0.0601256	0.0794487	36.0697		468	0.0615594	0.082907	38.8005		541	0.0831612
OMOP_4215978	Onychomycosis		140	0.00496043	-0.0441705	-6.18387		329	0.0708132	-0.028683	-9.43669		230	0.0818114	-0.0398363	-9.16236		260	0.00816955	-0.0249412	-6.4847		527	0.0304006	0.0108422	5.71382		146	0.12542	0.0323146	4.71793		352	0.00472199	-0.0250673	-8.8237		423	0.0384662	-0.00103024	-0.435791		433	0.0366874	-0.165779	-71.7821		502	0.0582799
OMOP_4080499	Dressing of wound		155	0.00843073	0.22629	35.075		328	0.114873	0.209403	68.6842		232	0.10715	0.145752	33.8145		267	0.0146126	0.243576	65.0347		528	0.035676	0.245179	129.455		128	0.156034	0.104563	13.3841		350	0.00871564	0.209904	73.4664		442	0.0598683	0.194756	86.0822		447	0.0604811	0.213975	95.6468		499	0.0741699
OMOP_77074	Joint pain		137	0.00573785	0.00941741	1.29019		328	0.0827883	-0.00384382	-1.26077		229	0.113389	0.0533472	12.2165		267	0.012228	0.0445582	11.8971		520	0.0300181	0.0426801	22.1937		119	0.142596	0.111298	13.2444		342	0.00654532	-0.0150062	-5.13213		421	0.0550977	0.0745033	31.3659		434	0.0608121	0.0339039	14.7143		480	0.0844051
OMOP_1197736	mefenamate		137	0.00085879	-0.180048	-24.6666		328	0.0382634	-0.137236	-45.0133		220	0.0778359	-0.00545451	-1.19999		261	0.00441935	-0.144447	-37.7008		531	0.0129247	-0.159081	-84.4722		124	0.149572	0.0171119	2.12188		351	0.00331329	-0.12493	-43.8504		429	0.0266884	-0.0834003	-35.7787		427	0.030796	-0.150155	-64.116		506	0.0475462
OMOP_318169	Varicose veins of lower extremity		146	0.00566123	-0.00663211	-0.968287		327	0.0727705	0.0208798	6.82768		225	0.0826315	0.00839781	1.88951		259	0.0090775	0.0911373	23.6046		532	0.0314753	0.203927	108.489		138	0.137641	0.120365	16.6104		349	0.00464379	0.00765205	2.67057		428	0.0406315	0.0293184	12.5483		443	0.0431836	-0.0729125	-32.3002		512	0.0455774
OMOP_1152631	cromolyn		152	0.00362478	0.00506743	0.77025		326	0.0668716	-0.0242335	-7.90011		200	0.0955635	0.0481521	9.63042		240	0.00979206	0.0534372	12.8249		510	0.0278951	0.0741062	37.7942		115	0.175828	0.0663642	7.63189		342	0.00626718	0.0113414	3.87876		403	0.0508938	0.0595579	24.0018		400	0.0422093	-0.0222054	-8.88216		487	0.0671747
OMOP_4338031	Mixed anxiety and depressive disorder		146	0.00439313	-0.0127624	-1.86331		323	0.0786276	-0.0415334	-13.4153		234	0.0920837	-0.0160086	-3.74602		266	0.00932186	-0.0487785	-12.9751		537	0.0234093	0.00752689	4.04194		142	0.159109	0.235391	33.4255		340	0.00623212	-0.0162372	-5.52065		436	0.0432364	-0.0265881	-11.5924		435	0.0576158	0.0969767	42.1849		498	0.0705908
OMOP_138102	Benign neoplasm of skin		141	0.00391079	-0.0693446	-9.77759		323	0.0529263	-0.0905807	-29.2576		210	0.0632954	-0.0392774	-8.24826		232	0.00687612	-0.081519	-18.9124		505	0.0181625	-0.0539972	-27.2686		133	0.078684	0.0118207	1.57215		339	0.00401522	-0.0789634	-26.7686		405	0.0259629	-0.0610903	-24.7416		422	0.0287724	-0.114927	-48.4991		495	0.0440777
OMOP_4051241	Family history of asthma		137	0.00525668	-0.0137856	-1.88862		321	0.0648624	-0.0561652	-18.029		234	0.0846414	0.0168046	3.93227		269	0.00986326	0.00473351	1.27331		530	0.0234896	0.0096461	5.11243		159	0.168833	0.111967	17.8027		344	0.00559722	-0.0234233	-8.05761		430	0.0412383	0.0309649	13.3149		421	0.0587012	0.129037	54.3244		516	0.0648159
OMOP_4087107	Minor surgery done - excision		140	0.00463939	0.0155049	2.17068		319	0.0733249	0.0195481	6.23586		242	0.079653	0.0232641	5.62992		263	0.00970874	-0.00551561	-1.4506		523	0.0290921	0.0240183	12.5616		139	0.148099	0.0249655	3.4702		341	0.00463841	-0.0123701	-4.21821		420	0.0378813	0.0252033	10.5854		431	0.0408404	-9.32053e-05	-0.0401715		507	0.0589018
OMOP_37392363	Serum fasting glucose level		125	0.00819101	-0.000771856	-0.096482		319	0.0910356	-0.00498577	-1.59046		214	0.096501	-0.0485913	-10.3985		257	0.013964	0.0158887	4.0834		508	0.0328477	0.01439	7.3101		147	0.136038	-0.0813299	-11.9555		335	0.00705084	0.00167328	0.560549		393	0.0631166	-0.00961626	-3.77919		399	0.0499556	0.0161866	6.45845		450	0.0884229
OMOP_4088548	Seen by general practitioner		134	0.00647686	-0.0965892	-12.943		319	0.0815034	-0.139561	-44.5198		225	0.0852191	-0.118134	-26.5801		257	0.010273	-0.121615	-31.255		523	0.0268173	-0.0615628	-32.1973		134	0.146543	0.00573275	0.768188		341	0.00660555	-0.117509	-40.0705		411	0.0504331	-0.166551	-68.4525		409	0.047711	-0.111671	-45.6733		497	0.0667906
OMOP_4116191	US scan of genitourinary system		133	0.00137788	-0.0832026	-11.066		318	0.044609	-0.0527928	-16.7881		240	0.0743851	0.0249988	5.99971		282	0.0051742	-0.0807779	-22.7794		539	0.0192341	-0.0610913	-32.9282		133	0.241404	0.140559	18.6944		336	0.00172295	-0.0389822	-13.098		440	0.030491	0.0210571	9.26514		441	0.0265039	-0.043168	-19.0371		519	0.0409294
OMOP_4086677	Pelvic echography		133	0.0014269	-0.118778	-15.7975		318	0.0438449	-0.0687637	-21.8669		240	0.0707589	0.028521	6.84505		282	0.00597403	-0.0669017	-18.8663		539	0.0172009	-0.0560939	-30.2346		133	0.157453	0.0204075	2.7142		336	0.00194679	-0.0581173	-19.5274		440	0.0291971	0.00298512	1.31345		441	0.0271475	-0.0691242	-30.4838		519	0.0387763
OMOP_4062487	Cervical smear due		119	0.00125806	-0.226297	-26.9293		317	0.0511006	-0.131544	-41.6995		213	0.071919	-0.0609021	-12.9722		260	0.00707992	-0.161071	-41.8785		512	0.0135775	-0.133949	-68.5821		166	0.140308	0.0105343	1.7487		330	0.00283152	-0.12425	-41.0027		401	0.0339228	-0.138871	-55.6874		418	0.0325294	-0.165051	-68.9913		504	0.0438254
OMOP_380094	Carpal tunnel syndrome		117	0.00556617	-0.0247987	-2.90145		316	0.088162	-0.00878505	-2.77607		225	0.116269	0.072099	16.2223		279	0.0139155	0.0385289	10.7496		522	0.0279638	0.0102597	5.35554		128	0.1496	0.150686	19.2878		336	0.0058975	-0.0122267	-4.10817		425	0.0651876	0.0852344	36.2246		430	0.0632247	0.10301	44.2942		472	0.0955922
OMOP_30437	Gastro-esophageal reflux disease with esophagitis		151	0.00812137	0.0571397	8.6281		315	0.103279	0.0329327	10.3738		236	0.134353	0.0610037	14.3969		266	0.0143969	0.0554828	14.7584		522	0.0348952	0.05448	28.4385		143	0.124245	0.042406	6.06405		334	0.0071384	0.00345842	1.15511		421	0.0669721	0.0663068	27.9152		429	0.075845	0.0915106	39.2581		496	0.100852
OMOP_4343223	Epidermal nevus		138	0.00384438	-0.172887	-23.8584		314	0.0499347	-0.176147	-55.3102		214	0.0611613	-0.087771	-18.783		246	0.00607833	-0.220226	-54.1757		499	0.0177991	-0.137585	-68.6547		118	0.104924	0.0867416	10.2355		320	0.00299677	-0.172253	-55.1208		413	0.0277778	-0.128108	-52.9087		415	0.0276766	-0.234137	-97.1667		480	0.0388556
OMOP_4211664	Computer summary updated		140	0.00706344	0.0626438	8.77013		313	0.0777981	0.0379986	11.8936		221	0.0795848	-0.0428428	-9.46826		262	0.0120719	0.0341933	8.95865		509	0.0259397	0.0404817	20.6052		160	0.124655	-0.0453458	-7.25533		331	0.00510071	0.035315	11.6893		417	0.0406647	-0.0346834	-14.463		424	0.038844	0.0226844	9.6182		486	0.0559083
OMOP_911064	zinc oxide		111	0.00527331	0.0785853	8.72296		312	0.0907105	0.065152	20.3274		189	0.11331	0.0838083	15.8398		237	0.0138047	0.0707355	16.7643		489	0.0319676	0.0521759	25.514		123	0.193128	0.0796724	9.79971		334	0.00617125	0.044976	15.022		387	0.0569357	0.0754219	29.1883		389	0.0614429	0.124473	48.42		460	0.0830778
OMOP_4116354	Papilloma of skin		126	0.00382044	-0.0298939	-3.76663		312	0.055244	-0.0606165	-18.9123		206	0.0588897	-0.0581552	-11.98		233	0.00621341	-0.0688198	-16.035		490	0.0188543	-0.0520724	-25.5155		132	0.0756692	-0.0219259	-2.89421		330	0.00429697	-0.0226194	-7.4644		392	0.0260291	-0.0919854	-36.0583		407	0.0310993	-0.0729	-29.6703		486	0.0443084
OMOP_4077808	Screening - health check		126	0.00535692	0.0102309	1.2891		311	0.074835	-0.0187115	-5.81927		205	0.0816354	-0.0331817	-6.80224		248	0.0113665	-0.000894057	-0.221726		491	0.0261569	-0.0107119	-5.25954		140	0.103871	-0.091249	-12.7749		313	0.00585889	0.00996974	3.12053		392	0.0365713	-0.0249805	-9.79237		397	0.0387195	-0.0349272	-13.8661		463	0.0573589
OMOP_4228820	Diagnostic hysteroscopy		125	0.00135443	-0.138333	-17.2916		311	0.0603915	-0.0298865	-9.29469		204	0.0803232	-0.00146419	-0.298695		246	0.00628659	-0.0446248	-10.9777		499	0.0165978	-0.0192822	-9.62184		152	0.0896111	0.00185728	0.282306		330	0.00357187	-0.0923021	-30.4597		398	0.0441369	0.00755121	3.00538		401	0.0375374	-0.0374297	-15.0093		477	0.0524407
OMOP_75860	Constipation		128	0.00634844	-0.0200325	-2.56416		309	0.115391	0.0431137	13.3221		235	0.130878	0.058867	13.8337		284	0.0124809	0.0284856	8.08992		523	0.0296813	0.00172238	0.900803		118	0.153017	0.0600807	7.08952		332	0.00739372	0.0203896	6.76935		416	0.0682294	0.0460774	19.1682		415	0.069311	0.0528639	21.9385		484	0.0787884
OMOP_4155397	Seen in own home		144	0.0066801	0.000777153	0.11191		309	0.107604	0.025582	7.90483		240	0.102241	0.0150249	3.60597		259	0.0140381	0.0322238	8.34597		515	0.028872	0.00349627	1.80058		130	0.126148	-0.032032	-4.16416		311	0.00763521	0.0131954	4.10376		415	0.0579231	0.0520934	21.6187		421	0.0522812	-0.0390283	-16.4309		480	0.0721497
OMOP_4144258	Trauma self-referral		135	0.00464491	-0.0310423	-4.19071		309	0.0887668	-0.00930289	-2.87459		193	0.0866885	0.0200766	3.87479		223	0.0111424	-0.0384831	-8.58173		476	0.0278431	-0.0743212	-35.3769		119	0.13446	0.0660169	7.85601		338	0.00721271	-0.0247256	-8.35726		371	0.0442879	-0.0171265	-6.35393		375	0.0518472	0.00601324	2.25497		456	0.0694966
OMOP_37399605	Cytology laboratory test		105	0.001718	-0.220388	-23.1407		306	0.0407412	-0.114741	-35.1106		226	0.0649139	-0.0544289	-12.3009		288	0.00577467	-0.171989	-49.533		523	0.0149383	-0.148993	-77.9236		152	0.144289	0.00197535	0.300254		342	0.00245489	-0.142667	-48.7921		427	0.0266365	-0.102496	-43.7657		434	0.0216584	-0.127105	-55.1638		506	0.0321275
OMOP_4238738	Physical therapy procedure		138	0.00793399	0.0626708	8.64858		305	0.0914563	0.0406964	12.4124		201	0.107445	0.0313884	6.30906		240	0.0129251	0.0500192	12.0046		489	0.0295058	0.0305229	14.9257		87	0.125602	0.0778947	6.77684		317	0.0060241	0.0248651	7.88222		388	0.0544587	0.0312326	12.1183		397	0.0540774	0.0753673	29.9208		480	0.0744406
OMOP_37394776	Urine microscopy: red cells		132	0.00696391	0.0101164	1.33537		305	0.0905725	-0.00341461	-1.04145		196	0.111253	-0.00578884	-1.13461		240	0.0133961	0.0228519	5.48445		482	0.0310006	0.0356426	17.1797		131	0.199471	0.040022	5.24288		333	0.00587385	-0.00198676	-0.66159		384	0.062506	0.0376627	14.4625		396	0.0527286	-0.0133482	-5.2859		449	0.070744
OMOP_4153159	Influenza vaccination invitation letter sent		129	0.00961764	0.231722	29.8921		304	0.127473	0.251201	76.365		191	0.122172	0.154755	29.5581		219	0.0187434	0.274405	60.0947		461	0.0401732	0.253007	116.636		108	0.145101	0.0130203	1.4062		316	0.0115023	0.205501	64.9384		361	0.0769327	0.249574	90.0961		372	0.0724231	0.166038	61.7663		391	0.0855746
OMOP_377889	Hearing loss		136	0.0067464	0.120943	16.4482		303	0.0984694	0.0630276	19.0974		209	0.0910079	-0.00715033	-1.49442		239	0.0126919	0.0871157	20.8207		488	0.0291593	0.108055	52.7311		133	0.137358	0.128072	17.0336		321	0.00705089	0.0466082	14.9612		399	0.0498735	0.0548962	21.9036		402	0.0544601	0.082705	33.2474		462	0.071382
OMOP_4084685	Referral to gastroenterology service		125	0.00677491	-0.0173554	-2.16943		303	0.0843641	0.00211528	0.640931		213	0.112421	0.0226297	4.82013		279	0.0118461	-0.0418593	-11.6787		520	0.0318796	-0.0270608	-14.0716		131	0.191576	-0.00206237	-0.27017		336	0.00642598	-0.0407374	-13.6878		418	0.05447	0.00134074	0.560429		417	0.0603914	-0.0488519	-20.3713		489	0.0740648
OMOP_4261497	Ultrasonography of abdomen		116	0.00630072	0.0689566	7.99896		302	0.0848329	0.101079	30.526		198	0.103293	0.0668271	13.2318		244	0.0134696	0.0503098	12.2756		478	0.0272903	0.0480003	22.9441		108	0.164213	0.0523787	5.6569		317	0.00619461	0.0553874	17.5578		388	0.0527523	0.0515441	19.9991		393	0.0547531	0.109339	42.9701		477	0.0803517
OMOP_37398420	Plasma C reactive protein		142	0.00621935	0.0245828	3.49076		302	0.0857536	0.0179922	5.43364		246	0.0981639	0.0531275	13.0694		280	0.00953924	0.0274216	7.67805		512	0.028129	0.0330483	16.9207		131	0.146778	0.0237539	3.11176		326	0.0063999	0.0301095	9.81571		420	0.0488903	0.0335049	14.072		424	0.0495908	0.06864	29.1034		491	0.0661493
OMOP_1103006	desloratadine		117	0.00207931	-0.114463	-13.3922		302	0.0745139	-0.0873938	-26.3929		222	0.0993937	-0.033027	-7.33199		266	0.0096683	-0.101388	-26.9691		501	0.0244268	-0.0655598	-32.8454		125	0.158098	0.0263696	3.2962		321	0.00504975	-0.0798939	-25.646		396	0.0473555	-0.0736927	-29.1823		402	0.0451839	-0.028894	-11.6154		466	0.0667616
OMOP_4082397	Repeated prescription		133	0.00680158	-0.00181411	-0.241277		301	0.10525	0.0476134	14.3316		219	0.104634	0.0116043	2.54133		258	0.0113655	-0.0417742	-10.7778		499	0.027747	-0.0744145	-37.1328		108	0.122934	-0.0425957	-4.60033		318	0.00890382	0.0244916	7.78833		386	0.0561198	-0.0194472	-7.50663		403	0.0589854	0.0397182	16.0064		463	0.0757797
OMOP_37392933	Serum oestradiol level		117	0.00122534	-0.140149	-16.3974		301	0.0361475	-0.0876306	-26.3768		190	0.0687543	-0.018164	-3.45115		233	0.00355828	-0.110195	-25.6755		479	0.0114363	-0.146289	-70.0723		123	0.147163	0.0306027	3.76414		321	0.00208487	-0.0971229	-31.1765		378	0.0258242	-0.0924109	-34.9313		388	0.026319	0.02559	9.92891		464	0.0444894
OMOP_980867	clioquinol		127	0.00885827	0.109222	13.8712		300	0.0853007	0.0626943	18.8083		195	0.0977557	0.0597146	11.6443		234	0.0094446	0.0757768	17.7318		473	0.0351802	0.0710839	33.6227		103	0.180207	0.0887243	9.1386		305	0.00703532	0.0795714	24.2693		376	0.0555394	0.0664375	24.9805		382	0.0521402	0.0710965	27.1589		441	0.0739399
OMOP_997276	cimetidine		121	0.00633162	0.100748	12.1905		300	0.0890998	0.0288874	8.66623		188	0.107482	0.00189048	0.355411		222	0.013753	0.0486499	10.8003		461	0.0281747	0.0363544	16.7594		92	0.165883	-0.0232576	-2.1397		322	0.00646438	0.0253452	8.16117		347	0.0593267	0.0166073	5.76272		376	0.0680834	0.0823684	30.9705		430	0.0787691
OMOP_4084349	Referral to neurology service		115	0.00673401	-0.0343654	-3.95202		300	0.100153	0.0288259	8.64776		200	0.103946	-0.00674974	-1.34995		253	0.00997391	-0.047935	-12.1275		488	0.0325783	-0.105868	-51.6635		110	0.215449	0.00954077	1.04948		318	0.00673504	-0.0203405	-6.46829		389	0.0514123	-0.0678842	-26.407		392	0.0561552	-0.0693844	-27.1987		436	0.0707601
OMOP_4082261	Informed consent for procedure		109	0.00409626	-0.00368959	-0.402165		300	0.0745246	-0.0188328	-5.64983		209	0.09117	0.0103798	2.16937		250	0.0103537	-0.0269367	-6.73417		474	0.0319568	-0.00400898	-1.90026		125	0.158394	0.0676323	8.45404		316	0.00511561	-0.0274083	-8.66103		380	0.0448535	-0.00105757	-0.401877		381	0.0385419	-0.0116802	-4.45016		446	0.0629593
OMOP_4027509	Contraception		129	0.000503887	-0.204028	-26.3196		300	0.0262722	-0.121605	-36.4815		207	0.055246	-0.0370545	-7.67029		241	0.00237667	-0.159383	-38.4114		498	0.0076435	-0.161981	-80.6666		129	0.120294	0.0443243	5.71784		328	0.0019437	-0.111943	-36.7173		406	0.0190525	-0.117774	-47.8164		408	0.0172875	-0.105185	-42.9157		474	0.0255238
OMOP_381859	Infective otitis externa		129	0.00686622	0.154967	19.9907		299	0.0837534	0.0658667	19.6942		206	0.0804037	0.0122161	2.51651		237	0.0103281	0.085033	20.1528		482	0.0302669	0.0685877	33.0593		117	0.140727	0.0518614	6.06778		319	0.00611916	0.103692	33.0778		389	0.0406405	0.085877	33.4062		401	0.0456641	0.0814216	32.6501		449	0.072719
OMOP_4148757	Asthma monitoring check done		131	0.00436681	-0.0101655	-1.33168		299	0.0887111	0.0254877	7.62082		203	0.107171	-0.00575462	-1.16819		238	0.012224	0.0157323	3.74428		485	0.0324006	0.0332265	16.1148		134	0.18371	-0.0450631	-6.03845		317	0.00673707	-0.000427128	-0.1354		381	0.0527208	-0.0128345	-4.88995		347	0.101911	0.0673365	23.3658		449	0.0733372
OMOP_1338005	bisoprolol		122	0.0182999	0.219082	26.7281		297	0.167417	0.20178	59.9286		232	0.139796	0.167492	38.8581		267	0.0248447	0.32289	86.2116		440	0.0782998	0.396065	174.269		141	0.180547	0.0262085	3.69539		320	0.020529	0.30662	98.1185		383	0.115803	0.261826	100.279		406	0.0788995	0.128467	52.1577		445	0.13238
OMOP_43532069	polawax polysorbate		131	0.00725652	-0.0249054	-3.26261		297	0.120981	0.025365	7.53339		201	0.133211	0.00389732	0.783361		232	0.0159439	0.0089724	2.0816		478	0.0396168	-0.00793168	-3.79134		119	0.205071	-0.0433151	-5.15449		313	0.00878198	0.0168773	5.28259		377	0.0712845	0.00401812	1.51483		383	0.0765165	0.0620156	23.752		432	0.0882184
OMOP_44789447	X-ray report received		125	0.00626136	-0.013609	-1.70113		296	0.0885706	-0.017801	-5.26909		225	0.098587	0.02337	5.25826		258	0.0114315	-0.0664699	-17.1492		494	0.0318191	-0.04344	-21.4594		137	0.160679	0.176291	24.1519		312	0.00555163	-0.0327947	-10.2319		394	0.053491	-0.00110425	-0.435075		398	0.0614217	0.077401	30.8056		470	0.0719208
OMOP_37392374	Urine albumin level		117	0.00896717	0.0277807	3.25034		295	0.171191	0.0368718	10.8772		168	0.196753	0.0690167	11.5948		207	0.0294354	0.0624823	12.9338		446	0.0488326	0.0281905	12.573		123	0.168556	-0.012865	-1.5824		307	0.016	0.0376873	11.57		307	0.135481	0.0888304	27.2709		351	0.0754185	0.0298862	10.4901		60	0.27552
OMOP_439383	Vertigo		130	0.00524572	-0.0117619	-1.52905		295	0.0749172	-0.0581274	-17.1476		219	0.0958678	-0.0245846	-5.38402		247	0.0110665	0.0214207	5.29092		486	0.0323841	0.0980038	47.6298		112	0.177895	0.125681	14.0762		309	0.00483359	-0.0440917	-13.6243		382	0.0470521	-0.01475	-5.63448		394	0.0495856	-0.0600295	-23.6516		459	0.0636496
OMOP_722031	paroxetine		118	0.00486369	-0.0499455	-5.89356		294	0.0766279	-0.0378637	-11.1319		195	0.100543	-0.0460779	-8.98519		235	0.0117964	-0.0720361	-16.9285		471	0.0228948	-0.0810472	-38.1732		124	0.156847	-0.00926519	-1.14888		308	0.00614597	-0.0349765	-10.7727		376	0.0458257	-0.0984338	-37.0111		377	0.0582448	-0.0054671	-2.0611		448	0.0693431
OMOP_4236024	Diagnostic radiography of lumbar spine		115	0.00670226	0.0932893	10.7283		293	0.0855846	-0.00123925	-0.3631		205	0.101065	-0.0250847	-5.14236		247	0.0141166	0.0396081	9.7832		480	0.0323691	0.0447777	21.4933		60	0.125164	0.0632538	3.79523		316	0.00522549	0.0247171	7.81062		385	0.0494422	0.0473425	18.2268		389	0.0607222	0.020611	8.0177		456	0.0765159
OMOP_4029305	Hypercholesterolemia		119	0.0141201	0.0951968	11.3284		292	0.116217	0.0307936	8.99174		208	0.123728	0.0388289	8.07641		247	0.0247613	0.0927902	22.9192		478	0.0519005	0.154205	73.7099		121	0.243764	0.247996	30.0075		309	0.0114413	0.0262774	8.11971		373	0.0827262	0.140933	52.5679		381	0.0688339	0.0450318	17.1571		430	0.10698
OMOP_4251734	Weight control education		118	0.00851644	0.0170331	2.00991		290	0.104152	0.0191152	5.54341		215	0.111659	0.0283786	6.10139		239	0.0162449	0.0419482	10.0256		471	0.0335873	-0.00903203	-4.25409		140	0.164509	0.00971844	1.36058		297	0.0100528	0.0199037	5.91138		368	0.0672816	0.0497562	18.3103		393	0.0645558	0.0588477	23.1271		417	0.101838
OMOP_257007	Allergic rhinitis		119	0.00456266	-0.10649	-12.6723		290	0.0599884	-0.132166	-38.328		206	0.078023	-0.0846514	-17.4382		242	0.00982299	-0.115223	-27.8839		478	0.0248015	-0.0448117	-21.42		125	0.119603	0.0409386	5.11732		302	0.00573094	-0.0887374	-26.7987		390	0.0348189	-0.0941515	-36.7191		387	0.0399921	-0.0693828	-26.8511		464	0.0524341
OMOP_443943	Herpes zoster		131	0.00606205	0.0982938	12.8765		289	0.0929072	0.073271	21.1753		198	0.0859929	0.00335276	0.663846		220	0.0132316	0.0834212	18.3527		459	0.0273907	0.112969	51.8529		110	0.135056	0.0458025	5.03828		300	0.00666112	0.0763804	22.9141		367	0.0492871	0.0349417	12.8236		369	0.0483303	0.00538461	1.98692		437	0.05847
OMOP_19020124	betahistine		124	0.00572852	0.128147	15.8903		289	0.0802438	0.0275615	7.96527		226	0.0952957	0.0260585	5.88923		266	0.0131119	0.119311	31.7366		493	0.0278443	0.160886	79.3166		132	0.172302	0.135463	17.8812		308	0.00672478	0.0351108	10.8141		394	0.0516749	0.0549102	21.6346		408	0.055068	0.111466	45.478		462	0.0736521
OMOP_140673	Hypothyroidism		114	0.00547264	-0.131255	-14.9631		289	0.0959313	-0.0422781	-12.2184		198	0.123306	0.133187	26.3711		249	0.0151126	0.0515543	12.837		463	0.0299053	0.0584778	27.0752		147	0.11181	0.0687386	10.1046		301	0.00661169	-0.0590112	-17.7624		366	0.0800473	0.121705	44.5439		383	0.0602716	0.0172626	6.61159		447	0.0798394
OMOP_4053372	No FH: Hypertension		112	0.00568514	-0.0408442	-4.57455		287	0.0724069	-0.0575938	-16.5294		247	0.0805225	-0.0517511	-12.7825		284	0.0106347	-0.0551671	-15.6675		510	0.0277895	0.011228	5.72629		181	0.135282	0.0546333	9.88863		316	0.00652065	-0.0333091	-10.5257		411	0.033764	-0.111146	-45.6808		433	0.038295	-0.0820787	-35.5401		491	0.05578
OMOP_44812653	FP1001 up to date		116	0.000713012	-0.0284674	-3.30222		286	0.0249465	-0.0421399	-12.052		212	0.0611111	-0.0157619	-3.34153		243	0.00160542	-0.0576486	-14.0086		475	0.00642742	-0.0923498	-43.8662		151	0.178155	-0.0704313	-10.6351		298	0.00178253	-0.0199108	-5.93341		390	0.0113534	-0.0817757	-31.8925		391	0.0141577	-0.00756996	-2.95986		461	0.0268984
OMOP_80767	Breast lump		140	0.00115141	-0.231901	-32.4661		285	0.0573204	-0.141696	-40.3833		220	0.0728561	-0.0405777	-8.9271		248	0.00680194	-0.17775	-44.0819		482	0.0181587	-0.113127	-54.5271		129	0.130816	0.040554	5.23146		295	0.0029947	-0.1737	-51.2415		399	0.0318524	-0.137356	-54.8051		407	0.0374344	-0.163579	-66.5767		477	0.0355914
OMOP_19024213	pholcodine		120	0.00705467	0.124922	14.9907		284	0.114769	0.132065	37.5064		187	0.131508	0.0801127	14.9811		225	0.0160522	0.142491	32.0604		448	0.037936	0.140453	62.9227		108	0.183217	0.0798121	8.61971		301	0.0102221	0.134192	40.3919		343	0.0682159	0.133993	45.9597		344	0.0815427	0.230249	79.2058		404	0.11859
OMOP_4052033	Avoids even trivial exercise		105	0.00726022	0.0537226	5.64087		284	0.104045	0.00986841	2.80263		195	0.105198	0.0502256	9.794		235	0.0118728	0.0441768	10.3815		459	0.0316929	0.00441621	2.02704		139	0.149449	0.0740628	10.2947		300	0.00725837	0.0696169	20.8851		360	0.0588314	0.101799	36.6475		356	0.0555628	0.116725	41.5543		429	0.0998578
OMOP_4205680	Eye symptom		123	0.00526376	-0.0341826	-4.20446		284	0.0717227	-0.0393111	-11.1643		192	0.0843746	0.000510565	0.0980285		220	0.0120593	-0.00637115	-1.40165		456	0.0260417	0.0241558	11.0151		87	0.141497	0.0814451	7.08572		301	0.00652398	-0.0666238	-20.0538		369	0.0439378	0.0287004	10.5905		370	0.0443384	-0.130864	-48.4197		425	0.0574435
OMOP_718583	nicotine		122	0.0159499	0.314965	38.4258		283	0.164753	0.206578	58.4616		197	0.1142	0.085229	16.7901		211	0.013377	0.0746976	15.7612		459	0.0264702	0.0257631	11.8253		127	0.185236	0.104691	13.2958		303	0.00965909	0.159737	48.4004		352	0.0579668	0.038145	13.4271		343	0.184062	0.482396	165.462		428	0.101674
OMOP_956874	furosemide		119	0.0100306	0.141278	16.8121		282	0.1975	0.234948	66.2554		168	0.176406	0.190825	32.0587		204	0.0261595	0.331082	67.5407		408	0.0620189	0.316347	129.069		102	0.175137	0.0144519	1.4741		304	0.0198075	0.346365	105.295		315	0.124248	0.328839	103.584		342	0.100518	0.273777	93.6317		377	0.139433
OMOP_4215145	10g monofilament sensation L foot normal		101	0.00884072	-0.0016533	-0.166984		282	0.187278	0.0287308	8.10209		144	0.218784	0.0305113	4.39362		181	0.0312366	0.0306909	5.55505		408	0.0455936	0.01958	7.98863		105	0.165704	0.0340061	3.57064		293	0.0172389	0.0248747	7.28829		274	0.139329	0.0378854	10.3806		317	0.0741067	0.0102237	3.2409		0	0
OMOP_137351	Epidermoid cyst of skin		131	0.00560586	0.0404804	5.30293		282	0.0727116	-0.0126688	-3.57261		206	0.081374	-0.00858948	-1.76943		234	0.0112295	-0.008376	-1.95999		461	0.0280197	0.0582785	26.8664		113	0.14887	0.155716	17.5959		297	0.00489279	0.0233811	6.94418		375	0.0383877	0.0224186	8.40698		384	0.0432875	-0.0772083	-29.648		445	0.057886
OMOP_37397812	Rheumatoid factor		129	0.00399042	-0.0753409	-9.71898		282	0.0677065	-0.0865382	-24.4038		203	0.0975024	-0.00409557	-0.831401		238	0.0101306	-0.0684158	-16.283		471	0.0249196	-0.0582722	-27.4462		117	0.149176	0.0579761	6.7832		297	0.00531915	-0.077631	-23.0564		381	0.0473925	-0.0344038	-13.1078		392	0.0503513	-0.0152183	-5.96558		445	0.066511
OMOP_259153	Pain in throat		127	0.00440847	-0.136467	-17.3313		282	0.0613984	-0.112613	-31.7567		172	0.0761171	-0.0658326	-11.3232		197	0.0082519	-0.125471	-24.7179		431	0.0191763	-0.142896	-61.5882		98	0.0888626	-0.0734361	-7.19674		296	0.00484314	-0.111267	-32.935		351	0.0346505	-0.14372	-50.4456		355	0.0390505	-0.144743	-51.3836		411	0.0600406
OMOP_35621984	Review at hospital		112	0.00671141	0.0293317	3.28515		281	0.0967838	0.0711428	19.9911		205	0.110457	0.0326903	6.70151		242	0.0121058	0.014655	3.54652		475	0.030709	-0.0314553	-14.9412		108	0.134429	-0.0328289	-3.54552		298	0.00820283	0.0264957	7.89571		360	0.0599749	0.0346995	12.4918		386	0.0563273	0.0656788	25.352		439	0.073218
OMOP_4231763	Patient condition unchanged		107	0.0068717	0.0259441	2.77602		281	0.0828937	0.0374014	10.5098		186	0.0941381	0.021383	3.97724		219	0.0122576	0.0302922	6.63399		445	0.0277401	0.0143744	6.39662		87	0.146542	0.00133305	0.115975		288	0.00687343	0.0276892	7.97448		340	0.047169	0.0090273	3.06928		356	0.046717	-0.00177933	-0.63344		430	0.0650624
OMOP_4234874	Patient's condition stable		107	0.0068717	0.0296729	3.175		281	0.0828937	0.0257143	7.22571		186	0.0941381	0.0231924	4.31379		219	0.0122576	0.0403723	8.84153		445	0.0277401	0.034307	15.2666		87	0.146542	0.0690845	6.01035		288	0.00687343	0.0283679	8.16995		340	0.047169	0.022055	7.4987		356	0.046717	0.0176187	6.27227		430	0.0650624
OMOP_4196378	Flexible fiberoptic sigmoidoscopy		122	0.0066972	-0.00762184	-0.929864		281	0.0973937	0.00376348	1.05754		211	0.11256	0.0392001	8.27122		252	0.0159486	0.0403043	10.1567		478	0.0278481	0.0503771	24.0803		129	0.0992695	0.00561365	0.724161		311	0.00715062	-0.0070622	-2.19634		399	0.0644145	0.0315383	12.5838		396	0.0673515	0.0227251	8.99915		454	0.0794519
OMOP_37393245	Calculated LDL (low density lipoprotein) cholesterol level		106	0.00740538	0.0512231	5.42965		281	0.0818729	0.000740631	0.208117		187	0.0961315	0.03185	5.95595		228	0.0140071	0.014869	3.39013		450	0.0330527	0.0442346	19.9056		109	0.148341	0.183544	20.0063		307	0.00603236	-0.00807941	-2.48038		357	0.0541226	0.0480516	17.1544		369	0.0482917	0.124699	46.0141		421	0.0803842
OMOP_195588	Cystitis		123	0.00376898	0.0425463	5.2332		280	0.0660315	0.0553035	15.485		172	0.0831714	0.0585426	10.0693		200	0.00810481	0.0689643	13.7929		429	0.0202989	0.058871	25.2557		100	0.127421	0.0885318	8.85318		303	0.00532387	0.0196525	5.95472		323	0.0455635	0.149103	48.1603		336	0.0428571	0.0766782	25.7639		411	0.0504969
OMOP_37393838	Microbiology		120	0.00579165	0.00690238	0.828286		280	0.0700231	-0.017177	-4.80957		198	0.0856317	-0.0525748	-10.4098		232	0.010456	0.0218914	5.0788		450	0.0282279	0.0190638	8.57871		126	0.149218	-0.0761446	-9.59423		292	0.00535766	0.0310331	9.06166		358	0.0449354	0.004757	1.70301		372	0.0408118	-0.0734734	-27.3321		420	0.0596281
OMOP_4058208	Pigmented nevus		118	0.0034005	-0.01584	-1.86912		280	0.052625	-0.0194849	-5.45578		179	0.0561842	-0.012592	-2.25397		200	0.0063012	-0.0302666	-6.05333		433	0.0147895	-0.0410427	-17.7715		116	0.0655738	-0.0167568	-1.94379		294	0.00314861	-0.0388891	-11.4334		346	0.024356	-0.0145292	-5.02711		355	0.0289524	-0.039255	-13.9355		423	0.0422082
OMOP_4036937	Low fat diet		115	0.00914145	-0.0164669	-1.89369		279	0.0948797	0.00851226	2.37492		213	0.0935147	-0.0317873	-6.77068		237	0.0132688	0.00232413	0.550818		459	0.0319015	-0.010278	-4.71758		133	0.153876	-0.0107742	-1.43296		293	0.00716315	-0.0239133	-7.0066		360	0.0559022	0.0026152	0.941471		374	0.046816	0.0357349	13.3648		442	0.0732223
OMOP_4070719	Tonsillectomy		102	0.00496648	-0.0532221	-5.42866		279	0.0616931	-0.0874307	-24.3932		184	0.0683164	-0.0559194	-10.2892		219	0.00957235	-0.0802355	-17.5716		437	0.022417	-0.0220262	-9.62545		126	0.136475	0.120932	15.2375		285	0.00422203	-0.0740748	-21.1113		358	0.0343909	-0.033581	-12.022		366	0.0350195	-0.083653	-30.617		427	0.0521211
OMOP_37392407	Haemoglobin A1c level		111	0.00867123	-0.0271298	-3.01141		278	0.169023	-0.0176521	-4.90728		184	0.198528	0.0403764	7.42927		211	0.0300577	0.0436914	9.21888		441	0.0490782	0.0316846	13.9729		131	0.172662	0.0187413	2.4551		289	0.0158556	0.0225971	6.53055		311	0.121294	0.068903	21.4288		345	0.0757404	-0.0350314	-12.0858		124	0.277612
OMOP_40309225	Travel vaccination given		118	0.00725917	-0.00709064	-0.836695		278	0.0651108	-0.0644963	-17.93		202	0.0753496	-0.0778235	-15.7203		234	0.00786473	-0.0551515	-12.9055		459	0.0291147	0.0228741	10.4992		141	0.160342	0.110528	15.5845		290	0.00313849	-0.0601757	-17.4509		363	0.0387957	-0.0674474	-24.4834		376	0.0291667	-0.112312	-42.2294		442	0.049177
OMOP_4077518	Finding of red blood cell staining		118	0.00762777	-0.113799	-13.4283		278	0.0844749	-0.0729292	-20.2743		170	0.103275	-0.064522	-10.9687		208	0.00990854	-0.120232	-25.0083		422	0.033411	-0.118437	-49.9804		106	0.208731	-0.0349977	-3.70975		293	0.00608828	-0.0793683	-23.2549		336	0.0365079	-0.121333	-40.7679		346	0.059098	-0.0643963	-22.2811		401	0.0905416
OMOP_4022846	Healthy diet		128	0.00669204	-0.0340658	-4.36042		278	0.0773162	-0.0839585	-23.3405		207	0.0805061	-0.0363636	-7.52726		235	0.0109038	-0.0296576	-6.96954		451	0.0301501	0.0390066	17.592		145	0.179252	0.0605979	8.7867		286	0.00564304	-0.0221087	-6.32308		370	0.0418037	-0.0581113	-21.5012		375	0.0418455	0.0192624	7.2234		436	0.049417
OMOP_201061	Diaphragmatic hernia		129	0.00952435	0.0755961	9.7519		276	0.12043	0.0441676	12.1903		214	0.145877	0.101491	21.7191		253	0.0182453	0.101077	25.5724		471	0.0359824	0.0944593	44.4903		156	0.111028	0.0549099	8.56594		288	0.0079252	-0.00474767	-1.36733		377	0.083484	0.100883	38.0328		388	0.0911918	0.160262	62.1815		442	0.106997
OMOP_4176265	Forced vital capacity		121	0.010774	0.0177348	2.14591		276	0.157992	0.0301916	8.33289		210	0.131587	-0.0216523	-4.54698		230	0.0185027	0.0251292	5.77972		459	0.0468908	0.026465	12.1475		107	0.194618	-0.0298334	-3.19218		300	0.0101925	0.0131188	3.93565		365	0.0715774	-0.0142854	-5.21418		281	0.153398	0.123352	34.662		419	0.0987388
OMOP_4214579	10g monofilament sensation R foot normal		96	0.00884072	0.0206709	1.9844		274	0.187278	0.0521108	14.2784		141	0.218885	0.0464886	6.5549		179	0.0310933	0.0471175	8.43403		400	0.0458849	0.0249429	9.97717		103	0.165738	0.0246704	2.54105		285	0.0170965	0.0399904	11.3973		270	0.13892	0.0514418	13.8893		311	0.074875	0.0598447	18.6117		0	0
OMOP_4147718	Diet good		116	0.0087832	-0.0407367	-4.72545		272	0.0836453	-0.0268131	-7.29317		186	0.0907743	0.0226175	4.20686		221	0.011915	-0.0302955	-6.69531		442	0.0264073	0.0159518	7.05069		127	0.1696	0.135835	17.2511		291	0.00525075	-0.0324507	-9.44314		356	0.0493425	0.0203265	7.23625		352	0.0461707	-0.0283768	-9.98864		405	0.0593699
OMOP_4148745	Minor surgery done - injection		132	0.00779545	0.0325371	4.29489		271	0.0873494	0.0106676	2.89092		199	0.10872	0.0445678	8.86899		217	0.0128272	0.0162622	3.5289		439	0.0340945	0.017576	7.71588		104	0.168075	0.0472583	4.91487		282	0.00665073	0.00466303	1.31497		353	0.0603839	0.0239066	8.43901		357	0.0611591	0.0157447	5.62085		418	0.0748062
OMOP_197381	Epigastric pain		112	0.0069507	0.0634118	7.10212		271	0.073917	0.00679375	1.84111		166	0.101536	0.0050906	0.845039		204	0.0103199	0.0145028	2.95857		421	0.024555	0.0332998	14.0192		92	0.155997	0.0747666	6.87853		282	0.00617761	0.00862307	2.4317		333	0.0498268	-0.00942973	-3.1401		339	0.0529156	0.0444137	15.0562		406	0.077342
OMOP_4012816	Patient informed - test result		115	0.00618443	-0.0705454	-8.11272		271	0.086496	-0.0358489	-9.71506		196	0.0938751	-0.0275635	-5.40244		232	0.0104086	-0.0795334	-18.4517		453	0.0260831	-0.0771637	-34.9552		98	0.143298	0.0195604	1.91692		295	0.00772798	-0.0362228	-10.6857		347	0.0503988	-0.0709163	-24.608		359	0.0468662	-0.00887484	-3.18607		413	0.0751431
OMOP_380733	Otalgia		115	0.00405093	-0.0134661	-1.54861		271	0.0600231	-0.0820422	-22.2334		171	0.0795204	-0.0326019	-5.57493		201	0.0098565	-0.0358932	-7.21453		429	0.0242619	0.0166747	7.15345		89	0.15953	0.164524	14.6426		286	0.00376266	-0.0442692	-12.661		329	0.0427504	-0.0166075	-5.46386		338	0.0418262	-0.0622384	-21.0366		403	0.0653535
OMOP_4223659	Fatigue		118	0.00571365	0.00111557	0.131638		270	0.0733154	-0.0291014	-7.85738		207	0.0973273	0.0472725	9.7854		249	0.0103324	-0.00882986	-2.19864		455	0.0251786	0.0140054	6.37245		96	0.148719	0.145507	13.9687		289	0.00582437	-0.0111702	-3.22818		366	0.0415603	0.0198491	7.26477		374	0.0446042	-0.0726736	-27.1799		432	0.0686869
OMOP_4058142	Aerobic exercise three or more times per week		115	0.00448542	-0.0603611	-6.94153		270	0.0694203	-0.0566427	-15.2935		214	0.0693931	-0.0642455	-13.7485		238	0.0109671	-0.063891	-15.2061		456	0.02824	-0.0476738	-21.7393		151	0.155231	-0.0785527	-11.8615		291	0.00448766	-0.0516119	-15.0191		374	0.0391854	-0.11406	-42.6586		374	0.0379363	-0.0645768	-24.1517		443	0.0480845
OMOP_35609491	Alcohol units consumed per week		116	0.00996402	-0.0313001	-3.63081		269	0.103096	0.00595896	1.60296		194	0.115408	0.0340522	6.60613		225	0.0124931	-0.00154208	-0.346968		439	0.041313	0.0172591	7.57674		118	0.201125	0.0310512	3.66404		294	0.00941046	-0.01155	-3.39569		351	0.0617247	-0.00453335	-1.5912		350	0.0540233	0.0265492	9.29221		403	0.0811237
OMOP_4214676	Asthma medication review		131	0.00592114	-0.0598038	-7.8343		269	0.0878042	-0.0777705	-20.9203		197	0.0988506	-0.0368424	-7.25795		222	0.0117393	-0.0159893	-3.54963		451	0.0270638	0.0489583	22.0802		118	0.146294	0.0105161	1.2409		289	0.0069996	-0.041528	-12.0016		362	0.0462307	-0.0618454	-22.388		329	0.103759	0.000718839	0.236498		418	0.0703338
OMOP_4062624	Advice about treatment given		117	0.0062513	0.0666697	7.80035		268	0.0889513	0.0762615	20.4381		210	0.0919915	0.0657733	13.8124		240	0.0121174	0.0827812	19.8675		448	0.0252871	0.0394904	17.6917		120	0.12391	0.00383868	0.460641		287	0.00666875	0.0793334	22.7687		373	0.0460377	0.0520373	19.4099		378	0.052009	0.122102	46.1547		422	0.068225
OMOP_4281665	Radiography of cervical spine		101	0.00677403	0.0767885	7.75564		267	0.0776401	0.0390343	10.4222		175	0.0949036	0.0256616	4.49077		202	0.0126842	0.0441797	8.9243		419	0.0296402	0.0674245	28.2509		74	0.161194	0.161119	11.9228		286	0.00587859	0.0125588	3.59181		336	0.0517744	0.0528204	17.7477		335	0.0553152	0.0967767	32.4202		402	0.0749528
OMOP_4014134	Blood chemistry		112	0.00903417	0.0463935	5.19607		267	0.0931911	-0.014874	-3.97136		196	0.108839	0.000402758	0.0789406		221	0.0141797	0.0106134	2.34555		432	0.0357143	0.0731816	31.6145		136	0.175758	0.0596575	8.11342		285	0.00755461	0.0166957	4.75829		354	0.0589565	0.00349576	1.2375		366	0.0562479	-0.0252027	-9.2242		403	0.0774635
OMOP_4079617	Emergency hospital admission		114	0.00972258	0.142842	16.284		266	0.136852	0.135557	36.0582		187	0.118539	0.079116	14.7947		225	0.0154867	0.105168	23.6629		432	0.0328859	0.041425	17.8956		105	0.158779	-0.00935809	-0.982599		290	0.0114152	0.152814	44.3161		349	0.0660107	0.0596428	20.8153		343	0.078087	0.215642	73.965		417	0.0860861
OMOP_4185932	Ischemic heart disease		119	0.0258945	0.114478	13.6229		266	0.217615	0.0423226	11.2578		178	0.171603	0.0348788	6.20843		206	0.0378018	0.063116	13.0019		397	0.0749959	0.0890763	35.3633		113	0.171291	0.101386	11.4566		277	0.0253783	0.0928465	25.7185		306	0.131329	0.0616044	18.8509		341	0.110321	0.0828377	28.2476		344	0.162162
OMOP_951511	mupirocin		122	0.00467758	0.065599	8.00308		265	0.0924412	0.0226835	6.01112		181	0.102773	0.0228745	4.14028		214	0.0145851	0.0783283	16.7623		429	0.0332429	0.112192	48.1303		98	0.165135	0.101059	9.90377		293	0.00718343	0.06002	17.5859		353	0.0553339	0.0589445	20.8074		358	0.052037	0.0386023	13.8196		399	0.0689033
OMOP_44788215	Med3 certificate issued - back to work		114	0.00614859	0.109985	12.5383		265	0.0742321	0.00990544	2.62494		199	0.0930103	0.020521	4.08369		223	0.0119884	0.0671131	14.9662		447	0.0306334	0.0733108	32.7699		113	0.207162	0.116988	13.2197		289	0.00648907	0.0559668	16.1744		365	0.0412844	0.0791026	28.8725		363	0.0515464	0.0535659	19.4444		422	0.0819224
OMOP_40481919	Coronary atherosclerosis		119	0.0262643	0.075387	8.97105		264	0.217758	0.0466561	12.3172		178	0.173844	0.0381615	6.79275		204	0.0381755	0.0491172	10.0199		396	0.0757342	0.0623133	24.6761		114	0.178476	0.0515272	5.87411		275	0.0252335	0.0940004	25.8501		307	0.132865	0.0755969	23.2082		341	0.111149	0.0633657	21.6077		345	0.16515
OMOP_4039967	O/E - wax in auditory canal		106	0.00557382	-0.0220742	-2.33987		264	0.0895331	0.00854916	2.25698		151	0.0824367	-0.0651632	-9.83964		169	0.0120309	-0.0622322	-10.5172		382	0.0284435	-0.04886	-18.6645		96	0.113127	-0.0396154	-3.80308		266	0.00514212	-0.0416236	-11.0719		302	0.0433824	-0.0905655	-27.3508		301	0.0446571	-0.0644763	-19.4074		370	0.0535688
OMOP_4226263	Pharyngitis		113	0.00464354	0.0289229	3.26829		264	0.0629008	-0.0180953	-4.77716		169	0.0784058	0.00772511	1.30554		190	0.00833789	0.0347443	6.60142		408	0.0190855	0.0249687	10.1872		91	0.0911503	0.0324038	2.94875		292	0.00518913	0.0151499	4.42377		327	0.0352712	0.00510454	1.66918		326	0.040355	0.0317009	10.3345		396	0.0615581
OMOP_195321	Postmenopausal bleeding		102	0.00148862	0.0305585	3.11697		263	0.0811734	0.133062	34.9954		181	0.0904325	0.0837418	15.1573		224	0.00948117	0.160624	35.9798		429	0.0236103	0.147635	63.3356		122	0.108557	0.0494508	6.033		274	0.00385627	0.0469907	12.8755		347	0.0607799	0.160928	55.8421		344	0.0457214	0.144989	49.8764		409	0.0612133
OMOP_4168192	Procedure not done		106	0.00973866	0.0651607	6.90703		263	0.142699	0.0424957	11.1764		164	0.128071	0.0398228	6.53094		200	0.0206141	0.0833427	16.6685		410	0.0365018	0.0757943	31.0757		139	0.107349	0.0216314	3.00676		285	0.0116351	0.0562809	16.0401		340	0.0840646	0.0726288	24.6938		341	0.0836775	0.110573	37.7055		374	0.0964654
OMOP_4297250	Termination of pregnancy		112	0.00104603	-0.0498855	-5.58717		263	0.0406642	-0.0260963	-6.86333		182	0.0727247	0.0863552	15.7166		212	0.00510672	-0.0311144	-6.59625		438	0.010901	-0.0272193	-11.9221		125	0.156763	0.125493	15.6867		283	0.00248561	-0.0130666	-3.69784		345	0.0267252	0.0310837	10.7239		352	0.032646	0.0503881	17.7366		424	0.0431209
OMOP_4142645	Coronary angiography		113	0.022061	0.148607	16.7926		262	0.19899	0.103423	27.0969		200	0.165918	0.0939403	18.7881		225	0.0288776	0.182496	41.0615		423	0.0685094	0.147612	62.4399		134	0.109361	-0.0172712	-2.31434		281	0.0222675	0.148602	41.7571		350	0.130956	0.141851	49.6477		367	0.110118	0.11827	43.4052		381	0.153833
OMOP_4052352	Moderate drinker - 3-6u/day		104	0.00919232	0.115748	12.0378		262	0.103411	0.0729746	19.1194		187	0.0739787	-0.0149953	-2.80412		211	0.0140429	0.0368157	7.76811		417	0.0298844	0.0336395	14.0277		120	0.101487	-0.0655606	-7.86727		277	0.0076683	0.0753536	20.8729		331	0.0394183	-0.0452837	-14.9889		334	0.0480175	0.0720152	24.0531		393	0.0604717
OMOP_4042815	Procedure on colon		105	0.00686106	0.0364208	3.82418		262	0.110663	0.0418999	10.9778		169	0.116927	0.059438	10.045		213	0.0150288	0.0358151	7.62863		425	0.0307708	0.0216565	9.20401		121	0.099982	-0.0111705	-1.35163		287	0.00670769	0.0062969	1.80721		330	0.0689584	0.0416489	13.7441		353	0.0657386	0.0525041	18.534		400	0.0836934
OMOP_4017183	Asthma not disturbing sleep		124	0.00465537	-0.0139895	-1.7347		262	0.0899457	0.0379123	9.93302		192	0.0976956	0.0359865	6.90942		219	0.0132279	0.0459777	10.0691		429	0.0277923	0.0443396	19.0217		120	0.126922	-0.00654696	-0.785636		275	0.00788827	0.0520041	14.3011		346	0.0462358	0.0416205	14.4007		328	0.100291	0.11477	37.6445		402	0.0736583
OMOP_4180652	Diagnostic endoscopy		105	0.00686106	0.0151971	1.59569		262	0.110663	0.0149538	3.9179		169	0.116927	0.0531503	8.9824		213	0.0150288	0.0341707	7.27835		425	0.0307708	0.0469434	19.9509		121	0.099982	0.0246548	2.98323		287	0.00670769	-0.0156218	-4.48346		330	0.0689584	0.0505923	16.6954		353	0.0657386	0.0527442	18.6187		400	0.0836934
OMOP_19058343	phenoxyethanol		114	0.00710702	0.0119466	1.36191		261	0.122827	0.0682516	17.8137		182	0.13086	0.0149111	2.71382		215	0.0157799	0.0237876	5.11433		429	0.0401134	-0.00749336	-3.21465		112	0.210773	-0.0203052	-2.27418		278	0.00877682	0.0401959	11.1745		342	0.071376	0.0118637	4.05738		340	0.0794501	0.0822859	27.9772		383	0.090019
OMOP_4074624	Tired		107	0.00506106	0.0179246	1.91793		261	0.0733128	0.00873568	2.28001		162	0.0955928	0.0181242	2.93612		204	0.0102626	0.01822	3.71687		406	0.0255556	0.0301611	12.2454		81	0.134908	0.0300548	2.43444		280	0.00615994	0.0179202	5.01765		318	0.0442448	0.0110621	3.51775		333	0.0445988	-0.0284645	-9.47869		381	0.0675534
OMOP_4086607	Minor surgery done - cautery		96	0.00516796	-0.0205444	-1.97226		261	0.0789323	0.0034192	0.89241		181	0.0808903	-0.0329278	-5.95993		209	0.0100792	-0.0547401	-11.4407		420	0.0273335	-0.020881	-8.77001		117	0.153811	0.0758552	8.87506		271	0.00588827	-0.0578134	-15.6674		337	0.0447673	-0.0449057	-15.1332		335	0.0416241	-0.101686	-34.0647		408	0.0643985
OMOP_4084355	Referred to plastic surgeon		112	0.00502639	-0.00134047	-0.150132		260	0.0743345	0.00274092	0.71264		177	0.0918948	-0.0147717	-2.61459		199	0.00856855	-0.0322874	-6.4252		410	0.0279898	-0.00408636	-1.67541		114	0.199117	0.0678188	7.73134		272	0.00603015	-0.0512417	-13.9378		338	0.0451011	-0.00246225	-0.83224		344	0.0497322	-0.0485001	-16.684		388	0.0589641
OMOP_4156815	Measurement of serum lipid level		100	0.00602319	-0.0946749	-9.46749		260	0.0884916	-0.0493083	-12.8202		180	0.0918202	-0.0144637	-2.60347		221	0.0131222	-0.0105664	-2.33517		421	0.0402581	0.0209859	8.83505		129	0.1696	-0.0273618	-3.52967		273	0.00722348	-0.026731	-7.29756		345	0.05	0.0114452	3.94858		345	0.0476848	-0.129088	-44.5354		377	0.0752581
OMOP_44797278	Tagged - Lloyd George notes		107	0.00805322	0.0461305	4.93597		260	0.0825752	-0.0543869	-14.1406		207	0.0822737	-0.0326451	-6.75753		239	0.00946704	0.0535604	12.8009		448	0.037234	0.0778031	34.8558		144	0.191388	0.0415341	5.98092		277	0.00805604	0.00556542	1.54162		348	0.0467186	0.00697795	2.42833		361	0.0615385	0.0699216	25.2417		430	0.0764378
OMOP_312437	Dyspnea		119	0.0106118	0.0979869	11.6604		259	0.15272	0.0780096	20.2045		218	0.137604	0.0978832	21.3385		250	0.0201992	0.167068	41.7671		444	0.0437631	0.180165	79.9932		116	0.150885	0.10007	11.6081		278	0.0128312	0.117876	32.7695		373	0.0863969	0.11515	42.9509		347	0.120161	0.253867	88.0919		415	0.112774
OMOP_4223938	Dizziness		110	0.00479744	-0.0240426	-2.64468		259	0.0821174	-0.0807113	-20.9042		184	0.0995681	0.00305902	0.56286		220	0.013596	-0.0264628	-5.82181		421	0.0296505	0.0627362	26.4119		91	0.156402	0.212832	19.3677		272	0.00703925	-0.0552067	-15.0162		336	0.0519466	-0.0196543	-6.60384		348	0.0550967	-0.10757	-37.4344		399	0.075594
OMOP_4288544	Inguinal hernia		113	0.0145796	0.297497	33.6171		258	0.115817	0.168337	43.431		183	0.0954481	0.0622257	11.3873		197	0.0154221	0.195758	38.5643		412	0.0381373	0.20055	82.6268		120	0.0861702	0.0199246	2.39096		274	0.00914535	0.175983	48.2193		322	0.0550111	0.117685	37.8946		333	0.0579447	0.16962	56.4834		387	0.0646678
OMOP_44812068	Medication review of medical notes		111	0.00825999	-0.0652818	-7.24628		258	0.0951995	-0.0103179	-2.66201		187	0.103267	-0.0192541	-3.60052		215	0.01221	0.00210996	0.453642		427	0.031805	-0.0630634	-26.9281		123	0.129604	-0.236231	-29.0564		274	0.00758089	-0.0119952	-3.28668		338	0.0533371	-0.0386803	-13.0739		337	0.0545985	0.0117537	3.96099		390	0.0688892
OMOP_4098214	Histopathology test		113	0.00537007	0.0784376	8.86345		257	0.0716369	0.0740383	19.0279		191	0.0785367	0.0164634	3.14451		225	0.0105152	0.0524638	11.8044		430	0.0246462	0.035425	15.2327		108	0.125651	0.000264316	0.0285461		272	0.00467181	0.014097	3.83439		341	0.0417466	0.0101767	3.47026		340	0.0388672	0.081177	27.6002		415	0.056986
OMOP_4242997	Cholecystectomy		117	0.00480934	-0.0374809	-4.38527		257	0.0936535	-0.00593328	-1.52485		188	0.106724	0.0129035	2.42586		216	0.0135112	0.02987	6.45191		424	0.0285073	0.00440408	1.86733		133	0.111063	0.0165417	2.20004		267	0.00540726	-0.0516739	-13.7969		334	0.0689838	0.0499633	16.6877		340	0.0640239	0.0528885	17.9821		398	0.0995778
OMOP_137785	Verruca plantaris		102	0.00360242	-0.0993659	-10.1353		256	0.0574468	-0.104385	-26.7226		170	0.0659686	-0.0716771	-12.1851		213	0.00803542	-0.123115	-26.2235		409	0.021811	-0.0912548	-37.3232		104	0.115082	-0.0379638	-3.94823		259	0.00491159	-0.0796457	-20.6282		325	0.0345001	-0.134942	-43.8561		327	0.0346141	-0.198115	-64.7836		393	0.04435
OMOP_1760616	quinine		103	0.00770057	0.152718	15.7299		255	0.14924	0.135766	34.6204		158	0.148814	0.0954436	15.0801		179	0.0210394	0.15005	26.859		389	0.042422	0.133834	52.0616		71	0.212655	0.210028	14.912		271	0.00841389	0.0679792	18.4224		288	0.102025	0.112204	32.3149		289	0.0901312	0.221776	64.0934		340	0.108731
OMOP_19011028	mucopolysaccharide polysulfate		111	0.00773499	0.0485352	5.38741		255	0.11583	0.0969085	24.7117		186	0.138853	0.0697088	12.9658		212	0.0168691	0.0787225	16.6892		408	0.03987	0.0702778	28.6734		93	0.18404	0.00342086	0.31814		263	0.00924059	0.0919594	24.1853		322	0.0786276	0.066186	21.3119		337	0.0798744	0.0854826	28.8076		374	0.10561
OMOP_922976	Peruvian balsam		94	0.00566618	0.0768837	7.22706		255	0.0810024	0.0423603	10.8019		166	0.109697	0.0374234	6.21228		203	0.0131387	0.0524271	10.6427		412	0.0312141	0.0543787	22.404		98	0.213237	0.0741288	7.26462		276	0.00550073	0.0324078	8.94454		327	0.0549358	0.0504409	16.4942		323	0.0579157	0.0813792	26.2855		391	0.0811802
OMOP_19037706	bismuth oxide		94	0.00565392	0.0269206	2.53054		255	0.0817358	-0.00879709	-2.24326		166	0.105203	0.00803303	1.33348		203	0.0126771	-0.00644733	-1.30881		412	0.0288041	0.00317437	1.30784		98	0.186773	0.0372	3.6456		276	0.00565056	-0.00261736	-0.722392		327	0.0520365	-0.00166131	-0.54325		323	0.0557502	0.00148502	0.479663		391	0.0784
OMOP_1192710	chlorpheniramine		99	0.00660438	0.0565276	5.59623		254	0.105246	0.0605943	15.3909		178	0.118393	0.0673493	11.9882		212	0.0135659	0.0313287	6.64169		412	0.0288838	0.00393456	1.62104		94	0.165013	0.0595472	5.59744		279	0.00709106	0.039797	11.1034		322	0.0662062	0.028053	9.03307		330	0.0761159	0.148226	48.9147		371	0.092397
OMOP_4144684	Patient referral		109	0.00518846	0.0550991	6.00581		254	0.0873875	0.0344139	8.74112		183	0.0942269	-0.00464807	-0.850597		214	0.0140867	0.0722121	15.4534		420	0.0320384	0.0915608	38.4555		129	0.158015	-0.0749759	-9.67189		268	0.00610221	0.0759752	20.3614		343	0.0493494	0.0266156	9.12915		350	0.046897	-0.0114163	-3.99569		399	0.0702933
OMOP_19035704	calcium carbonate		110	0.00351715	0.0340015	3.74017		253	0.110428	0.0792714	20.0557		147	0.12322	0.106358	15.6346		180	0.013488	0.0765312	13.7756		384	0.0270408	0.0611811	23.4935		90	0.134173	-0.00528673	-0.475806		266	0.00779188	0.041065	10.9233		288	0.0520627	0.0559355	16.1094		300	0.0646457	0.104505	31.3516		364	0.0651679
OMOP_4187067	Disorder of coronary artery		115	0.0274899	0.0684087	7.867		252	0.221302	0.0290314	7.31591		171	0.189808	0.0565026	9.66194		199	0.0385845	0.0394366	7.84787		377	0.090843	0.0712507	26.8615		108	0.26259	0.188116	20.3165		263	0.0275769	0.0515901	13.5682		296	0.144516	0.0826054	24.4512		325	0.116563	0.124947	40.6079		326	0.165027
OMOP_4235703	Asthma management		121	0.00505545	0.0180371	2.18249		252	0.0899316	-0.0168103	-4.2362		174	0.104247	-0.00772643	-1.3444		195	0.01405	-0.0119999	-2.33998		403	0.0285243	0.0345828	13.9369		115	0.161113	0.0546949	6.28992		268	0.00734214	0.0131949	3.53623		327	0.0511778	0.00930216	3.0418		307	0.107067	0.0708515	21.7514		389	0.0726257
OMOP_4027342	Occasional drinker		103	0.00371747	-0.110826	-11.4151		252	0.0727373	-0.0902186	-22.7351		172	0.0708365	-0.0788258	-13.558		200	0.00931178	-0.0965268	-19.3054		408	0.0166271	-0.13951	-56.92		116	0.0560533	-0.160743	-18.6462		282	0.00507014	-0.100512	-28.3443		330	0.0370226	-0.131029	-43.2396		329	0.0353464	-0.107836	-35.4782		390	0.0583168
OMOP_4125348	Excision of papilloma		104	0.00827534	0.0467783	4.86494		251	0.0806391	0.0438549	11.0076		173	0.0773547	0.00805752	1.39395		193	0.0107385	0.0233639	4.50923		396	0.0312262	0.0576545	22.8312		108	0.140069	0.0259978	2.80776		275	0.00639458	0.0319403	8.78358		328	0.038625	0.0250614	8.22015		330	0.0389462	-0.0419781	-13.8528		381	0.0575412
OMOP_1189754	rofecoxib		97	0.00593912	0.142296	13.8028		250	0.10128	0.090656	22.664		182	0.137097	0.0784706	14.2817		226	0.0163721	0.130973	29.5999		419	0.0357076	0.155817	65.2874		88	0.181666	0.102339	9.00586		269	0.00723965	0.0696318	18.7309		332	0.0720545	0.104978	34.8528		334	0.0729187	0.136861	45.7116		389	0.0864495
OMOP_436962	Insomnia		113	0.00593792	0.0718675	8.12103		249	0.0934718	0.0496452	12.3617		153	0.0986861	0.0345766	5.29022		174	0.0112284	0.047768	8.31163		383	0.0241112	0.11469	43.9262		91	0.140742	0.223452	20.3341		258	0.00513444	0.0589715	15.2146		303	0.0473604	0.029065	8.80669		305	0.0577987	0.0852939	26.0146		359	0.0707851
OMOP_4171825	Increased body mass index		104	0.0069001	0.0273555	2.84498		249	0.105193	0.0201368	5.01407		157	0.0977821	0.0312107	4.90008		176	0.0164019	0.0369441	6.50217		381	0.0316173	0.00769134	2.9304		97	0.111111	0.0256423	2.4873		262	0.00885685	0.0432657	11.3356		302	0.0599235	0.0621327	18.7641		306	0.0473839	0.070357	21.5293		351	0.109675
OMOP_37392193	Serum creatine kinase level		99	0.0100312	0.045985	4.55251		249	0.11194	-0.0064859	-1.61499		157	0.126625	0.0355309	5.57835		190	0.0222328	0.0615758	11.6994		381	0.048572	0.0804719	30.6598		94	0.191958	0.124998	11.7498		256	0.0107791	0.0363536	9.30653		309	0.0761158	0.0584334	18.0559		316	0.0621842	0.0460308	14.5457		335	0.107814
OMOP_4194451	Uterine cervix visualized		97	0.00120366	-0.0810478	-7.86164		249	0.0389986	-0.0166379	-4.14282		160	0.0739837	0.0426912	6.8306		185	0.00481696	-0.0190151	-3.51778		393	0.0149976	0.00530957	2.08666		115	0.195103	0.0616254	7.08692		260	0.00264869	-0.0411589	-10.7013		317	0.0344742	0.000472832	0.149888		334	0.0244021	0.0330074	11.0245		384	0.0327381
OMOP_1316262	sildenafil		103	0.0162807	0.211203	21.7539		248	0.150091	0.130535	32.3728		181	0.124597	0.0667768	12.0866		210	0.0225734	0.177138	37.199		404	0.0517888	0.160038	64.6553		113	0.177212	0.0403744	4.5623		259	0.013737	0.135769	35.1641		313	0.0771971	0.15582	48.7717		326	0.0686571	0.0978003	31.8829		346	0.104887
OMOP_4012814	Blood test due		121	0.00873362	0.00420499	0.508804		248	0.0888771	0.00130816	0.324424		164	0.103287	0.0130266	2.13637		186	0.0140077	-0.0153925	-2.863		398	0.0349643	0.0335352	13.347		90	0.164481	0.0867866	7.8108		265	0.00799062	0.00753394	1.99649		301	0.0623099	0.0534526	16.0892		318	0.0492375	-0.0443425	-14.1009		367	0.0786399
OMOP_30753	Esophagitis		99	0.0103103	0.133276	13.1943		247	0.11733	0.0637106	15.7365		182	0.138153	0.06882	12.5252		210	0.0157646	0.087978	18.4754		402	0.0361726	0.0608775	24.4728		120	0.134133	0.106642	12.7971		263	0.00860602	0.044456	11.6919		324	0.074746	0.068497	22.193		331	0.0922205	0.174598	57.792		379	0.100385
OMOP_77644	Adhesive capsulitis of shoulder		110	0.00631054	0.0201484	2.21632		247	0.0888824	0.0257166	6.352		166	0.0975648	0.0232721	3.86318		196	0.0141364	0.0458582	8.98822		382	0.0333234	0.0654849	25.0152		89	0.140618	0.0803735	7.15324		252	0.00587544	0.0100953	2.54401		311	0.056306	0.0885678	27.5446		305	0.052782	-0.028349	-8.64645		365	0.0771952
OMOP_140641	Verruca vulgaris		91	0.00524266	0.0247492	2.25217		247	0.0685731	0.00424528	1.04858		160	0.07936	-0.0132306	-2.1169		199	0.00929675	0.00351395	0.699275		381	0.0219298	0.01632	6.21793		101	0.125058	0.0195627	1.97584		256	0.00509211	0.000631926	0.161773		309	0.0428901	-0.0182586	-5.64191		313	0.0382398	-0.0387219	-12.12		376	0.0578849
OMOP_4194582	Did not attend hospital appointment		117	0.00586592	-0.0262734	-3.07399		247	0.102568	-0.0222772	-5.50246		178	0.121996	0.059501	10.5912		202	0.0134529	-0.0486547	-9.82825		391	0.0318162	-0.0775284	-30.3136		97	0.170904	0.103257	10.0159		259	0.00740223	-0.00635601	-1.64621		332	0.062217	-0.00805717	-2.67498		325	0.0742289	0.0686608	22.3148		353	0.0939714
OMOP_37398072	Mycology microscopy, culture and sensitivities		95	0.0075266	-0.00511889	-0.486294		247	0.0720581	-0.0358239	-8.8485		148	0.0896226	-0.0416219	-6.16004		190	0.0114315	0.0173041	3.28777		380	0.0343201	0.0637235	24.2149		102	0.165827	0.0125314	1.2782		264	0.00700571	0.00425817	1.12416		302	0.0380772	0.0328398	9.91762		308	0.041403	-0.0969439	-29.8587		360	0.0621532
OMOP_133834	Atopic dermatitis		97	0.00463583	-0.0477173	-4.62858		247	0.0727516	-0.0522343	-12.9019		200	0.0794928	-0.00640513	-1.28103		228	0.00969472	-0.101474	-23.1362		424	0.0245953	-0.0627991	-26.6268		111	0.12527	0.059094	6.55943		251	0.0046344	-0.0179749	-4.51171		345	0.03445	-0.115565	-39.87		347	0.0452973	0.0712478	24.723		412	0.0550715
OMOP_4056546	Cervical smear - borderline changes		98	0.0010453	-0.180045	-17.6445		247	0.0414586	-0.0813404	-20.0911		177	0.063304	-0.0174506	-3.08875		208	0.00441552	-0.151764	-31.5669		412	0.0138808	-0.141658	-58.3633		130	0.127116	0.0202921	2.63797		267	0.00220674	-0.0975733	-26.0521		332	0.0265497	-0.0841664	-27.9432		340	0.0260014	-0.0874139	-29.7207		400	0.0329592
OMOP_4051557	Family history taken		109	0.00713795	0.0909924	9.91817		246	0.0704592	0.0683513	16.8144		170	0.0829016	0.0568691	9.66775		193	0.00879846	0.108078	20.859		399	0.029681	0.0856114	34.159		103	0.166113	0.0345818	3.56193		268	0.00562183	0.0567244	15.2021		328	0.045461	0.0886239	29.0686		329	0.0332175	0.0301317	9.91332		371	0.0509997
OMOP_1303425	tranexamic acid		103	0.000989936	-0.291392	-30.0133		246	0.0308479	-0.186194	-45.8037		161	0.0712256	0.0499604	8.04362		227	0.00280713	-0.162125	-36.8024		427	0.00942616	-0.149008	-63.6265		133	0.156162	0.0559186	7.43718		268	0.00198085	-0.177205	-47.4909		357	0.0227768	-0.0481091	-17.175		342	0.0192467	-0.143224	-48.9827		417	0.0454078
OMOP_37393316	Differential white cell count		93	0.00834752	0.00373488	0.347344		245	0.0866513	0.0441774	10.8235		167	0.110473	0.077328	12.9138		213	0.0118281	0.0239619	5.10389		405	0.0359175	0.0314924	12.7544		91	0.206358	0.164991	15.0142		258	0.00697266	0.00759813	1.96032		331	0.0587717	0.100595	33.2968		325	0.0523801	0.0687726	22.3511		364	0.0739125
OMOP_19086712	peppermint oil		106	0.00488003	-0.0352813	-3.73982		245	0.0716751	-0.0599665	-14.6918		170	0.0967454	0.0141635	2.4078		202	0.00793328	-0.0637486	-12.8772		399	0.0275607	-0.0569815	-22.7356		94	0.201714	0.0601681	5.6558		267	0.00508027	-0.0795268	-21.2337		315	0.0498842	-0.0281691	-8.87326		313	0.0541381	-0.0578728	-18.1142		381	0.0617126
OMOP_1118084	celecoxib		105	0.00676456	-0.0360534	-3.78561		244	0.0985823	-0.0221211	-5.39754		195	0.143394	-0.0087593	-1.70806		223	0.0187086	-0.0113904	-2.54007		414	0.037006	-0.0303748	-12.5751		87	0.180373	0.0369024	3.21051		250	0.00709454	-0.0626617	-15.6654		328	0.0757497	0.000126857	0.041609		333	0.0699062	0.0515611	17.1698		393	0.0860004
OMOP_140648	Onychomycosis due to dermatophyte		104	0.00618361	-0.0164854	-1.71448		244	0.0670258	-0.050496	-12.321		186	0.0738513	-0.0482181	-8.96857		218	0.00857824	-0.0462485	-10.0822		413	0.0278445	-0.0400081	-16.5233		121	0.0948564	-0.00202446	-0.24496		260	0.00444022	-0.0572799	-14.8928		342	0.0399289	-0.0200187	-6.84638		341	0.0346654	-0.101177	-34.5012		393	0.0573394
OMOP_45766058	Sterilization procedure		94	0.00123229	-0.269984	-25.3785		244	0.0348121	-0.255355	-62.3067		213	0.0559013	-0.14532	-30.9531		232	0.0056532	-0.287873	-66.7865		428	0.0108147	-0.314777	-134.724		159	0.0872956	-0.145294	-23.1017		257	0.00369914	-0.171728	-44.1341		349	0.0210909	-0.322224	-112.456		361	0.0251215	-0.229318	-82.7839		416	0.0415443
OMOP_4119985	Removal of suture from skin		102	0.00594106	-0.0102395	-1.04443		243	0.08643	0.00188769	0.458709		169	0.0880776	-0.0045155	-0.76312		194	0.0107232	-0.0472796	-9.17223		389	0.0302195	-0.0534805	-20.8039		97	0.140811	0.0460665	4.46845		256	0.00724552	-0.0233141	-5.9684		311	0.0403236	-0.000132808	-0.0413033		325	0.0450103	-0.00969637	-3.15132		371	0.0581265
OMOP_4085009	Refer for ultrasound investigation		99	0.00500192	0.068303	6.76199		243	0.0707982	-0.00999453	-2.42867		173	0.0961945	-0.0153142	-2.64935		214	0.0126899	0.0381189	8.15745		412	0.0297434	0.0638013	26.2861		121	0.198661	0.076704	9.28119		261	0.00499232	0.0227191	5.92968		335	0.0430775	0.0281834	9.44143		327	0.0483016	-0.0238612	-7.80262		389	0.0663951
OMOP_4299364	Rheumatoid factor		98	0.00410224	0.0855197	8.38093		242	0.0703026	0.0841056	20.3535		177	0.0987741	0.102932	18.219		193	0.0113708	0.115591	22.309		394	0.0274848	0.0499961	19.6985		88	0.252125	0.0298156	2.62378		255	0.00473186	0.0548774	13.9937		308	0.0544619	0.159064	48.9916		326	0.0569948	0.182569	59.5175		373	0.0745467
OMOP_4017020	Inhaler technique observed		108	0.00712119	0.0338919	3.66033		241	0.115471	0.0333199	8.0301		185	0.113691	0.0321633	5.95022		209	0.0166425	0.049467	10.3386		409	0.032129	0.0585068	23.9293		113	0.144225	-0.00776634	-0.877596		259	0.00856729	0.0402552	10.4261		338	0.0562227	0.0242811	8.20701		281	0.127415	0.159856	44.9197		367	0.0850704
OMOP_4067106	Miscarriage		89	0.000786164	-0.209367	-18.6336		241	0.040566	-0.133464	-32.1648		149	0.0700295	-0.0192165	-2.86326		180	0.00566751	-0.15907	-28.6326		377	0.014678	-0.0963445	-36.3219		105	0.1319	0.0681643	7.15725		257	0.0023596	-0.145109	-37.293		296	0.026641	-0.0488042	-14.446		311	0.0257388	-0.193418	-60.1531		369	0.0372409
OMOP_4237486	Contraception care education		108	0.000553403	-0.283717	-30.6414		241	0.0226895	-0.214232	-51.63		171	0.0565414	-0.0236907	-4.05111		204	0.00166095	-0.243975	-49.7708		407	0.006762	-0.229278	-93.316		123	0.123484	-0.00943135	-1.16006		252	0.00132876	-0.19167	-48.3008		341	0.0138982	-0.213038	-72.6459		341	0.0149171	-0.230018	-78.4361		390	0.025775
OMOP_4082383	Medication given		105	0.00716198	0.0656808	6.89648		240	0.107776	0.0587299	14.0952		168	0.0985115	0.0554906	9.32242		193	0.0124799	0.0655955	12.6599		385	0.0260805	0.0255187	9.82471		90	0.107489	0.0378007	3.40206		250	0.00783342	0.0599572	14.9893		302	0.0556946	0.0561813	16.9667		321	0.0538672	0.146874	47.1466		366	0.0806729
OMOP_998415	clobetasol		85	0.00746724	0.0324904	2.76169		239	0.0904385	0.0415783	9.93722		170	0.10448	0.0943235	16.035		208	0.0131458	0.114424	23.8002		382	0.0306815	0.104987	40.1052		95	0.185294	0.0138382	1.31463		251	0.0082292	0.0427618	10.7332		313	0.0585528	0.107715	33.7148		310	0.0556863	0.0815995	25.2958		351	0.0748884
OMOP_4241216	Oral contraception		102	0.000428266	-0.209642	-21.3835		239	0.0188464	-0.138085	-33.0024		210	0.0596898	-0.0399399	-8.38737		237	0.00128553	-0.22629	-53.6307		433	0.00600257	-0.197991	-85.7302		151	0.140912	0.0168064	2.53777		252	0.000999572	-0.139326	-35.1102		358	0.0147016	-0.162735	-58.2591		357	0.0123439	-0.235179	-83.9589		424	0.0227372
OMOP_4230636	Alkaline phosphatase measurement		96	0.00942588	-0.131882	-12.6607		238	0.0976027	-0.0521027	-12.4004		156	0.106004	-0.051767	-8.07565		187	0.0171969	-0.123411	-23.0779		382	0.0348432	-0.171697	-65.5882		95	0.201268	-0.136288	-12.9474		255	0.0102652	-0.0737226	-18.7993		306	0.0527753	-0.112552	-34.4408		317	0.0555556	-0.0843346	-26.7341		352	0.076779
OMOP_4085648	Seen in orthopedic clinic		98	0.00583115	-0.0825276	-8.08771		238	0.0800473	-0.0960411	-22.8578		163	0.100851	0.00329985	0.537876		188	0.0121053	-0.0826454	-15.5373		389	0.0296538	-0.0357245	-13.8968		87	0.16412	0.145788	12.6835		251	0.00625053	-0.0890299	-22.3465		295	0.0535574	-0.0749382	-22.1068		308	0.0563028	-0.0329092	-10.136		364	0.0701802
OMOP_4224004	Hiatal hernia		102	0.0091405	0.0813616	8.29889		237	0.104992	0.0648784	15.3762		165	0.132919	0.0622632	10.2734		192	0.0192336	0.0787459	15.1192		386	0.0361896	0.112005	43.2339		98	0.170213	0.124186	12.1702		253	0.00840584	0.0447177	11.3136		303	0.0675613	0.0972634	29.4708		316	0.0774008	0.113096	35.7385		364	0.0922245
OMOP_4086587	Elevated blood pressure		97	0.00738825	0.109646	10.6357		237	0.112321	0.0559553	13.2614		152	0.0915171	-0.0425705	-6.47072		177	0.0187712	0.0744534	13.1782		366	0.0260294	0.0206031	7.54072		87	0.0668909	-0.166362	-14.4735		249	0.00812558	0.062615	15.5911		291	0.0615686	0.0728396	21.1963		294	0.0477616	-0.0586808	-17.2521		331	0.103308
OMOP_4297516	Endoscopy of stomach		110	0.00809407	0.0593793	6.53173		237	0.107132	0.0457342	10.839		172	0.115773	0.0224224	3.85665		210	0.0145327	0.0152776	3.2083		402	0.029321	0.0304022	12.2217		113	0.131214	0.0251677	2.84396		250	0.0080842	0.0107785	2.69462		304	0.0564721	-0.0164054	-4.98725		328	0.0697164	0.0189164	6.20459		375	0.0762863
OMOP_939506	sodium bicarbonate		99	0.00727273	0.0842798	8.3437		237	0.112725	0.0263521	6.24545		170	0.113978	-0.000754858	-0.128326		200	0.0129835	0.052591	10.5182		382	0.0307083	0.0433868	16.5737		103	0.131066	-0.0468376	-4.82427		245	0.00767677	0.0755758	18.5161		295	0.0554612	-0.012987	-3.83117		311	0.058653	-0.0140141	-4.35838		347	0.0753776
OMOP_1503297	metformin		87	0.00845295	-0.090287	-7.85497		237	0.19421	-0.00262142	-0.621277		127	0.253971	0.0759636	9.64738		157	0.0337924	0.0253127	3.9741		349	0.0498615	-0.00514574	-1.79586		93	0.188444	0.0198045	1.84182		250	0.0181644	0.0529913	13.2478		240	0.157642	0.0574363	13.7847		271	0.0832644	-0.0200142	-5.42384		0	0
OMOP_4280726	Seasonal allergic rhinitis		114	0.00459202	-0.0895323	-10.2067		237	0.0568302	-0.0966379	-22.9032		185	0.0806109	-0.0198184	-3.66641		203	0.00848356	-0.0923957	-18.7563		392	0.0249462	-0.00142343	-0.557984		101	0.228154	0.182356	18.418		246	0.00564972	-0.0497743	-12.2445		321	0.0417578	-0.0682597	-21.9113		327	0.0333935	0.0305135	9.97791		376	0.0574198
OMOP_30234	Neck sprain		99	0.00633779	-0.0668795	-6.62107		237	0.0552988	-0.103424	-24.5114		165	0.0795056	-0.0415014	-6.84773		186	0.00927039	-0.0869585	-16.1743		376	0.0236983	-0.0177703	-6.68163		90	0.190398	0.146034	13.1431		247	0.00428229	-0.0597796	-14.7656		296	0.0413165	-0.0588628	-17.4234		302	0.0391918	-0.0706723	-21.343		367	0.0628489
OMOP_45766769	No family history of asthma		90	0.00574555	0.0984182	8.85763		236	0.0720729	0.105206	24.8287		137	0.0842187	0.0667586	9.14593		165	0.00987203	0.0636712	10.5058		348	0.0299871	0.0375362	13.0626		98	0.206199	0.122684	12.023		237	0.00519646	0.07888	18.6946		281	0.0375165	0.0963192	27.0657		274	0.0377638	0.155502	42.6077		336	0.063776
OMOP_79864	Hematuria syndrome		104	0.0111004	0.102136	10.6221		236	0.121165	0.0440901	10.4053		177	0.112799	0.0422582	7.47971		204	0.0185883	0.0738593	15.0673		397	0.0352113	0.0488152	19.3796		121	0.0937934	0.0213533	2.58375		255	0.0091607	0.0371028	9.4612		314	0.0827061	0.126537	39.7325		319	0.0691774	0.0535496	17.0823		366	0.0934807
OMOP_4148753	Letter encounter from patient		103	0.00601697	0.0242029	2.4929		235	0.0815965	0.0299457	7.03725		188	0.0865415	0.0139052	2.61417		222	0.0112704	0.0437395	9.71016		412	0.0256973	0.0348498	14.3581		104	0.109804	-0.0416174	-4.32821		250	0.00665943	0.0277656	6.94139		329	0.0460453	0.0251889	8.28713		334	0.0450509	0.0165837	5.53896		388	0.0660456
OMOP_4017026	Asthma not limiting activities		109	0.00513746	0.0442006	4.81787		235	0.0817488	0.019747	4.64055		175	0.0936252	0.0320315	5.60552		199	0.0135079	0.052966	10.5402		387	0.0267657	0.0609436	23.5852		108	0.124339	0.00428566	0.462852		251	0.0077767	0.0620624	15.5777		310	0.0430383	0.027906	8.65085		298	0.0942924	0.10965	32.6757		354	0.0724022
OMOP_1150836	terfenadine		97	0.00484178	-0.0209607	-2.03319		235	0.0578884	-0.0559165	-13.1404		152	0.0860072	-0.0147733	-2.24554		184	0.00935227	-0.000507386	-0.093359		382	0.0231627	0.0212384	8.11305		105	0.143202	-0.0267598	-2.80978		254	0.00467047	0.00116342	0.295509		289	0.0448878	-0.00935232	-2.70282		297	0.0392982	-0.0572455	-17.0019		362	0.0528124
OMOP_24660	Acute tonsillitis		104	0.00234481	-0.226443	-23.5501		235	0.0399556	-0.242815	-57.0615		162	0.0690856	-0.0979997	-15.876		189	0.006796	-0.218695	-41.3334		379	0.0178439	-0.216071	-81.8907		85	0.121395	0.0379686	3.22733		242	0.00308566	-0.15429	-37.3382		312	0.0278022	-0.182426	-56.9168		316	0.0269697	-0.186063	-58.7958		368	0.0545759
OMOP_4111938	Fibrous histiocytoma of skin		103	0.00397206	0.0456616	4.70315		234	0.0514786	0.0575681	13.4709		147	0.056032	0.0523942	7.70195		161	0.00630482	0.0612109	9.85496		362	0.0154058	0.0261979	9.48365		99	0.0644007	-0.0618931	-6.12741		249	0.00369762	0.0589516	14.6789		287	0.0237105	0.0408587	11.7264		297	0.0285675	0.0593368	17.623		358	0.0422673
OMOP_4314692	Reactive depression (situational)		107	0.00354267	0.0670887	7.17849		233	0.0828326	0.0472051	10.9988		202	0.0871696	0.0207169	4.18482		224	0.0102194	0.05005	11.2112		411	0.0178013	-0.00886843	-3.64493		107	0.0959442	-0.00440092	-0.470898		251	0.00558359	0.0418494	10.5042		339	0.039089	0.0639277	21.6715		342	0.0484722	0.0706432	24.16		389	0.0663219
OMOP_920293	nitrofurantoin		110	0.0042961	-0.0263436	-2.89779		232	0.0769358	0.0279181	6.477		160	0.107732	0.0427157	6.83452		181	0.0117589	-0.0138917	-2.5144		366	0.0302676	-0.0963453	-35.2624		86	0.174979	0.0229563	1.97424		252	0.00429681	-0.0416637	-10.4993		290	0.0577824	0.098582	28.5888		293	0.0521607	0.0122852	3.59955		338	0.0610593
OMOP_4138738	Vaginal hysterectomy		103	0.0020077	-0.0304958	-3.14107		232	0.0570425	-0.0154541	-3.58535		165	0.0910405	-0.0623977	-10.2956		187	0.00820908	0.0171714	3.21105		378	0.0241895	0.041401	15.6496		112	0.129396	0.0305942	3.42655		235	0.00401539	-0.074411	-17.4866		303	0.0495287	0.0058136	1.76152		303	0.0468165	0.00513343	1.55543		362	0.0584068
OMOP_37397961	Rheumatoid factor screening test		87	0.00421941	-0.0409065	-3.55887		232	0.0632244	-0.0174424	-4.04664		170	0.0956472	-0.0361694	-6.1488		194	0.00528541	-0.0487846	-9.46421		379	0.031746	-0.0967952	-36.6854		95	0.216926	-0.0809013	-7.68562		242	0.00632578	-0.0539886	-13.0652		313	0.040884	-0.0463105	-14.4952		306	0.0475419	-0.0334241	-10.2278		355	0.0817121
OMOP_36714983	Patient Health Questionnaire Nine Item score		96	0.00439648	-0.0738709	-7.0916		231	0.0869276	-0.109369	-25.2641		181	0.111176	-0.0443801	-8.0328		218	0.0113545	-0.101694	-22.1692		404	0.0249255	-0.079303	-32.0384		121	0.194512	0.116026	14.0391		245	0.00893333	-0.081798	-20.0405		322	0.0539674	-0.0864853	-27.8483		322	0.0600605	-0.00910778	-2.9327		363	0.0797776
OMOP_4102382	Hidradenoma		100	0.00377523	0.0782366	7.82366		230	0.0515239	0.0770928	17.7313		142	0.0552787	0.0262195	3.72317		156	0.00624728	0.0499397	7.79059		353	0.015008	-0.0225457	-7.95862		98	0.0583966	-0.114356	-11.2069		244	0.0036295	0.0512995	12.5171		278	0.0233412	0.000826472	0.229759		289	0.0286717	0.092797	26.8183		349	0.041173
OMOP_4112844	Blue nevus of skin		100	0.00376266	0.0831617	8.31617		230	0.0512079	0.0573545	13.1915		142	0.0550956	0.0141072	2.00322		157	0.00622647	0.0507807	7.97256		354	0.0149601	-0.000303922	-0.107588		98	0.0585859	-0.113124	-11.0862		244	0.00347272	0.0455129	11.1051		279	0.0234055	0.0128474	3.58443		290	0.0285756	0.0492449	14.281		350	0.0411808
OMOP_4121328	Syringoma		100	0.00376648	0.0488886	4.88886		230	0.0512598	0.0484856	11.1517		143	0.0554467	0.00201693	0.288421		157	0.00623279	0.0365322	5.73556		354	0.0148277	-0.0142422	-5.04175		98	0.0591407	-0.142934	-14.0075		244	0.00347625	0.0396068	9.66406		279	0.0232865	-0.0169446	-4.72754		290	0.0287507	0.0242655	7.03701		350	0.0412234
OMOP_4112341	Acute respiratory infections		90	0.00512025	0.00462308	0.416078		230	0.0807627	0.0209119	4.80975		150	0.095092	0.0264099	3.96149		176	0.0119584	0.0312152	5.49388		371	0.0289445	0.0401093	14.8806		71	0.174238	0.0949819	6.74372		235	0.00589239	0.0229724	5.39851		298	0.047306	0.0587141	17.4968		295	0.0518176	0.0465001	13.7175		339	0.0602051
OMOP_4076922	O/E - chest examination normal		99	0.00699169	-0.103785	-10.2747		230	0.083412	-0.0486454	-11.1885		168	0.0943742	0.0466447	7.83631		196	0.0119363	-0.0409368	-8.02361		380	0.0322086	0.000379702	0.144287		99	0.151343	0.120525	11.932		253	0.00774608	-0.0641322	-16.2254		301	0.0462654	0.0200281	6.02844		300	0.0578803	-0.079689	-23.9067		362	0.070638
OMOP_436659	Iron deficiency anemia		99	0.00501539	-0.125212	-12.3959		229	0.102152	-0.0214157	-4.90419		0	0	0	0		209	0.0118119	-0.0282704	-5.90851		388	0.0244997	-0.0639674	-24.8194		108	0.111994	-0.0748942	-8.08857		238	0.00729345	-0.0112533	-2.67828		316	0.0558189	-0.0179141	-5.66086		325	0.049268	-0.095681	-31.0963		370	0.0591272
OMOP_4113666	Menopausal flushing		106	0.00193833	-0.0792404	-8.39949		229	0.0539207	-0.0317893	-7.27974		154	0.0856643	-0.0199439	-3.07137		173	0.00635818	-0.0456628	-7.89966		356	0.0191455	-0.0154255	-5.49148		76	0.154511	0.118741	9.02429		241	0.00405644	-0.0554374	-13.3604		288	0.0400219	0.0342032	9.85052		293	0.0477301	0.0251108	7.35746		342	0.0585973
OMOP_4060575	On examination - right dorsalis pedis pulse present		78	0.00836905	-0.0535171	-4.17433		228	0.198941	0.00198222	0.451947		108	0.231839	0.042046	4.54097		144	0.0324169	0.0107426	1.54694		322	0.0545302	0.00138666	0.446506		90	0.203125	0.0123902	1.11512		229	0.0167176	-0.0210968	-4.83117		213	0.142625	0.0325473	6.93257		246	0.0773621	-0.0374941	-9.22355		0	0
OMOP_37398716	Fasting blood lipids		78	0.00587293	-0.0506859	-3.9535		228	0.101789	-0.0573921	-13.0854		151	0.0876305	-0.0833659	-12.5882		189	0.0131629	-0.0687066	-12.9855		357	0.0273401	-0.0665331	-23.7523		115	0.0977041	-0.0406682	-4.67684		235	0.00739555	-0.0612639	-14.397		280	0.0468613	-0.0525342	-14.7096		294	0.0440368	-0.180043	-52.9326		323	0.0819481
OMOP_1153428	fexofenadine		91	0.00412371	-0.115912	-10.548		228	0.0729734	-0.110027	-25.0861		152	0.0851635	-0.044983	-6.83742		176	0.00869693	-0.0961166	-16.9165		356	0.0267221	-0.0787703	-28.0422		95	0.155278	0.00694449	0.659727		235	0.00603651	-0.0795574	-18.696		284	0.0421148	-0.0985032	-27.9749		285	0.0494588	-0.0434977	-12.3969		337	0.0623251
OMOP_4117037	Bilateral vasectomy		90	0.00299202	-0.0288039	-2.59235		228	0.0423799	-0.224966	-51.2923		166	0.0400471	-0.310239	-51.4997		186	0.00748628	-0.23501	-43.7118		374	0.0173623	-0.155263	-58.0684		138	0.0792021	-0.0564625	-7.79183		239	0.00399334	-0.062434	-14.9217		293	0.0202748	-0.385857	-113.056		298	0.0191987	-0.343608	-102.395		356	0.046989
OMOP_37398706	GGT (gamma-glutamyl transferase) level		85	0.00731733	0.0532248	4.52411		227	0.111047	0.0514066	11.6693		151	0.101742	0.0647375	9.77536		185	0.0158982	0.0418327	7.73906		370	0.0305649	0.0443469	16.4084		92	0.118534	0.0364087	3.3496		249	0.00916079	0.0396524	9.87346		275	0.0542904	0.0290226	7.98123		285	0.0512793	0.0440771	12.562		321	0.0813172
OMOP_4254480	Education		88	0.00557547	0.0573222	5.04435		227	0.0713054	0.0121823	2.76537		162	0.0764168	-0.0379521	-6.14823		178	0.0122964	0.0150668	2.68189		358	0.0213518	-0.0390571	-13.9824		83	0.0694569	-0.149349	-12.3959		236	0.00570784	0.0285296	6.73299		276	0.0413587	-0.0197634	-5.45469		290	0.0466819	0.0371487	10.7731		332	0.0732575
OMOP_37397927	Large unstained cells		80	0.0038656	0.0224054	1.79243		227	0.0879121	0.00164777	0.374043		147	0.0930772	0.00162976	0.239574		189	0.0160571	-0.0147287	-2.78373		364	0.0381934	0.0421739	15.3513		102	0.211649	0.293197	29.9061		236	0.00862325	0.0483987	11.4221		288	0.0468217	0.0101941	2.93589		304	0.0485143	-0.0209445	-6.36712		341	0.0644854
OMOP_4061121	On examination - left dorsalis pedis pulse present		78	0.00833333	-0.0380693	-2.96941		226	0.199293	0.0118837	2.68573		107	0.231668	0.0413616	4.42569		142	0.0324675	0.00446841	0.634514		318	0.0554129	-0.00907253	-2.88506		88	0.203987	0.0226429	1.99258		228	0.0172701	-0.00828535	-1.88906		211	0.142925	0.0250219	5.27962		243	0.0776699	-0.0165374	-4.0186		0	0
OMOP_139900	Urticaria		85	0.00458136	-0.0458548	-3.89766		226	0.0677404	-0.0377579	-8.53328		172	0.0863248	-0.0160612	-2.76253		210	0.0107629	-0.0412904	-8.67098		386	0.0225755	-0.0357299	-13.7918		101	0.148687	0.0391924	3.95843		242	0.00474083	-0.0323289	-7.82359		308	0.0449	-0.0573443	-17.6621		301	0.0448459	0.0275441	8.29077		359	0.0589212
OMOP_4081762	Discharged from outpatients		106	0.00594389	0.0535064	5.67168		225	0.081434	0.0119075	2.67919		152	0.0914316	0.0199883	3.03823		179	0.0123957	0.0825133	14.7699		358	0.0345411	0.0537447	19.2406		79	0.185002	0.02372	1.87388		231	0.00546838	0.037303	8.617		299	0.0562159	0.0891388	26.6525		291	0.0520118	0.0519598	15.1203		335	0.0599696
OMOP_4201029	Statin prophylaxis		87	0.0180723	0.197121	17.1496		224	0.181079	0.209393	46.9041		167	0.161597	0.126925	21.1964		200	0.0313785	0.16786	33.572		370	0.0666667	0.158488	58.6406		113	0.216498	0.101704	11.4926		241	0.0178571	0.223592	53.8857		288	0.105874	0.159571	45.9565		298	0.095431	0.216484	64.5123		270	0.149686
OMOP_4151025	Mammography not attended		99	0.000660502	0.0906865	8.97797		224	0.0838838	0.204972	45.9138		159	0.081749	0.068018	10.8149		192	0.0103616	0.147457	28.3118		372	0.0235556	0.100915	37.5405		111	0.150034	-0.0746054	-8.2812		239	0.00242344	0.123233	29.4526		308	0.0451333	0.176999	54.5157		299	0.0476512	0.251074	75.071		364	0.0548794
OMOP_4141783	Ex-heavy cigarette smoker (20-39/day)		87	0.0126248	0.115291	10.0303		224	0.137387	0.109363	24.4974		140	0.121538	0.0448896	6.28455		161	0.0187075	0.111439	17.9417		337	0.046896	0.084216	28.3808		96	0.180208	0.00844443	0.810665		230	0.0109105	0.0899004	20.6771		270	0.0712867	0.102301	27.6211		265	0.0891581	0.134325	35.5962		303	0.0978769
OMOP_986417	polyethylene glycol 3350		89	0.00912803	0.0416707	3.70869		224	0.123383	0.0352038	7.88566		165	0.138399	0.070195	11.5822		198	0.0132754	0.036412	7.20958		374	0.0358013	0.0231606	8.66205		81	0.242254	0.0899119	7.28287		244	0.00767386	0.0260713	6.3614		296	0.0735143	0.0582193	17.2329		297	0.0728543	0.0262667	7.80122		340	0.0872063
OMOP_4064796	Recommend travel vaccinations		97	0.00550964	-0.17839	-17.3038		224	0.0654434	-0.145179	-32.5201		145	0.0689769	-0.0455274	-6.60147		170	0.00735294	-0.130955	-22.2623		354	0.0256569	-0.0786824	-27.8536		110	0.164776	0.0959947	10.5594		238	0.00366972	-0.165664	-39.4281		287	0.0401254	-0.0466313	-13.3832		282	0.0272277	-0.120637	-34.0196		336	0.0447377
OMOP_4167554	Advice given		102	0.00652675	-0.0912075	-9.30316		224	0.0837168	-0.147802	-33.1077		162	0.0886842	-0.0527157	-8.53994		170	0.0110299	-0.114652	-19.4909		351	0.0241758	-0.0704193	-24.7172		82	0.116492	0.0543002	4.45262		239	0.00652508	-0.0899324	-21.4938		277	0.0428268	-0.0884813	-24.5093		296	0.0473008	-0.168087	-49.7536		312	0.0667034
OMOP_4192287	Medication review without patient		93	0.00728812	0.0133301	1.2397		223	0.105424	0.0271572	6.05606		160	0.103853	0.0321319	5.1411		187	0.0151979	-0.0134382	-2.51294		365	0.0354661	-0.0216551	-7.90412		105	0.151143	-0.0199052	-2.09004		243	0.00764706	0.0243094	5.90718		293	0.0543398	0.0303532	8.89348		295	0.052961	0.00434003	1.28031		341	0.0722892
OMOP_4078131	Letter from consultant		108	0.00415249	-0.0402352	-4.3454		223	0.0754249	0.00199933	0.44585		161	0.0788918	-0.0411046	-6.61784		175	0.0108664	-0.0472143	-8.26251		352	0.0194586	-0.144119	-50.7297		93	0.0637656	-0.271476	-25.2473		235	0.00553729	-0.0524643	-12.3291		275	0.0385315	-0.083718	-23.0224		282	0.0433842	-0.0555546	-15.6664		334	0.0639759
OMOP_4058439	Last menstrual period -1st day		77	0.000908128	-0.231717	-17.8422		223	0.0292026	-0.13347	-29.7638		159	0.0606374	-0.0682175	-10.8466		201	0.00302801	-0.205019	-41.2088		377	0.010924	-0.167954	-63.3185		116	0.137769	-0.0226457	-2.6269		226	0.0028753	-0.165464	-37.3949		310	0.0224823	-0.164612	-51.0298		316	0.0181402	-0.143501	-45.3464		369	0.0273309
OMOP_4012970	Urine sample sent to Lab		89	0.00812519	0.067479	6.00563		222	0.109509	0.0327563	7.27189		145	0.123885	0.0312738	4.53469		175	0.0176471	0.028544	4.9952		351	0.0356381	-0.00237079	-0.832148		82	0.147211	0.00107467	0.0881232		243	0.00961972	0.0372589	9.0539		254	0.0759188	0.0359344	9.12734		275	0.053522	0.064452	17.7243		257	0.0915613
OMOP_4064389	Full consent for immunization		88	0.00633065	-0.0296168	-2.60628		222	0.0854576	-0.00443254	-0.984023		142	0.0949135	0.0140728	1.99834		174	0.0102215	-0.0275528	-4.79418		351	0.0316675	0.00897579	3.1505		118	0.165882	-0.00738073	-0.870926		232	0.00849927	-0.0104106	-2.41526		271	0.0400507	-0.0213255	-5.77922		279	0.0415423	-0.0873183	-24.3618		314	0.0651422
OMOP_378425	Blepharitis		98	0.00484932	0.00303723	0.297648		222	0.0818481	-0.0147984	-3.28525		159	0.0800818	0.00554444	0.881566		182	0.010928	-0.0246785	-4.49149		361	0.0266153	-0.00484891	-1.75046		101	0.153702	0.0535386	5.4074		223	0.00554017	-0.0392423	-8.75104		279	0.0495085	0.0128135	3.57496		287	0.0461755	-0.00818522	-2.34916		345	0.0567273
OMOP_4002650	Plantar fasciitis		99	0.00849899	0.0610163	6.04062		221	0.0812365	0.0581835	12.8585		179	0.10034	0.07984	14.2914		202	0.0125414	0.0935981	18.9068		380	0.0369721	0.12592	47.8498		91	0.177171	0.126037	11.4694		236	0.00647482	0.0612576	14.4568		308	0.052663	0.122352	37.6845		316	0.0465424	0.0536411	16.9506		343	0.0905831
OMOP_4038519	Dry cough		94	0.00494938	-0.00745263	-0.700547		221	0.0953237	0.0382914	8.46241		158	0.098256	0.00532112	0.840738		192	0.0112867	-0.00986421	-1.89393		362	0.0326559	-0.0227821	-8.24711		83	0.183952	-0.00848962	-0.704638		233	0.00832958	0.00776953	1.8103		298	0.0560924	0.00116027	0.345762		285	0.0724162	0.0352379	10.0428		335	0.0823988
OMOP_134460	Plantar fascial fibromatosis		99	0.00949991	0.0468846	4.64157		221	0.0846154	0.00116379	0.257198		180	0.105161	0.0418482	7.53268		203	0.0125583	0.0302547	6.1417		381	0.0418036	0.0895959	34.136		92	0.249064	0.22596	20.7883		236	0.00715948	-0.00630144	-1.48714		309	0.0600899	0.0473329	14.6259		317	0.0489459	0.0605964	19.2091		344	0.0945919
OMOP_4068278	Diagnostic endoscopic examination on colon		102	0.00836268	0.0657479	6.70628		219	0.0974074	0.0425921	9.32767		140	0.10588	0.0639188	8.94864		168	0.0135234	0.0720472	12.1039		352	0.0363501	0.110389	38.8569		88	0.131579	0.0680743	5.99054		241	0.00615475	0.00718084	1.73058		284	0.0546614	0.0583495	16.5713		299	0.0615616	0.00227133	0.679128		334	0.0685465
OMOP_4181705	Varicose veins of lower extremity without ulcer AND without inflammation		83	0.00485488	-0.090287	-7.49382		219	0.0807761	-0.0424804	-9.3032		146	0.0901458	0.00651383	0.951019		184	0.00950671	-0.0250211	-4.60388		362	0.0278484	0.0196548	7.11504		100	0.0827595	0.0162469	1.62469		243	0.00421941	-0.0730058	-17.7404		290	0.0450719	-0.0257241	-7.45998		290	0.0471517	-0.0565936	-16.4121		347	0.0530945
OMOP_4089037	Letter encounter to patient		107	0.0066357	0.0439792	4.70577		218	0.0930664	0.0524549	11.4352		165	0.102391	0.014381	2.37287		194	0.0154399	0.0529661	10.2754		377	0.0314228	0.0243605	9.18389		109	0.147318	-0.0761947	-8.30522		235	0.00929615	0.0603639	14.1855		283	0.0573497	0.0555619	15.724		305	0.0530973	0.0237128	7.23241		341	0.0736107
OMOP_4182562	Lower abdominal pain		94	0.00622269	0.00904874	0.850582		217	0.0799524	-0.0209096	-4.53738		169	0.104795	0.0435233	7.35545		196	0.010603	0.0064258	1.25946		378	0.0249167	0.0123063	4.65178		80	0.135011	0.118812	9.50493		229	0.00714191	-0.00939507	-2.15147		300	0.0595964	0.0184645	5.53935		309	0.068508	0.104642	32.3343		352	0.074105
OMOP_4012822	Full blood count normal		110	0.00617492	0.00403489	0.443838		217	0.0806506	-0.0217117	-4.71144		158	0.0991684	0.00199159	0.314671		185	0.0113675	0.00447846	0.828516		368	0.0264713	-0.0108932	-4.00871		91	0.144725	-0.0330716	-3.00952		237	0.00696473	-0.0152459	-3.61327		285	0.0513061	0.0308958	8.8053		293	0.0461925	-0.0702508	-20.5835		348	0.0635776
OMOP_44809199	Prothrombin time		83	0.00722656	0.0502006	4.16665		216	0.112303	0.0732675	15.8258		143	0.111621	0.0655497	9.37361		172	0.0159449	0.0671582	11.5512		328	0.0360762	0.0923419	30.2881		73	0.178937	0.0532677	3.88854		225	0.00937866	0.0404055	9.09124		273	0.0589569	0.0646555	17.6509		270	0.0634697	0.0681764	18.4076		322	0.0748585
OMOP_4338120	Altered bowel function		91	0.00740148	0.0480647	4.37389		216	0.0895552	0.0353844	7.64303		185	0.110919	0.0845632	15.6442		215	0.0141424	0.0723635	15.5581		386	0.0306092	0.0627028	24.2033		88	0.12426	0.091951	8.09169		241	0.0069	-0.0112259	-2.70545		317	0.0591923	0.077594	24.5973		322	0.0577551	0.119318	38.4205		370	0.0711496
OMOP_19111620	folic acid		87	0.00459736	0.00650155	0.565635		216	0.0906532	0.0337034	7.27994		116	0.131574	0.149828	17.38		160	0.0112994	0.0276638	4.42621		337	0.0217001	-0.0445437	-15.0112		94	0.134553	-0.0461782	-4.34075		227	0.00622868	0.0777423	17.6475		251	0.0464396	-0.00417414	-1.04771		272	0.0528701	0.110741	30.1216		308	0.0564273
OMOP_1137529	salmeterol		106	0.00785824	0.164876	17.4769		215	0.141824	0.166074	35.706		183	0.13095	0.113873	20.8387		202	0.0174652	0.144159	29.1201		372	0.0402065	0.111432	41.4528		105	0.17437	0.0568193	5.96602		225	0.0124731	0.165525	37.243		301	0.0636173	0.100077	30.1232		241	0.172336	0.509033	122.677		333	0.0962211
OMOP_4145310	Pelvis X-ray		83	0.0064135	0.0209925	1.74238		215	0.0967796	0.0449283	9.65958		144	0.118301	0.0286691	4.12835		178	0.0154055	0.0808631	14.3936		340	0.0352197	0.120451	40.9534		71	0.164175	0.137332	9.75057		221	0.0069175	0.01343	2.96803		268	0.06371	0.08302	22.2494		273	0.0628453	-0.0129183	-3.5267		318	0.0754649
OMOP_197925	Hemorrhage of rectum and anus		98	0.00714796	-0.013306	-1.30399		215	0.0954005	-0.00937936	-2.01656		155	0.116161	0.0273448	4.23844		183	0.0134608	-0.00339942	-0.622094		357	0.0275002	0.0148937	5.31704		89	0.111539	0.0305481	2.71878		226	0.0068254	-0.00745801	-1.68551		292	0.0629359	-0.00617511	-1.80313		290	0.0676278	0.0385621	11.183		342	0.0858506
OMOP_19037833	domperidone		97	0.00539392	0.105111	10.1958		214	0.106595	0.12594	26.9512		167	0.135935	0.117741	19.6627		202	0.0127911	0.132792	26.824		366	0.0333057	0.15579	57.0191		88	0.193464	0.0934666	8.22506		218	0.00653381	0.0818549	17.8444		290	0.0666326	0.126772	36.764		304	0.0656762	0.114273	34.7391		338	0.0793651
OMOP_4236759	Infantile eczema		87	0.00478142	0.0422821	3.67854		214	0.07799	-0.0353151	-7.55744		159	0.0924956	-0.0198695	-3.15926		180	0.0125485	0.00721987	1.29958		351	0.0292897	0.0911407	31.9904		91	0.199296	0.0837514	7.62138		216	0.00568828	0.0228462	4.93478		284	0.0416471	-0.00927282	-2.63348		288	0.0455501	-0.00324096	-0.933397		340	0.0579188
OMOP_4294382	Esophagogastroduodenoscopy		101	0.00758945	-0.0372495	-3.7622		214	0.109025	-0.0554708	-11.8707		132	0.112758	-0.0129663	-1.71155		163	0.0132151	-0.046612	-7.59775		334	0.0309694	-0.0378044	-12.6267		82	0.133988	-0.0192337	-1.57716		225	0.00957716	-0.0584637	-13.1543		251	0.0576488	-0.0706	-17.7206		262	0.0676104	-0.0790265	-20.7049		309	0.0796049
OMOP_37392196	Plasma urea level		89	0.0060241	-0.0432721	-3.85122		214	0.0954606	-0.0828254	-17.7246		138	0.121212	-0.0407118	-5.61823		164	0.015756	-0.0802337	-13.1583		329	0.0419366	-0.0738019	-24.2808		91	0.209891	0.0239083	2.17566		217	0.00634603	-0.0461678	-10.0184		256	0.0652255	-0.0957809	-24.5199		266	0.0539433	-0.050024	-13.3064		287	0.076641
OMOP_4216752	Drug therapy		86	0.00716846	0.0616693	5.30356		213	0.0917842	0.0825508	17.5833		150	0.0967197	0.0230364	3.45546		168	0.0132584	0.105873	17.7866		337	0.0280374	0.100078	33.7264		96	0.133904	-0.0669349	-6.42575		216	0.00694756	0.092322	19.9415		264	0.0532266	0.0409602	10.8135		277	0.0580542	0.0782334	21.6706		321	0.0743423
OMOP_4066760	Diagnostic fiberoptic endoscopic examination of colon and biopsy of lesion of colon		105	0.00931071	0.0358529	3.76455		213	0.111286	0.0472952	10.0739		137	0.129441	0.134724	18.4571		171	0.0157249	0.0583874	9.98424		344	0.0309831	0.0740472	25.4722		94	0.10566	0.0390366	3.66944		237	0.00743243	0.0136131	3.2263		285	0.0701269	0.061708	17.5868		292	0.0790159	0.0957133	27.9483		330	0.0928008
OMOP_4088542	Seen in general surgery clinic		99	0.00702308	0.0173718	1.71981		213	0.0884412	0.0164507	3.504		137	0.097702	0.0200329	2.74451		163	0.0130429	-0.0107934	-1.75933		347	0.0254814	0.00392524	1.36206		76	0.148856	0.0396376	3.01246		230	0.00714796	0.0113974	2.62139		269	0.0499409	0.019945	5.3652		276	0.0581242	0.0676944	18.6837		325	0.0656912
OMOP_1308216	lisinopril		83	0.0106581	0.0205259	1.70365		212	0.137156	0.0610921	12.9515		168	0.133698	0.0426807	7.17035		191	0.0259125	0.0959936	18.3348		357	0.0531739	0.0610778	21.8048		113	0.144371	-0.08491	-9.59484		227	0.0120094	0.087622	19.8902		276	0.106312	0.138847	38.3217		299	0.0628492	0.0358908	10.7314		309	0.129008
OMOP_19036946	benzyl benzoate		78	0.00544781	0.0518879	4.04726		212	0.0876659	0.0380225	8.06077		141	0.113609	0.0311971	4.3988		168	0.0126693	0.0737563	12.3911		337	0.0345362	0.0609213	20.5305		79	0.209896	0.0144703	1.14316		228	0.00653026	0.0395974	9.0282		268	0.0566811	0.0392967	10.5315		275	0.0641484	0.0273624	7.52467		320	0.0877111
OMOP_37394375	Aspartate aminotransferase level		92	0.00580067	0.0210855	1.93986		212	0.101281	0.00726312	1.53978		140	0.0908836	-0.0148751	-2.08251		173	0.0126928	0.0031227	0.540228		341	0.0250044	0.0135395	4.61696		92	0.0892646	-0.0282771	-2.60149		238	0.00843956	0.0184771	4.39755		272	0.0461134	-0.00550226	-1.49662		289	0.0455154	-0.0218927	-6.327		317	0.0771555
OMOP_939259	budesonide		99	0.00628684	0.0126272	1.25009		212	0.0946769	-0.0079221	-1.67948		139	0.103265	-0.0268686	-3.73473		163	0.0139874	-0.0141588	-2.30789		343	0.0294938	-0.00235918	-0.809197		91	0.146239	0.011052	1.00574		228	0.00806452	-0.0094513	-2.1549		265	0.0559284	-0.039901	-10.5738		253	0.0834735	0.23804	60.224		322	0.0727158
OMOP_1398937	clonidine		86	0.00194259	-0.0499331	-4.29424		212	0.0656162	-0.032396	-6.86796		151	0.0934557	-0.0245264	-3.70349		178	0.00907716	-0.0209881	-3.73589		343	0.0234987	-0.0149799	-5.13811		87	0.163994	0.103165	8.97539		226	0.00345349	-0.0876622	-19.8116		280	0.0570658	0.018234	5.10551		281	0.053536	0.0268077	7.53297		334	0.0608047
OMOP_4080078	Referred to rheumatologist		84	0.00416733	-0.00670847	-0.563511		212	0.0848407	-0.0390314	-8.27466		171	0.115583	0.0433154	7.40693		198	0.0149398	0.00998862	1.97775		367	0.0269131	-0.0422762	-15.5154		87	0.178731	-0.0244697	-2.12886		224	0.00592759	-0.0439249	-9.83919		292	0.0561609	0.00368217	1.07519		313	0.0591512	0.0289596	9.06434		344	0.0662331
OMOP_45969039	Spacer/holding chamber device		107	0.00825243	0.138206	14.7881		211	0.126717	0.1651	34.8362		158	0.130745	0.129815	20.5107		184	0.0180049	0.170376	31.3491		350	0.0406986	0.168287	58.9003		87	0.223708	0.0307798	2.67784		227	0.0100307	0.15865	36.0136		285	0.0645436	0.155557	44.3337		241	0.140485	0.303665	73.1833		323	0.0953558
OMOP_37393262	Urine examination		90	0.00530772	0.101741	9.15665		211	0.0813234	0.126013	26.5888		144	0.0990893	0.105804	15.2358		168	0.0135512	0.146269	24.5733		337	0.0279729	0.0968514	32.6389		89	0.120193	0.0456369	4.06168		223	0.0065723	0.101689	22.6766		260	0.0528733	0.129042	33.5509		266	0.0483333	0.1444	38.4104		308	0.0773678
OMOP_4306239	International normalized ratio		85	0.00931459	0.113183	9.62057		211	0.145636	0.122124	25.7682		152	0.132904	0.0646758	9.83072		185	0.0206872	0.194865	36.0501		291	0.0538798	0.215925	62.8343		88	0.157131	-0.0354119	-3.11625		222	0.0133756	0.147606	32.7685		273	0.0786158	0.0803762	21.9427		271	0.0704533	0.0858619	23.2686		333	0.0877227
OMOP_37393267	Urine microscopy		89	0.00629483	0.0206227	1.83542		211	0.0904574	-0.001651	-0.348362		142	0.100064	0.00793967	1.12743		177	0.0136224	-0.0228347	-4.04174		341	0.0281231	-0.0349203	-11.9078		74	0.174905	0.0679183	5.02595		225	0.00716584	0.00805819	1.81309		282	0.0534841	0.00620437	1.74963		275	0.0537506	-0.0201345	-5.537		328	0.0677885
OMOP_4047556	Diabetic retinopathy screening		82	0.00840967	-0.0204625	-1.67792		211	0.203237	-0.0170308	-3.59351		130	0.218368	0.0129416	1.6824		155	0.0332075	0.00515248	0.798634		331	0.0491099	-0.00997224	-3.30081		91	0.158384	0.00929289	0.845653		226	0.0165116	-0.01686	-3.81035		224	0.141836	-0.016205	-3.62992		257	0.0772586	-0.0319249	-8.20471		0	0
OMOP_4145798	Ex-light cigarette smoker (1-9/day)		78	0.00628832	0.00299403	0.233535		211	0.0791706	-0.0362677	-7.65249		147	0.0869785	-0.053301	-7.83525		172	0.0115069	0.00628263	1.08061		340	0.0353148	0.0858587	29.192		92	0.166199	0.0693343	6.37876		229	0.0056586	-0.00480482	-1.1003		272	0.0478445	0.0147959	4.02449		278	0.0418605	-0.104209	-28.97		329	0.061691
OMOP_37398642	Urine blood test		79	0.00913706	-0.0308073	-2.43377		211	0.0881459	-0.0612267	-12.9188		128	0.101489	-0.00770584	-0.986347		166	0.0134757	-0.0365888	-6.07373		326	0.038323	0.00695258	2.26654		76	0.194655	0.0409124	3.10934		222	0.00685279	-0.0317832	-7.05587		263	0.0573573	-0.0377424	-9.92625		261	0.0471625	-0.0998162	-26.052		290	0.0705582
OMOP_4266367	Influenza		87	0.00560486	-0.0251493	-2.18799		211	0.0695395	-0.0620965	-13.1024		158	0.0797259	-0.0590532	-9.33041		190	0.00982226	-0.068703	-13.0536		353	0.0235294	-0.0663818	-23.4328		77	0.109771	-0.0604157	-4.65201		209	0.00404795	-0.0519958	-10.8671		283	0.03977	-0.0882973	-24.9881		277	0.0466297	-0.115988	-32.1285		337	0.0607744
OMOP_19095164	cholecalciferol		90	0.00376971	0.0566615	5.09954		210	0.108696	0.0914099	19.1961		126	0.128763	0.120352	15.1644		156	0.0142636	0.132868	20.7274		324	0.029703	0.13868	44.9324		70	0.165046	0.0283193	1.98235		225	0.00754329	0.0647204	14.5621		247	0.0562141	0.0926436	22.883		258	0.0694224	0.121259	31.2848		310	0.0630007
OMOP_4060051	Productive cough -green sputum		89	0.0106772	0.078287	6.96754		210	0.107861	0.0700379	14.708		119	0.108198	0.031161	3.70816		141	0.014661	0.0178082	2.51096		300	0.0334884	-0.026068	-7.8204		57	0.183304	0.0511335	2.91461		209	0.0076266	0.0473097	9.88773		228	0.0491029	0.0143456	3.27079		233	0.0891057	0.174428	40.6417		276	0.0763158
OMOP_4024561	Pain in lower limb		96	0.00542124	-0.0302672	-2.90565		210	0.0882042	0.0491245	10.3161		156	0.0935815	0.0761228	11.8752		171	0.0126187	0.0629978	10.7726		341	0.0242956	0.061253	20.8873		64	0.0832522	0.0691218	4.4238		227	0.00791672	0.0212893	4.83268		273	0.0515628	0.0633027	17.2816		276	0.0578229	0.062429	17.2304		315	0.0789682
OMOP_4064388	Spirometry screening		98	0.0125786	0.052648	5.1595		210	0.169227	0.00361453	0.759051		144	0.138556	-0.00471012	-0.678257		163	0.0193562	0.000180106	0.0293572		338	0.0468508	0.004271	1.4436		73	0.230712	0.0946374	6.90853		227	0.0116883	-0.00771096	-1.75039		260	0.0694222	0.0342489	8.90471		204	0.161811	0.124969	25.4936		304	0.0988386
OMOP_74052	Labyrinthitis		95	0.00562997	-0.044935	-4.26883		210	0.0671584	-0.0654654	-13.7477		125	0.0814489	-0.0251267	-3.14084		135	0.0130426	-0.0125325	-1.69189		309	0.0278431	0.0193989	5.99426		63	0.143582	0.0659171	4.15278		211	0.00582751	-0.0476467	-10.0534		246	0.0447881	0.0133563	3.28565		250	0.0347414	-0.117227	-29.3067		291	0.0610453
OMOP_321318	Angina pectoris		87	0.0224481	0.159409	13.8686		209	0.219043	0.0883142	18.4577		161	0.19293	0.107783	17.3531		186	0.0397133	0.145313	27.0282		342	0.0665783	0.117833	40.2988		109	0.132187	0.0690568	7.52719		226	0.0236816	0.11685	26.4081		283	0.150095	0.150503	42.5923		294	0.129163	0.109393	32.1614		298	0.172717
OMOP_4170770	Epidermoid cyst		89	0.00585794	0.0301988	2.68769		209	0.0897999	0.0192946	4.03258		145	0.0873486	-0.0227599	-3.30019		166	0.0119892	-0.0201393	-3.34312		331	0.0272861	-0.0277264	-9.17745		80	0.124422	0.0173349	1.38679		212	0.00732959	0.00228914	0.485297		266	0.0446451	-0.0139505	-3.71083		277	0.0579314	0.0791749	21.9314		318	0.0608297
OMOP_136773	Rosacea		85	0.00394571	0.00700644	0.595548		209	0.0643432	-0.0576329	-12.0453		156	0.0706439	-0.0263888	-4.11665		173	0.00821615	-0.0881266	-15.2459		350	0.0242308	-0.004945	-1.73075		99	0.127518	0.105505	10.445		221	0.00315408	-0.0642748	-14.2047		277	0.0358007	-0.0565482	-15.6639		290	0.0290921	-0.140151	-40.6439		338	0.0494253
OMOP_44791495	Cervical smear repeat at 36 months		78	0.000470146	-0.101968	-7.95353		209	0.0352609	-0.0714641	-14.936		145	0.0839493	-0.0153974	-2.23263		183	0.00517404	-0.103675	-18.9725		345	0.0161137	-0.0310743	-10.7206		98	0.179195	0.144871	14.1974		226	0	-0.0351947	-7.954		284	0.0264423	-0.111574	-31.6871		290	0.0247501	-0.0219822	-6.37484		337	0.0340467
OMOP_141095	Acne		85	0.00269687	-0.336876	-28.6345		209	0.0381158	-0.333586	-69.7195		146	0.0656605	-0.115217	-16.8217		172	0.0046771	-0.362694	-62.3834		337	0.0150417	-0.271	-91.3271		88	0.133148	0.101074	8.89449		228	0.00323683	-0.222656	-50.7657		277	0.0217352	-0.299007	-82.8249		278	0.0237663	-0.375425	-104.368		331	0.0349741
OMOP_19087317	lanolin		75	0.00993377	0.0627416	4.70562		208	0.14316	0.0418509	8.70499		123	0.163156	0.0434251	5.34129		150	0.0213169	0.0514133	7.71199		316	0.0463719	0.015502	4.89862		78	0.236402	0.0636229	4.96259		214	0.0113422	0.0652593	13.9655		239	0.0927757	0.0823167	19.6737		237	0.0925241	0.0996909	23.6267		262	0.108665
OMOP_4145808	Diarrhea symptom		89	0.00583508	0.0429155	3.81948		208	0.0831409	0.0378666	7.87625		135	0.0977783	0.0628811	8.48895		170	0.012682	0.0593916	10.0966		341	0.0239314	0.0591516	20.1707		69	0.11651	0.0229326	1.58235		223	0.00649565	0.0713971	15.9215		268	0.0500624	0.0684558	18.3462		278	0.0569188	0.058732	16.3275		322	0.0742568
OMOP_37395028	Urine microscopy: pus cells		88	0.00709364	0.0312413	2.74923		207	0.092261	0.0389218	8.05681		136	0.110902	0.0187697	2.55268		172	0.0127776	0.0138714	2.38588		333	0.0307423	0.0244989	8.15814		88	0.2011	0.0828374	7.28969		224	0.00597287	0.00523636	1.17294		264	0.0605996	0.0322824	8.52256		272	0.050646	0.0374943	10.1985		314	0.0676141
OMOP_4060857	On examination - right posterior tibial pulse present		76	0.00737218	-0.0206579	-1.57		207	0.200332	0.0109013	2.25657		96	0.238506	0.0258411	2.48075		124	0.0320881	0.0135542	1.68072		289	0.0539946	-0.0133473	-3.85738		78	0.201974	0.0567182	4.42402		206	0.0171103	0.00375365	0.773252		191	0.144829	0.0340131	6.4965		223	0.0821006	-0.00658411	-1.46826		0	0
OMOP_44803027	Self-referral to accident and emergency department		89	0.00629921	0.0204765	1.82241		207	0.0905278	0.00997312	2.06444		125	0.0875	-0.0129617	-1.62022		148	0.0113935	-0.0536836	-7.94518		313	0.0242693	-0.0773075	-24.1972		84	0.121028	0.0149754	1.25793		224	0.00682534	-0.0339665	-7.6085		246	0.0375384	-0.0770759	-18.9607		247	0.0530846	0.0471742	11.652		304	0.0734182
OMOP_4283893	Sinusitis		91	0.00396197	-0.0339352	-3.0881		207	0.0622772	-0.0648766	-13.4295		135	0.0755673	-0.0599646	-8.09522		169	0.00793179	-0.0337945	-5.71127		340	0.0215612	-0.0289436	-9.84081		73	0.0981308	-0.026972	-1.96895		223	0.00406021	-0.0564129	-12.5801		265	0.0362437	-0.0703739	-18.6491		270	0.0410849	-0.00844644	-2.28054		325	0.0553547
OMOP_4141690	Referral to podiatry service		80	0.00657063	-0.0659743	-5.27794		206	0.101186	-0.0242218	-4.98968		116	0.119485	0.053371	6.19104		151	0.0134075	0.0343638	5.18894		313	0.0370844	0.0823486	25.7751		70	0.209809	0.163882	11.4717		216	0.00681302	-0.0564832	-12.2004		238	0.0700722	0.0815193	19.4016		244	0.0542575	-0.0069743	-1.70173		235	0.0858915
OMOP_4014005	Rubella antibody present - immune		80	0.000421852	-0.161442	-12.9153		206	0.0261548	-0.160381	-33.0385		114	0.0597409	-0.0721112	-8.22067		139	0.00295359	-0.206249	-28.6685		310	0.00825222	-0.140972	-43.7014		90	0.146772	0.0819854	7.37869		216	0.00253325	-0.133836	-28.9085		249	0.0160188	-0.160829	-40.0464		249	0.0146155	-0.132078	-32.8875		304	0.0250216
OMOP_4061120	On examination - left posterior tibial pulse present		75	0.00790798	0.0317795	2.38346		205	0.200622	0.0353394	7.24458		96	0.237957	0.0314913	3.02317		124	0.0318533	0.0366907	4.54964		287	0.0541605	0.0161527	4.63582		78	0.203739	0.0468192	3.6519		204	0.0169978	0.0206296	4.20845		189	0.144493	0.0484691	9.16066		222	0.0819265	0.0227085	5.04129		0	0
OMOP_4271549	Peak flow meter standard range		85	0.005474	-0.0398228	-3.38494		205	0.0894855	-0.0509543	-10.4456		135	0.10859	-0.0180541	-2.4373		153	0.0157068	0.00799643	1.22345		320	0.0386169	0.0418222	13.3831		79	0.20628	0.0313598	2.47742		218	0.00845982	-0.0217727	-4.74646		254	0.0568388	-0.00919257	-2.33491		240	0.101051	0.10549	25.3175		294	0.0780709
OMOP_44791548	FP/RF new registration check sent to Family Practitioner Committee		77	0.00528338	-0.0929747	-7.15905		205	0.0669707	-0.0860006	-17.6301		125	0.0794668	-0.0789378	-9.86723		151	0.00673239	-0.0847172	-12.7923		310	0.0264178	-0.0571306	-17.7105		88	0.150092	-0.0603693	-5.31249		207	0.00504444	-0.0518612	-10.7353		247	0.0342956	-0.0582577	-14.3897		249	0.0329831	-0.179847	-44.7819		300	0.0506901
OMOP_1703653	itraconazole		82	0.00496792	-0.0718681	-5.89319		205	0.0616339	-0.0925307	-18.9688		139	0.0798291	-0.0786318	-10.9298		161	0.00870286	-0.117816	-18.9684		329	0.0256037	-0.0653769	-21.509		85	0.155784	0.00468101	0.397886		221	0.00413907	-0.0668262	-14.7686		254	0.0373612	-0.147141	-37.3738		265	0.0423782	-0.137022	-36.3108		302	0.0492804
OMOP_4148275	Salicylate prophylaxis		91	0.0204765	0.0541493	4.92759		204	0.18591	0.0203145	4.14415		159	0.169319	0.0271068	4.30998		176	0.0318686	0.0719588	12.6647		331	0.0703642	0.125619	41.5799		102	0.191154	0.0477788	4.87344		218	0.0209032	0.0697017	15.195		261	0.118735	0.0312023	8.1438		283	0.0997122	0.00866421	2.45197		272	0.154637
OMOP_4308802	Cervical spondylosis		88	0.00828976	0.0954538	8.39993		203	0.108408	0.0385682	7.82934		162	0.116918	0.0423192	6.85571		182	0.0189331	0.0776215	14.1271		337	0.0340294	0.0743854	25.0679		73	0.158794	0.215459	15.7285		214	0.00816222	-0.00294091	-0.629355		290	0.0707684	0.106563	30.9031		289	0.073622	0.130022	37.5764		326	0.0854141
OMOP_937725	bismuth subgallate		73	0.00456621	-0.0534793	-3.90399		203	0.0794846	-0.0593001	-12.0379		145	0.109409	-0.00579741	-0.840625		175	0.0123359	-0.0725723	-12.7001		337	0.0306081	-0.0579655	-19.5344		82	0.220428	0.0846876	6.94439		218	0.00614957	-0.064226	-14.0013		269	0.0548059	-0.0416053	-11.1918		267	0.0559626	-0.0453322	-12.1037		323	0.0849198
OMOP_4052030	Moderate cigarette smoker (10-19 cigs/day)		72	0.0156422	0.256807	18.4901		202	0.15372	0.192206	38.8256		135	0.100402	0.061018	8.23743		148	0.015083	0.0668384	9.89208		316	0.0221885	-0.05549	-17.5348		88	0.127377	0.0301582	2.65392		213	0.0104081	0.165608	35.2745		247	0.0513723	0.0470167	11.6131		239	0.141877	0.41554	99.314		299	0.080532
OMOP_4056965	Drug compliance good		106	0.0102069	0.0770512	8.16743		202	0.116221	0.0808353	16.3287		146	0.124586	0.0671586	9.80516		161	0.0166389	0.0783266	12.6106		321	0.0349929	0.114502	36.7552		96	0.213385	0.127971	12.2852		208	0.0107735	0.0597152	12.4208		265	0.068534	0.0495143	13.1213		256	0.0780245	0.14987	38.3667		294	0.0884204
OMOP_19049024	potassium		77	0.00988811	0.0416464	3.20677		202	0.117632	0.0590212	11.9223		144	0.141932	0.065381	9.41486		171	0.0135948	0.0474284	8.11025		332	0.0337731	0.0493238	16.3755		73	0.247774	0.0985311	7.19277		222	0.00805823	0.0363298	8.06521		258	0.073313	0.0502304	12.9594		262	0.0736643	0.0434227	11.3768		295	0.0891738
OMOP_4166080	Decompression of median nerve		76	0.00551384	0.00629577	0.478479		202	0.096226	0.0369704	7.46802		144	0.12378	0.0875746	12.6107		176	0.0162334	0.107087	18.8473		330	0.0290265	0.0608066	20.0662		85	0.141245	0.0455078	3.86817		216	0.00703647	0.0314923	6.80234		261	0.0714458	0.124605	32.522		271	0.0674171	0.0918938	24.9032		293	0.108379
OMOP_19019620	benzydamine		99	0.00639907	0.0213221	2.11089		202	0.099031	0.0255096	5.15294		133	0.114046	0.0246282	3.27555		144	0.0132141	0.00175433	0.252624		315	0.0289427	-0.0308672	-9.72316		80	0.178606	0.0661727	5.29382		213	0.00620757	0.00621021	1.32277		245	0.0593959	0.0121403	2.97438		254	0.0695166	0.0900649	22.8765		302	0.0778177
OMOP_197684	Dysuria		95	0.00540387	0.00934098	0.887393		202	0.0772727	-0.00956324	-1.93177		152	0.0989487	-0.00892681	-1.35688		175	0.0112504	-0.034387	-6.01772		338	0.0257917	-0.0172704	-5.8374		69	0.142181	0.0386983	2.67018		217	0.004265	0.0151781	3.29364		270	0.0528096	0.0104045	2.80921		265	0.0533854	-0.0106599	-2.82488		310	0.0669184
OMOP_73819	Pain of breast		92	0.00195759	-0.050989	-4.69099		201	0.0420812	-0.00643611	-1.29366		143	0.0799419	0.0277004	3.96116		167	0.00473469	-0.00755065	-1.26096		333	0.0155483	0.0187119	6.23107		55	0.145064	0.124767	6.86216		211	0.00195822	-0.0480163	-10.1314		273	0.0323873	0.0277291	7.57004		270	0.0323539	0.0473151	12.7751		318	0.0443059
OMOP_197607	Excessive and frequent menstruation		90	0.000904977	-0.206249	-18.5624		201	0.0365343	-0.145351	-29.2155		116	0.0754767	-0.0129007	-1.49648		147	0.00418979	-0.136315	-20.0383		312	0.00940297	-0.152298	-47.517		100	0.099416	0.0324301	3.24301		216	0.00237583	-0.137278	-29.6521		261	0.0273268	-0.0855609	-22.3314		256	0.0287409	-0.103316	-26.4489		297	0.0576676
OMOP_4091509	Esophageal reflux finding		89	0.00448907	0.044103	3.92517		200	0.0900614	0.0100122	2.00245		162	0.111083	0.0165761	2.68533		191	0.0117132	0.0113457	2.16704		344	0.0291482	0.0195382	6.72114		99	0.164104	0.113445	11.231		211	0.00815121	0.0113206	2.38864		281	0.0572411	0.0345806	9.71714		290	0.0603167	0.00628879	1.82375		335	0.0826114
OMOP_44783954	Acid reflux		89	0.00414036	-0.00964967	-0.858821		200	0.0906929	-0.0171836	-3.43673		160	0.10926	0.0156938	2.51101		190	0.0113978	-0.00938624	-1.78339		342	0.0274788	-0.00382075	-1.3067		99	0.138587	0.0808835	8.00747		211	0.00765808	-0.0308338	-6.50593		279	0.0537531	0.0177649	4.95642		288	0.0591347	-0.0382305	-11.0104		333	0.0823658
OMOP_4171594	Family history of cancer		74	0.00780755	0.000893761	0.0661383		200	0.081822	-0.0485075	-9.7015		151	0.0774222	-0.014534	-2.19463		181	0.00739489	-0.0420367	-7.60864		338	0.0270501	-0.0114931	-3.88466		105	0.136175	0.141749	14.8837		212	0.00654008	-0.0611199	-12.9574		282	0.0450314	-0.00734977	-2.07263		281	0.0486498	0.0258748	7.27082		326	0.0556286
OMOP_379019	Conjunctivitis		84	0.0046436	-0.129166	-10.85		199	0.0706578	-0.0708992	-14.1089		140	0.0782405	-0.0198606	-2.78048		161	0.00941423	-0.0999263	-16.0881		316	0.0186676	-0.0881227	-27.8468		68	0.0810895	-0.048879	-3.32377		208	0.00452699	-0.0721893	-15.0154		251	0.0369622	-0.0898108	-22.5425		249	0.0406792	-0.153028	-38.1039		301	0.0603144
OMOP_4296594	Diagnostic laparoscopy		75	0.00117716	-0.142081	-10.6561		199	0.039308	-0.116183	-23.1204		132	0.0736761	-0.000818769	-0.108078		163	0.00518501	-0.0925511	-15.0858		319	0.0110901	-0.130049	-41.4856		81	0.117124	0.0401469	3.2519		210	0.00211889	-0.116047	-24.3699		258	0.0300644	-0.082849	-21.375		255	0.0363009	-0.00499869	-1.27467		303	0.046892
OMOP_4086442	Patient registration		90	0.00372247	-0.0997535	-8.97781		199	0.0723066	-0.152398	-30.3272		153	0.0635248	-0.165504	-25.3221		170	0.00735142	-0.155505	-26.4358		335	0.0184702	-0.140202	-46.9677		109	0.111647	-0.0900038	-9.81041		217	0.00527077	-0.0998807	-21.6741		275	0.0314604	-0.202818	-55.7751		280	0.0300389	-0.180534	-50.5494		325	0.05376
OMOP_4087381	Sigmoidoscopy		92	0.00587314	0.116293	10.6989		198	0.0912823	0.0647989	12.8302		168	0.102982	0.0732335	12.3032		194	0.0156863	0.127028	24.6434		349	0.0285431	0.162061	56.5592		91	0.137951	0.111458	10.1426		216	0.00684797	0.0726235	15.6867		296	0.0536723	0.103897	30.7535		295	0.0562337	0.0275653	8.13175		334	0.0675453
OMOP_4092281	Ex-cigarette smoker		84	0.00849421	0.105275	8.84309		198	0.0944852	-0.0172966	-3.42473		150	0.106557	0.029099	4.36485		167	0.0131783	0.0550987	9.20148		312	0.0401417	0.122502	38.2205		94	0.232528	0.219004	20.5863		210	0.00850406	-0.00503521	-1.05739		257	0.0579651	0.0558363	14.3499		272	0.0707717	0.0304745	8.28907		312	0.0725976
OMOP_138825	Actinic keratosis		92	0.00653198	0.108661	9.99686		197	0.100592	0.11201	22.0659		172	0.0846921	0.0172119	2.96044		188	0.0144795	0.130665	24.5651		341	0.0408006	0.19856	67.7088		98	0.127533	0.0262153	2.5691		219	0.00652801	0.0537852	11.779		288	0.0542282	0.118842	34.2265		283	0.0459593	0.0229628	6.49846		334	0.055389
OMOP_36685879	Health education offered		90	0.0067577	0.0915794	8.24215		197	0.0890807	0.066891	13.1775		153	0.0893079	0.0354676	5.42655		161	0.0133324	0.0200567	3.22912		324	0.0247928	-0.0212196	-6.87514		92	0.0935517	0.00100611	0.0925621		215	0.0069701	0.0781038	16.7923		271	0.0444683	-0.000805714	-0.218349		269	0.0572219	0.155908	41.9394		308	0.0796303
OMOP_4133840	Spirometry		88	0.0113803	0.119014	10.4732		196	0.166559	0.103717	20.3286		156	0.126699	0.0491055	7.66046		168	0.0182648	0.0743883	12.4972		332	0.0415567	0.0704609	23.393		74	0.168629	0.117253	8.67671		211	0.0110461	0.0713066	15.0457		269	0.072638	0.068134	18.328		196	0.184707	0.36225	71.0009		303	0.0967573
OMOP_433968	Candidiasis		82	0.00286944	0.0226562	1.85781		196	0.0622222	0.0350123	6.86241		130	0.0886422	0.0549581	7.14456		151	0.00919408	0.0385712	5.82425		318	0.0200259	-0.0102392	-3.25605		72	0.127205	0.0106542	0.767101		218	0.00573888	0.0274867	5.99209		239	0.0384899	0.0437259	10.4505		254	0.04337	0.08156	20.7162		297	0.049749
OMOP_137053	Seborrheic dermatitis		91	0.0074048	0.0593432	5.40023		196	0.0771263	0.0236162	4.62878		158	0.0774423	-0.000364934	-0.0576595		179	0.0102347	0.00555626	0.994571		332	0.0279012	0.0387196	12.8549		93	0.144339	0.0977865	9.09414		205	0.00405358	0.00782706	1.60455		268	0.0397243	0.00394033	1.05601		271	0.0369973	-0.00848925	-2.30059		316	0.0565657
OMOP_4252735	Bereavement		96	0.00227233	-0.0116013	-1.11372		196	0.0737504	-0.00286951	-0.562424		141	0.0898452	-0.00215771	-0.304238		163	0.010683	-0.00490223	-0.799064		318	0.023629	-0.00486363	-1.54663		85	0.150938	0.0954121	8.11002		212	0.00559441	0.00745152	1.57972		265	0.0452171	0.0247093	6.54796		266	0.0511353	0.0498215	13.2525		318	0.0654599
OMOP_4079352	Hormone replacement therapy ongoing treatment		91	0.00112233	-0.104459	-9.50578		196	0.0546985	-0.0545496	-10.6917		117	0.0732601	-0.0101282	-1.185		136	0.00674726	-0.0923485	-12.5594		299	0.0186335	-0.0906987	-27.1189		80	0.165829	0.0565917	4.52733		205	0.0042123	-0.0885903	-18.161		240	0.037993	-0.0559798	-13.4352		240	0.0375961	0.00186138	0.446732		294	0.0456647
OMOP_43012316	dimethicone 350		94	0.00610094	-0.0635106	-5.96999		196	0.076987	-0.0790226	-15.4884		130	0.1055	-0.0158275	-2.05758		149	0.0136073	-0.0341283	-5.08512		311	0.031822	0.0112588	3.50147		80	0.203514	0.135355	10.8284		207	0.00886918	-0.0858536	-17.7717		250	0.0594174	0.00544186	1.36047		253	0.0575007	-0.0682806	-17.275		290	0.0852666
OMOP_4055824	Urine protein test = trace		66	0.00524434	0.149863	9.89098		195	0.125357	0.186622	36.3913		116	0.129901	0.12406	14.3909		157	0.0179469	0.173207	27.1935		296	0.0446277	0.159593	47.2396		66	0.206954	0.0333681	2.2023		207	0.00809524	0.151894	31.442		223	0.0770252	0.199495	44.4875		230	0.0540936	0.0944194	21.7165		250	0.0895118
OMOP_739138	sertraline		77	0.00527962	0.10166	7.82778		195	0.0814453	0.122868	23.9592		122	0.104758	0.0740801	9.03778		155	0.00960408	0.117602	18.2284		310	0.0264718	0.108504	33.6362		72	0.177955	0.0598623	4.31008		208	0.00704088	0.115433	24.0101		240	0.0487361	0.108352	26.0045		246	0.0525471	0.151304	37.2208		301	0.0768592
OMOP_4125349	Removal of mole of skin by excision		79	0.00759696	-0.00289433	-0.228652		195	0.077538	0.0192157	3.74705		142	0.0759386	-0.0210792	-2.99324		156	0.00961346	0.0161067	2.51264		310	0.0289064	0.0351005	10.8811		85	0.133172	-0.0267608	-2.27467		210	0.00639872	-0.00250526	-0.526105		266	0.0424007	-0.0327966	-8.72391		259	0.0375558	-0.0307092	-7.95368		299	0.0517027
OMOP_4071096	Primary repair of inguinal hernia		85	0.0136524	0.128876	10.9545		195	0.10652	-0.0112641	-2.19649		135	0.0910813	-0.0821497	-11.0902		141	0.0146131	0.0396831	5.59531		307	0.0432475	0.119465	36.6757		78	0.1173	0.0659504	5.14413		212	0.00935153	0.0349665	7.41291		241	0.0485315	-0.0512813	-12.3588		256	0.0534041	-0.0262728	-6.72583		289	0.0608877
OMOP_4195039	Osteopenia		92	0.00436072	0.0140668	1.29414		194	0.0979435	0.0952814	18.4846		138	0.106918	0.0452161	6.23982		157	0.0125918	0.0486932	7.64483		315	0.0307041	0.123167	38.7978		78	0.176011	0.11537	8.99887		206	0.00471451	0.0316145	6.51259		246	0.0480334	0.0321816	7.91668		262	0.0619039	0.091157	23.8831		311	0.045389
OMOP_35622065	Provision of chaperone refused		78	0.00167224	0.0682236	5.32144		194	0.0401338	0.0386007	7.48854		174	0.0730637	0.0349831	6.08705		207	0.00557569	0.0431583	8.93376		362	0.0182226	0.0207895	7.52579		111	0.188433	-0.046876	-5.20324		219	0.00195095	0.0396141	8.67549		297	0.0329041	0.0914475	27.1599		297	0.026286	0.0293244	8.70936		351	0.0407514
OMOP_4146255	Avulsion of varicose vein of leg		78	0.0054514	-0.0114689	-0.894574		194	0.0789474	-0.00874557	-1.69664		128	0.086089	0.00640067	0.819286		161	0.0093147	-0.00484155	-0.77949		320	0.0258908	0.0113256	3.62421		84	0.0880543	0.0419361	3.52263		216	0.00372241	-0.0328783	-7.10171		259	0.0428648	0.0153485	3.97526		256	0.0471901	0.0246122	6.30072		310	0.0538808
OMOP_19049038	estriol		87	0.00114745	-0.125829	-10.9471		194	0.0602294	-0.0243823	-4.73017		160	0.0841931	0.0317145	5.07432		179	0.00709492	0.014547	2.60392		335	0.0254826	0.0840255	28.1485		90	0.164328	0.111771	10.0593		209	0.00325234	-0.136231	-28.4723		262	0.0465531	0.0816165	21.3835		276	0.0368146	-0.0504365	-13.9205		326	0.0377769
OMOP_440674	Gout		95	0.0136165	0.301775	28.6686		193	0.161275	0.22442	43.313		159	0.135241	0.213873	34.0058		165	0.0301205	0.303344	50.0518		313	0.0550075	0.299401	93.7127		97	0.134308	0.11276	10.9377		204	0.0162101	0.311159	63.4764		253	0.10351	0.364705	92.2704		277	0.0665111	0.224657	62.2299		282	0.141125
OMOP_4155794	Nuclear medicine procedure		83	0.00527674	0.067878	5.63387		193	0.0876391	0.0209068	4.03501		123	0.0900498	0.0293235	3.60679		140	0.0126984	0.0419707	5.8759		302	0.0257353	0.0514269	15.5309		79	0.115385	0.0786326	6.21198		208	0.00797186	0.0122852	2.55531		236	0.0434625	0.0181348	4.27981		249	0.0520633	0.103838	25.8557		282	0.0637982
OMOP_4275113	Insertion of intrauterine contraceptive device		71	0.000625939	-0.275951	-19.5925		193	0.0307962	-0.171476	-33.0949		122	0.0613445	-0.00979203	-1.19463		152	0.00275551	-0.193274	-29.3776		310	0.00853842	-0.20091	-62.282		85	0.108362	0.0281675	2.39424		201	0.00137741	-0.153919	-30.9377		251	0.0191333	-0.128495	-32.2523		256	0.0206471	-0.166481	-42.6191		301	0.0369893
OMOP_19041933	tibolone		82	0.00230894	-0.017778	-1.45779		192	0.0689894	0.0667469	12.8154		113	0.0780089	0.0544652	6.15457		137	0.00877598	0.0840377	11.5132		286	0.0218554	0.0597451	17.0871		64	0.154692	0.08465	5.4176		193	0.00507849	-0.0172027	-3.32012		223	0.0467583	0.112829	25.1608		225	0.0425582	0.110055	24.7624		273	0.048414
OMOP_200169	Pruritus ani		80	0.00660793	0.0432044	3.45636		192	0.0735197	-0.0562707	-10.804		111	0.0801124	-0.00462278	-0.513129		122	0.0123839	0.0178403	2.17652		289	0.0302558	0.095212	27.5163		65	0.13662	0.0876844	5.69949		201	0.00814799	0.0274009	5.50758		226	0.045805	-0.0134237	-3.03375		230	0.0424961	-0.0748195	-17.2085		274	0.0608295
OMOP_196168	Irregular periods		84	0.000539084	-0.186519	-15.6676		192	0.0359454	-0.129489	-24.862		137	0.0703748	-0.0275158	-3.76966		161	0.00467794	-0.173947	-28.0054		319	0.0126217	-0.162316	-51.7789		88	0.129922	-0.0218562	-1.92334		203	0.00287666	-0.14041	-28.5033		265	0.029712	-0.109046	-28.8973		266	0.0295343	-0.0977413	-25.9992		313	0.0419295
OMOP_37397917	Red blood cell folate level		96	0.00584076	0.0421331	4.04478		191	0.105651	0.122861	23.4665		126	0.130595	0.152941	19.2706		168	0.0124827	0.0697473	11.7176		317	0.0342134	0.0634318	20.1079		90	0.196756	-0.00541618	-0.487456		205	0.00799262	0.077467	15.8807		266	0.0646992	0.0445326	11.8457		267	0.0565293	0.0905183	24.1684		305	0.0739057
OMOP_4190889	10g monofilament sensation present		67	0.00937931	0.0892933	5.98265		191	0.197303	0.0607328	11.6		98	0.244154	0.0810098	7.93896		132	0.0351996	0.109698	14.4802		278	0.0554455	0.12333	34.2856		80	0.204728	0.0618058	4.94446		197	0.0179063	0.0891459	17.5617		192	0.152147	0.0854486	16.4061		210	0.0870063	0.0722683	15.1763		0	0
OMOP_201618	Disorder of intestine		89	0.00863679	0.0480514	4.27657		191	0.125476	0.0503608	9.61892		151	0.137015	0.121393	18.3303		187	0.0158186	0.0802086	14.999		339	0.0333699	0.0577232	19.5682		111	0.116721	0.0883305	9.80469		215	0.0103438	0.0345607	7.43055		280	0.0789368	0.0830238	23.2467		278	0.0833734	0.130373	36.2437		311	0.0951658
OMOP_1363053	doxazosin		65	0.0114968	0.198777	12.9205		190	0.172468	0.160442	30.484		136	0.18474	0.107759	14.6553		171	0.0287917	0.216591	37.037		306	0.0707448	0.197346	60.3879		94	0.165913	-0.0150973	-1.41914		201	0.0168464	0.231773	46.5863		225	0.1369	0.279133	62.8049		254	0.08411	0.130609	33.1746		248	0.132299
OMOP_4056621	Recurrent urinary tract infection		86	0.00477085	0.0383603	3.29898		190	0.0773121	0.0284439	5.40434		149	0.0878094	-0.0066832	-0.995797		170	0.0104348	0.0269569	4.58267		318	0.021679	0.00165555	0.526463		82	0.0977831	-0.0419821	-3.44253		192	0.00535146	0.00320651	0.61565		254	0.0433807	0.0572557	14.5429		257	0.0463127	-0.00958565	-2.46351		305	0.0507213
OMOP_4016925	CHD monitoring		87	0.0214951	0.0732748	6.37491		190	0.185914	0.0038662	0.734577		143	0.148282	-0.0287542	-4.11185		160	0.0312726	0.0374174	5.98678		287	0.0712667	0.0735485	21.1084		90	0.207763	-0.021692	-1.95228		190	0.0208084	0.0529928	10.0686		240	0.0984828	0.0338857	8.13256		249	0.0896345	-0.0209969	-5.22822		261	0.140321
OMOP_4070938	Bilateral endoscopic occlusion of fallopian tubes		85	0.00171741	-0.0693202	-5.89222		190	0.0552521	-0.0199285	-3.78641		135	0.0773537	0.00924855	1.24855		156	0.00719199	0.000648873	0.101224		318	0.0166144	0.0140861	4.47936		88	0.130248	0.0661688	5.82285		197	0.00265501	-0.0192716	-3.7965		249	0.0398724	0.024428	6.08256		254	0.0439055	0.0492635	12.5129		303	0.0511043
OMOP_4142592	Referral to medical service		74	0.00778051	0.0222438	1.64604		190	0.102291	-0.023533	-4.47127		116	0.110561	-0.0341791	-3.96478		137	0.0131633	-0.00785526	-1.07617		285	0.0346338	0.00633802	1.80634		68	0.157435	0.0276919	1.88305		200	0.00942237	-0.0021777	-0.435539		222	0.0546507	-0.027421	-6.08746		224	0.05855	-0.0118129	-2.64608		255	0.0731982
OMOP_37399199	Sample culture		87	0.00635997	-0.0243131	-2.11524		190	0.0733051	-0.0289607	-5.50253		200	0.0967855	0.0142048	2.84097		220	0.010533	-0.00293372	-0.645419		372	0.0280404	0.0308062	11.4599		127	0.182598	0.0281746	3.57817		217	0.006362	-0.00952877	-2.06774		319	0.0493841	0.00575479	1.83578		322	0.0493625	0.0572762	18.4429		347	0.0662575
OMOP_4182596	Myxedema		79	0.00381534	-0.0439575	-3.47264		190	0.0804525	-0.0843286	-16.0224		139	0.107813	-0.0299997	-4.16995		173	0.012747	-0.0540498	-9.35061		317	0.0226221	0.00600901	1.90486		96	0.122037	0.165239	15.8629		204	0.00419901	-0.0621242	-12.6733		254	0.0625166	-0.0178854	-4.54289		263	0.0496573	-0.0238321	-6.26785		310	0.0737
OMOP_200174	Disorder of skin and/or subcutaneous tissue		82	0.00524186	0.0102767	0.842687		189	0.0844281	0.0366102	6.91934		146	0.0830024	0.0138568	2.02309		167	0.0100378	0.0173701	2.90081		317	0.0260628	0.046916	14.8724		76	0.0835983	0.00185276	0.14081		203	0.00698722	0.0256822	5.21348		264	0.0458294	0.0279685	7.38369		258	0.0438711	-0.013714	-3.53822		295	0.0578655
OMOP_4059776	Travel abroad on vacation		74	0.00428397	0.00861573	0.637564		189	0.0653834	0.0162814	3.07719		109	0.0784505	0.0340566	3.71217		130	0.010101	0.0538721	7.00338		282	0.0292939	0.0585917	16.5229		75	0.182669	-0.037999	-2.84992		197	0.00275229	0.0201281	3.96525		224	0.0458136	0.0673091	15.0772		220	0.0312984	-0.0138953	-3.05696		266	0.0531743
OMOP_924724	dicyclomine		78	0.00563474	-0.0326784	-2.54891		189	0.0797221	-0.0260219	-4.91813		145	0.10972	0.0029893	0.433448		178	0.0109562	-0.0546277	-9.72372		329	0.0313342	-0.0378545	-12.4541		77	0.207112	0.00765785	0.589654		203	0.00595829	-0.0497553	-10.1003		263	0.0581155	-0.0126949	-3.33877		274	0.0605442	0.00841274	2.30509		311	0.0795215
OMOP_4119980	Cryotherapy to skin lesion		75	0.00319725	0.0936939	7.02705		188	0.079646	0.101816	19.1415		121	0.0815796	-0.00651946	-0.788855		145	0.00937346	0.0716519	10.3895		284	0.0267033	0.130592	37.0881		79	0.136759	0.0720825	5.69452		196	0.00590406	0.0522374	10.2385		221	0.0409401	0.0808135	17.8598		232	0.044022	0.0393152	9.12113		284	0.0541442
OMOP_138384	Acquired hypothyroidism		81	0.00324035	-0.0507893	-4.11393		188	0.0765981	0.037156	6.98533		124	0.101481	0.0863539	10.7079		149	0.0142555	0.0302483	4.50699		298	0.0264618	0.0162743	4.84974		81	0.105193	0.0538677	4.36328		201	0.00549451	-0.031257	-6.28267		242	0.0570253	0.0907854	21.9701		250	0.0491827	0.0799294	19.9823		283	0.0689707
OMOP_4017024	Bronchodilators used a maximum of once daily		86	0.0046919	0.0602234	5.17921		188	0.0840888	0.0367354	6.90626		130	0.105934	-9.38533e-05	-0.0122009		156	0.0106616	0.0041591	0.648819		307	0.0309539	-0.0274965	-8.44142		87	0.183459	0.00316217	0.275109		202	0.00594679	0.0302181	6.10406		243	0.0491432	0.0461188	11.2069		240	0.0953969	0.0425225	10.2054		286	0.0687583
OMOP_44812340	FP73 sent to family practitioner committee		85	0.00498527	0.0704914	5.99177		188	0.0792034	0.0283968	5.33861		147	0.0799903	0.0376226	5.53052		172	0.011343	0.0783727	13.4801		323	0.0368084	0.11895	38.421		92	0.17455	0.0825595	7.59547		194	0.00725295	0.0408921	7.93307		264	0.0527056	0.112761	29.769		261	0.0337931	-0.00638038	-1.66528		312	0.0506024
OMOP_135473	Dermatophytosis		80	0.00715465	0.0659016	5.27213		188	0.0783883	0.00435775	0.819256		121	0.071498	-0.0188432	-2.28003		140	0.00917936	-0.00632427	-0.885397		305	0.0293142	-0.0208249	-6.35159		76	0.113527	0.0407565	3.09749		203	0.00586725	0.0179416	3.64215		234	0.0374412	-0.00447413	-1.04695		249	0.0351432	-0.0314512	-7.83135		290	0.0581193
OMOP_4016050	Diabetic annual review		66	0.00841003	-0.102101	-6.7387		188	0.192685	-0.00536427	-1.00848		111	0.229307	0.0255035	2.83089		136	0.0301628	-0.0376654	-5.12249		290	0.0479663	-0.0909388	-26.3722		75	0.167757	-0.0195919	-1.46939		201	0.0177496	-0.0364027	-7.31693		198	0.147879	-0.012476	-2.47025		232	0.078589	-0.042804	-9.93052		0	0
OMOP_140168	Psoriasis		78	0.00675879	0.0736755	5.74669		188	0.0980657	-0.0190194	-3.57565		172	0.0961876	0.0129685	2.23058		189	0.0153777	0.0141574	2.67575		338	0.0322286	0.0213602	7.21976		108	0.130932	0.0511472	5.5239		212	0.0090036	0.0484718	10.276		282	0.0523876	0.0473683	13.3579		283	0.0543811	0.0659455	18.6626		322	0.077687
OMOP_44789449	Consultant letter from:		80	0.00710683	-0.0210403	-1.68322		188	0.0868071	-0.0871168	-16.378		135	0.0844789	-0.0830949	-11.2178		154	0.013557	-0.0859168	-13.2312		305	0.0255814	-0.0793834	-24.2119		78	0.136569	-0.0880714	-6.86957		194	0.00688073	-0.0629611	-12.2145		247	0.0426641	-0.0812039	-20.0574		240	0.0381287	-0.10337	-24.8089		285	0.0522876
OMOP_36714678	Cancer care review		81	0.00640439	0.211793	17.1552		187	0.207564	0.504108	94.2681		127	0.114395	0.186796	23.723		156	0.0152182	0.176962	27.606		308	0.0311399	0.0987786	30.4238		103	0.139964	0.0599471	6.17456		200	0.00969453	0.228623	45.7245		249	0.0599393	0.227034	56.5315		254	0.05413	0.206133	52.3578		287	0.0662007
OMOP_435613	Cellulitis		73	0.00876232	0.133722	9.7617		187	0.153404	0.153247	28.6571		119	0.130905	0.0850184	10.1172		145	0.020882	0.139963	20.2947		299	0.0386165	0.122212	36.5413		74	0.121078	0.066702	4.93595		202	0.0119194	0.139599	28.1991		239	0.0841775	0.164862	39.402		243	0.0738854	0.174983	42.5209		273	0.099816
OMOP_1146810	piroxicam		80	0.00369382	0.0194407	1.55525		187	0.0943203	0.023573	4.40815		136	0.124408	0.0166132	2.2594		166	0.0154162	0.063659	10.5674		313	0.0345258	0.0790343	24.7377		73	0.176873	0.0701305	5.11953		204	0.00779647	0.00179783	0.366758		239	0.065471	0.0701014	16.7542		247	0.0628173	0.0288147	7.11724		288	0.082026
OMOP_1150345	meloxicam		82	0.00615319	0.0311455	2.55393		187	0.0943596	-0.0313708	-5.86634		156	0.123616	0.020414	3.18459		181	0.0159574	0.110007	19.9112		331	0.0369575	0.105052	34.7724		80	0.180808	0.068898	5.51184		207	0.00530448	0.00184808	0.382552		265	0.0697415	0.0933745	24.7443		275	0.0689954	0.056499	15.5372		312	0.0811368
OMOP_37393343	Biochemical test		81	0.00673725	-0.0216936	-1.75718		187	0.0966936	-0.0468798	-8.76652		158	0.0927667	-0.0880608	-13.9136		186	0.0127487	-0.0159074	-2.95877		332	0.0264026	-0.0169562	-5.62947		85	0.0934025	-0.0969893	-8.24409		208	0.00711675	-0.00609121	-1.26697		272	0.0437376	-0.0933446	-25.3897		280	0.0518359	-0.117073	-32.7804		279	0.0864796
OMOP_19137031	ispaghula husk		81	0.00392597	-0.144586	-11.7115		187	0.0864128	-0.101697	-19.0174		107	0.102314	0.00565534	0.605121		136	0.00917088	-0.126624	-17.2208		285	0.0243259	-0.123703	-35.2553		52	0.135049	0.0823901	4.28429		196	0.00485709	-0.0905411	-17.7461		210	0.0517175	-0.0607269	-12.7527		216	0.0572249	-0.0517592	-11.18		266	0.0640414
OMOP_4114637	Forceps delivery		73	0	-0.118085	-8.62019		186	0.0456897	-0.0512194	-9.52681		110	0.0591951	-0.0231885	-2.55073		133	0.00647389	-0.107137	-14.2493		292	0.0146995	-0.0880594	-25.7134		79	0.133055	0.0973915	7.69393		194	0.00129422	-0.127541	-24.7429		226	0.0253081	-0.0415987	-9.40131		227	0.0253054	-0.00926463	-2.10307		277	0.039172
OMOP_44789364	Patient offered choice of provider		81	0.00827586	-0.0892763	-7.23138		186	0.0760331	-0.0674153	-12.5393		132	0.0907734	0.0106865	1.41062		164	0.0141001	-0.0825733	-13.542		309	0.036036	-0.0485171	-14.9918		73	0.22061	0.152037	11.0987		199	0.00385781	-0.0664246	-13.2185		253	0.0507205	-0.0664043	-16.8003		257	0.0508475	-0.00173757	-0.446556		302	0.0714495
OMOP_4016901	Diabetic monitoring		69	0.00886754	0.0157838	1.08908		185	0.204462	0.0795176	14.7108		107	0.22938	0.0604878	6.4722		129	0.0321561	0.0304743	3.93119		278	0.0486884	-0.042582	-11.8378		82	0.167861	-0.00225123	-0.184601		190	0.0197453	0.0299929	5.69866		191	0.143418	0.033822	6.46		216	0.0756705	0.0480389	10.3764		0	0
OMOP_19003568	isopropyl myristate		76	0.00728408	0.0473267	3.59683		185	0.107588	0.0715805	13.2424		105	0.127061	0.0693104	7.2776		118	0.0153967	0.0690119	8.1434		265	0.0364597	0.0450053	11.9264		56	0.172385	0.0306998	1.71919		189	0.00754422	0.0689225	13.0264		202	0.0638298	0.0916048	18.5042		212	0.0700295	0.079051	16.7588		248	0.0859909
OMOP_4084835	Follow-up arranged		81	0.00776164	-0.0085527	-0.692768		185	0.0920691	5.22407e-05	0.00966453		115	0.0999725	0.0151997	1.74796		140	0.0130555	0.0133077	1.86308		286	0.0317904	-0.0186577	-5.3361		66	0.159627	-0.0355026	-2.34317		192	0.00576152	0.00460462	0.884087		227	0.0526454	0.0516347	11.7211		232	0.0563417	0.00214223	0.496998		273	0.070518
OMOP_4145006	Pain in lumbar spine		77	0.00550237	-0.0571755	-4.40251		185	0.073337	-0.0628326	-11.624		130	0.0793396	-0.0568989	-7.39686		149	0.0105762	-0.0365071	-5.43956		298	0.0199181	-0.0350499	-10.4449		0	0	0	0		200	0.00384954	-0.064789	-12.9578		238	0.0378729	-0.0454349	-10.8135		243	0.0475553	-0.0916944	-22.2817		286	0.0595511
OMOP_440358	Lipoma (clinical)		78	0.00678189	0.0300014	2.34011		185	0.0682265	-0.0750785	-13.8895		118	0.0786725	-0.0144334	-1.70315		140	0.0109818	-0.026124	-3.65736		281	0.0272365	0.0124885	3.50928		65	0.134418	0.153899	10.0035		183	0.00612691	-0.0357645	-6.54491		227	0.0362123	0.0030788	0.698887		233	0.0406035	-0.00939446	-2.18891		274	0.058783
OMOP_4330074	Examination of midstream urine specimen		90	0.00497989	0.0497095	4.47386		184	0.085583	0.0553951	10.1927		133	0.0800695	0.0224708	2.98861		148	0.0103717	0.0629027	9.30959		301	0.0206524	0.0339023	10.2046		66	0.0747519	-0.0995135	-6.56789		201	0.00680207	0.038817	7.80223		233	0.0443194	0.0665851	15.5143		246	0.0398445	-0.016756	-4.12197		287	0.0677067
OMOP_4082588	Weal		73	0.00583608	0.02321	1.69433		184	0.0738017	0.0357852	6.58448		144	0.0953579	0.0482769	6.95188		175	0.0116929	0.0197301	3.45277		321	0.0274008	0.00439406	1.41049		90	0.231929	0.0682086	6.13877		198	0.00558376	0.0361496	7.15762		258	0.0504624	0.0375432	9.68614		253	0.0466632	0.0668773	16.92		300	0.0595848
OMOP_4088719	Letter invite to screening		74	0.00551059	0.0991011	7.33348		183	0.0969822	0.119871	21.9364		127	0.0816883	0.0461073	5.85563		147	0.0131023	0.0811516	11.9293		293	0.0212026	0.023621	6.92095		87	0.0784748	-0.174348	-15.1683		194	0.00860733	0.0799563	15.5115		231	0.0462922	0.0557218	12.8717		236	0.0470464	0.0111328	2.62735		264	0.061951
OMOP_4042057	Serum cholesterol normal		85	0.00558214	-0.0877883	-7.46201		183	0.112243	-0.0825962	-15.1151		141	0.101626	0.00683526	0.963772		160	0.01744	-0.0484915	-7.75864		313	0.0323411	-0.0258777	-8.09972		82	0.0917885	0.0219709	1.80161		198	0.0094159	-0.0761546	-15.0786		253	0.0573269	-0.0181774	-4.59887		262	0.050674	-0.0839105	-21.9846		294	0.0878152
OMOP_4208965	Expected peak expiratory flow rate		82	0.00444237	-0.0109329	-0.896498		182	0.0894024	-0.000893959	-0.162701		130	0.0909765	0.0338082	4.39507		142	0.0145199	0.0164924	2.34192		299	0.0266509	0.0530217	15.8535		91	0.125242	0.0875808	7.96986		199	0.00724468	-0.00280989	-0.559168		235	0.0545809	0.0674225	15.8443		227	0.0861423	0.0190515	4.3247		271	0.0793376
OMOP_260427	Common cold		75	0.00393236	-0.0442122	-3.31591		182	0.0788284	-0.0157967	-2.87499		156	0.0931571	0.0297521	4.64133		183	0.0128003	-0.0272715	-4.99069		320	0.0266084	-0.00860282	-2.7529		74	0.131279	0.0287036	2.12406		195	0.00688705	-0.0250131	-4.87755		267	0.0503758	0.0296744	7.92307		267	0.0514113	-0.0270436	-7.22063		301	0.0678922
OMOP_81151	Sprain of ankle		80	0.00383656	-0.0327571	-2.62057		182	0.0659509	-0.0276514	-5.03255		160	0.0810755	-0.0236712	-3.78739		177	0.0061503	-0.0485311	-8.59001		320	0.0234224	-0.00654579	-2.09465		91	0.163968	0.189261	17.2228		198	0.00383803	-0.0187985	-3.72211		257	0.0373739	-0.0402914	-10.3549		277	0.0395326	0.0234008	6.48201		303	0.0612121
OMOP_44791543	Bowel cancer screening programme		71	0.00924017	0.291902	20.725		181	0.10709	0.244422	44.2403		129	0.102527	0.0989999	12.771		147	0.0164518	0.299531	44.031		282	0.0450888	0.320127	90.2759		82	0.172662	0.0762317	6.251		191	0.00753108	0.177201	33.8455		233	0.0673236	0.226139	52.6903		240	0.0539892	0.184982	44.3957		270	0.0684558
OMOP_4266809	Diverticular disease		78	0.0111945	0.228173	17.7975		181	0.130731	0.168278	30.4583		135	0.126355	0.157584	21.2739		158	0.0222708	0.237291	37.492		297	0.0409825	0.216327	64.2492		78	0.133481	0.149995	11.6996		199	0.00776567	0.119007	23.6825		246	0.0837918	0.223238	54.9165		230	0.0859805	0.315891	72.655		275	0.107472
OMOP_37399054	Gonadotrophin levels		56	0.00116279	-0.15808	-8.85246		181	0.0323256	-0.143534	-25.9796		139	0.0743436	-0.0250091	-3.47627		185	0.00512701	-0.109906	-20.3327		319	0.0130964	-0.102679	-32.7546		84	0.155932	0.0116761	0.980789		200	0.00209448	-0.11796	-23.592		260	0.0265152	-0.0888289	-23.0955		262	0.0242296	-0.0863883	-22.6337		304	0.0471698
OMOP_4144262	Family history of neoplasm		65	0.00663487	0.093727	6.09225		180	0.0804479	0.124634	22.4341		119	0.0801772	0.0711301	8.46449		149	0.00623053	0.102021	15.2011		290	0.0272594	0.0832439	24.1407		83	0.140552	0.0756345	6.27767		189	0.0064302	0.08313	15.7116		236	0.0395215	0.147558	34.8237		244	0.0439907	0.104836	25.58		279	0.0567222
OMOP_45775351	bicarbonate ion		70	0.0101156	0.0535715	3.75		180	0.118546	0.0908598	16.3548		129	0.139376	0.0848029	10.9396		152	0.0130738	0.0740251	11.2518		296	0.0340076	0.0569149	16.8468		63	0.244296	0.0877915	5.53087		198	0.00750794	0.0642647	12.7244		232	0.0745533	0.0713036	16.5424		234	0.0726509	0.0694785	16.258		267	0.0881707
OMOP_200843	Finding of frequency of urination		84	0.00621547	0.0355044	2.98237		180	0.086799	0.0303967	5.47141		132	0.10223	0.00957547	1.26396		152	0.0150493	0.0351376	5.34092		290	0.0340552	0.0976335	28.3137		62	0.154997	0.177349	10.9956		177	0.0079461	-0.00211169	-0.37377		247	0.0482919	0.0398145	9.83419		238	0.0546448	-0.000257412	-0.0612641		280	0.0693324
OMOP_19136048	sodium		70	0.010139	-0.00701392	-0.490975		180	0.118531	0.00431036	0.775864		129	0.139414	0.00965337	1.24528		152	0.0131043	-0.0103932	-1.57977		296	0.0340876	-0.007331	-2.16998		63	0.245388	0.0122541	0.772006		198	0.00752533	-0.0146211	-2.89499		232	0.0744287	-0.0165608	-3.8421		234	0.0722239	-0.0341859	-7.99951		267	0.0883926
OMOP_45974163	Blood glucose biosensor testing strips		68	0.00886802	-0.0151091	-1.02742		180	0.201665	-0.00956863	-1.72235		93	0.257638	0.0556801	5.17825		114	0.0359486	0.0334542	3.81378		261	0.0567452	0.0336829	8.79124		71	0.228946	0.104296	7.40504		186	0.0187402	0.0187099	3.48005		170	0.153383	0.0160987	2.73678		197	0.0896983	0.0603475	11.8885		0	0
OMOP_4001217	Management procedure		68	0.0107015	-0.0138873	-0.944339		180	0.074228	-0.0279666	-5.03398		121	0.095917	-0.00313264	-0.379049		134	0.0172722	-0.0425019	-5.69525		274	0.035628	-0.0189958	-5.20485		57	0.219448	0.155971	8.89033		186	0.00951249	-0.0187089	-3.47986		211	0.0694268	-0.0157282	-3.31866		219	0.0527284	0.0678725	14.8641		252	0.0669266
OMOP_4128329	Menopause present		83	0.00180963	-0.101751	-8.44533		180	0.0479638	-0.0633847	-11.4093		127	0.0711032	-0.0942716	-11.9725		140	0.00616165	-0.096978	-13.5769		290	0.0187648	-0.0551061	-15.9808		79	0.140351	0.0103706	0.819277		188	0.00126743	-0.11589	-21.7873		235	0.038891	-0.0572191	-13.4465		240	0.0355572	-0.0774359	-18.5846		288	0.0448957
OMOP_76725	Anal fissure		84	0.00494947	-0.204396	-17.1692		180	0.0640973	-0.207174	-37.2912		114	0.0916335	-0.0170437	-1.94298		127	0.011366	-0.202037	-25.6587		271	0.0222917	-0.152481	-41.3224		67	0.144081	0.107039	7.1716		185	0.00516209	-0.179741	-33.2521		227	0.0445806	-0.170082	-38.6087		225	0.0430063	-0.195292	-43.9408		265	0.0685677
OMOP_4196583	FEV1/FVC percent		73	0.0118737	0.117525	8.57936		179	0.168364	0.119222	21.3407		140	0.137666	0.0511942	7.16719		153	0.0173851	0.0741449	11.3442		299	0.0472745	0.0484773	14.4947		69	0.195238	0.00908329	0.626747		190	0.0118511	0.0912372	17.3351		241	0.0732984	0.0667463	16.0859		187	0.175161	0.310211	58.0095		271	0.102073
OMOP_4147691	Removal of suture		68	0.00711877	-0.00479053	-0.325756		179	0.0879326	0.0126714	2.26818		159	0.0906344	-0.00397022	-0.631265		193	0.0125727	-0.0246432	-4.75613		319	0.032044	0.0289924	9.24857		100	0.166209	0.0425197	4.25197		188	0.007302	0.0228539	4.29654		267	0.0426522	-0.0460473	-12.2946		267	0.0508313	-0.0157745	-4.21178		315	0.0632886
OMOP_4144407	Gynecological history		76	0.00163934	-0.0379626	-2.88516		179	0.0445234	0.00579334	1.03701		109	0.0770171	-0.00246962	-0.269189		130	0.00656096	-0.00395056	-0.513573		284	0.0181169	-0.0816354	-23.1844		89	0.152586	-0.12794	-11.3867		190	0.00245969	-0.0145292	-2.76054		230	0.0479008	0.0297853	6.85061		230	0.0331126	-0.0419831	-9.65612		269	0.0441595
OMOP_4319159	Influenza-like illness		88	0.00493869	-0.0496257	-4.36706		179	0.0631489	-0.0535189	-9.57988		145	0.0796313	-0.00796979	-1.15562		166	0.00682245	-0.0401029	-6.65708		308	0.0223291	-0.00304127	-0.93671		75	0.139404	0.0430806	3.23104		185	0.00664282	-0.0221061	-4.08963		247	0.0364209	-0.072125	-17.8149		248	0.0442983	0.00286085	0.709491		291	0.0595516
OMOP_37397884	Enteric microscopy, culture and sensitivities		83	0.00501114	-0.0846217	-7.0236		179	0.0763465	-0.0641403	-11.4811		116	0.100542	0.0243376	2.82316		131	0.0114206	-0.030027	-3.93353		281	0.0307823	-0.032832	-9.22579		67	0.190631	0.0881585	5.90662		192	0.00527631	-0.0985599	-18.9235		225	0.0547985	0.0196829	4.42865		232	0.0534653	0.0180938	4.19775		274	0.0682554
OMOP_37398561	Serum T4 level		65	0.0035057	-0.111569	-7.25201		179	0.0793697	-0.0733187	-13.124		117	0.0919339	-0.00634052	-0.74184		153	0.0108235	-0.0997519	-15.262		290	0.0225497	-0.146624	-42.5211		67	0.0853731	-0.0753038	-5.04535		191	0.00437956	-0.0558579	-10.6689		237	0.0409234	-0.112333	-26.6229		243	0.0408405	-0.086787	-21.0892		277	0.0648523
OMOP_4025840	Human herpesvirus 3		72	0.0086558	-0.00164127	-0.118172		178	0.084944	0.0508118	9.0445		103	0.0904578	0.00615367	0.633828		122	0.0219388	0.0194255	2.36991		267	0.0409114	0.0922822	24.6393		62	0.202507	0.093418	5.79192		188	0.00814664	0.00540561	1.01625		210	0.0520999	0.0284777	5.98032		206	0.04792	0.0288761	5.94847		254	0.0525469
OMOP_4083561	Repeat medication check		73	0.00696864	0.0660658	4.8228		178	0.111691	0.0268336	4.77639		137	0.118911	-0.0205346	-2.81324		157	0.0143307	0.0874545	13.7304		289	0.0435707	0.11	31.7901		72	0.190476	-0.0662682	-4.77131		177	0.0097629	0.0740296	13.1032		236	0.0611338	0.0387245	9.13897		242	0.0631503	-0.00951169	-2.30183		265	0.0727984
OMOP_30133	Acute laryngitis		79	0.00329761	-0.0183328	-1.44829		178	0.0595385	-0.0199771	-3.55593		126	0.0841439	0.0459591	5.79085		143	0.00702044	-0.0258959	-3.70311		295	0.0272123	0.0067007	1.97671		75	0.146881	0.161652	12.1239		189	0.00453421	-0.0451874	-8.54043		238	0.0400682	0.0157615	3.75124		244	0.0350178	0.110827	27.0417		278	0.0572347
OMOP_433658	Penicillin adverse reaction		71	0.00471945	0.0318485	2.26124		178	0.0752294	-0.0260914	-4.64426		133	0.0905797	0.02571	3.41943		153	0.00867508	0.00279093	0.427013		297	0.0272703	0.00435921	1.29469		85	0.149745	0.0608411	5.1715		185	0.0044596	0.0185773	3.43681		244	0.0439827	-0.000658267	-0.160617		246	0.0492505	0.0434968	10.7002		271	0.0597554
OMOP_4096682	Bleeding from nose		72	0.0101964	0.145932	10.5071		177	0.118545	0.104758	18.5422		129	0.114807	0.0694747	8.96224		141	0.0206988	0.168545	23.7648		277	0.0411143	0.161751	44.8052		68	0.141061	0.0388048	2.63873		190	0.0113272	0.118118	22.4425		235	0.0654902	0.114212	26.8397		234	0.0642857	0.128922	30.1677		259	0.0885353
OMOP_4114806	Excision of sebaceous cyst		77	0.00528821	-0.0870423	-6.70226		177	0.0831793	-0.110767	-19.6057		121	0.0831937	-0.0494522	-5.98371		130	0.0124437	-0.136106	-17.6938		272	0.0256684	-0.057756	-15.7096		79	0.147024	0.149238	11.7898		181	0.0047619	-0.094637	-17.1293		223	0.0377205	-0.0774063	-17.2616		224	0.0421816	-0.155479	-34.8273		261	0.0567239
OMOP_4089038	Appointment canceled by patient		67	0.00612927	-0.023468	-1.57236		176	0.088753	-0.0310979	-5.47323		148	0.105975	0.00731453	1.08255		178	0.0131995	-0.000414617	-0.0738019		322	0.0320452	0.0343682	11.0666		96	0.208726	0.0470208	4.51399		192	0.00778787	0.00925146	1.77628		252	0.0607713	-0.000581348	-0.1465		266	0.0571646	0.00366402	0.97463		292	0.0784112
OMOP_4089331	Cervical smear - 1st call		76	0.000716461	-0.0997765	-7.58302		176	0.0474655	-0.0441139	-7.76405		116	0.0676101	-0.0309144	-3.58608		133	0.00448109	-0.0627807	-8.34983		286	0.014417	-0.0534948	-15.2995		86	0.146289	-0.0211138	-1.81578		184	0.00250851	-0.0278975	-5.13315		222	0.0288232	-0.0112017	-2.48678		228	0.0316857	-0.0575607	-13.1238		270	0.0408542
OMOP_4077806	Weight loss advised		70	0.00690697	-0.112953	-7.90669		176	0.11298	-0.0523876	-9.22022		142	0.108511	-0.00632944	-0.89878		167	0.0201168	-0.0288705	-4.82137		291	0.0278867	-0.0347868	-10.123		86	0.0978002	-0.00169082	-0.14541		180	0.00648228	-0.0320569	-5.77023		245	0.064632	0.0232499	5.69623		243	0.0628041	-0.048063	-11.6793		264	0.147501
OMOP_37392541	Chlamydia trachomatis antigen test		85	0.00101798	-0.245673	-20.8822		176	0.025441	-0.17532	-30.8563		109	0.0745867	-0.0240705	-2.62368		119	0.00271924	-0.229544	-27.3157		270	0.00816327	-0.211537	-57.115		67	0.211343	0.0517545	3.46755		189	0.00203597	-0.172677	-32.636		221	0.020097	-0.124957	-27.6154		220	0.0160355	-0.190152	-41.8335		257	0.0241428
OMOP_444094	Finding related to pregnancy		71	0.000245359	-0.276184	-19.6091		176	0.0128404	-0.210953	-37.1278		104	0.058045	-0.0249446	-2.59424		137	0.000654504	-0.23675	-32.4347		283	0.00229039	-0.214649	-60.7458		99	0.0568703	-0.0117696	-1.16519		184	0.00196335	-0.159358	-29.3219		226	0.00705381	-0.184361	-41.6657		224	0.00704341	-0.2199	-49.2577		275	0.0184545
OMOP_133141	Tinea pedis		84	0.00688398	-0.127342	-10.6967		175	0.0815129	-0.106766	-18.684		150	0.0897519	-0.0363131	-5.44697		170	0.0101482	-0.113596	-19.3114		317	0.0292853	-0.0473011	-14.9945		77	0.14594	0.0966714	7.4437		196	0.00749443	-0.0454491	-8.90803		259	0.0427136	-0.093239	-24.1489		263	0.0441146	-0.159866	-42.0449		299	0.0638298
OMOP_4193704	Type 2 diabetes mellitus without complication		65	0.011892	0.104594	6.79863		174	0.258994	0.218814	38.0736		84	0.280689	0.331614	27.8556		112	0.0421257	0.277368	31.0652		246	0.0513238	0.132176	32.5152		67	0.12645	0.148226	9.93115		179	0.023435	0.258741	46.3147		169	0.21818	0.363783	61.4794		189	0.111174	0.21418	40.48		0	0
OMOP_1322184	clopidogrel		80	0.0252756	0.189626	15.1701		174	0.196371	0.134263	23.3618		120	0.168288	0.0768501	9.22202		137	0.0332882	0.0962554	13.187		263	0.0720113	0.0674449	17.738		78	0.2	0.0613763	4.78735		186	0.0232181	0.133055	24.7483		197	0.121266	0.100241	19.7474		229	0.111174	0.167876	38.4436		232	0.154575
OMOP_1343916	epinephrine		82	0.00449401	0.0824909	6.76425		174	0.0768463	0.0852739	14.8377		156	0.0811052	0.0479896	7.48638		173	0.0103402	0.0704711	12.1915		311	0.0269043	0.0919771	28.6049		85	0.148235	0.0335697	2.85342		184	0.00666001	0.0808176	14.8704		262	0.0408198	0.041452	10.8604		252	0.0423843	0.107854	27.1793		298	0.0554681
OMOP_37393351	Hyperlipidaemia screening test		64	0.00633981	0.00380661	0.243623		174	0.0963119	-0.0138036	-2.40183		104	0.0850875	-0.0473588	-4.92531		121	0.0148148	-0.0116092	-1.40471		269	0.0332907	-0.0194449	-5.23069		54	0.102847	-0.0175222	-0.946196		189	0.00802195	-0.023965	-4.52939		208	0.0547525	0.0101202	2.105		214	0.046731	-0.0578342	-12.3765		239	0.0747493
OMOP_372328	Otitis media		73	0.00616547	0.00117565	0.0858221		174	0.0707753	-0.0636504	-11.0752		132	0.0847421	-0.0801665	-10.582		155	0.00775811	-0.0402002	-6.23103		298	0.0247087	-0.0380475	-11.3382		76	0.135528	0.0251207	1.90917		182	0.00577	-0.0349444	-6.35988		237	0.0430946	-0.0701531	-16.6263		235	0.0447822	-0.0209353	-4.91979		280	0.0684299
OMOP_1178663	indomethacin		77	0.00718641	0.0455503	3.50737		173	0.111353	0.0249422	4.31499		154	0.125348	0.0704588	10.8507		164	0.0224744	0.0652593	10.7025		302	0.0428033	0.063256	19.1033		90	0.168723	0.0310347	2.79312		181	0.0102263	0.05395	9.76495		239	0.0676518	0.0766671	18.3234		257	0.0577906	0.0197336	5.07154		269	0.104762
OMOP_1000995	coal tar		75	0.00635506	-0.0108588	-0.81441		173	0.0906672	0.00352997	0.610685		153	0.101325	-0.0191882	-2.93579		168	0.010074	-0.0537881	-9.0364		313	0.0319834	-0.0916853	-28.6975		88	0.154889	-0.0965979	-8.50061		197	0.00655872	-0.00238562	-0.469967		251	0.0526652	0.00672516	1.68801		260	0.0550883	-0.0458585	-11.9232		294	0.0761779
OMOP_4218389	Whiplash injury to neck		73	0.00545852	-0.0269936	-1.97054		173	0.0561013	-0.0489565	-8.46947		116	0.0787456	0.00261711	0.303584		131	0.00985977	-0.0367595	-4.81549		268	0.022232	-0.0221905	-5.94705		65	0.154183	0.072358	4.70327		180	0.00524132	-0.0121407	-2.18533		213	0.0436331	-0.00650773	-1.38615		213	0.0399202	0.0108997	2.32164		261	0.0668958
OMOP_4208786	Musculoskeletal and connective tissue disorder		65	0.00537153	-0.0486014	-3.15909		173	0.0745379	-0.0711889	-12.3157		101	0.0912349	-0.0434967	-4.39317		120	0.0110547	-0.0553742	-6.64491		268	0.0322678	-0.0106976	-2.86697		59	0.17812	0.0771939	4.55444		189	0.00597015	-0.0202949	-3.83574		205	0.0474877	-0.0700171	-14.3535		213	0.040085	-0.039095	-8.32723		256	0.0599049
OMOP_4175371	Stress at work		69	0.00381679	-0.106116	-7.322		173	0.0516781	-0.0732219	-12.6674		150	0.0650816	-0.0182621	-2.73932		165	0.00668449	-0.125286	-20.6721		300	0.0197963	-0.0654577	-19.6373		76	0.130193	0.15966	12.1341		182	0.00438931	-0.0763247	-13.8911		252	0.0310365	-0.105111	-26.4879		255	0.0315931	-0.133451	-34.0301		284	0.0552804
OMOP_138525	Pain in limb		69	0.00511945	0.0412818	2.84844		172	0.0815787	0.0243054	4.18053		105	0.0902195	0.0254512	2.67238		131	0.0128161	0.0283311	3.71137		270	0.0204361	0.0139288	3.76078		50	0.0597727	0.0570081	2.8504		186	0.00597321	0.00576518	1.07232		207	0.0432563	0.0322899	6.68401		214	0.0526817	0.0355156	7.60033		252	0.0753284
OMOP_4060705	Body mass index 25-29 - overweight		77	0.0054669	-0.0002381	-0.0183337		172	0.0842804	-0.0382097	-6.57206		123	0.0819113	-0.0306773	-3.77331		127	0.0136316	-0.00129481	-0.164441		271	0.0277488	-0.00580901	-1.57424		82	0.114001	0.0152585	1.2512		181	0.00754215	-0.0255886	-4.63155		216	0.0551313	-0.00543855	-1.17473		217	0.042467	-0.0740938	-16.0784		249	0.0743254
OMOP_985708	ketoconazole		70	0.00819672	-0.0635119	-4.44583		172	0.0771751	-0.0915408	-15.745		148	0.0955451	-0.0301864	-4.46759		174	0.00948732	-0.137685	-23.9573		302	0.027037	-0.0848024	-25.6103		97	0.173797	0.130477	12.6563		190	0.00528426	-0.103831	-19.7279		259	0.0516591	-0.0776365	-20.1079		254	0.0451673	-0.136999	-34.7976		285	0.0728823
OMOP_4299535	Pregnant		73	0.000314268	-0.186822	-13.638		172	0.0229379	-0.105405	-18.1296		95	0.0626021	0.0002131	0.0202445		122	0.0018859	-0.159302	-19.4349		268	0.00566572	-0.156816	-42.0267		71	0.113688	-0.0106174	-0.753839		179	0.00219953	-0.112038	-20.0547		219	0.0147783	-0.126409	-27.6836		213	0.014236	-0.153166	-32.6243		261	0.0226025
OMOP_4084682	Referral to physician		67	0.007242	0.0940124	6.29883		171	0.100905	0.0424319	7.25586		110	0.109659	0.026235	2.88585		131	0.013336	0.0811179	10.6264		263	0.0340303	0.0610192	16.048		64	0.156054	0.0195789	1.25305		182	0.00945864	0.061682	11.2261		205	0.0553568	0.0556097	11.4		208	0.0570895	0.0820773	17.0721		236	0.0737958
OMOP_44812320	FP1001 paid		64	0	0.0973579	6.2309		171	0.0264596	0.0305066	5.21662		119	0.0676499	0.0391233	4.65567		143	0.00288018	0.0885998	12.6698		283	0.00691842	0.121131	34.2801		76	0.168445	0.0475151	3.61115		182	0.00258993	0.0718704	13.0804		228	0.0166326	0.0635868	14.4978		226	0.0167776	0.0538947	12.1802		270	0.0292208
OMOP_4195803	Bone density scan		73	0.00304659	-0.042024	-3.06775		171	0.0872447	0.0162054	2.77113		146	0.0935638	0.0116532	1.70137		174	0.00915948	-0.0275255	-4.78943		308	0.0260633	0.00815783	2.51261		85	0.146033	0.0374881	3.18649		192	0.00466284	-0.0593123	-11.388		252	0.0470961	0.0113403	2.85776		259	0.0488253	0.00387245	1.00296		299	0.0480163
OMOP_4017027	Using inhaled steroids - normal dose		91	0.00430108	-0.0276556	-2.51666		171	0.0906485	-0.0493407	-8.43726		120	0.112505	-0.0478079	-5.73695		132	0.0133189	-0.0608516	-8.03241		277	0.0297209	-0.0378598	-10.4872		76	0.206483	0.03185	2.4206		181	0.00717618	-0.0321615	-5.82122		222	0.0464857	-0.0645706	-14.3347		211	0.113467	0.0139641	2.94643		257	0.0786822
OMOP_4112343	Acute viral pharyngitis		77	0.00345423	-0.118907	-9.1558		171	0.0595649	-0.124678	-21.3199		118	0.0696788	-0.101891	-12.0231		131	0.0079516	-0.126384	-16.5563		272	0.0176807	-0.160043	-43.5318		59	0.0711034	-0.13509	-7.97033		180	0.00432003	-0.0816997	-14.706		220	0.0316655	-0.152448	-33.5386		227	0.0384952	-0.152078	-34.5217		262	0.0589602
OMOP_4084500	Discharged from inpatient care		75	0.00678349	0.0366404	2.74803		170	0.103182	0.0792685	13.4756		104	0.107549	0.050473	5.24919		124	0.0147448	0.0541828	6.71866		263	0.034309	0.0338538	8.90354		57	0.175861	-0.0204108	-1.16342		183	0.00830189	0.0484981	8.87514		202	0.0591377	0.0720882	14.5618		207	0.0552422	0.0389698	8.06674		239	0.0740057
OMOP_377575	Tinnitus		91	0.00693742	0.0872724	7.94179		170	0.0772117	-0.00859728	-1.46154		164	0.0823746	0.025891	4.24613		185	0.0118583	0.0605298	11.198		323	0.0303871	0.118443	38.257		87	0.149425	0.209764	18.2494		187	0.0066426	0.0145386	2.71872		264	0.0477042	0.091459	24.1452		269	0.0409511	-0.00242679	-0.652807		312	0.0618054
OMOP_37394201	Blood urate level		73	0.00604444	0.0290286	2.11909		170	0.105628	-0.0142279	-2.41874		130	0.0994496	0.00801184	1.04154		141	0.0172998	-0.00437627	-0.617055		275	0.0307136	-0.00249364	-0.685751		63	0.117344	0.0362997	2.28688		172	0.00870801	0.000860304	0.147972		222	0.0585829	0.0356822	7.92145		228	0.0481118	-0.0151549	-3.45531		253	0.0881152
OMOP_4080983	Drug prescription		71	0.00639721	-0.040584	-2.88146		170	0.0790009	-0.0409984	-6.96974		101	0.0928257	-0.0430937	-4.35246		123	0.0107809	-0.0111354	-1.36965		264	0.0253239	-0.0302796	-7.99381		66	0.146575	-0.107314	-7.08272		179	0.00726956	-0.000513408	-0.0919		212	0.0429043	-0.0470267	-9.96966		213	0.0493314	-0.0721233	-15.3623		257	0.0631579
OMOP_4147959	Cancer cervix - screening done		74	0.000865109	-0.239726	-17.7397		170	0.0433249	-0.111693	-18.9878		109	0.0588947	-0.0844493	-9.20497		118	0.00393097	-0.148243	-17.4927		256	0.00900781	-0.132113	-33.8208		75	0.0815217	-0.0619981	-4.64986		174	0.00266294	-0.123238	-21.4434		209	0.0236034	-0.120586	-25.2025		210	0.0216604	-0.15462	-32.4701		254	0.0329768
OMOP_4056681	Plain radiography		71	0.00782038	0.0870996	6.18407		169	0.0884131	0.065073	10.9973		117	0.0969055	0.00167283	0.195722		139	0.011625	0.0705603	9.80788		275	0.0270615	0.0520888	14.3244		53	0.158983	-0.0263938	-1.39887		175	0.00755668	0.0292252	5.11441		222	0.0454427	0.0507681	11.2705		230	0.0461578	0.0333327	7.66653		256	0.0636534
OMOP_201820	Diabetes mellitus		67	0.0073793	0.00557679	0.373645		169	0.208088	0.0524341	8.86137		103	0.22893	0.0974364	10.0359		131	0.0354489	0.0884981	11.5933		265	0.0473934	0.062844	16.6537		75	0.158008	0.0854998	6.41249		178	0.018339	0.0972005	17.3017		181	0.1514	0.127766	23.1257		205	0.0789015	0.00697046	1.42894		0	0
OMOP_37398202	Serum testosterone level		71	0.0102754	0.0875832	6.21841		168	0.0939102	0.0337756	5.6743		112	0.0918168	0.0170932	1.91444		127	0.0140091	0.0644101	8.18008		259	0.0352304	0.0361572	9.36473		62	0.160296	0.0653075	4.04907		176	0.00882413	0.0575986	10.1374		209	0.0505115	0.051562	10.7765		216	0.0539298	0.0272226	5.88009		238	0.0824213
OMOP_4088561	Indirect encounter		76	0.00448109	0.0330036	2.50827		168	0.0888411	0.033618	5.64782		129	0.0971495	0.0305767	3.94439		144	0.0129496	0.0644353	9.27869		285	0.0325751	0.0944394	26.9152		84	0.187537	0.0286999	2.41079		183	0.00788389	0.0701551	12.8384		220	0.0470348	0.0536887	11.8115		245	0.0489639	-0.015502	-3.79798		270	0.0690393
OMOP_4144111	Gastroesophageal reflux disease without esophagitis		76	0.00696643	0.0162074	1.23176		168	0.100896	0.00287892	0.483659		128	0.120734	0.0279573	3.57853		140	0.0143854	0.0196895	2.75652		278	0.030348	-0.00403647	-1.12214		77	0.108562	0.00270483	0.208272		182	0.00675462	-0.0407531	-7.41706		222	0.0683196	0.0333369	7.40079		227	0.0730807	0.0215788	4.89838		265	0.0926775
OMOP_4058141	Aerobic exercise twice a week		77	0.00504868	-0.0900965	-6.93743		168	0.0763964	-0.0868329	-14.5879		132	0.079018	-0.0866009	-11.4313		143	0.0126354	-0.143734	-20.554		274	0.0310219	-0.105598	-28.9338		87	0.155361	-0.0182051	-1.58384		170	0.00793937	-0.104493	-17.7639		227	0.0463898	-0.157298	-35.7066		230	0.0394304	-0.128349	-29.5204		269	0.0476372
OMOP_4088537	Seen in gynecology clinic		71	0.000429984	-0.16299	-11.5723		168	0.0478716	-0.0871761	-14.6456		119	0.0802009	0.0262177	3.1199		140	0.00703619	-0.0437532	-6.12544		274	0.0168685	-0.0257942	-7.0676		75	0.154016	0.0959913	7.19935		176	0.00315503	-0.0687247	-12.0955		227	0.0334617	0.00325236	0.738287		226	0.034688	-0.0286454	-6.47385		267	0.0428422
OMOP_4305581	Application of dressing		63	0.00830341	0.00843697	0.531529		167	0.113677	0.0370317	6.18429		117	0.107099	0.0374967	4.38711		146	0.0132793	0.0552284	8.06335		270	0.034467	0.0478635	12.9232		75	0.146764	0.0175707	1.3178		177	0.00853357	0.0455609	8.06429		219	0.0538211	-0.0109502	-2.39809		222	0.0569518	0.0475385	10.5535		255	0.0789859
OMOP_4010840	Fit and well		62	0.00794585	0.0114221	0.708171		167	0.0970588	0.0244195	4.07805		108	0.110254	0.0164966	1.78163		119	0.00976331	-0.0102332	-1.21775		250	0.0356715	0.000770499	0.192625		62	0.21778	0.0273421	1.69521		170	0.00677267	0.0143693	2.44279		195	0.0616203	0.0174954	3.4116		207	0.0538578	-0.00395576	-0.818842		221	0.0717054
OMOP_741530	orlistat		68	0.00262217	-0.049844	-3.38939		167	0.108385	0.0210783	3.52008		105	0.156567	0.146219	15.353		125	0.0224665	0.116412	14.5515		258	0.0425635	0.0427291	11.0241		67	0.193627	0.203317	13.6222		181	0.00906272	0.0571752	10.3487		202	0.0921354	0.16092	32.5059		212	0.0805535	0.25905	54.9186		212	0.182934
OMOP_1185922	ketoprofen		71	0.00695825	0.00947417	0.672666		166	0.106425	-0.0378148	-6.27725		107	0.116473	-0.0346564	-3.70823		127	0.0112052	-0.0120291	-1.52769		259	0.0388594	0.00711254	1.84215		50	0.168916	0.0841351	4.20676		175	0.00720318	-0.0351513	-6.15147		205	0.064625	-0.00731438	-1.49945		209	0.071465	-0.0574368	-12.0043		239	0.0784852
OMOP_439224	Allergy to drug		71	0.00624636	-0.0990794	-7.03464		166	0.0871953	-0.040052	-6.64864		129	0.101572	0.0498644	6.4325		141	0.0137672	-0.0504322	-7.11094		276	0.026455	-0.0473799	-13.0768		71	0.106595	0.13038	9.257		179	0.00566619	-0.102221	-18.2976		227	0.0565068	0.0270291	6.13561		226	0.0595745	0.0687536	15.5383		268	0.0796375
OMOP_4042582	Blood sent for serum lipids		64	0.00795123	-0.0102821	-0.658056		166	0.0917504	-0.0458277	-7.60741		120	0.0981735	-0.0533486	-6.40183		150	0.0143236	0.0139227	2.0884		282	0.0421622	0.0323687	9.12799		74	0.167773	-0.0577443	-4.27308		180	0.00661726	-0.0177923	-3.20261		222	0.0637883	-0.0381453	-8.46826		229	0.0410035	-0.0992914	-22.7377		248	0.0721957
OMOP_44789485	Letter sent to consultant		85	0.00567833	0.0680071	5.7806		165	0.102375	0.105798	17.4567		125	0.0994371	0.0796046	9.95058		140	0.0134073	0.0653853	9.15394		274	0.0296657	0.00453179	1.24171		71	0.133665	-0.084562	-6.0039		180	0.00905741	0.0936928	16.8647		220	0.0522004	0.0396429	8.72143		231	0.0502679	0.0462649	10.6872		268	0.0658979
OMOP_439777	Anemia		66	0.00689421	-0.073509	-4.85159		165	0.151884	0.017097	2.82101		0	0	0	0		151	0.0180119	0.0228105	3.44439		276	0.0304586	-0.0350921	-9.68541		91	0.113285	-0.0300003	-2.73003		174	0.0109679	0.0139875	2.43382		225	0.0836132	0.0751888	16.9175		232	0.0663717	-0.0233793	-5.424		254	0.0738213
OMOP_4300757	Computerized axial tomography		81	0.00808181	0.0602548	4.88064		164	0.152634	0.124209	20.3702		112	0.127131	0.0562431	6.29923		132	0.0179898	0.0914807	12.0755		271	0.0340227	0.0631262	17.1072		53	0.13221	-0.0290904	-1.54179		185	0.0113524	0.0858319	15.8789		205	0.0743488	0.0567139	11.6263		218	0.0821398	0.100198	21.8431		251	0.0969936
OMOP_433516	Duodenitis		71	0.0123617	0.198252	14.0759		164	0.140655	0.108064	17.7225		114	0.133117	0.0518222	5.90773		140	0.0200685	0.116398	16.2957		265	0.0372009	0.103167	27.3392		81	0.117719	0.0118731	0.961724		168	0.00958415	0.117529	19.7448		209	0.0788548	0.0790731	16.5263		209	0.106372	0.143415	29.9738		248	0.114531
OMOP_4307024	Follow-up encounter		71	0.0106068	0.0784699	5.57136		164	0.137337	0.09258	15.1831		125	0.12652	0.0703739	8.79674		144	0.0180277	0.0660148	9.50614		278	0.0336893	0.0603042	16.7646		94	0.0907501	-0.0241159	-2.26689		178	0.00813008	0.0454758	8.09469		225	0.0767416	0.093303	20.9932		228	0.080511	0.0595657	13.581		258	0.0884045
OMOP_4173025	Insect bite - wound		72	0.00542406	0.0510071	3.67251		164	0.0675043	0.0498306	8.17222		92	0.086443	0.00773696	0.7118		103	0.00987898	0.00951134	0.979668		238	0.0246698	0.00627915	1.49444		44	0.182776	0.0503251	2.21431		176	0.0027127	0.012562	2.2109		195	0.0485809	0.0453846	8.85		198	0.0411543	0.000973407	0.192735		235	0.0524257
OMOP_42537280	Demonstration of inhaler technique		76	0.00707309	0.0820945	6.23918		164	0.133893	0.043587	7.14827		93	0.116508	-0.0321378	-2.98882		113	0.0188489	0.038303	4.32824		249	0.0362146	0.0114915	2.86138		56	0.195339	-0.0219649	-1.23003		170	0.0114171	0.0379963	6.45937		188	0.0520394	0.00356598	0.670405		166	0.130899	0.200852	33.3415		232	0.0912382
OMOP_37399030	Anti smooth muscle antibody titre		74	0.00433962	0.055553	4.11092		164	0.0739344	0.0105414	1.72879		106	0.100813	0.0383539	4.06552		118	0.0115399	0.0583503	6.88533		256	0.0278892	0.0659278	16.8775		56	0.204921	0.0952833	5.33587		169	0.00547067	0.0314643	5.31747		199	0.0504235	0.0518821	10.3245		201	0.0501827	0.100002	20.1005		240	0.069523
OMOP_4012979	Blood sent for hematology test		75	0.00391499	0.0408119	3.06089		164	0.0865438	-0.00783115	-1.28431		107	0.100625	0.0241722	2.58643		130	0.0106383	-0.0213586	-2.77662		264	0.0267349	0.0328837	8.6813		71	0.2124	0.278281	19.758		166	0.0117253	0.00391389	0.649706		209	0.0464306	-0.00847351	-1.77096		217	0.0443939	0.068576	14.881		239	0.0648092
OMOP_4225038	Antimalarial prophylaxis		72	0.00361625	-0.0157888	-1.1368		164	0.0565717	-0.0301971	-4.95233		109	0.0701557	-0.0352839	-3.84595		119	0.00768082	-0.0954965	-11.3641		255	0.0257843	-0.0766408	-19.5434		73	0.137897	0.0380581	2.77824		181	0.00510421	-0.0464766	-8.41226		208	0.0329622	-0.0550324	-11.4467		211	0.025729	-0.076473	-16.1358		246	0.0404867
OMOP_4062336	Hormone replacement therapy started		68	0.00265322	0.0354248	2.40889		163	0.0623508	0.0674208	10.9896		102	0.0744402	0.0253824	2.58901		122	0.00717322	0.0661934	8.07559		254	0.0232434	0.0709765	18.028		73	0.178976	0.0489267	3.57165		164	0.00371649	0.0393178	6.44812		199	0.046798	0.0996644	19.8332		200	0.0405186	0.0550046	11.0009		229	0.0452539
OMOP_4058583	Recurrence of problem		63	0.00550358	0.0411151	2.59025		163	0.0747801	0.0184104	3.0009		98	0.0976838	0.0416431	4.08102		124	0.0119551	0.0217747	2.70006		257	0.0289909	0.0027272	0.70089		45	0.170034	0.0263423	1.1854		166	0.00605061	0.048052	7.97663		206	0.0452031	0.0189424	3.90213		205	0.0489497	0.0773302	15.8527		238	0.0683894
OMOP_44807082	Issue of fitness certificate		80	0.0055582	-0.00697354	-0.557883		163	0.0780952	-0.00826284	-1.34684		115	0.0886658	0.0134387	1.54545		125	0.010183	-0.0152012	-1.90015		264	0.0231963	-0.0271347	-7.16357		68	0.116429	0.0489229	3.32675		176	0.00492611	0.0020226	0.355977		215	0.0412994	-0.0271428	-5.83571		214	0.0498053	0.0191213	4.09195		233	0.0720887
OMOP_44807083	Issue of incapacity certificate		80	0.00553622	-0.00318141	-0.254513		163	0.0782609	-0.011591	-1.88933		115	0.0886892	0.00411139	0.47281		125	0.0101426	-0.0186882	-2.33603		264	0.0232669	-0.0224367	-5.92329		68	0.116235	0.0259122	1.76203		176	0.00490662	-0.0164609	-2.89712		215	0.0419785	-0.0295771	-6.35907		214	0.0496282	-0.0165948	-3.55129		233	0.0720147
OMOP_743670	venlafaxine		66	0.00495634	0.00941097	0.621124		163	0.0887211	-0.0217869	-3.55127		117	0.100413	-0.013436	-1.57202		147	0.0111164	-0.013531	-1.98905		272	0.0235322	1.15446e-05	0.00314012		77	0.168688	0.0740663	5.7031		169	0.00637394	-0.00642007	-1.08499		215	0.0456878	-0.0198359	-4.26472		222	0.0599758	0.0439939	9.76664		261	0.082469
OMOP_4304360	Preparation of medical certificate		80	0.00556881	-0.00989244	-0.791395		163	0.0780852	-0.0250662	-4.08579		115	0.0886616	-0.00551556	-0.63429		125	0.0102025	-0.01741	-2.17624		264	0.0232409	-0.0237896	-6.28046		68	0.115907	0.019058	1.29594		176	0.00493552	-0.0178975	-3.14996		215	0.0413804	-0.0243097	-5.22659		214	0.0498944	-0.042225	-9.03614		233	0.0722344
OMOP_4145819	C/O: a pain		74	0.0069581	0.0144633	1.07028		163	0.0798307	-0.0267217	-4.35564		130	0.0980966	0.0481726	6.26244		147	0.0139542	0.0300583	4.41857		279	0.0247253	0.0510818	14.2518		48	0.12119	0.140768	6.75687		168	0.00665759	0.010844	1.82179		226	0.0497272	0.0442464	9.99968		230	0.0538331	0.0371805	8.55151		257	0.0709832
OMOP_4152040	Menopause monitoring		73	0.00194049	-0.13336	-9.7353		163	0.0607942	-0.0678324	-11.0567		117	0.0733506	-0.0362168	-4.23737		134	0.00712066	-0.0465516	-6.23792		270	0.0193557	-0.0570594	-15.406		72	0.0845902	-0.0643252	-4.63141		177	0.00297619	-0.0949269	-16.8021		217	0.0359116	-0.0321943	-6.98615		224	0.0440252	-0.101775	-22.7976		267	0.0447424
OMOP_37398227	Serum amylase level		71	0.00771277	0.146977	10.4354		162	0.0833555	0.111967	18.1386		97	0.107809	0.0784252	7.60724		122	0.015442	0.138439	16.8895		246	0.0321796	0.147533	36.2931		52	0.19865	0.046294	2.40729		171	0.00664187	0.103188	17.6452		193	0.0551049	0.121713	23.4906		194	0.0669033	0.106191	20.6011		237	0.0839322
OMOP_375545	Cataract		55	0.00847016	0.0292073	1.6064		162	0.174649	0.0838233	13.5794		102	0.138349	0.0373878	3.81356		120	0.0242915	0.0630714	7.56857		242	0.0381428	0.0458831	11.1037		82	0.102681	-0.0395217	-3.24078		166	0.0151179	0.0610002	10.126		192	0.0964674	0.0549711	10.5544		195	0.0774202	0.0743407	14.4964		211	0.105076
OMOP_37392915	Urine microalbumin level		64	0.00796004	-0.00774318	-0.495563		162	0.184182	0.0291961	4.72977		105	0.209631	0.0504533	5.2976		125	0.029006	0.0435768	5.44709		251	0.0495065	0.0125637	3.15349		71	0.165247	-0.0044989	-0.319422		171	0.0169967	0.0271445	4.64171		180	0.14029	0.0482971	8.69348		207	0.0767498	-0.00810977	-1.67872		0	0
OMOP_200779	Polyp of corpus uteri		70	0.00057241	-0.217243	-15.207		162	0.0643961	-0.0177475	-2.8751		101	0.0867459	0.0210638	2.12744		120	0.00702207	-0.0545458	-6.54549		254	0.0188218	-0.0471354	-11.9724		75	0.0979069	-0.0194756	-1.46067		171	0.0028641	-0.0914338	-15.6352		203	0.048823	9.05906e-05	0.0183899		207	0.0379619	-0.0557668	-11.5437		249	0.0621839
OMOP_74174	Urinary symptoms		76	0.00710784	0.0450789	3.42599		162	0.0825373	-0.0239872	-3.88593		90	0.0882043	-0.00820819	-0.738737		97	0.0152185	0.0258504	2.50749		230	0.0278261	0.0372699	8.57207		41	0.128913	0.0909284	3.72807		171	0.00514706	-0.0117285	-2.00557		176	0.0503432	0.044058	7.7542		182	0.0458073	-0.0839524	-15.2793		213	0.0633273
OMOP_193871	Genuine stress incontinence		69	0.00367597	-0.134148	-9.2562		162	0.0702423	-0.0343215	-5.56008		142	0.103342	0.0513659	7.29396		171	0.0100955	-0.0573845	-9.81275		301	0.0210498	-0.0689191	-20.7447		81	0.127373	0.104131	8.43464		179	0.00408719	-0.104019	-18.6193		253	0.0594708	0.0243734	6.16647		253	0.0624305	0.0817099	20.6726		286	0.0761552
OMOP_4092930	Musculoskeletal chest pain		62	0.00617153	-0.0489234	-3.03325		162	0.0850521	-0.122904	-19.9105		136	0.0985588	-0.0415079	-5.64508		160	0.0115212	-0.0465812	-7.45299		290	0.028842	0.0315144	9.13917		59	0.190646	0.153043	9.02954		180	0.00553781	-0.0690731	-12.4332		242	0.04471	-0.0656572	-15.889		241	0.0634851	-0.10281	-24.7773		278	0.0748175
OMOP_443597	Chronic kidney disease stage 3		75	0.0114431	0.32069	24.0518		161	0.188158	0.342455	55.1353		94	0.191455	0.306608	28.8211		113	0.0250531	0.445428	50.3334		230	0.0566162	0.320983	73.826		70	0.169866	0.0170213	1.19149		174	0.0167019	0.391665	68.1496		0	0	0	0		198	0.078526	0.266713	52.8093		196	0.126265
OMOP_4144250	Weight-reducing diet education		68	0.00698964	0.10316	7.01491		161	0.115496	0.118324	19.0501		102	0.112551	0.107696	10.985		123	0.0212766	0.167128	20.5568		244	0.0296765	0.139448	34.0253		68	0.113244	0.0784771	5.33644		167	0.00819475	0.110043	18.3772		208	0.0692771	0.188433	39.1941		204	0.0600785	0.0948754	19.3546		223	0.152785
OMOP_985247	aluminum hydroxide		61	0.00992167	0.0698878	4.26315		161	0.102972	0.0361312	5.81712		119	0.134394	0.0353375	4.20517		155	0.0164749	0.0757192	11.7365		274	0.0376458	0.0694667	19.0339		64	0.200964	0.0177704	1.13731		167	0.00704777	0.0262633	4.38597		218	0.0693753	0.0746162	16.2663		227	0.0621469	0.0465075	10.5572		256	0.0946796
OMOP_4019096	Total abdominal hysterectomy with bilateral salpingo-oophorectomy		70	0.00159363	0.0470921	3.29645		161	0.064529	0.01637	2.63557		121	0.0930804	-0.0373924	-4.52448		144	0.00819017	0.0376791	5.42579		271	0.0254764	0.105444	28.5753		78	0.15317	0.148472	11.5808		170	0.0033878	-0.0230937	-3.92592		223	0.0512397	0.0265233	5.9147		225	0.0448485	0.0416276	9.36621		252	0.0632752
OMOP_4180938	Imaging		63	0.00488827	-0.0741966	-4.67439		161	0.0948925	-0.0239263	-3.85213		115	0.0908157	-0.0406906	-4.67942		132	0.0137178	-0.0639649	-8.44337		262	0.024912	-0.0718348	-18.8207		62	0.0883107	0.00700971	0.434602		175	0.0071239	-0.0382921	-6.70112		208	0.0438836	-0.0789666	-16.425		215	0.0543927	-0.0588025	-12.6425		245	0.0690518
OMOP_4013636	Magnetic resonance imaging		72	0.0057101	-0.0433312	-3.11984		161	0.0935809	-0.0331528	-5.3376		101	0.0965712	-0.00766504	-0.774169		115	0.0111601	-0.072848	-8.37752		245	0.0298728	-0.0929147	-22.7641		42	0.138652	0.156516	6.57367		169	0.00673302	-0.0767315	-12.9676		191	0.0466274	-0.0408041	-7.79358		191	0.0515725	-0.000342846	-0.0654835		237	0.0702678
OMOP_4060768	Barium enema		56	0.00793651	0.0961109	5.38221		160	0.0939287	0.0713192	11.4111		120	0.0978713	0.0771489	9.25787		153	0.0163211	0.156698	23.9747		275	0.0351152	0.17246	47.4266		69	0.128979	0.0177193	1.22263		178	0.00660357	0.0406662	7.23858		219	0.0539799	0.0939506	20.5752		221	0.0584386	0.0712303	15.7419		264	0.0717759
OMOP_37393420	Mitochondrial antibody screening test		73	0.00417124	0.0997164	7.27929		160	0.0761466	0.0426764	6.82822		104	0.0987006	0.0497441	5.17339		116	0.0118812	0.0895166	10.3839		250	0.0271232	0.0911239	22.781		55	0.197635	0.0777941	4.27867		164	0.0048288	0.0511383	8.38669		196	0.0536205	0.0711321	13.9419		196	0.0486002	0.106546	20.8829		235	0.0676408
OMOP_4119836	Excision of skin of head and neck		61	0.0079466	0.00379685	0.231608		160	0.101978	0.00913484	1.46157		95	0.0915183	-0.0221149	-2.10092		111	0.0131565	-0.00424682	-0.471397		236	0.0296336	0.0258994	6.11225		57	0.0799458	0.0128062	0.729955		163	0.00719805	-0.0207108	-3.37586		190	0.0546002	0.0272939	5.18584		186	0.0541497	-0.0212016	-3.9435		231	0.0699416
OMOP_432867	Hyperlipidemia		66	0.0140565	0.065264	4.30743		160	0.137074	-0.0232228	-3.71564		128	0.125762	-0.029551	-3.78252		155	0.0269793	0.030625	4.74687		265	0.0436593	0.0481552	12.7611		81	0.130834	0.0847129	6.86174		164	0.0134613	0.02052	3.36528		210	0.0999128	0.0481766	10.1171		220	0.0776933	-0.00781375	-1.71903		221	0.133045
OMOP_37398010	Parietal cell autoantibodies		73	0.00396152	0.00948268	0.692235		160	0.0731661	-0.0348021	-5.56834		102	0.100988	0.0172133	1.75575		115	0.0115356	-0.00570309	-0.655856		249	0.0269444	0.00803672	2.00114		55	0.204045	0.0548409	3.01625		164	0.00546963	-0.0145753	-2.39036		194	0.0509241	0.00854805	1.65832		195	0.0492213	0.0394925	7.70103		234	0.0699272
OMOP_4152828	Seen in dermatology clinic		75	0.00552567	-0.0221731	-1.66298		159	0.0814224	-0.0300257	-4.77408		111	0.0847536	-0.0139692	-1.55058		123	0.010612	-0.0720701	-8.86463		248	0.027361	-0.0644885	-15.9931		72	0.146965	-0.00215935	-0.155473		179	0.007842	-0.0332417	-5.95027		198	0.0434978	-0.0384123	-7.60564		212	0.0500961	-0.0857221	-18.1731		235	0.0578035
OMOP_4089019	Seen in ENT clinic		67	0.00540459	0.0296521	1.98669		159	0.0750075	-0.0461777	-7.34226		103	0.0918728	-0.0531841	-5.47796		125	0.00976123	-0.0395135	-4.93919		255	0.0272285	-0.0369338	-9.41813		67	0.149428	0.0831936	5.57397		168	0.00630631	-0.023494	-3.94699		203	0.0531153	-0.0431851	-8.76658		211	0.0573758	0.0648918	13.6922		241	0.0702117
OMOP_381581	Chalazion		74	0.00479671	0.00672633	0.497749		159	0.0757299	-0.0470462	-7.48035		115	0.0769231	-0.042902	-4.93373		127	0.00936715	-0.0881278	-11.1922		254	0.0225858	-0.0500337	-12.7086		70	0.118605	0.0637095	4.45966		162	0.0073076	-0.0609856	-9.87967		204	0.0421715	-0.0672908	-13.7273		209	0.0410991	-0.0304145	-6.35664		254	0.0494297
OMOP_528323	hepatitis B surface antigen vaccine		65	0.00257069	-0.11816	-7.68037		159	0.0588084	-0.120155	-19.1047		104	0.0699182	-0.0535314	-5.56727		128	0.00926402	-0.0942512	-12.0642		253	0.0187062	-0.04091	-10.3502		72	0.140965	0.0968811	6.97544		165	0.00385406	-0.0900547	-14.859		205	0.0313505	-0.0192358	-3.94333		199	0.0296643	-0.0730274	-14.5324		237	0.0450256
OMOP_433736	Obesity		63	0.0079346	0.00383616	0.241678		158	0.146974	0.0970815	15.3389		123	0.159358	0.173939	21.3945		142	0.0279729	0.18411	26.1436		265	0.0490304	0.121216	32.1223		79	0.148293	0.12866	10.1642		170	0.0137184	0.144163	24.5076		204	0.107234	0.214147	43.6859		216	0.0874606	0.221356	47.8128		225	0.204446
OMOP_42903865	DL-lactic acid		58	0.00336907	0.0541172	3.1388		158	0.0820073	0.0258535	4.08485		120	0.114973	0.0232368	2.78841		153	0.0113532	0.0187314	2.8659		268	0.0409938	0.0390453	10.4641		72	0.195292	0.0759206	5.46629		163	0.00796569	0.0101561	1.65545		212	0.0566098	0.0184657	3.91473		219	0.0596172	-0.020737	-4.5414		243	0.0776502
OMOP_19040060	dydrogesterone		62	0.0015191	-0.118985	-7.37706		158	0.0401389	-0.0564119	-8.91309		124	0.0665545	-0.0336357	-4.17083		143	0.00543478	-0.0883788	-12.6382		267	0.0174444	-0.0825594	-22.0434		72	0.153326	0.00336037	0.241947		166	0.00173573	-0.0942261	-15.6415		223	0.0309232	-0.069198	-15.4312		217	0.0301231	-0.00132124	-0.286709		255	0.0421593
OMOP_4230911	Echocardiography		60	0.0140507	0.135056	8.10333		157	0.155673	0.0918363	14.4183		105	0.128579	0.0894583	9.39312		119	0.0364344	0.343463	40.8721		214	0.0712517	0.43787	93.7042		67	0.145663	0.0281198	1.88402		160	0.0183817	0.244305	39.0889		194	0.0911602	0.147796	28.6725		197	0.0783542	0.141527	27.8808		219	0.109848
OMOP_73553	Arthropathy		76	0.00958999	0.134898	10.2522		157	0.137051	0.0885832	13.9076		115	0.154407	0.131913	15.17		131	0.0216269	0.162341	21.2667		256	0.0434539	0.153989	39.4212		70	0.142697	0.169194	11.8436		159	0.00902778	0.0690739	10.9828		206	0.0920786	0.170114	35.0436		213	0.0971678	0.197123	41.9872		240	0.104768
OMOP_4059049	Mammography abnormal		63	0.00132538	-0.101712	-6.40788		157	0.0788602	0.0283119	4.44496		119	0.0762316	-0.00884301	-1.05232		133	0.00831393	-0.0228946	-3.04498		256	0.0284091	-0.0273438	-7.00001		81	0.158285	-0.0218688	-1.77137		165	0.00530856	-0.0442949	-7.30867		205	0.0503942	0.0358325	7.34566		214	0.0397842	-0.000844579	-0.18074		251	0.0509179
OMOP_4094294	Clinical history and observation findings		59	0.00793958	0.00430366	0.253916		157	0.0843327	0.00922014	1.44756		99	0.0855482	-0.00287986	-0.285106		112	0.0118355	0.0155853	1.74555		240	0.0250784	-0.0131276	-3.15062		64	0.134459	-0.124674	-7.97914		155	0.0058072	-0.0111986	-1.73579		194	0.0473337	-0.017808	-3.45475		194	0.0452748	0.00596423	1.15706		221	0.0592441
OMOP_4136052	Referral to musculoskeletal clinic		54	0.005074	-0.0603155	-3.25704		157	0.0747151	-0.105643	-16.5859		117	0.102635	-0.013316	-1.55797		147	0.00973751	-0.0382473	-5.62235		261	0.0326882	0.0135411	3.53424		63	0.245964	0.162853	10.2597		164	0.00548986	-0.0528279	-8.66377		208	0.0412281	-0.0398459	-8.28794		212	0.057526	0.0385246	8.16721		250	0.0646182
OMOP_777221	hydroxyzine		67	0.00379939	0.103128	6.90958		156	0.107739	0.134654	21.0061		118	0.116954	0.0825902	9.74565		138	0.0144707	0.139301	19.2235		266	0.0384763	0.109705	29.1816		66	0.182993	0.0160704	1.06065		174	0.00493921	0.120118	20.9005		208	0.0665597	0.0973503	20.2489		206	0.0671937	0.130922	26.9699		245	0.0856095
OMOP_44789724	Letter sent to outside agency		60	0.00601702	0.0320066	1.9204		156	0.0931358	0.122757	19.1501		101	0.102047	0.0626924	6.33193		119	0.0126582	0.0443726	5.28034		249	0.0298063	-0.0152307	-3.79246		58	0.128614	-0.0107732	-0.624848		167	0.00851314	0.0573558	9.57842		191	0.0490601	0.0328319	6.2709		206	0.0523308	0.121423	25.0131		232	0.0760887
OMOP_4079749	Osteoarthritis of hip		62	0.0108973	0.167812	10.4043		156	0.133833	0.105027	16.3842		107	0.135053	0.0670979	7.17948		140	0.0188947	0.192506	26.9509		253	0.0420902	0.222654	56.3315		77	0.125736	0.0469483	3.61502		164	0.00862801	0.110017	18.0427		210	0.0898631	0.11906	25.0026		217	0.0746334	0.112184	24.3439		249	0.0785704
OMOP_4167978	Excision of lesion of soft tissue		65	0.00794755	0.0623175	4.05064		156	0.101885	0.0817986	12.7606		98	0.0924456	0.0212567	2.08316		113	0.0136278	0.0644275	7.28031		237	0.0290866	0.062734	14.8679		60	0.0798939	-0.0103489	-0.620936		160	0.00734491	0.0475759	7.61215		192	0.0549118	0.0614181	11.7923		189	0.0544943	0.0669472	12.653		232	0.0700031
OMOP_908921	calcipotriene		67	0.0053681	0.055248	3.70162		156	0.097729	0.0498643	7.77883		128	0.0929227	0.0704536	9.01807		135	0.0125705	0.0520394	7.02531		262	0.0323834	0.0118947	3.1164		79	0.147184	-0.0667397	-5.27244		168	0.010989	0.118386	19.8888		215	0.0526734	0.1143	24.5745		222	0.0544503	0.0782467	17.3708		245	0.0828516
OMOP_902251	hypromellose		72	0.00580884	0.0208072	1.49812		156	0.105791	-0.00545638	-0.851196		127	0.13085	0.0657244	8.34699		141	0.0139551	0.0850472	11.9917		271	0.037123	0.081261	22.0217		59	0.169082	0.106842	6.30368		162	0.00775194	-0.0451851	-7.31999		210	0.0748046	0.104482	21.9411		221	0.068252	0.0569302	12.5816		255	0.0859345
OMOP_4147846	Echography of kidney		63	0.00503054	-0.0505672	-3.18573		156	0.0971326	-0.0250954	-3.91488		87	0.11583	0.0142373	1.23864		107	0.0154676	-0.0410571	-4.39311		235	0.0396797	-0.0633711	-14.8922		43	0.152346	0.0755484	3.24858		169	0.00717103	-0.0387936	-6.55612		168	0.0760827	0.0487942	8.19743		176	0.0534016	-0.0426409	-7.5048		215	0.0722611
OMOP_19055156	flumethasone		78	0.00786394	-0.0648896	-5.06139		155	0.0837294	-0.0779464	-12.0817		115	0.0852713	-0.0531588	-6.11326		130	0.00806452	-0.0940968	-12.2326		260	0.0277418	-0.104427	-27.1511		58	0.127186	-0.0464788	-2.69577		163	0.00732467	-0.0485869	-7.91966		208	0.0471893	-0.0618019	-12.8548		214	0.0450988	-0.127738	-27.336		245	0.0713591
OMOP_259848	Chronic rhinitis		66	0.00600919	-0.0524409	-3.4611		155	0.0745451	-0.105738	-16.3894		131	0.0847585	-0.0486085	-6.36771		152	0.0108022	-0.0533643	-8.11138		276	0.0275443	-0.0162311	-4.47979		81	0.139226	0.0673586	5.45605		172	0.00724638	-0.097828	-16.8264		224	0.0465032	-0.0408343	-9.14688		224	0.0497377	0.00508633	1.13934		262	0.0604883
OMOP_4217669	Candidal vulvovaginitis		64	0.00123916	-0.126846	-8.11816		154	0.0426165	-0.000760013	-0.117042		108	0.0822695	0.0528613	5.70903		126	0.00421732	-0.0495374	-6.24171		251	0.0129321	-0.0259733	-6.51931		50	0.173618	0.0894885	4.47443		153	0.00148662	-0.0625011	-9.56267		199	0.0330117	0.0486565	9.68265		205	0.0294859	-0.0373	-7.64649		241	0.0357606
OMOP_4084848	Self-referral to hospital		65	0.00888158	0.154746	10.0585		154	0.0844839	-0.0474473	-7.30688		133	0.0956736	-0.0766856	-10.1992		147	0.0131796	-0.0173771	-2.55443		278	0.0338358	0.020383	5.66647		80	0.190217	0.0278393	2.22714		177	0.0075633	0.0725991	12.85		215	0.0458716	-0.101264	-21.7717		224	0.0522942	0.00463892	1.03912		257	0.0617459
OMOP_4091959	Flatulent dyspepsia		69	0.00593019	-0.0114296	-0.788642		153	0.0887083	-0.017816	-2.72585		89	0.0896076	-0.0619084	-5.50985		108	0.0111978	-0.0173264	-1.87125		240	0.0193977	-0.103074	-24.7378		53	0.0761503	-0.24965	-13.2315		166	0.0050813	-0.0588735	-9.773		179	0.0437253	-0.0784402	-14.0408		179	0.0576657	-0.00997376	-1.7853		213	0.0729849
OMOP_36713495	Aspirin therapy		65	0.0152794	-0.0368121	-2.39279		153	0.128182	-0.069781	-10.6765		108	0.110951	-0.0382984	-4.13622		126	0.0224668	0.0162756	2.05073		238	0.0538835	0.0897365	21.3573		60	0.161433	-0.00426297	-0.255778		162	0.010048	-0.00168535	-0.273027		190	0.0755369	0.00962539	1.82882		199	0.0652833	-0.151074	-30.0637		216	0.117771
OMOP_4052951	Enjoys heavy exercise		80	0.00457095	-0.0575307	-4.60246		153	0.0585427	-0.155246	-23.7527		148	0.0611487	-0.112224	-16.6092		159	0.0110302	-0.0924604	-14.7012		276	0.0296156	-0.00462343	-1.27607		93	0.121618	0.015682	1.45843		158	0.00727499	-0.0759144	-11.9945		235	0.0285288	-0.115486	-27.1391		238	0.0239144	-0.158196	-37.6508		265	0.0426038
OMOP_4084839	Follow-up in outpatient clinic		62	0.00497238	0.0369675	2.29198		152	0.100882	0.0473062	7.19055		127	0.110708	0.0559698	7.10817		147	0.0149336	0.0670973	9.86331		264	0.0385269	0.0498481	13.1599		91	0.142332	-0.0172689	-1.57147		163	0.00607399	0.0557716	9.09077		219	0.0754936	0.0749003	16.4032		218	0.0591245	-0.00910303	-1.98446		247	0.0786925
OMOP_4215127	Pathology		65	0.00577133	0.0145244	0.944089		152	0.0883315	0.0420298	6.38852		110	0.0946957	0.0345288	3.79816		132	0.010788	0.037008	4.88506		257	0.0316907	0.0540693	13.8958		72	0.177696	0.0569936	4.10354		158	0.00764192	0.00561007	0.88639		197	0.0572131	0.0784213	15.449		218	0.0443068	-0.00787174	-1.71604		244	0.0659716
OMOP_4083416	Seen in cardiac clinic		72	0.014322	0.0958988	6.90471		152	0.136372	0.0140659	2.13801		94	0.127187	0.0278681	2.6196		101	0.0249215	0.248631	25.1117		203	0.0647965	0.377155	76.5624		54	0.154077	0.032285	1.74339		158	0.0151019	0.161353	25.4937		177	0.0827976	0.090055	15.9397		191	0.0804446	0.0349885	6.68281		200	0.110129
OMOP_4085787	Seen by optometrist		48	0.00682783	-0.064232	-3.08314		152	0.144199	0.00594812	0.904114		127	0.168876	0.0144953	1.8409		156	0.0201964	-0.0310839	-4.84909		267	0.0422139	-0.0644829	-17.2169		81	0.171471	-0.0318311	-2.57832		159	0.0119882	-0.0281012	-4.46809		199	0.100599	0.0247358	4.92243		219	0.0625711	-0.0795815	-17.4284		140	0.142905
OMOP_4088554	Seen by physiotherapist		72	0.00598623	-0.13355	-9.6156		152	0.0855263	-0.0631809	-9.6035		116	0.101102	-0.00469404	-0.544509		127	0.00959233	-0.0826815	-10.5005		254	0.0306153	-0.0434021	-11.0241		41	0.221188	0.0597076	2.44801		161	0.00568522	-0.0722687	-11.6353		218	0.0523706	-0.04868	-10.6122		207	0.0414492	-0.0435442	-9.01365		237	0.0655633
OMOP_19032619	amorolfine		69	0.00351262	-0.0813791	-5.61516		152	0.0721808	-0.10446	-15.8779		118	0.0965922	-0.0431318	-5.08956		131	0.0116612	-0.0826566	-10.828		256	0.0306122	-0.00759295	-1.94379		81	0.133024	0.0824996	6.68247		162	0.00549209	-0.0847644	-13.7318		209	0.044651	-0.0730836	-15.2745		217	0.037803	-0.13757	-29.8527		241	0.0595045
OMOP_4197456	Colonoscopy normal		71	0.00463474	-0.0104269	-0.740309		151	0.080944	-0.0286802	-4.33071		103	0.0940171	-0.014494	-1.49288		131	0.0108431	-0.0179063	-2.34573		258	0.0372602	0.0384798	9.92779		55	0.166071	0.0342523	1.88388		171	0.00794176	-0.0381099	-6.51679		206	0.0503778	-0.0162201	-3.34134		214	0.0487585	-0.100218	-21.4466		252	0.0658293
OMOP_37392226	Direct microscopy		63	0.00577164	-0.0951458	-5.99419		151	0.0634403	-0.0540727	-8.16498		136	0.0825562	-0.0424237	-5.76962		161	0.00955975	-0.0620619	-9.99197		273	0.0268405	-0.0350339	-9.56424		89	0.184901	-0.0218443	-1.94414		160	0.0065261	-0.0468399	-7.49438		222	0.0359769	-0.0683443	-15.1724		230	0.0322086	-0.0874179	-20.1061		258	0.0531517
OMOP_4059159	Going to travel abroad		65	0.00362757	-0.0810493	-5.2682		151	0.0583736	-0.0812956	-12.2756		100	0.077381	-0.0238731	-2.38731		116	0.00847116	-0.0393901	-4.56926		238	0.0316816	0.0101985	2.42723		63	0.159701	0.14146	8.91197		162	0.00322321	-0.066507	-10.7741		194	0.0363186	0.0214464	4.16059		189	0.0247967	-0.0664872	-12.5661		229	0.0472375
OMOP_4086441	Removal of skin sutures/clips		68	0.00460444	0.0403765	2.7456		150	0.104889	0.0691202	10.368		113	0.0851064	-0.0409405	-4.62628		132	0.0100545	-0.02393	-3.15876		247	0.0309716	-0.0119846	-2.96019		65	0.18082	0.0171795	1.11667		152	0.0062709	0.00369951	0.562326		197	0.0477625	0.00605166	1.19218		204	0.0495938	0.0191405	3.90466		238	0.0543526
OMOP_4084686	Referral to psychiatry service		63	0.00580507	-0.0122473	-0.771581		150	0.0942936	-0.0442075	-6.63112		94	0.0973422	-0.0268822	-2.52692		123	0.0110125	-0.0469968	-5.78061		243	0.021316	-0.0743037	-18.0558		63	0.178462	-0.00474902	-0.299188		158	0.00855746	0.00486584	0.768803		197	0.0461879	-0.0753256	-14.8391		196	0.0629305	0.0213702	4.18856		222	0.0806242
OMOP_4163971	Laparoscopic cholecystectomy		68	0.00698239	-0.0524939	-3.56958		149	0.0779733	-0.026759	-3.98709		103	0.0918033	0.0218597	2.25155		116	0.00790514	-0.0296186	-3.43575		236	0.0266789	0.0100311	2.36735		73	0.150882	0.10205	7.44963		154	0.00425403	-0.0191011	-2.94157		191	0.0538922	0.0398098	7.60368		191	0.0480322	-0.0465383	-8.88881		226	0.0884442
OMOP_4280498	Polyp of cervix		67	0.000655022	-0.121679	-8.15248		149	0.0530452	-0.0416663	-6.20828		95	0.0741359	-0.0133385	-1.26716		108	0.00895783	-0.0518831	-5.60338		229	0.0194919	-0.043425	-9.94432		65	0.0924778	-0.0579837	-3.76894		156	0.00327726	-0.0743654	-11.601		189	0.0367989	-0.0176833	-3.34214		192	0.029716	-0.078777	-15.1252		231	0.0437695
OMOP_913782	tolterodine		58	0.00462294	0.087406	5.06955		148	0.112843	0.133258	19.7222		109	0.127619	0.100422	10.946		122	0.0179658	0.146791	17.9085		233	0.0386643	0.0923735	21.523		56	0.203004	0.180812	10.1254		145	0.00722335	0.052088	7.55277		190	0.0679464	0.173667	32.9967		203	0.068094	0.107854	21.8944		220	0.0851933
OMOP_4089018	Seen in ophthalmology clinic		57	0.00512394	0.00580659	0.330975		148	0.0991701	0.04566	6.75769		111	0.109722	0.103459	11.4839		132	0.0163775	0.0490034	6.46845		246	0.0325032	0.0471823	11.6069		71	0.151221	0.0504872	3.58459		159	0.00747198	0.0191483	3.04458		191	0.0570182	0.0911888	17.4171		193	0.0542647	0.0481274	9.28859		210	0.0785079
OMOP_4204199	Hand pain		62	0.00481306	-0.0182516	-1.1316		148	0.0723243	-0.0341297	-5.0512		102	0.0806408	-0.0263881	-2.69158		116	0.0116249	-0.0163642	-1.89824		237	0.0175665	-0.0108459	-2.57049		45	0.0588235	0.0282937	1.27322		155	0.00481472	-0.0256381	-3.97391		185	0.0376012	-0.0267729	-4.95298		188	0.0465258	-0.00818924	-1.53958		225	0.0674198
OMOP_4010361	Inguinal pain		59	0.00888889	-0.0344245	-2.03105		148	0.0832639	-0.0821288	-12.1551		81	0.0881396	-0.0573832	-4.64804		99	0.0116829	-0.0539045	-5.33655		220	0.0343082	0.0624288	13.7343		39	0.167405	0.165743	6.46396		159	0.00555556	-0.100745	-16.0184		157	0.0450373	-0.0802131	-12.5935		172	0.0438721	-0.0729585	-12.5489		202	0.0627382
OMOP_19086939	gamma-linolenate		68	0.00102512	-0.228464	-15.5355		148	0.0450935	-0.148344	-21.955		116	0.0817949	-0.0853174	-9.89682		139	0.00846154	-0.170236	-23.6629		256	0.014157	-0.0806264	-20.6404		55	0.174841	0.0365889	2.01239		157	0.00153807	-0.170993	-26.846		214	0.0310037	-0.137088	-29.3369		204	0.033585	-0.215413	-43.9443		250	0.0467836
OMOP_4065263	Ambulatory blood pressure recording		52	0.0116364	0.149992	7.7996		147	0.0860566	0.13259	19.4907		103	0.0974674	0.0650426	6.69939		123	0.019336	0.197907	24.3426		231	0.0486546	0.184221	42.555		51	0.147157	0.010486	0.534786		152	0.00981461	0.146442	22.2592		183	0.0639535	0.145631	26.6504		183	0.0493554	0.107225	19.6222		211	0.0823852
OMOP_201093	Infection of skin and/or subcutaneous tissue		68	0.00555627	0.108133	7.35306		147	0.0874338	0.0965564	14.1938		125	0.0878089	0.0294172	3.67715		140	0.0117876	0.0747725	10.4682		259	0.0232043	0.0471729	12.2178		68	0.10408	0.024051	1.63547		163	0.00697855	0.0861013	14.0345		211	0.039369	0.0721092	15.215		223	0.0484888	0.0813639	18.1441		252	0.0704707
OMOP_1353776	felodipine		66	0.0167072	0.155816	10.2839		147	0.137148	0.0838635	12.3279		83	0.139757	0.0249972	2.07476		92	0.0213285	0.12467	11.4696		216	0.0691589	0.109395	23.6292		48	0.169276	0.0145645	0.699098		157	0.0136446	0.0963166	15.1217		167	0.111	0.13729	22.9275		177	0.0720075	0.0802648	14.2069		195	0.126323
OMOP_906914	urea		57	0.00424178	-0.0425886	-2.42755		147	0.113228	0.00866572	1.27386		106	0.130553	0.0319304	3.38462		130	0.0152212	-0.0467562	-6.07831		243	0.0376074	-0.00665708	-1.61767		64	0.171875	0.127134	8.13659		159	0.0119972	-0.00878332	-1.39655		199	0.0615385	-0.0276415	-5.50065		195	0.0598322	0.0179426	3.49882		221	0.0877052
OMOP_4088403	Seen in well person clinic		70	0.00809969	-0.0284105	-1.98874		147	0.068408	-0.147426	-21.6716		101	0.0799467	-0.0805131	-8.13182		112	0.00810979	-0.109964	-12.316		231	0.0326428	-0.055662	-12.8579		70	0.133459	0.104328	7.30298		149	0.00373367	-0.113287	-16.8798		186	0.0385356	-0.133287	-24.7915		187	0.0360759	-0.0639849	-11.9652		220	0.0590526
OMOP_4056548	Cervical smear - candida		75	0.00102249	-0.179673	-13.4755		147	0.0463531	-0.151901	-22.3295		116	0.0667939	-0.0546866	-6.34365		137	0.00374915	-0.18786	-25.7369		262	0.01407	-0.19293	-50.5477		81	0.163746	-0.0731613	-5.92606		165	0.00204708	-0.0972605	-16.048		214	0.0285814	-0.147941	-31.6593		217	0.0259336	-0.160216	-34.7668		253	0.0356387
OMOP_924566	tamsulosin		58	0.0165731	0.225241	13.064		146	0.144418	0.108512	15.8428		101	0.114523	0.0446499	4.50964		115	0.0171628	0.128453	14.7721		230	0.0452179	0.152878	35.162		55	0.145651	0.0939728	5.1685		153	0.00826887	0.0764785	11.7012		186	0.0673157	0.0789347	14.6819		196	0.0706597	0.0735208	14.4101		211	0.0850877
OMOP_4119975	Operative termination of pregnancy		64	0.00192976	-0.0405681	-2.59636		146	0.0416827	-0.0202784	-2.96064		85	0.0732962	0.0609209	5.17828		103	0.00463858	-0.0469486	-4.83571		227	0.0143522	-0.0102546	-2.32779		66	0.208614	0.248996	16.4337		155	0.00501737	-0.0116896	-1.81189		181	0.0264091	0.0341211	6.17593		184	0.0391236	0.0829205	15.2574		221	0.0472946
OMOP_4202178	Referral to podiatrist		56	0.00738397	0.166275	9.31141		145	0.145263	0.169222	24.5373		81	0.158485	0.0927653	7.51399		108	0.0239774	0.175615	18.9664		221	0.0448511	0.162159	35.8372		51	0.210593	0.0893667	4.5577		153	0.0101862	0.155524	23.7952		177	0.0813253	0.132865	23.5172		181	0.0772032	0.172728	31.2638		155	0.0992944
OMOP_4042241	Urine protein test = +		60	0.00636335	0.0681273	4.08764		145	0.137865	0.109375	15.8593		91	0.147059	0.0700906	6.37824		106	0.0223143	0.112177	11.8907		218	0.0388979	0.0423036	9.22219		56	0.201676	-0.033584	-1.88071		152	0.0152672	0.112045	17.0309		168	0.0909091	0.170755	28.6868		172	0.0563334	0.0592912	10.1981		187	0.093014
OMOP_4152418	Asthma never causes daytime symptoms		71	0.00575615	-0.0061095	-0.433774		145	0.0745488	0.0210173	3.04751		107	0.0980834	-0.0153704	-1.64464		120	0.0110207	0.0177302	2.12762		240	0.0295749	0.00829399	1.99056		65	0.172512	-0.0325842	-2.11797		158	0.00654622	0.015023	2.37364		196	0.0461957	0.00217587	0.426471		187	0.088219	0.0210736	3.94076		220	0.0679666
OMOP_1336926	tadalafil		58	0.0109983	0.00249184	0.144527		145	0.142456	0.00013831	0.0200549		113	0.125729	-0.01413	-1.59669		125	0.0209572	0.000466135	0.0582668		242	0.0476741	0.0263139	6.36796		78	0.176139	0.105007	8.19057		150	0.0109797	-0.0267214	-4.00821		192	0.0805926	0.0170583	3.2752		208	0.0665323	-0.0148927	-3.09769		202	0.106513
OMOP_37393634	Urine ketone test		53	0.0110337	-0.000764215	-0.0405034		145	0.126736	-0.0413642	-5.99781		75	0.162549	0.0149312	1.11984		96	0.0215241	0.0191881	1.84206		201	0.0484634	0.021615	4.34462		38	0.217845	0.013637	0.518205		148	0.0127536	-0.0222642	-3.2951		156	0.0854592	0.00815725	1.27253		150	0.0597015	-0.0300019	-4.50028		135	0.0766962
OMOP_37393903	Serum prolactin level		62	0.00496983	-0.140263	-8.69628		145	0.0567779	-0.122174	-17.7153		84	0.0800774	-0.0141089	-1.18515		93	0.00711491	-0.111571	-10.3761		222	0.0164697	-0.116278	-25.8137		60	0.169126	0.00639407	0.383644		155	0.00496983	-0.0794709	-12.318		172	0.0376462	-0.0874245	-15.037		180	0.0377426	-0.197173	-35.4911		209	0.0603645
OMOP_4158490	C/O - a headache		58	0.00327635	-0.156285	-9.06456		145	0.0649295	-0.167414	-24.275		101	0.0827022	-0.0885148	-8.93999		124	0.00899101	-0.189405	-23.4862		239	0.0158844	-0.152791	-36.517		44	0.092511	0.0520341	2.2895		157	0.00555872	-0.160385	-25.1805		203	0.0346484	-0.196823	-39.9552		191	0.0465654	-0.10579	-20.2059		229	0.0617577
OMOP_37398317	Chlamydia trachomatis nucleic acid detection assay		66	0.000434594	-0.294961	-19.4674		145	0.0234579	-0.19709	-28.578		85	0.0643246	0.0271678	2.30926		99	0.00260983	-0.219626	-21.743		222	0.0104895	-0.245053	-54.4018		58	0.210249	0.0437382	2.53682		153	0.00173762	-0.191892	-29.3595		179	0.0181015	-0.107134	-19.177		182	0.0232558	-0.193577	-35.231		217	0.0333033
OMOP_19113045	heparinoids		45	0.00765421	0.0488573	2.19858		144	0.110211	0.0599209	8.62861		68	0.129162	0.063306	4.30481		97	0.0126525	0.106032	10.2851		206	0.0367141	0.126799	26.1206		42	0.17965	0.0507062	2.12966		147	0.00810811	0.0602259	8.8532		155	0.0688182	0.066518	10.3103		157	0.0689334	0.11342	17.807		192	0.0842669
OMOP_4084841	Refer to hospital casualty		60	0.00806994	-0.0602878	-3.61727		144	0.108725	0.0151008	2.17452		100	0.100944	0.0274625	2.74625		125	0.0114633	-0.00404918	-0.506148		236	0.0341297	-0.0580873	-13.7086		65	0.171149	-0.0226788	-1.47413		151	0.00537634	-0.00450129	-0.679695		189	0.0411724	0.00936834	1.77062		190	0.0633609	-0.0167197	-3.17675		217	0.0778016
OMOP_4039455	On examination - general breast examination - no abnormality detected		74	0.00169319	-0.0674733	-4.99303		144	0.0524712	0.0109813	1.5813		121	0.0678598	-0.0232112	-2.80856		140	0.00575881	0.0512214	7.171		256	0.0197952	0.0452936	11.5952		69	0.123554	-0.0727163	-5.01742		157	0.00203183	-0.048081	-7.54871		209	0.0337274	0.0155675	3.2536		214	0.0294925	-0.000521326	-0.111564		252	0.0338451
OMOP_4308493	O/E - left foot pulses present		54	0.00834028	-0.0209943	-1.13369		144	0.195068	-0.0247202	-3.55971		86	0.224417	-0.0308709	-2.6549		102	0.0362218	-0.0286154	-2.91877		223	0.0419026	-0.0502294	-11.2012		58	0.153245	-0.0135963	-0.788588		152	0.0141588	-0.0453305	-6.89024		154	0.138438	-0.0717446	-11.0487		174	0.0746398	0.0186123	3.23854		0	0
OMOP_4306292	Upper abdominal pain		68	0.00691643	0.012578	0.855305		144	0.099569	-0.0252869	-3.64131		87	0.121217	0.0141811	1.23375		104	0.0157219	0.00725004	0.754004		228	0.0297989	0.00163911	0.373718		55	0.14283	0.0394258	2.16842		156	0.00790912	-0.0268164	-4.18336		173	0.0758651	0.0165376	2.861		175	0.0809291	0.0360557	6.30974		208	0.0945197
OMOP_4012343	Vaginal discharge symptom		66	0.0013245	-0.141975	-9.37038		144	0.0383936	-0.101601	-14.6305		111	0.0720454	-0.0312221	-3.46566		128	0.00397439	-0.084956	-10.8744		251	0.013732	-0.0337186	-8.46336		60	0.150844	0.080986	4.85916		158	0.00397351	-0.115796	-18.2958		208	0.0332809	-0.0599317	-12.4658		210	0.0287049	-0.128624	-27.011		243	0.0322947
OMOP_4070702	Primary repair of inguinal hernia using synthetic patch		61	0.0159484	0.184425	11.2499		143	0.117607	0.0782784	11.1938		104	0.0952602	0.00797887	0.829803		116	0.0151962	0.125352	14.5409		234	0.037396	0.119749	28.0214		77	0.0813422	-0.0344796	-2.65493		154	0.00949153	0.100016	15.4024		181	0.0553133	0.0345246	6.24896		187	0.0611162	0.0665944	12.4531		221	0.0638
OMOP_4322976	Procedure		61	0.00894188	0.0210107	1.28165		143	0.0793848	-0.0121199	-1.73314		121	0.0898332	-0.025321	-3.06384		135	0.0102321	-0.0256623	-3.46441		243	0.0271152	-0.0549006	-13.3408		79	0.141961	-0.032913	-2.60013		151	0.00744602	0.0148139	2.2369		205	0.0473509	-0.0627516	-12.8641		203	0.0525915	0.0674284	13.688		239	0.0691741
OMOP_4087273	Insurance form received		57	0.00542332	-0.104615	-5.96308		143	0.0794702	-0.0642818	-9.19229		94	0.0883291	-0.0108084	-1.01599		114	0.0117825	-0.0742986	-8.47004		224	0.0250918	-0.109462	-24.5194		52	0.135609	-0.0930373	-4.83794		156	0.00421941	-0.0561054	-8.75244		182	0.0420692	-0.0874749	-15.9204		180	0.0442883	-0.0809969	-14.5794		218	0.0696325
OMOP_44788476	Patient medical record envelope received from family practitioner committee		56	0.00392045	-0.124484	-6.9711		143	0.0691228	-0.129495	-18.5178		99	0.0530876	-0.023718	-2.34808		116	0.00849151	-0.116989	-13.5707		231	0.013871	-0.133724	-30.8902		73	0.057951	0.0669528	4.88756		145	0.00456295	-0.105933	-15.3604		183	0.022948	-0.0870889	-15.9373		190	0.0304185	-0.138734	-26.3595		227	0.0440252
OMOP_4163872	Plain chest X-ray		67	0.00797872	0.139612	9.354		142	0.140372	0.0820167	11.6464		141	0.119432	0.0489511	6.9021		149	0.019846	0.104623	15.5889		265	0.046927	0.0978713	25.9359		83	0.228191	0.103198	8.56544		151	0.0115282	0.0735494	11.106		214	0.0710502	0.0678815	14.5266		200	0.107737	0.284361	56.8722		237	0.0845116
OMOP_4223363	Aspiration of cataract by phacoemulsification		50	0.00920471	0.071661	3.58305		142	0.168422	0.0674024	9.57114		89	0.148234	0.075189	6.69182		101	0.0268044	0.100774	10.1782		211	0.0418725	0.091352	19.2753		78	0.103255	0.0351967	2.74534		146	0.0137322	0.0636763	9.29674		167	0.102584	0.109054	18.212		172	0.0809814	0.116047	19.9601		181	0.105828
OMOP_911735	rabeprazole		64	0.00801663	0.0454355	2.90787		142	0.097214	0.0462242	6.56383		109	0.132546	0.0263581	2.87303		123	0.017226	0.0249185	3.06498		229	0.0362976	0.0110188	2.5233		66	0.20947	0.0764003	5.04242		144	0.0074206	0.0264798	3.81309		189	0.0713392	0.0615854	11.6396		196	0.0890515	0.0875386	17.1576		211	0.0989433
OMOP_4193585	Peak expiratory flow rate before bronchodilation		70	0.00648203	-0.00518021	-0.362615		142	0.100442	0.0191741	2.72272		100	0.120778	0.00733388	0.733388		110	0.0132861	-0.0179327	-1.9726		228	0.035693	-0.00582499	-1.3281		64	0.197144	0.0357188	2.286		152	0.00795991	0.0251275	3.81938		180	0.0625383	-0.0286246	-5.15242		168	0.125733	0.170981	28.7248		204	0.0827164
OMOP_4199813	Ear symptom		56	0.00713306	0.0337421	1.88956		142	0.0729167	-0.0224145	-3.18286		86	0.0870202	-0.00317045	-0.272659		99	0.00988468	0.00558283	0.5527		212	0.0319356	0.0802541	17.0139		46	0.159923	0.205891	9.471		136	0.00521548	-0.0190524	-2.59113		169	0.0510722	0.0157712	2.66533		164	0.0404802	0.0339362	5.56554		204	0.0638856
OMOP_4321437	Medication education		59	0.00974148	-0.0860276	-5.07563		142	0.0921003	-0.0644863	-9.15705		79	0.103239	0.0180779	1.42815		99	0.0120664	-0.0327258	-3.23985		212	0.029771	0.00801944	1.70012		40	0.169335	0.138092	5.52367		151	0.00751033	-0.0676908	-10.2213		168	0.0540008	-0.00909101	-1.52729		169	0.0582714	0.00636605	1.07586		194	0.074682
OMOP_4012344	Breast lump symptom		67	0.00107181	-0.195077	-13.0702		142	0.0484101	-0.114955	-16.3236		117	0.0704803	-0.0629078	-7.36021		132	0.00590657	-0.116081	-15.3227		245	0.0152494	-0.016385	-4.01432		62	0.124062	0.102113	6.33102		150	0.00250179	-0.115704	-17.3556		209	0.0278739	-0.0876801	-18.3251		206	0.0317518	-0.132404	-27.2753		240	0.0376393
OMOP_4144136	Previous treatment continue		60	0.00637267	-0.0127075	-0.762448		141	0.101911	0.0143659	2.02559		87	0.0899946	-0.0134875	-1.17341		99	0.0115001	0.00536025	0.530665		213	0.0172636	-0.0446869	-9.51831		47	0.0784884	-0.080028	-3.76131		148	0.00739419	-0.00825784	-1.22216		167	0.0514706	0.0276476	4.61716		170	0.0541385	0.0259217	4.4067		200	0.073613
OMOP_4076189	Diagnostic arthroscopy of knee joint		63	0.00591532	-0.0957392	-6.03157		141	0.074483	-0.132825	-18.7283		123	0.0947044	-0.048895	-6.01409		130	0.00918717	-0.123357	-16.0364		243	0.0344882	-0.0913427	-22.1963		79	0.12253	0.0787696	6.2228		141	0.00482265	-0.116383	-16.41		200	0.0467216	-0.0887458	-17.7492		205	0.0446302	-0.0706211	-14.4773		235	0.0789345
OMOP_439081	Premenstrual tension syndrome		59	0.00156863	-0.232869	-13.7393		141	0.0311111	-0.191319	-26.976		87	0.0738137	-0.0455461	-3.96251		108	0.00680272	-0.210186	-22.7001		226	0.0120387	-0.207373	-46.8663		44	0.134939	0.100674	4.42968		152	0.0010463	-0.195994	-29.791		176	0.0257705	-0.136947	-24.1026		178	0.0290851	-0.128491	-22.8713		220	0.0420799
OMOP_4288992	Implantation of prosthetic intraocular lens		49	0.00892353	0.0939959	4.6058		140	0.173751	0.118401	16.5761		88	0.143946	0.0995109	8.75696		101	0.0256904	0.132395	13.3719		208	0.0401136	0.094611	19.6791		77	0.096444	-0.03877	-2.98529		145	0.0143357	0.104092	15.0933		169	0.102201	0.149056	25.1905		171	0.0818426	0.128169	21.917		178	0.105519
OMOP_44809202	Activated partial thromboplastin time		60	0.00861475	0.0568388	3.41033		140	0.111876	0.0756283	10.588		92	0.108704	0.0546346	5.02639		108	0.0142016	0.0597617	6.45426		213	0.0342877	0.0335864	7.15391		47	0.187067	0.0141425	0.664698		147	0.00827301	0.0558188	8.20536		181	0.0612319	0.0243985	4.41614		172	0.072242	0.0616188	10.5984		207	0.0724852
OMOP_4190881	O/E - right foot pulses present		55	0.00867303	-0.00019643	-0.0108036		140	0.195965	0.044617	6.24638		86	0.223467	0.0219672	1.88918		99	0.0382387	0.0332359	3.29035		218	0.0408824	0.00222397	0.484825		58	0.150525	0.015656	0.908048		148	0.0144383	-0.00611988	-0.905742		153	0.137667	-0.0130592	-1.99806		171	0.0763702	0.0997452	17.0564		0	0
OMOP_4082754	Low fat diet education		65	0.00542118	0.0588167	3.82309		140	0.100624	-0.00426118	-0.596565		109	0.100223	0.0220685	2.40547		122	0.0158598	0.0666655	8.13319		226	0.039983	0.158879	35.9067		64	0.20417	0.171897	11.0014		146	0.00957535	0.0355879	5.19583		193	0.0667256	0.0848844	16.3827		191	0.0511727	-0.0156415	-2.98753		222	0.0846847
OMOP_134057	Disorder of cardiovascular system		58	0.0143374	0.0174515	1.01219		140	0.147716	-0.0250648	-3.50907		82	0.142001	-0.0371013	-3.0423		98	0.0256897	0.0357583	3.50432		212	0.0602977	0.0978411	20.7423		52	0.112363	0.0158766	0.825581		148	0.0148862	0.0396531	5.86865		170	0.103769	-0.0185452	-3.15268		180	0.0898528	-0.0128779	-2.31802		196	0.125353
OMOP_4048556	Ligation of varicose vein of lower limb		57	0.00549806	-0.0901099	-5.13626		140	0.0701131	-0.0661854	-9.26595		84	0.0915348	-0.0485595	-4.079		96	0.0123057	0.00191318	0.183666		215	0.0306189	0.0899334	19.3357		53	0.112719	-0.00917546	-0.486299		149	0.00355527	-0.0408982	-6.09383		163	0.0379413	-0.0390725	-6.36882		174	0.042609	-0.153239	-26.6635		204	0.0424749
OMOP_4305733	Referral to retinal screener		47	0.00708447	-0.0976484	-4.58947		140	0.203804	-0.0988791	-13.8431		69	0.214876	-0.0408761	-2.82045		87	0.0333698	-0.100404	-8.73511		200	0.0452261	-0.140675	-28.1351		47	0.163882	-0.0205007	-0.963534		143	0.0152257	-0.0636244	-9.09829		146	0.124474	-0.0808588	-11.8054		154	0.0864198	-0.0903574	-13.915		0	0
OMOP_137213	Dermal mycosis		62	0.00631365	-0.123753	-7.67271		140	0.0819106	-0.108224	-15.1513		113	0.0773682	-0.0607164	-6.86095		130	0.00875229	-0.129642	-16.8534		244	0.0251946	-0.132626	-32.3608		66	0.109312	-0.000729697	-0.04816		152	0.00549451	-0.0808659	-12.2916		202	0.0385421	-0.102737	-20.7529		211	0.0381758	-0.143952	-30.3738		226	0.0721206
OMOP_4329041	Pain		63	0.0056899	0.0701079	4.4168		139	0.0923733	0.0867233	12.0545		105	0.100271	0.0193712	2.03397		112	0.0131537	0.0692369	7.75453		230	0.0194298	0.0230427	5.29981		42	0.0958996	-0.0656879	-2.75889		144	0.00679412	0.0785075	11.3051		176	0.0471529	0.0142008	2.49934		183	0.0629845	0.0461307	8.44191		192	0.0811219
OMOP_79936	Polyuria		69	0.00797918	0.0912075	6.29332		139	0.110553	0.0401937	5.58693		108	0.114721	0.0279944	3.0234		117	0.0170287	0.0655353	7.66763		233	0.0310537	0.0164053	3.82244		56	0.107723	0.026987	1.51127		140	0.0104094	0.0294035	4.11648		190	0.0624222	0.042303	8.03756		192	0.0633516	0.129723	24.9068		221	0.0926512
OMOP_4163709	Nuclear medicine diagnostic procedure		62	0.00434625	-0.046463	-2.88071		139	0.093343	0.00950176	1.32074		104	0.0812654	-0.0580652	-6.03878		112	0.0128833	-0.0474421	-5.31352		224	0.0200474	-0.125994	-28.2227		56	0.0673401	-0.223721	-12.5284		150	0.00723982	-0.00391884	-0.587825		182	0.038312	-0.0992072	-18.0557		189	0.0507474	0.0167726	3.17003		208	0.0626775
OMOP_4081761	Refer to hospital OPD		56	0.00577478	-0.0263506	-1.47563		139	0.0855153	-0.0076084	-1.05757		67	0.0851341	-0.0211558	-1.41744		84	0.0101205	0.00589982	0.495585		195	0.0314251	0.0441398	8.60725		38	0.149837	-0.0423524	-1.60939		144	0.0062515	0.00630545	0.907985		144	0.0388422	-0.020915	-3.01176		154	0.0400684	-0.113027	-17.4061		186	0.0637755
OMOP_4072410	Avulsion of lesion of cervix uteri		62	0.00108853	-0.0856723	-5.31168		139	0.0642002	-0.0174652	-2.42766		105	0.0769854	0.00298068	0.312972		119	0.00835452	-0.0461042	-5.4864		234	0.029562	-0.029102	-6.80988		75	0.16849	0.0354143	2.65608		146	0.0032656	-0.0226158	-3.3019		190	0.043203	-0.00949692	-1.80441		195	0.029703	-0.0142022	-2.76943		228	0.0470149
OMOP_4254477	Counseling		52	0.00441548	-0.0702031	-3.65056		139	0.0815297	-0.0627715	-8.72524		91	0.100817	-0.0282222	-2.56822		118	0.0105307	-0.0484948	-5.72239		225	0.0231423	0.00213954	0.481395		58	0.129512	0.0477048	2.76688		153	0.00631313	-0.0475604	-7.27674		178	0.0464664	-0.0884571	-15.7454		180	0.0525638	-0.0763266	-13.7388		220	0.0750557
OMOP_943852	xylometazoline		55	0.00639795	-0.0839328	-4.6163		139	0.0847187	-0.0955357	-13.2795		91	0.108024	-0.0396658	-3.60959		112	0.0121795	-0.118946	-13.322		221	0.0316742	-0.0878776	-19.421		59	0.160194	0.0978677	5.77419		153	0.00927406	-0.110277	-16.8724		180	0.0545032	-0.0381729	-6.87112		173	0.0563196	-0.021429	-3.70722		197	0.0818432
OMOP_1167322	allopurinol		60	0.0134923	0.377203	22.6322		138	0.17208	0.372811	51.4479		97	0.146358	0.327861	31.8025		103	0.0301887	0.370228	38.1335		211	0.0696388	0.318328	67.1672		59	0.157433	0.0482343	2.84582		143	0.0200188	0.419024	59.9204		167	0.110793	0.433927	72.4659		183	0.0761045	0.329573	60.3119		178	0.151825
OMOP_4085177	Cervical smear - recall delete		69	0.00159659	0.150467	10.3822		138	0.0802764	0.132386	18.2693		112	0.0918246	0.0634138	7.10235		124	0.0101659	0.250549	31.0681		241	0.0365985	0.245775	59.2317		85	0.18064	0.0350047	2.9754		135	0.00319489	0.129786	17.5211		183	0.0554622	0.196026	35.8727		195	0.0504065	0.111099	21.6644		233	0.0554939
OMOP_4060985	Body mass index 30+ - obesity		61	0.00742084	0.0218182	1.33091		138	0.115701	0.0972675	13.4229		101	0.111189	0.129164	13.0456		114	0.0213047	0.192177	21.9082		222	0.0375375	0.200043	44.4095		71	0.13057	0.122364	8.68787		149	0.0105541	0.143498	21.3812		179	0.0821323	0.215646	38.6006		182	0.0592016	0.168154	30.604		200	0.153714
OMOP_4144256	No follow-up arranged		58	0.00448934	0.0906842	5.25968		138	0.0820958	0.0482014	6.65179		97	0.0974485	-0.0198458	-1.92504		113	0.0129468	0.092866	10.4939		219	0.0326087	0.101895	22.315		54	0.169985	-0.0368518	-1.99		142	0.00674157	0.0841971	11.956		174	0.0584112	0.0371921	6.47142		183	0.0561636	0.0322907	5.9092		204	0.069607
OMOP_4143069	Patient feels well		48	0.0076941	-0.0242707	-1.16499		138	0.087564	0.030514	4.21093		89	0.102654	0.0198775	1.7691		101	0.0109942	-0.0149665	-1.51161		207	0.0328372	-0.0225862	-4.67534		53	0.142157	-0.021879	-1.15959		143	0.00582751	0.0100224	1.43321		160	0.055542	0.00958223	1.53316		171	0.050346	0.00657888	1.12499		183	0.0737002
OMOP_75911	Acquired hallux valgus		55	0.00268393	-0.0841851	-4.63018		138	0.0680347	0.0122185	1.68616		104	0.0966273	0.0334413	3.4779		122	0.0112164	0.0248424	3.03077		238	0.0255312	0.0463111	11.022		78	0.12087	0.0284185	2.21664		153	0.00457919	-0.067094	-10.2654		188	0.0557261	0.0559536	10.5193		195	0.0477947	0.0591293	11.5302		230	0.0521978
OMOP_40491023	Diagnostic endoscopic examination of peritoneum		49	0.00162187	0.0136152	0.667144		138	0.0372944	0.00417173	0.575698		92	0.0729778	0.0285526	2.62684		119	0.00556586	0.0165395	1.9682		225	0.0132527	0.0264369	5.94829		53	0.155892	0.0826271	4.37924		151	0.00138985	-0.01108	-1.67307		181	0.036213	0.0610062	11.0421		178	0.038046	0.055153	9.81724		214	0.0453244
OMOP_4251314	Laparoscopy		49	0.00168229	-0.0216857	-1.0626		138	0.0367612	-0.035151	-4.85083		92	0.0726936	0.00502524	0.462322		119	0.00577339	-0.0307282	-3.65666		225	0.0137482	-0.0227948	-5.12884		53	0.154871	0.0577797	3.06232		151	0.00120135	-0.0412612	-6.23045		181	0.0353028	0.0186129	3.36894		178	0.0377588	0.0168319	2.99607		214	0.0437469
OMOP_1308842	valsartan		47	0.00718317	-0.113122	-5.31671		138	0.137526	-0.0811484	-11.1985		96	0.140907	-0.0645195	-6.19387		116	0.0242143	-0.0799301	-9.27189		210	0.0532198	-0.0871387	-18.2991		68	0.168929	-0.123045	-8.36709		151	0.0179395	-0.0683619	-10.3227		166	0.111435	-0.0314516	-5.22096		180	0.0679663	-0.194473	-35.0052		175	0.133089
OMOP_4038608	O/E - no vaginal discharge		59	0.00122026	-0.0838658	-4.94808		138	0.0469799	-0.0873724	-12.0574		120	0.0645376	-0.0629768	-7.55721		132	0.0042709	-0.0724985	-9.56981		245	0.0159411	-0.0566525	-13.8799		83	0.154392	-0.0770433	-6.3946		138	0.00244051	-0.0546411	-7.54047		202	0.0286426	-0.139689	-28.2171		219	0.0179455	-0.0396344	-8.67992		239	0.034005
OMOP_4197459	Referral to breast clinic		70	0.000790097	-0.2142	-14.994		138	0.0508296	-0.0906605	-12.5111		126	0.0794955	-0.000817894	-0.103055		136	0.00527983	-0.149359	-20.3129		247	0.0166887	-0.0946445	-23.3772		78	0.185396	0.10391	8.105		143	0.00263505	-0.133014	-19.021		212	0.0317073	-0.0394107	-8.35506		215	0.0302301	-0.0786963	-16.9197		240	0.0431831
OMOP_376382	Tension-type headache		60	0.00329761	-0.152143	-9.12856		138	0.0634615	-0.147647	-20.3753		122	0.0834589	-0.0190795	-2.3277		136	0.00715662	-0.139967	-19.0356		250	0.0230044	-0.0874461	-21.8615		45	0.174246	0.0986726	4.44027		159	0.00494505	-0.128675	-20.4593		196	0.0393433	-0.102276	-20.0462		203	0.0396067	-0.148159	-30.0762		238	0.0712837
OMOP_4147193	Incoordination symptom		53	0.00604686	0.117831	6.24504		137	0.0896048	0.12002	16.4428		100	0.0979866	0.0912311	9.12311		133	0.018191	0.155513	20.6832		234	0.0226175	0.0891472	20.8605		60	0.102876	-0.0251238	-1.50743		145	0.00554575	0.112325	16.2871		184	0.0494306	0.0567947	10.4502		183	0.0558128	0.182758	33.4447		216	0.0732804
OMOP_4152383	Coronary heart disease annual review		65	0.0244658	0.0977848	6.35601		137	0.206886	0.0513855	7.03982		96	0.165489	0.0242788	2.33077		109	0.0397372	0.111837	12.1902		206	0.0794331	0.101116	20.83		62	0.183863	-0.0418533	-2.59491		139	0.0239651	0.0753023	10.467		163	0.122576	0.0729484	11.8906		173	0.112529	0.0899195	15.5561		183	0.144761
OMOP_4012368	Increased frequency of urination		68	0.0060241	0.0344479	2.34245		137	0.0908593	0.0506276	6.93598		97	0.0963397	0.0204767	1.98624		109	0.016479	0.071731	7.81868		214	0.0307139	0.0337333	7.21893		41	0.109337	-0.00243432	-0.0998071		136	0.00657714	0.0454507	6.18129		185	0.0494938	0.0598515	11.0725		181	0.0530134	0.0157242	2.84607		212	0.0695527
OMOP_44789360	Letter received		55	0.00474576	0.0348794	1.91837		137	0.092221	0.0498107	6.82406		108	0.100676	0.0301598	3.25726		126	0.0135716	0.0329876	4.15643		232	0.0346013	-0.0299541	-6.94936		84	0.139916	-0.0705091	-5.92277		142	0.00677354	0.0515716	7.32317		182	0.0573427	0.0595003	10.8291		195	0.0549678	0.0032715	0.637943		211	0.0858672
OMOP_4272240	Malaise		59	0.00453324	-0.0334346	-1.97264		137	0.0818655	0.0246301	3.37433		71	0.0891233	-0.00619977	-0.440184		88	0.00993768	-0.00242039	-0.212994		200	0.0243779	-0.00893886	-1.78777		36	0.0926863	-0.0134447	-0.484011		138	0.00638226	0.00992053	1.36903		149	0.0505347	-0.0214198	-3.19154		158	0.0531004	0.000451754	0.0713772		183	0.0687689
OMOP_4146252	Ligation of long saphenous vein		58	0.00581583	0.0047814	0.277321		137	0.0826606	-0.00896367	-1.22802		100	0.0819257	-0.0392903	-3.92903		125	0.0103443	0.00194953	0.243692		234	0.0239987	-0.0110189	-2.57843		68	0.0775441	-0.0464277	-3.15708		152	0.00435976	-0.0288503	-4.38525		192	0.0422512	-0.0180879	-3.47287		192	0.0461363	0.0186344	3.57781		225	0.0517156
OMOP_4166266	Administration		60	0.0050524	-0.026361	-1.58166		137	0.0837461	-0.0261366	-3.58071		93	0.0876949	-0.0403501	-3.75256		107	0.010118	-0.0413153	-4.42074		218	0.0239266	-0.0211936	-4.62021		50	0.100712	0.0194489	0.972445		150	0.00655185	-0.0234851	-3.52276		169	0.0440779	-0.0604557	-10.217		174	0.0465094	-0.0189787	-3.30229		204	0.0711655
OMOP_192676	Cervical intraepithelial neoplasia grade 1		64	0.00193356	-0.123461	-7.90152		137	0.042355	-0.0428381	-5.86881		108	0.0730637	0.00441963	0.47732		126	0.00281492	-0.116487	-14.6774		246	0.0104001	-0.127422	-31.3459		85	0.128827	-0.024103	-2.04875		156	0.001582	-0.0706784	-11.0258		204	0.0229185	-0.0580945	-11.8513		206	0.0320057	-0.0660607	-13.6085		241	0.0280828
OMOP_42900448	olive oil		63	0.00826045	0.168512	10.6163		136	0.138768	0.202073	27.4819		93	0.118206	0.098231	9.13548		107	0.014627	0.118276	12.6556		215	0.0406544	0.0501867	10.7901		55	0.221374	0.0239115	1.31513		142	0.0121536	0.142036	20.1691		172	0.0658098	0.0984765	16.938		171	0.0689311	0.185738	31.7612		189	0.0751199
OMOP_4016042	Diabetic on oral treatment		55	0.00927357	0.0863119	4.74716		136	0.210851	0.125983	17.1337		66	0.258503	0.0918545	6.06239		83	0.0342146	0.0845442	7.01717		196	0.0501736	0.0406939	7.976		53	0.19552	0.00310368	0.164495		140	0.0203767	0.113764	15.9269		129	0.1655	0.0867177	11.1866		151	0.0790906	0.1333	20.1284		0	0
OMOP_1373225	perindopril		64	0.0119048	0.108762	6.96075		136	0.145031	0.0652556	8.87476		105	0.130092	0.0727343	7.6371		117	0.024964	0.135715	15.8787		225	0.0561438	0.108911	24.505		68	0.143293	-0.0448333	-3.04866		153	0.0150215	0.0656376	10.0426		172	0.098451	0.170144	29.2647		197	0.0670418	0.0299517	5.90049		198	0.133849
OMOP_4163951	Electrocardiographic procedure		66	0.0121739	0.0724941	4.78461		136	0.116961	0.0496634	6.75423		118	0.109736	0.0499892	5.89873		133	0.0184954	0.147324	19.5942		244	0.0553544	0.149683	36.5226		64	0.175461	-0.00473287	-0.302904		153	0.008953	0.0969359	14.8312		194	0.0604134	0.0861559	16.7142		206	0.061104	0.102311	21.0761		228	0.0858068
OMOP_42898572	carbomer homopolymer type c		52	0.00529101	0.0504198	2.62183		136	0.0993241	0.0398197	5.41549		98	0.121471	0.0910182	8.91979		126	0.0159245	0.101942	12.8447		229	0.0394501	0.08992	20.5917		58	0.229944	0.119709	6.94315		144	0.00470727	-0.0194848	-2.80581		181	0.0672085	0.149118	26.9903		186	0.0681405	0.103058	19.1689		221	0.0771964
OMOP_4036620	Dry eyes		55	0.00546022	0.0589079	3.23994		136	0.0896803	0.0144799	1.96927		104	0.114073	0.0496829	5.16702		116	0.0125359	0.043303	5.02314		229	0.0320547	0.0553001	12.6637		52	0.15388	0.149798	7.78948		143	0.00650026	-0.0219315	-3.13621		181	0.0610418	0.0562655	10.1841		181	0.0550655	0.120574	21.8238		207	0.0692436
OMOP_437038	Blood in urine		61	0.00840698	0.0340614	2.07775		136	0.108649	-0.0136134	-1.85142		105	0.0971873	0.0122811	1.28951		116	0.0125514	0.0171371	1.9879		225	0.033902	0.0425839	9.58138		57	0.120585	0.0764487	4.35758		141	0.00818789	-0.00423905	-0.597707		184	0.0592358	0.0585444	10.7722		181	0.0569606	-0.0493985	-8.94113		210	0.0738101
OMOP_950435	citric acid		65	0.00654236	0.0327013	2.12558		136	0.1288	-0.032792	-4.45972		115	0.151047	0.0272439	3.13305		124	0.0187254	0.00499049	0.618821		233	0.0323441	0.0129202	3.0104		55	0.23142	0.0997409	5.48575		142	0.0127618	0.0509357	7.23287		180	0.0859649	0.00507654	0.913777		185	0.0930796	0.149948	27.7403		205	0.124294
OMOP_4170147	FH: Myocardial infarction at less than 60		64	0.0061174	-0.0583742	-3.73595		136	0.076883	-0.0705305	-9.59215		104	0.0687737	-0.07524	-7.82496		119	0.0114733	-0.016492	-1.96255		228	0.0206888	-0.0380142	-8.66724		81	0.0597175	-0.138638	-11.2297		147	0.00573439	-0.0559643	-8.22675		188	0.0384361	-0.0780362	-14.6708		192	0.0350738	-0.0637292	-12.236		210	0.0616448
OMOP_4053118	Full-time employment		53	0.00783762	0.164632	8.72551		135	0.0584103	0.0701385	9.4687		99	0.0734341	0.0216176	2.14014		108	0.00924995	0.137463	14.846		224	0.0251216	0.14627	32.7644		55	0.177392	0.0801344	4.40739		147	0.00401606	0.131725	19.3636		182	0.0374409	0.0532387	9.68944		195	0.0308567	0.086692	16.9049		219	0.055755
OMOP_4198448	Fasting cholesterol level		57	0.00766802	0.0468295	2.66928		135	0.112562	0.0331248	4.47185		88	0.112518	-0.018164	-1.59843		112	0.0149524	0.00115354	0.129196		213	0.0610264	-0.0174561	-3.71815		68	0.195535	-0.00271446	-0.184584		137	0.00856242	0.0419297	5.74437		170	0.0628961	-0.00591208	-1.00505		169	0.0521978	0.0235766	3.98445		190	0.0969917
OMOP_375415	Injury of head		62	0.00721533	0.0476586	2.95483		135	0.109685	0.0217479	2.93597		94	0.0937126	-0.00671168	-0.630898		108	0.0117488	0.0098559	1.06444		224	0.0281498	0.0273796	6.13302		59	0.121435	0.103517	6.1075		152	0.00834273	0.0100636	1.52966		179	0.0478601	-0.0200332	-3.58594		178	0.0733564	0.103108	18.3531		209	0.0694842
OMOP_37394316	Thyroid peroxidase antibody level		50	0.00172563	-0.170218	-8.51089		135	0.0754636	-0.00723873	-0.977228		78	0.0897313	0.0496722	3.87443		95	0.0116732	-0.113768	-10.8079		191	0.0145439	-0.123045	-23.5016		58	0.138369	-0.0784327	-4.5491		139	0.00690548	-0.105037	-14.6001		157	0.0501567	-0.0227936	-3.5786		160	0.0443956	-0.0788983	-12.6237		189	0.0620404
OMOP_4061665	Oral contraceptive repeat		52	0.000590667	-0.0332271	-1.72781		135	0.019492	-0.059193	-7.99105		96	0.0478036	-0.0504959	-4.8476		110	0.0014771	-0.0775493	-8.53042		218	0.00325444	-0.0774716	-16.8888		61	0.116782	-0.0588642	-3.59072		147	0.002658	0.00966281	1.42043		178	0.0107207	-0.146833	-26.1363		176	0.0109597	-0.064834	-11.4108		212	0.0189588
OMOP_194696	Dysmenorrhea		58	0.000856348	-0.122654	-7.11393		135	0.0359666	-0.0988271	-13.3417		90	0.0711548	0.0291649	2.62484		102	0.00364494	-0.119677	-12.2071		212	0.00879828	-0.144804	-30.6985		53	0.127318	0.087473	4.63607		141	0.00321337	-0.0999973	-14.0996		169	0.028267	-0.0948739	-16.0337		173	0.0328294	0.0321135	5.55564		209	0.0503961
OMOP_37393839	Blood film microscopy		55	0.00616622	0.07733	4.25315		134	0.108195	0.304263	40.7713		84	0.128686	0.329766	27.7003		111	0.0153308	0.108472	12.0404		221	0.0321526	-0.00911035	-2.01339		68	0.17352	-0.025646	-1.74393		142	0.00724638	0.223378	31.7196		174	0.0523918	0.0975977	16.982		174	0.0551138	0.126876	22.0765		206	0.0784884
OMOP_1318853	nifedipine		56	0.0126645	0.151418	8.4794		134	0.151523	0.0848565	11.3708		102	0.146381	0.103631	10.5704		118	0.0257114	0.191947	22.6498		226	0.0585093	0.163065	36.8527		64	0.157088	0.030113	1.92723		139	0.0138958	0.117973	16.3983		180	0.0969163	0.165087	29.7157		183	0.0741786	0.0647631	11.8516		201	0.107955
OMOP_4305808	Hemorrhoids without complication		58	0.00794351	0.0162405	0.941948		134	0.0965995	-0.000753564	-0.100978		86	0.105866	0.0445654	3.83262		101	0.0161718	0.0504451	5.09495		212	0.0297883	0.0666782	14.1358		60	0.0956049	0.0895812	5.37487		143	0.00642884	0.0153234	2.19125		172	0.0617379	0.0472776	8.13174		177	0.069516	0.0541751	9.58899		205	0.0874801
OMOP_136184	Pruritus of skin		42	0.00651189	-0.00561992	-0.236037		134	0.0866365	-0.0126869	-1.70004		65	0.0951633	0.0586172	3.81012		84	0.0127914	0.0437223	3.67267		188	0.0269727	0.0981766	18.4572		31	0.136051	0.141128	4.37497		144	0.00764656	0.00384441	0.553594		143	0.0555229	0.0336098	4.8062		148	0.0584133	-0.041139	-6.08858		181	0.0718382
OMOP_4012374	Breast lump present		54	0.00120968	-0.241415	-13.0364		134	0.0556227	-0.15046	-20.1616		86	0.0750335	-0.0646131	-5.55672		104	0.00808081	-0.215067	-22.367		208	0.0190902	-0.169512	-35.2584		51	0.168506	0.0408296	2.08231		135	0.002826	-0.182229	-24.601		172	0.0310045	-0.170385	-29.3063		173	0.0302658	-0.170544	-29.5041		205	0.0333472
OMOP_4055276	MSU = no abnormality		54	0.00509865	0.01093	0.590221		133	0.0766674	-0.00445432	-0.592424		104	0.0979582	-0.00565704	-0.588333		123	0.0133541	0.0124949	1.53687		232	0.0295567	0.00147234	0.341582		50	0.14919	-0.0404512	-2.02256		150	0.00532387	-0.0154338	-2.31507		188	0.0483648	-0.00593735	-1.11622		198	0.0431346	-0.0660494	-13.0778		214	0.0615348
OMOP_4149531	Resp. system examined - NAD		59	0.00661853	-0.0826267	-4.87497		133	0.0814548	-0.015979	-2.12521		89	0.0934699	0.0570104	5.07393		102	0.0129713	0.0171423	1.74852		210	0.0309654	-0.0210514	-4.4208		49	0.108407	-0.0945192	-4.63144		143	0.00662052	0.00208127	0.297621		164	0.0416408	0.000913273	0.149777		166	0.0584214	-0.0490757	-8.14657		200	0.0734355
OMOP_257012	Chronic sinusitis		60	0.00328099	0.0191963	1.15178		133	0.0731022	-0.0206963	-2.75261		104	0.08444	0.00767578	0.798281		116	0.00938527	0.0176429	2.04658		221	0.0307838	0.0389157	8.60037		43	0.125524	0.0491884	2.1151		150	0.00820633	-0.0237733	-3.566		181	0.0479846	0.0196706	3.56038		183	0.0629488	0.0539607	9.8748		216	0.0669436
OMOP_35609490	Alcohol units consumed per day		57	0.00766039	0.0869515	4.95624		133	0.0902136	-0.0347808	-4.62585		97	0.0914364	0.00317557	0.30803		107	0.012472	0.00910981	0.974749		214	0.0324149	0.08623	18.4532		55	0.191974	0.186746	10.271		139	0.00829082	-0.00532004	-0.739486		173	0.0468906	0.0410887	7.10834		170	0.0479922	-0.0167469	-2.84697		203	0.0610134
OMOP_4199638	360 degree sweep of cervix performed		46	0.00111235	-0.155542	-7.15491		133	0.0392102	-0.0392527	-5.22061		72	0.0773083	-0.00582549	-0.419435		91	0.00361915	-0.113816	-10.3573		198	0.0153717	-0.122529	-24.2608		55	0.20057	-0.0148973	-0.819352		141	0.00333797	-0.0771651	-10.8803		154	0.0341463	-0.0800438	-12.3267		157	0.0264416	-0.030677	-4.8163		190	0.0327116
OMOP_4096231	Urea and electrolyte observations - finding		49	0.00873362	0.0138235	0.677351		133	0.113339	-0.0562117	-7.47615		97	0.0984067	-0.034733	-3.3691		112	0.0166375	0.0061566	0.689539		221	0.0403226	0.0412925	9.12564		69	0.233051	0.0469465	3.23931		143	0.0113438	-0.048395	-6.92048		167	0.0634006	0.00149302	0.249334		170	0.053783	-0.0056091	-0.953547		198	0.0822467
OMOP_4078303	FH: Angina at less than 60 years		63	0.00614973	-0.0176305	-1.11072		133	0.0765633	-0.0568153	-7.55643		100	0.0700362	-0.0892685	-8.92685		115	0.0117852	-0.0127293	-1.46386		221	0.019774	-0.0648745	-14.3373		78	0.0552693	-0.202631	-15.8052		144	0.00575636	-0.0248184	-3.57385		183	0.0377076	-0.103506	-18.9416		187	0.0347908	-0.03417	-6.38979		204	0.061074
OMOP_4141692	Referral to physiotherapy service		56	0.00564972	-0.118382	-6.62937		133	0.0760563	-0.165306	-21.9856		92	0.0839232	-0.0588235	-5.41176		110	0.0103383	-0.121687	-13.3856		210	0.0277512	-0.0683517	-14.3538		40	0.296117	0.15476	6.1904		137	0.0056338	-0.121836	-16.6916		172	0.0431373	-0.109443	-18.8242		165	0.0368574	-0.150464	-24.8266		195	0.0611222
OMOP_4052473	Takes inadequate exercise		53	0.00837629	0.136499	7.23442		132	0.105973	0.07077	9.34164		91	0.111345	0.0642763	5.84914		107	0.0167959	0.125828	13.4636		212	0.0366732	0.128358	27.212		69	0.187	0.0778168	5.36936		141	0.00835476	0.148241	20.902		170	0.0608108	0.073251	12.4527		172	0.0693985	0.11879	20.4319		197	0.1031
OMOP_4304362	Patient referral to dietitian		54	0.00649351	-0.0071458	-0.385873		132	0.14757	0.0122546	1.61761		84	0.178478	0.0495662	4.16356		99	0.0228148	-0.000312028	-0.0308908		208	0.0385542	-0.0195354	-4.06337		51	0.171952	0.0633241	3.22953		142	0.0123784	0.0290108	4.11954		157	0.0983554	0.0238578	3.74567		182	0.0689549	0.0749776	13.6459		116	0.197583
OMOP_37397923	Mean platelet volume		62	0.00399253	-0.0731442	-4.53494		132	0.0725501	-0.00485192	-0.640453		74	0.0871279	-0.0284704	-2.10681		92	0.00883255	-0.0827393	-7.61201		202	0.0281232	-0.0808306	-16.3278		50	0.143018	-0.129452	-6.4726		130	0.00736476	0.00698725	0.908343		167	0.0346725	-0.11159	-18.6355		164	0.0389146	-0.0490342	-8.0416		194	0.0658783
OMOP_134438	Contact dermatitis		62	0.00558376	0.0105122	0.651753		132	0.0730779	-0.0107722	-1.42193		91	0.0921053	0.00852945	0.77618		98	0.0104326	0.00372112	0.36467		206	0.0212821	0.0403378	8.30958		48	0.143786	0.0996729	4.7843		136	0.0045755	-0.0274653	-3.73528		168	0.0371436	0.013977	2.34813		172	0.0443925	0.0275784	4.74348		196	0.0540469
OMOP_4240903	Allergy to penicillin		56	0.00758072	-0.0772137	-4.32397		132	0.108277	-0.052185	-6.88842		88	0.113392	0.00122018	0.107376		103	0.0130529	-0.0481756	-4.96209		215	0.0284855	-0.0532509	-11.4489		66	0.102034	0.0555745	3.66792		139	0.00851741	-0.0732346	-10.1796		168	0.075567	-0.0262461	-4.40935		171	0.0710987	0.0399723	6.83526		200	0.083942
OMOP_4119997	Arthroscopic meniscectomy		58	0.006857	0.0152632	0.885267		132	0.0715976	-0.0544258	-7.18421		82	0.0884739	-0.0132119	-1.08337		96	0.0127246	-0.0132776	-1.27465		203	0.0297141	0.0134459	2.72952		49	0.101662	0.0337468	1.6536		141	0.0047352	-0.0387818	-5.46824		167	0.0520413	-0.0347716	-5.80686		167	0.0528773	0.00805572	1.3453		203	0.0775356
OMOP_4295014	Hypertension annual review		57	0.00971772	0.0254108	1.44841		131	0.119668	0.0552359	7.23591		82	0.121592	0.010856	0.890194		95	0.0176457	0.014131	1.34245		197	0.0535377	-0.0147877	-2.91317		50	0.165631	-0.0366713	-1.83356		137	0.00946664	0.0310641	4.25578		152	0.0856208	0.0270864	4.11713		161	0.0612438	0.023824	3.83567		183	0.121032
OMOP_19030751	alverine		48	0.00285533	0.0246732	1.18431		131	0.0776053	0.000269937	0.0353617		96	0.0952381	0.0448483	4.30543		113	0.012381	0.0983089	11.1089		215	0.0274322	0.138803	29.8426		47	0.155399	0.0696745	3.2747		140	0.0060241	0.0131176	1.83646		169	0.052443	0.0860042	14.5347		176	0.0520867	0.00509833	0.897306		205	0.0730487
OMOP_4192877	Radiology - specialty		54	0.00501672	-0.0581935	-3.14245		131	0.0989989	-0.00206671	-0.270739		93	0.111111	0.0174561	1.62341		105	0.0189732	0.0163831	1.72023		211	0.0454287	0.0653145	13.7814		52	0.208657	0.0260614	1.35519		141	0.0122426	0.00720221	1.01551		167	0.0572271	0.0584234	9.75671		174	0.0579461	-0.0542134	-9.43313		196	0.0644776
OMOP_1360332	glucosamine		50	0.00472758	-0.0295808	-1.47904		131	0.0594021	-0.0249922	-3.27398		87	0.0777858	-0.0238615	-2.07595		101	0.010159	0.0276615	2.79382		208	0.0277583	0.0518512	10.785		49	0.0984893	-0.0121249	-0.59412		139	0.00472722	-0.0312809	-4.34805		164	0.0383614	0.0100247	1.64406		167	0.0369038	-0.0392219	-6.55006		185	0.0504114
OMOP_40234201	butylscopolamine		55	0.00664294	0.0378514	2.08183		131	0.0796397	-0.0286914	-3.75857		93	0.11433	0.0436065	4.0554		107	0.0104538	0.0235442	2.51922		213	0.0292356	0.0309864	6.6001		47	0.204143	0.131784	6.19385		137	0.00640873	-0.009161	-1.25506		171	0.0630408	0.0507437	8.67718		184	0.0679328	0.124108	22.8359		205	0.0830362
OMOP_197610	Cyst of ovary		51	0.00167535	-0.161944	-8.25916		131	0.0556279	-0.0593555	-7.77558		89	0.0832817	-0.00746069	-0.664001		109	0.00577712	-0.0975439	-10.6323		212	0.0162313	-0.0929157	-19.6981		64	0.116491	-0.015312	-0.979965		142	0.00372232	-0.0959065	-13.6187		178	0.0363224	-0.0627284	-11.1657		168	0.038802	-0.061897	-10.3987		207	0.0535266
OMOP_140480	Impetigo		45	0.00362677	-0.150367	-6.76653		131	0.0636334	-0.0630645	-8.26145		85	0.0867384	-0.0380281	-3.23238		112	0.0102344	-0.185027	-20.723		207	0.0246584	-0.235435	-48.7351		52	0.147157	-0.0121119	-0.629818		135	0.00461741	-0.0500747	-6.76008		162	0.0370245	-0.170599	-27.637		166	0.0389001	-0.0684468	-11.3622		190	0.0582694
OMOP_4072719	Hysteroscopy and biopsy of lesion of uterus		62	0.000781616	-0.201949	-12.5208		131	0.0583177	-0.0660854	-8.65719		93	0.0788978	-0.0156479	-1.45526		110	0.00641728	-0.111008	-12.2109		216	0.0156887	-0.0756967	-16.3505		77	0.0903671	-0.034508	-2.65712		151	0.00187588	-0.1121	-16.9271		188	0.0366509	-0.0397339	-7.46998		184	0.036036	-0.0950512	-17.4894		212	0.0571567
OMOP_4062363	Requires protection against malaria		51	0.00510204	-0.0722236	-3.68341		131	0.0626594	-0.0698666	-9.15253		100	0.0741172	-0.0121172	-1.21172		112	0.00986482	-0.0494693	-5.54056		215	0.027266	-0.00667313	-1.43472		70	0.15233	-0.00954008	-0.667806		133	0.00437158	-0.0272969	-3.63049		176	0.0414001	-0.0794855	-13.9895		178	0.0286239	-0.000692969	-0.123348		206	0.0560031
OMOP_4052029	Light cigarette smoker (1-9 cigs/day)		55	0.0126945	0.0599878	3.29933		130	0.121218	-0.0137776	-1.79109		84	0.0905385	-0.0070402	-0.591377		91	0.0108607	-0.0150316	-1.36787		200	0.0222589	-0.0866203	-17.3241		50	0.13012	0.00635251	0.317625		137	0.00839476	0.00973171	1.33324		151	0.0522862	-0.00119206	-0.180001		153	0.0983044	0.130586	19.9796		186	0.0722467
OMOP_4146454	Self-monitoring of blood glucose		43	0.00970874	-0.0460797	-1.98143		130	0.218846	-0.0228363	-2.96872		57	0.250736	-0.0154009	-0.877849		76	0.0284444	-0.0511183	-3.88499		179	0.0522994	-0.0757136	-13.5527		50	0.189394	0.00533412	0.266706		129	0.0198238	-0.041441	-5.34589		113	0.1571	-0.0317814	-3.5913		139	0.088423	-0.0464163	-6.45187		0	0
OMOP_4234750	Weight reduction diet		54	0.00436681	-0.0279167	-1.5075		130	0.0819067	-0.0285877	-3.7164		84	0.103183	0.0776599	6.52343		99	0.0171544	0.0401879	3.9786		200	0.032731	0.0234806	4.69611		58	0.173363	0.136726	7.93009		135	0.00503694	0.0172606	2.33017		160	0.0548478	0.0642152	10.2744		169	0.0475864	0.177558	30.0074		184	0.123303
OMOP_78473	Solitary cyst of breast		59	0.00138217	-0.131073	-7.73332		130	0.0466482	-0.0341663	-4.44162		63	0.0652255	-0.0157907	-0.994812		77	0.00449516	-0.0427341	-3.29053		184	0.0195054	0.0568693	10.464		47	0.126601	0.119269	5.60566		144	0.00311203	-0.130243	-18.7549		143	0.035865	0.0300446	4.29638		140	0.036504	-0.110213	-15.4299		184	0.0343484
OMOP_4090553	Ankle pain		56	0.00457908	-0.0386398	-2.16383		130	0.0779655	-0.0791667	-10.2917		101	0.083669	-0.0312086	-3.15207		115	0.0132252	-0.0314567	-3.61752		219	0.019802	-0.011141	-2.43987		51	0.0633226	0.00816889	0.416613		141	0.00599013	-0.0226357	-3.19163		176	0.0411523	-0.0237277	-4.17607		180	0.0463789	-0.0606096	-10.9097		214	0.0707973
OMOP_4309912	Generally unwell		54	0.00525394	-0.149118	-8.05237		130	0.0912587	-0.139527	-18.1385		63	0.103004	-0.091639	-5.77326		78	0.0105559	-0.141118	-11.0072		184	0.0327286	-0.0618101	-11.3731		31	0.162046	0.100784	3.12431		131	0.00910683	-0.102172	-13.3845		136	0.0662034	-0.112234	-15.2638		145	0.0659222	-0.0924022	-13.3983		170	0.0684411
OMOP_44788815	Lloyd George record received		54	0.00392442	-0.115145	-6.21783		130	0.0579858	-0.154061	-20.0279		88	0.0702768	-0.0268644	-2.36407		98	0.0096014	-0.120129	-11.7727		203	0.022574	-0.0788429	-16.0051		60	0.127369	0.15826	9.49562		138	0.00581649	-0.0972625	-13.4222		160	0.0361	-0.0820516	-13.1283		162	0.0399469	-0.0368516	-5.96995		197	0.066122
OMOP_4193318	Infective pharyngitis		57	0.00892193	0.108629	6.19187		129	0.0586924	0.0516294	6.66019		82	0.0898599	0.0621113	5.09313		90	0.0111524	0.0660233	5.94209		199	0.0368421	0.133618	26.5899		45	0.22135	0.291059	13.0977		138	0.00819062	0.0804268	11.0989		164	0.046887	0.0665198	10.9092		167	0.0506523	0.121707	20.325		196	0.0653188
OMOP_4064901	Screening due		43	0.00610233	0.0402782	1.73196		129	0.07738	-0.0305123	-3.93608		86	0.0799003	-0.0706494	-6.07585		100	0.00877193	-0.00650672	-0.650672		199	0.0267801	0.0261167	5.19722		57	0.10382	-0.0644456	-3.6734		129	0.00672611	0.0281043	3.62545		157	0.0435906	-0.030846	-4.84282		158	0.0406672	-0.0489748	-7.73801		195	0.0572934
OMOP_4101468	Gastroenteritis		55	0.00822647	-0.0490669	-2.69868		129	0.0824468	-0.0443609	-5.72256		96	0.0890752	0.0230751	2.21521		109	0.0106667	-0.0502336	-5.47546		217	0.0280968	-0.0111052	-2.40983		55	0.143381	0.163881	9.01346		137	0.0065312	-0.0428845	-5.87518		174	0.0471675	-0.0223176	-3.88326		177	0.056338	-0.0411503	-7.28361		196	0.0709477
OMOP_4155377	Cervical smear - mild dyskaryosis		56	0.00187032	-0.129292	-7.24036		129	0.0428007	-0.0964132	-12.4373		101	0.0702507	0.016902	1.7071		117	0.00270439	-0.133176	-15.5816		230	0.010421	-0.0903372	-20.7775		78	0.135649	0.111653	8.70892		147	0.0014547	-0.0866979	-12.7446		188	0.0230834	-0.0835518	-15.7077		191	0.0307045	-0.0736662	-14.0702		225	0.0278901
OMOP_4058137	Trying to give up smoking		47	0.0177022	0.173734	8.16548		128	0.160028	0.1347	17.2416		85	0.128224	0.098489	8.37156		99	0.0184348	0.0693873	6.86935		207	0.0318404	0.0223574	4.62799		51	0.2133	0.0820009	4.18205		135	0.0170021	0.102186	13.7951		163	0.0613054	0.0594976	9.6981		154	0.179939	0.31345	48.2713		188	0.110288
OMOP_37397798	Clotting screening test		56	0.00772698	0.0341403	1.91186		128	0.111254	0.110229	14.1093		93	0.108993	0.0243998	2.26918		102	0.0139475	0.0522742	5.33197		192	0.0357023	0.0450927	8.6578		45	0.208073	-0.0858928	-3.86518		134	0.0125563	0.0579379	7.76368		169	0.0583842	0.0169636	2.86685		168	0.0649567	0.146876	24.6751		195	0.0730357
OMOP_4060770	Barium enema normal		55	0.00466619	0.0558775	3.07326		128	0.0819907	0.00704822	0.902172		112	0.100565	0.0390899	4.37807		134	0.0114943	0.0530581	7.10978		234	0.0342441	0.0849337	19.8745		58	0.201608	0.102318	5.93444		143	0.00681004	-0.0375913	-5.37555		199	0.0588015	0.0763156	15.1868		193	0.0582845	0.0191146	3.68911		224	0.0627348
OMOP_8715	Hospital admission		63	0.00888355	0.0429191	2.7039		128	0.114888	-0.00373885	-0.478573		83	0.119067	0.0545205	4.52521		97	0.0137217	0.015673	1.52028		198	0.0383858	0.0299484	5.92978		50	0.168733	0.138758	6.93792		137	0.0110444	0.0310197	4.2497		162	0.074187	0.0369726	5.98957		170	0.0769808	0.090016	15.3027		185	0.0928776
OMOP_4150129	Musculoskeletal pain		53	0.00444774	-0.0440361	-2.33391		128	0.0796591	-0.0125088	-1.60113		111	0.0999595	-0.00386314	-0.428809		125	0.0111441	-0.0450579	-5.63224		226	0.0318949	-0.0116418	-2.63104		56	0.215517	0.198728	11.1288		140	0.00630798	-0.0410425	-5.74594		176	0.0502318	-0.0316923	-5.57784		182	0.0599694	0.00898476	1.63523		211	0.0795046
OMOP_4166760	Varicose vein operation		51	0.00510551	-0.0788862	-4.0232		128	0.0768707	-0.0484366	-6.19988		76	0.0851219	-0.047027	-3.57405		96	0.00920559	-0.0217258	-2.08568		203	0.0346009	0.0390119	7.91941		47	0.110415	-0.00973051	-0.457334		140	0.00442327	-0.0600534	-8.40748		159	0.0451703	-0.0474219	-7.54008		162	0.0461751	-0.0387766	-6.28181		194	0.0477528
OMOP_4084122	Uncertain diagnosis		64	0.0067659	0.237415	15.1945		127	0.0869124	0.192839	24.4906		116	0.0911103	0.0685599	7.95294		129	0.0119088	0.162372	20.946		229	0.0371773	0.17082	39.1179		72	0.193168	0.0702795	5.06012		140	0.007109	0.135796	19.0114		190	0.0462304	0.131524	24.9895		191	0.0529229	0.141674	27.0597		217	0.060307
OMOP_80502	Osteoporosis		59	0.00496373	0.0506648	2.98922		127	0.137031	0.16493	20.9461		79	0.130287	0.13106	10.3537		91	0.0191424	0.116286	10.5821		195	0.0311538	0.107843	21.0293		45	0.139902	0.0383553	1.72599		133	0.00706646	0.0273003	3.63094		142	0.0616235	0.112926	16.0355		160	0.0887113	0.198034	31.6854		195	0.0558426
OMOP_37392565	Glucose tolerance test		47	0.00749786	0.0579127	2.7219		127	0.120701	0.05671	7.20217		89	0.126145	0.0750925	6.68323		109	0.0234409	0.0847464	9.23735		207	0.0406469	0.0472844	9.78787		55	0.159718	0.105402	5.7971		137	0.00898204	0.0614443	8.41787		154	0.0738883	0.128118	19.7301		158	0.0613996	0.0669217	10.5736		136	0.282302
OMOP_4166438	FH: Bowel cancer		63	0.004	0.00086779	0.0546707		127	0.056981	0.0273787	3.47709		76	0.0666667	0.0441381	3.3545		78	0.00567234	0.0148038	1.15469		185	0.0218855	0.037361	6.91179		48	0.131024	0.028816	1.38317		124	0.00400133	-0.0270162	-3.35001		149	0.0361775	0.037932	5.65186		151	0.0337496	-0.00639006	-0.964899		180	0.0489486
OMOP_4053842	Single person		57	0.00588428	-0.0463356	-2.64113		127	0.0584776	0.0114922	1.45951		70	0.0750782	-0.0271465	-1.90025		82	0.00883219	-0.0724109	-5.9377		187	0.0190978	-0.101525	-18.9852		59	0.145401	-0.0526446	-3.10603		129	0.00392157	0.0240847	3.10693		148	0.0307281	-0.128516	-19.0204		150	0.0362367	0.0573216	8.59824		178	0.0563525
OMOP_4018012	Emergency appendectomy		55	0.00667721	0.0602592	3.31426		127	0.0723696	0.00411314	0.522369		104	0.0683619	-0.0221623	-2.30488		126	0.0107413	0.0427773	5.38994		221	0.024265	0.062123	13.7292		74	0.101021	0.0671548	4.96945		140	0.00386983	0.0171108	2.39551		181	0.0369841	0.0336883	6.09758		179	0.0386671	0.0208379	3.72998		208	0.0558003
OMOP_1792429	proguanil		56	0.00272412	-0.0590513	-3.30687		127	0.0586924	-0.0261829	-3.32523		82	0.0644496	-0.0359202	-2.94545		98	0.00968703	-0.0242091	-2.37249		205	0.0272568	0.0194083	3.9787		57	0.100232	-0.0196095	-1.11774		128	0.00421105	-0.0463656	-5.9348		156	0.0359767	-0.0297666	-4.64358		161	0.023679	-0.106651	-17.1708		195	0.0402358
OMOP_19100761	felbinac		49	0.00724346	-0.0560266	-2.7453		127	0.102492	-0.0318619	-4.04646		74	0.125056	0.00723684	0.535526		95	0.0173387	-0.0136752	-1.29914		200	0.0370672	0.000517106	0.103421		46	0.195548	0.0347348	1.5978		134	0.00603865	-0.0397643	-5.32842		153	0.0594686	0.0345196	5.2815		154	0.0669456	-0.00130043	-0.200266		175	0.0880282
OMOP_37393873	Plasma TSH (thyroid stimulating hormone) level		57	0.00429338	-0.0886748	-5.05446		127	0.0874064	-0.0715438	-9.08607		87	0.118083	-0.0125154	-1.08884		98	0.0132569	-0.0820877	-8.04459		197	0.028	-0.0521749	-10.2785		60	0.176976	-0.00620191	-0.372115		129	0.00642628	-0.0566149	-7.30332		156	0.0575875	-0.0691843	-10.7927		160	0.055819	-0.0785435	-12.567		173	0.0698946
OMOP_1557272	alendronate		58	0.00495417	0.124682	7.23154		126	0.124135	0.199014	25.0758		91	0.133537	0.111524	10.1487		103	0.0153999	0.179238	18.4615		205	0.0273183	0.0950142	19.4779		62	0.158346	-0.052536	-3.25723		137	0.0074331	0.109921	15.0592		160	0.0593132	0.129305	20.6888		171	0.0696954	0.257955	44.1103		201	0.0528497
OMOP_45969076	Lancets sterile single use 0.4mm/28gauge		49	0.00860215	0.0635205	3.1125		126	0.216738	0.0982781	12.383		61	0.263699	0.0819617	4.99966		74	0.0328578	0.0587319	4.34616		179	0.0598139	0.00622367	1.11404		53	0.232847	-0.0106053	-0.56208		130	0.0193299	0.0769713	10.0063		121	0.157869	0.0493227	5.96805		139	0.0980304	0.111465	15.4936		0	0
OMOP_435991	Accidental fall		63	0.00519319	0.00751171	0.473237		126	0.0992113	0.0695802	8.7671		101	0.111866	0.0569515	5.7521		114	0.0129059	0.0364612	4.15657		211	0.0315524	0.0434968	9.17782		51	0.154042	0.110647	5.64299		139	0.00893414	0.035714	4.96424		174	0.056107	0.0523197	9.10362		175	0.0623935	0.0677116	11.8495		201	0.0792386
OMOP_4095055	ALT - blood measurement		50	0.00800272	0.0366771	1.83386		126	0.124405	0.0370937	4.67381		78	0.0957179	0.073686	5.74751		91	0.0168971	0.0469922	4.27629		191	0.0263022	0.026946	5.14669		47	0.0799067	0.0329667	1.54943		129	0.0098757	0.0293032	3.78012		143	0.0522703	0.0352964	5.04739		157	0.0486833	0.05955	9.34934		166	0.0836397
OMOP_4155087	C/O - feeling depressed		50	0.00572519	0.0574743	2.87372		126	0.082839	0.0211522	2.66518		113	0.0879908	0.0136593	1.5435		136	0.0118946	0.0313413	4.26241		238	0.0211448	0.0235407	5.60269		72	0.132509	0.0645803	4.64978		142	0.00720797	0.0288879	4.10208		197	0.0458916	0.00839146	1.65312		202	0.0606717	0.103152	20.8368		223	0.0752591
OMOP_437903	Acute tracheitis		50	0.00314548	0.0783633	3.91816		126	0.066213	-0.00484171	-0.610055		97	0.0781206	0.0411441	3.99098		104	0.00839675	0.0542439	5.64137		202	0.0256546	0.0592321	11.9649		56	0.133448	0.1316	7.36962		135	0.00419068	-0.00314	-0.4239		159	0.0405805	0.065016	10.3375		175	0.0409792	0.103687	18.1451		193	0.0556469
OMOP_37393633	Blood haematinic levels		59	0.00598114	-0.0102223	-0.603116		126	0.0946691	-0.00518789	-0.653674		79	0.124286	0.0479241	3.78601		107	0.010857	-0.00643614	-0.688667		204	0.0324615	0.00262319	0.535131		59	0.189222	0.0265252	1.56499		134	0.0089717	-0.0195814	-2.62391		164	0.0626204	0.00437751	0.717912		164	0.0548204	0.0257762	4.22729		190	0.0637056
OMOP_444132	Injury of knee		57	0.00567842	0.0263445	1.50164		126	0.0636391	-0.0155664	-1.96137		78	0.0765823	-0.0111383	-0.868789		84	0.0089955	-0.0229416	-1.92709		191	0.0235721	0.0189348	3.61654		49	0.156816	0.106162	5.20196		125	0.00688005	0.0275078	3.43847		155	0.0377301	-0.0277549	-4.30201		153	0.0412371	0.0515309	7.88423		178	0.0696222
OMOP_4149381	No smear - benign hysterectomy		56	0.00179051	-0.0539713	-3.0224		126	0.0642793	-0.0256515	-3.23209		101	0.0866861	-0.0490671	-4.95578		115	0.00951184	-0.0234853	-2.70081		208	0.0221942	-0.0303368	-6.31005		50	0.125063	0.0702376	3.51188		132	0.00394053	-0.0961598	-12.6931		178	0.0464602	0.0463042	8.24214		175	0.0498272	0.0168873	2.95528		203	0.0614893
OMOP_4086119	Asthma monitoring call first letter		61	0.00520951	-0.0173407	-1.05778		126	0.0869172	-0.0624523	-7.86899		83	0.0939013	-0.0342415	-2.84204		90	0.0106624	-0.0252388	-2.27149		200	0.0236076	-0.00069324	-0.138648		53	0.135249	0.0172439	0.913926		136	0.00566508	-0.0247432	-3.36507		161	0.0513659	-0.0448007	-7.21292		150	0.104288	0.0444265	6.66397		188	0.0734626
OMOP_4150935	O/E - rash present		57	0.00609933	-0.104826	-5.97507		126	0.0748477	-0.0790175	-9.9562		94	0.0913626	-0.0597621	-5.61764		110	0.00960419	-0.140047	-15.4052		209	0.0246262	-0.129526	-27.071		43	0.124107	0.00100074	0.0430317		137	0.00377358	-0.108809	-14.9068		171	0.0401799	-0.102432	-17.516		174	0.0421456	-0.146368	-25.468		203	0.0647041
OMOP_4090372	Attended new patient screening		59	0.00405055	-0.102891	-6.07056		126	0.0626822	-0.0834631	-10.5164		127	0.0727708	-0.0421114	-5.34814		138	0.00729927	-0.0877221	-12.1056		242	0.0195886	-0.0667524	-16.1541		85	0.11757	-0.0157455	-1.33837		149	0.00437459	-0.0548046	-8.16589		193	0.0322848	-0.0887623	-17.1311		193	0.0340816	-0.10352	-19.9794		236	0.0490808
OMOP_4074746	Colposcopy of cervix		45	0.0016	-0.227513	-10.2381		126	0.0399872	-0.102686	-12.9385		69	0.0668746	-0.0683264	-4.71452		92	0.00544174	-0.18917	-17.4036		197	0.0141161	-0.113935	-22.4452		52	0.124404	0.0503394	2.61765		133	0.00191939	-0.141148	-18.7726		156	0.0295263	-0.123985	-19.3416		158	0.0232333	-0.175521	-27.7323		191	0.0249836
OMOP_19033278	peanut oil		55	0.00904444	0.0445985	2.45292		125	0.117439	0.0469306	5.86633		79	0.100629	0.000765018	0.0604364		97	0.0122095	0.00155859	0.151183		197	0.0374801	-0.00115151	-0.226847		56	0.118048	0.0198809	1.11333		131	0.00982318	0.03209	4.20378		154	0.0523732	-0.00887575	-1.36687		157	0.0656728	0.0214718	3.37108		183	0.0726965
OMOP_37398966	Histology laboratory test		59	0.00626223	-0.057518	-3.39356		125	0.075088	-0.0389137	-4.86421		93	0.0750524	0.0060336	0.561125		102	0.00823852	-0.0778774	-7.9435		203	0.0256714	-0.0468817	-9.51699		54	0.148172	0.178665	9.64793		136	0.00469851	-0.0896232	-12.1888		166	0.0446571	-0.0426508	-7.08003		166	0.0368171	0.0567887	9.42692		198	0.0497553
OMOP_80187	Medial epicondylitis		60	0.00535906	0.00214687	0.128812		125	0.0681413	-0.0414258	-5.17822		92	0.0872686	0.012432	1.14375		95	0.0118195	-0.00902472	-0.857348		197	0.0321068	0.0307511	6.05797		47	0.181698	0.139966	6.5784		134	0.00500179	-0.05806	-7.78005		156	0.0421442	0.0336871	5.25519		161	0.0494007	-0.0522797	-8.41703		190	0.0670915
[truncated: 3,692 more rows]
[truncated: 72 more columns]
