# Supplementary material for: Medical history predicts phenome-wide disease onset and enables the rapid response to emerging health threats
Source: Nat Commun. 2025 Jan 10;16:585. doi: 10.1038/s41467-025-55879-x (PMC11724087; doi:10.1038/s41467-025-55879-x)
Supplement: Supplementary file 14 — Source Data [file 41467_2025_55879_MOESM14_ESM.xlsx]

## Sheet: Fig1
number_of_predictors	number_of_endpoints	number_of_participants_allofus	number_of_predictors_allofus
14445	1741	259234	7747

## Sheet: Fig2a
endpoint	endpoint_string	n_1	n_2	n_3	n_4	n_5	n_6	n_7	n_8	n_9	n_10	ratio_1	ratio_2	ratio_3	ratio_4	ratio_5	ratio_6	ratio_7	ratio_8	ratio_9	ratio_10	ratio	category
phecode_SO_396-1	Conductive hearing loss	21	37	31	37	47	47	57	76	98	209	4.185684957445536e-4	7.374925254135938e-4	6.178991429140921e-4	7.374925254135938e-4	9.368148295794299e-4	9.368148295794299e-4	0.00113614	0.00151485	0.00195336	0.00416584	9.952579325531289	Sense organs
phecode_SO_394-1	Meniere's disease	31	61	87	59	71	91	89	123	158	307	6.18108587721572e-4	0.00121628	0.00173469	0.0011764	0.00141567	0.00181445	0.00177457	0.0024525	0.00315036	0.00612127	9.903225806451614	Sense organs
phecode_RE_488-2	Hyperventilation	9	13	17	7	16	21	21	17	59	89	1.7931144405482945e-4	2.5900541919030923e-4	3.3869939432578896e-4	1.394644564870896e-4	3.18775900541919e-4	4.1839336946126874e-4	4.1839336946126874e-4	3.3869939432578896e-4	0.00117549	0.00177323	9.889085914030625	Respiratory
phecode_MS_720	Spontaneous rupture of synovium and tendon	34	55	46	59	43	85	107	142	182	336	6.78710450144725e-4	0.00109791	9.182553149016868e-4	0.00117776	8.583690987124463e-4	0.00169678	0.00213594	0.00283461	0.0036331	0.00670739	9.882550217356076	Muscloskeletal
phecode_MS_725	Osteochondrosis	8	23	16	18	16	25	22	30	36	79	1.5943877551020407e-4	4.5838647959183676e-4	3.1887755102040814e-4	3.587372448979592e-4	3.1887755102040814e-4	4.982461734693878e-4	4.384566326530612e-4	5.978954081632653e-4	7.174744897959184e-4	0.00157446	9.875	Muscloskeletal
phecode_BI_174-7	Infarction of spleen*	7	13	17	16	23	14	23	10	25	69	1.3931457230426304e-4	2.5872706285077416e-4	3.3833538988178164e-4	3.184333081240298e-4	4.577478804282928e-4	0.000278629	4.577478804282928e-4	1.990208175775186e-4	4.975520439437965e-4	0.00137324	9.857142857142856	Blood/Immune
phecode_GU_612-22	Hypertrophy of breast (Gynecomastia)	27	41	36	28	35	44	39	57	91	266	5.386748598447818e-4	8.180040700690315e-4	7.182474761581741e-4	5.58636925900802e-4	6.982961573760026e-4	8.778580264155461e-4	7.781014325046885e-4	0.00113723	0.00181557	0.00530705	9.852048409288745	Genitourinary
phecode_GI_507	Lesions of mouth	215	356	337	355	437	463	618	768	1180	2118	0.0043263	0.00716355	0.00678123	0.00714343	0.00879346	0.00931665	0.012435858738303652	0.015454271053425898	0.023744843545628332	0.04262	9.851361023171577	Gastrointestinal
phecode_GI_522-7	Ulceration of the lower GI tract	60	108	128	127	126	148	192	221	274	591	0.00119527	0.00215148	0.0025499	0.00252998	0.00251006	0.00294832	0.00382485	0.00440257	0.00545838	0.0117736	9.850196226866148	Gastrointestinal
phecode_GI_516-1	Pyloric stenosis	12	16	31	43	35	35	40	43	56	118	2.3884874902967696e-4	3.1846499870623595e-4	6.170259349933321e-4	8.55891719745223e-4	6.96656050955414e-4	6.96656050955414e-4	7.961783439490446e-4	8.55891719745223e-4	0.00111465	0.00234873	9.833529060509553	Gastrointestinal
phecode_SS_824	Other abnormalities of plasma proteins*	49	34	38	58	61	87	115	213	254	481	9.769713886950454e-4	6.778985146047254e-4	7.576512810288107e-4	0.00115642	0.00121623	0.00173462	0.00229289	0.00424692	0.0050644	0.00959046	9.816522254313856	Symptoms
phecode_GI_513-2	Gastric ulcer	172	310	403	356	440	482	598	713	1020	1685	0.00344448	0.00620807	0.00807049	0.00712927	0.00881145	0.00965255	0.011975568238710323	0.0142786	0.020426963591941363	0.0337445	9.796707817109281	Gastrointestinal
phecode_NS_356-2	Aphasia and dysphasia	57	84	136	148	153	126	185	212	264	558	0.00113523	0.00167297	0.00270862	0.00294762	0.00304726	0.00250951	0.0036846	0.00422235	0.00525802	0.011113545380310303	9.789668658690882	Neurological
phecode_GI_546-3	Hepatomegaly	23	24	37	36	49	29	59	52	83	225	4.5793015569625293e-4	4.7784016246565523e-4	7.366849178695869e-4	7.167745146839223e-4	9.75609756097561e-4	0.000577402	0.00117471	0.00103534	0.00165256	0.00447984	9.782803471335512	Gastrointestinal
phecode_SO_367-21	Corneal ulcer	8	16	19	14	20	23	21	13	27	78	1.5924834779839159e-4	3.1849669559678317e-4	3.7821482602118004e-4	2.786846086471853e-4	3.98120869495979e-4	4.5783899992037585e-4	4.180352343983279e-4	2.587837165322982e-4	5.374738727978501e-4	0.0015527	9.75019	Sense organs
phecode_SS_849	Lack of expected normal physiological development in childhood	4	12	7	13	9	11	6	12	20	39	7.961941917633711e-5	2.3885825752901132e-4	1.3933398355858994e-4	2.587682630677973e-4	1.7914725904693657e-4	2.1895776105736693e-4	1.1943150603129105e-4	2.388630120625821e-4	3.9810502010430353e-4	7.763047892033919e-4	9.750194076197301	Symptoms
phecode_MB_283-8	Problems related to lifestyle	898	1778	1250	1181	1000	1517	1993	3771	6442	8742	0.019771896604870314	0.0391475	0.0275221	0.026002906336694703	0.022017702232595006	0.0334016	0.0438822	0.0830306	0.14184116079881984	0.19248299095052512	9.735180938742706	Mental
phecode_MS_704	Systemic vasculitis	55	81	148	117	144	163	173	233	287	535	0.00109629	0.00161454	0.00295003	0.00233212	0.0028703	0.00324908	0.00344841	0.00464439	0.00572078	0.010664168394195503	9.72747	Muscloskeletal
phecode_EM_209-1	Pituitary hyperfunction	21	37	60	56	65	52	63	92	101	204	4.18193404492592e-4	7.368169507726622e-4	0.00119484	0.00111518	0.00129443	0.00103555	0.00125461	0.00183212	0.00201135	0.00406253	9.71448	Endocrine/Metab
phecode_BI_171-7	Eosinophilia	7	13	9	22	15	13	22	24	20	68	1.3934230432359265e-4	2.5877856517238636e-4	1.7915439127319055e-4	4.3793295644557685e-4	2.9859065212198423e-4	2.587837165322982e-4	4.3794167413158157e-4	4.7775455359808897e-4	3.981287946650742e-4	0.00135364	9.714479091128837	Blood/Immune
phecode_RE_471	Other disorders of nose and nasal sinuses	337	463	381	435	569	636	795	1148	1752	3262	0.00691963	0.0095068	0.00782309	0.00893187	0.011683298427169315	0.013059280096917928	0.0163241	0.023572411244122297	0.035974620644339955	0.0669801	9.679723976688857	Respiratory
phecode_SO_366	Disorders of conjunctiva	43	74	76	82	92	92	146	203	238	416	8.585233398554486e-4	0.00147746	0.00151739	0.00163718	0.00183684	0.00183684	0.00291499	0.00405303	0.00475183	0.00830588	9.674611764651257	Sense organs
phecode_NS_320-12	Viral meningitis	3	7	10	10	7	5	8	14	13	29	5.9756194725519877e-5	1.3943112102621306e-4	1.9919128338943888e-4	1.9919128338943888e-4	1.394338983726072e-4	9.959564169471944e-5	1.593530267115511e-4	2.788677967452144e-4	2.5894866840627055e-4	5.776547218293728e-4	9.66686	Neurological
phecode_RE_472-1	Paralysis of vocal cords and larynx	15	26	31	44	32	36	32	60	58	145	2.9859065212198423e-4	5.175571303447727e-4	6.170873477187674e-4	8.758659128911537e-4	6.370060714641187e-4	7.166318303971335e-4	6.370060714641187e-4	0.00119439	0.00115457	0.00288643	9.666859095584089	Respiratory
phecode_GE_975-2	Hereditary hemorrhagic telangiectasia	3	10	10	3	5	6	9	9	21	29	5.971099876597269e-5	1.9903666255324231e-4	1.9903666255324231e-4	5.971099876597269e-5	9.952031209569873e-5	1.1942437451483848e-4	1.7913656177225771e-4	1.7913656177225771e-4	4.1798531080193465e-4	5.772178101550526e-4	9.666859072603385	Genetic
phecode_GI_510-6	Diverticulum of esophagus	9	18	19	26	16	16	30	47	59	87	1.7913299629791809e-4	3.5827312354451543e-4	3.7817718596365517e-4	5.175056228976335e-4	3.1846499870623595e-4	3.1846499870623595e-4	5.971218725741924e-4	9.35490933699568e-4	0.00117434	0.00173165	9.666859072603385	Gastrointestinal
phecode_EM_209	Disorders of the pituitary gland and its hypothalamic control	39	74	80	99	102	88	109	129	177	376	7.771865845638788e-4	0.00147466	0.00159423	0.00197286	0.00203264	0.00175365	0.00217218	0.00257075	0.0035273	0.00749303	9.641217769874606	Endocrine/Metab
phecode_MS_709-23	Hallux varus	8	8	13	15	15	20	31	35	45	77	1.5925468805987977e-4	1.5925468805987977e-4	2.5878886809730463e-4	2.9860254011227454e-4	2.9860254011227454e-4	3.981367201496994e-4	6.171119162320341e-4	6.96739260261974e-4	8.958076203368237e-4	0.00153286	9.625191607110862	Muscloskeletal
phecode_SO_369-2	Corneal edema	8	14	10	14	15	13	23	25	37	77	1.59226160858229e-4	2.7864578150190074e-4	1.9903666255324231e-4	2.7865132757453926e-4	2.985549938298635e-4	2.58747661319215e-4	4.577843238724573e-4	4.975916563831058e-4	7.364356514469965e-4	0.00153258	9.625191572787708	Sense organs
phecode_EM_200-41	Chronic thyroiditis	15	9	21	26	14	22	27	29	51	144	2.987393200693075e-4	1.792435920415845e-4	4.182350480970305e-4	5.178148214534664e-4	2.7882891854212307e-4	4.38159729137622e-4	5.377414857598088e-4	5.775741884086835e-4	0.00101573	0.00286795	9.600191196972716	Endocrine/Metab
phecode_MS_724-52	Osteophyte*	142	354	263	237	349	418	493	535	764	1356	0.00283563	0.00706911	0.00525191	0.00473271	0.00696927	0.00834731	0.00984504	0.010683760683760684	0.015256809649333014	0.0270788	9.549486470705373	Muscloskeletal
phecode_EM_249	Amyloidosis	13	28	21	37	44	32	58	37	59	124	2.5873736167502585e-4	5.572804713000557e-4	4.179603534750418e-4	7.364063370750737e-4	8.757264549000876e-4	6.368919672000636e-4	0.00115437	7.364063370750737e-4	0.00117427	0.00246796	9.538461538461538	Endocrine/Metab
phecode_SS_811	Hypothermia, not associated with low environmental temperature	15	18	18	22	31	27	26	28	52	143	2.9851934405349464e-4	3.5822321286419357e-4	3.5822321286419357e-4	4.3782837127845885e-4	6.169399777105557e-4	5.373348192962904e-4	5.174335296927241e-4	5.572361088998567e-4	0.00103489	0.00284594	9.533523062736748	Symptoms
phecode_CA_108-4	Malignant neoplasm of the kidney	53	102	133	168	173	158	199	267	334	505	0.00105582	0.00203199	0.00264956	0.00334681	0.00344642	0.0031476	0.00396438	0.00531904	0.00665378	0.0100604	9.528491704946662	Neoplasms
phecode_GI_522-12	Ulcerative colitis	97	134	156	170	187	166	195	195	281	924	0.00194206	0.00268284	0.00312331	0.00340361	0.00374397	0.00332352	0.00390414	0.00390414	0.00562608	0.018499979978376647	9.525963917319364	Gastrointestinal
phecode_CA_108-41	Malignant neoplasm of kidney, except pelvis	49	98	119	154	152	138	194	239	306	466	9.759984065332138e-4	0.001952	0.00237028	0.00306748	0.00302765	0.00274878	0.00386423	0.00476058	0.00609513	0.00928213	9.51039	Neoplasms
phecode_SO_391-6	Cholesteatoma of middle ear	14	29	27	23	38	28	47	27	61	133	2.7891779894011236e-4	5.777582978045185e-4	5.37912897955931e-4	4.5822209825875605e-4	7.570625971231621e-4	5.578467116928655e-4	9.363855517701672e-4	5.379236148466917e-4	0.00121531	0.00264977	9.500189269420039	Sense organs
phecode_GE_961	Genetic syndromes associated with neoplasms	8	18	15	13	10	11	29	23	30	76	1.5927688295140063e-4	3.583729866406514e-4	2.986441555338762e-4	2.5882493479602607e-4	1.990961036892508e-4	2.1900571405817588e-4	5.773787006988273e-4	4.5793015569625293e-4	5.97300203082069e-4	0.00151316	9.50019	Genetic
phecode_NS_331-6	Migraine	220	370	366	364	479	523	649	789	1089	2077	0.00448239	0.00753871	0.00745721	0.00741646	0.00975958	0.010656071719641402	0.013223308883455583	0.016075794621026894	0.022188264058679706	0.042318663406682965	9.4411	Neurological
phecode_MS_724	Other symptoms and disorders of the soft tissue	801	1214	1154	1243	1711	2208	2620	3318	4365	7554	0.0164788	0.0249753	0.023740947992100067	0.025571922317314023	0.0352	0.0454246	0.053900592495062544	0.0682618	0.0898019	0.15540971465015327	9.430905630105679	Muscloskeletal
phecode_CM_757-1	Congenital malformations of esophagus	7	5	8	16	20	12	22	24	27	66	1.3932566378726963e-4	9.951833127662116e-5	1.5922933004259386e-4	3.184586600851877e-4	3.9807332510648463e-4	2.3884399506389077e-4	4.378806576171331e-4	4.776974980593539e-4	5.374096853167731e-4	0.00131367	9.428759095445665	Congenital
phecode_CV_416-5	Premature depolarization [Premature beats]	90	141	216	159	194	252	305	354	482	848	0.00179501	0.00281218	0.00430802	0.00317118	0.00386924	0.00502613	0.00608321	0.00706051	0.00961347	0.016913319238900635	9.422410147991544	Cardiovascular
phecode_CA_105-1	Malignant neoplasm of the breast, female	79	64	67	60	61	80	156	535	603	744	0.00292398	0.00236879	0.00247983	0.00222074	0.00225775	0.00296099	0.00577393	0.0198016	0.022318454363757494	0.0275382	9.418070104008587	Neoplasms
phecode_RE_468-21	Pneumonia due to Streptococcus pneumoniae	17	29	34	37	40	31	27	43	70	160	3.3860494761582283e-4	5.776202047564036e-4	6.772098952316457e-4	7.369637095167908e-4	7.96717523801936e-4	6.174683796434618e-4	5.37795040334628e-4	8.564883975699631e-4	0.00139428	0.00318693	9.41195	Respiratory
phecode_CA_139-52	Lipoma of intrathoracic organs	17	40	26	36	52	66	63	90	93	159	3.3844316145729644e-4	7.963368504877563e-4	5.176189528170416e-4	7.167031654389807e-4	0.00103524	0.00131396	0.00125426	0.00179179	0.00185152	0.0031655	9.353127382470637	Neoplasms
phecode_GI_517-4	Gastrointestinal angiodysplasia	37	60	64	84	87	89	120	131	201	346	7.366115867011746e-4	0.00119451	0.00127414	0.00167231	0.00173207	0.00177188	0.00238906	0.00260806	0.00400167	0.00688845	9.351537525699863	Gastrointestinal
phecode_GU_597	Other disorders of urethra and urinary tract	148	259	312	285	367	379	428	547	681	1382	0.00296261	0.00518456	0.0062455	0.00570502	0.00734646	0.00758683	0.00856771	0.010949854869382445	0.013632269042137924	0.0276649	9.338024762827086	Genitourinary
phecode_SO_387-1	Hypermetropia	18	31	79	57	59	50	69	104	114	168	3.5841580215447723e-4	6.172716592660441e-4	0.00157305	0.00113498	0.00117481	9.955994504291033e-4	0.00137393	0.00207085	0.00227001	0.00334528	9.333519182264702	Sense organs
phecode_GU_612-7	Other signs and symptoms in breast	32	28	28	32	31	48	51	125	188	298	0.00117977	0.0010323	0.0010323	0.00117977	0.0011429	0.00176965	0.00188025	0.00460846	0.00693113	0.010987	9.312843343287984	Genitourinary
phecode_MS_709-2	Acquired deformities of toe	305	584	552	587	599	771	988	1332	1769	2836	0.00619428	0.011860517069802392	0.011210625723511851	0.011921686502294975	0.012165400706771193	0.015658637637596978	0.0200658	0.0270523	0.035927535643202405	0.0575978	9.298549500951884	Muscloskeletal
phecode_GI_556-3	Abdominal or pelvic swelling, mass, or lump	83	91	124	125	122	161	242	311	495	768	0.00165917	0.00181909	0.00247881	0.0024988	0.00243883	0.00321846	0.00483768	0.00621702	0.00989525	0.015352630737246123	9.253197019647438	Gastrointestinal
phecode_CA_100-2	Malignant neoplasm of the oropharynx	12	21	23	28	31	35	33	60	60	111	2.388725216975874e-4	4.180269129707779e-4	4.5783899992037585e-4	5.573692172943706e-4	6.170873477187674e-4	6.967253906638798e-4	6.569125111973724e-4	0.00119439	0.00119439	0.00220961	9.250184134567533	Neoplasms
phecode_DE_684-13	Scarring hair loss*	4	6	10	2	8	4	9	8	21	37	7.961941917633711e-5	1.1942912876450566e-4	1.9904854794084277e-4	3.9809709588168556e-5	1.5923883835267422e-4	7.96210040208607e-5	1.7914725904693657e-4	1.592420080417214e-4	4.180102711095187e-4	7.364942871929616e-4	9.250184123571799	Dermatological
phecode_GU_608	Other disorders of male genital organs	176	203	216	219	298	275	437	756	1242	1616	0.00799382	0.00922015	0.0098106	0.00994686	0.013534995685152382	0.012490915697674418	0.0198492	0.0343387	0.0564135	0.0734012	9.182235233879494	Genitourinary
phecode_GI_556	Other digestive system symptoms and diseases	498	482	431	477	642	807	1085	1567	2603	4565	0.010136579209835331	0.00981091	0.00877282	0.00970913	0.0130679	0.0164265	0.022085165282527276	0.0318963	0.052984	0.0929205	9.166853254084568	Gastrointestinal
phecode_CV_441-1	Arteriovenous fistula	6	2	9	6	5	9	6	9	14	55	1.194148671509603e-4	3.9804955716986765e-5	1.7912230072644045e-4	1.194148671509603e-4	9.95123892924669e-5	1.7912230072644045e-4	1.194148671509603e-4	1.7912230072644045e-4	2.7864023565002784e-4	0.00109466	9.166849109678104	Cardiovascular
phecode_GI_513-1	Esophageal ulcer	122	232	316	244	383	356	484	521	725	1118	0.00244567	0.00465079	0.00633482	0.00489145	0.00767797	0.0071367	0.0097027	0.010444439989575607	0.014534009582422869	0.0224124	9.164118134796079	Gastrointestinal
phecode_SS_840-6	Drug and medical agent allergy	1239	2522	3530	3819	3711	4248	4929	5960	7528	11348	0.025625116336787244	0.052160244876010835	0.0730078	0.0789849	0.0767513	0.0878575	0.10194204876838121	0.12326528923910571	0.15569803516028954	0.2347052740434333	9.159188624111415	Symptoms
phecode_EM_200-4	Thyroiditis	19	21	30	27	27	36	38	49	66	174	3.7867463876432487e-4	4.185351270553064e-4	5.979073243647235e-4	5.381165919282511e-4	5.381165919282511e-4	7.174887892376681e-4	7.573492775286497e-4	9.765819631290483e-4	0.00131542	0.00346793	9.15808	Endocrine/Metab
phecode_DE_660-6	Cellulitis and abscess	690	940	922	963	1161	1421	2016	2789	3695	6311	0.0142754	0.0194476	0.019075204303299887	0.019923450915485672	0.024019861384090204	0.029399	0.0417089	0.057701458570394125	0.0764456	0.13057061281913354	9.146566044366406	Dermatological
phecode_MS_710-32	Genu varum (acquired)	21	33	45	59	55	72	67	83	107	192	4.1797699136180886e-4	6.568340598316116e-4	8.956828088612886e-4	0.00117434	0.00109472	0.00143309	0.00133357	0.00165204	0.00212973	0.00382158	9.143039122856404	Muscloskeletal
phecode_EM_200-21	Diffuse goiter	29	35	61	66	44	51	92	99	125	265	5.78484370948116e-4	6.981707925235882e-4	0.00121681	0.00131655	8.777004248867966e-4	0.00101735	0.00183523	0.00197487	0.00249352	0.00528626	9.13811	Endocrine/Metab
phecode_SO_363-5	Epiphora	61	101	79	93	104	154	186	220	279	557	0.00121744	0.00201577	0.00157669	0.00185614	0.00207568	0.00307361	0.00371228	0.00439087	0.00556842	0.011116876896056203	9.131329784867148	Sense organs
phecode_CA_147	Benign neoplasm of kidney and urinary organs	10	10	23	30	25	24	26	44	44	91	1.9904854794084277e-4	1.9904854794084277e-4	4.5782077311994903e-4	5.971575301564553e-4	4.976312751303794e-4	4.777260241251642e-4	5.175365261355946e-4	8.758310442294677e-4	8.758310442294677e-4	0.00181138	9.100181137784148	Neoplasms
phecode_NS_326	Demyelinating diseases of the central nervous system	34	32	51	75	80	86	103	104	108	307	6.786427145708582e-4	6.387225548902196e-4	0.00101796	0.00149701	0.00159681	0.0017166	0.00205593	0.00207589	0.00215573	0.00612787	9.02959	Neurological
phecode_NS_324-33	Fasciculation*	8	16	13	14	11	13	28	40	44	72	1.5926419939877765e-4	3.185283987975553e-4	2.5880432402301367e-4	2.7871234894786087e-4	2.1898827417331926e-4	2.5880432402301367e-4	5.574246978957217e-4	7.963209969938883e-4	8.759705355365319e-4	0.00143341	9.00018	Neurological
phecode_GI_514-21	Impaction of intestine	26	33	54	59	35	55	83	83	87	234	5.175674330645964e-4	6.569125111973724e-4	0.00107495	0.0011745	6.96739260261974e-4	0.00109488	0.00165227	0.00165227	0.00173189	0.0046582	9.000179161524068	Gastrointestinal
phecode_CM_757-2	Congenital malformation of stomach	3	8	9	7	5	9	12	10	18	27	5.970862192500597e-5	1.592229918000159e-4	1.7912586577501792e-4	1.3932011782501392e-4	9.951436987500996e-5	1.7912586577501792e-4	2.388344877000239e-4	1.9903270107278625e-4	3.5825886193101525e-4	5.373882928965229e-4	9.000179129430965	Congenital
phecode_MS_724-5	Exostosis	159	350	256	275	395	422	505	613	826	1427	0.00317936	0.0069986	0.00511898	0.00549901	0.00789858	0.00843848	0.010098182327181108	0.012257793597152513	0.016517026935151672	0.028534863724529586	8.975022231847325	Muscloskeletal
phecode_SO_383	Irregular eye movements	19	41	44	45	37	45	68	93	98	170	3.783202580542392e-4	8.163752936959898e-4	8.761100712835013e-4	8.96039505386193e-4	7.367435933175365e-4	8.96039505386193e-4	0.00135402	0.00185181	0.00195137	0.00338504	8.947546580954286	Sense organs
phecode_EM_248	Disorders of plasma-protein metabolism, NEC	33	37	57	70	79	71	89	98	136	294	6.568732831721008e-4	7.364942871929616e-4	0.0011346	0.00139337	0.00157251	0.00141327	0.00177157	0.00195071	0.00270711	0.00585226	8.909268250311705	Endocrine/Metab
phecode_BI_160	Deficiency anemias	703	1126	1291	1479	1236	1450	1756	2171	3132	6263	0.014247785817068969	0.022820777852090555	0.026164852759368477	0.029975071441600293	0.0250502	0.029387324942745385	0.0355891	0.0439999	0.0634766	0.1269329766320099	8.908961593172119	Blood/Immune
phecode_GI_556-8	Nonspecific abnormal findings in stool contents	414	377	336	345	484	589	787	1175	1967	3685	0.00836702	0.00761924	0.00679062	0.00697251	0.00978173	0.011904040097819276	0.0159057	0.023747448412457812	0.039754239172174057	0.074476	8.901146077392127	Gastrointestinal
phecode_MS_713-1	Hemarthrosis	10	10	12	14	16	19	19	15	28	89	1.9908421262193908e-4	1.9908421262193908e-4	2.389010551463269e-4	2.787178976707147e-4	3.185347401951025e-4	3.7826000398168423e-4	3.782675346911147e-4	2.9863226422982737e-4	5.574468932290111e-4	0.00177188	8.900177188476777	Muscloskeletal
phecode_RE_484	Pneumothorax and air leak	54	88	113	145	148	144	156	183	245	480	0.00107668	0.0017546	0.00225306	0.0028911	0.00295097	0.00287121	0.00311048	0.00364883	0.00488505	0.00957071	8.889066124326229	Respiratory
phecode_GI_520-14	Ventral hernia	139	202	199	195	222	297	338	429	570	1232	0.00278006	0.00404008	0.00398008	0.00390008	0.00444009	0.00594012	0.00676014	0.00858034	0.0114005	0.024640985639425576	8.863486625795966	Gastrointestinal
phecode_ID_003	Escherichia coli	278	400	523	444	503	489	630	837	1105	2462	0.00555212	0.00798866	0.010445167861636476	0.00886741	0.010045735056220167	0.00976613	0.012582133370613728	0.016716262906672524	0.022068662499251063	0.0491702	8.856115107913668	Infections
phecode_EM_200-411	Hashimoto thyroiditis [Chronic lymphocytic thyroiditis]	16	10	18	26	16	19	24	28	49	141	3.1864258259813196e-4	1.9915161412383247e-4	3.584729054228985e-4	5.178045088823389e-4	3.186489285429778e-4	3.783956026447861e-4	4.7797339281446664e-4	5.576356249502111e-4	9.758623436628694e-4	0.00280809	8.812675505855173	Endocrine/Metab
phecode_DE_663	Bullous disorders	16	20	17	21	20	39	39	58	70	141	3.1856645097063215e-4	3.9820806371329017e-4	3.384768541562967e-4	4.181184668989547e-4	3.9820806371329017e-4	7.765211850907932e-4	7.765211850907932e-4	0.00115483	0.00139376	0.00280742	8.81268	Dermatological
phecode_MS_712-4	Ankylosis of joint	5	9	5	11	6	11	10	11	27	44	9.951635053639313e-5	1.7912943096550762e-4	9.951635053639313e-5	2.1893597118006488e-4	1.1942199753194539e-4	2.1894032880856654e-4	1.9903666255324231e-4	2.1894032880856654e-4	5.373989888937542e-4	8.757613152342662e-4	8.800175152263048	Muscloskeletal
phecode_RE_467-2	Chronic laryngitis and laryngotracheitis	5	3	4	6	6	4	11	19	16	44	9.956589270779401e-5	5.973953562467641e-5	7.965271416623521e-5	1.1947907124935283e-4	1.1947907124935283e-4	7.965271416623521e-5	2.1904496395714685e-4	3.7835039228961725e-4	3.1861085666494085e-4	8.761798558285874e-4	8.8	Respiratory
phecode_GU_616-2	Hypertrophy of uterus	20	42	46	37	49	56	58	79	106	176	7.352130279748557e-4	0.00154395	0.00169099	0.00136014	0.00180127	0.0020586	0.00213212	0.00290409	0.00389663	0.00646987	8.799999999999999	Genitourinary
phecode_DE_682-12	Pilar and trichodermal cyst	218	309	232	238	254	329	407	1047	1445	1915	0.00443594	0.00628764	0.00472082	0.00484291	0.00516848	0.00669461	0.00828178	0.0213052	0.029404	0.0389679	8.784582421605398	Dermatological
phecode_SO_375	Abnormal intraocular pressure	318	715	918	1026	1012	1194	1301	1550	1899	2793	0.00638362	0.014353106494027903	0.0184282	0.020596205962059622	0.020315573935038342	0.023969165294897017	0.026117155819649095	0.031115750592202996	0.0381218	0.056068575099369654	8.783195184198425	Sense organs
phecode_MS_709	Acquired deformities of fingers and toes	333	599	594	610	626	832	1033	1360	1861	2923	0.00677408	0.012185198746897758	0.012083485902599781	0.012409	0.0127344	0.016925	0.021013873631962245	0.027666456455845555	0.0378583	0.059462538397379826	8.77796	Muscloskeletal
phecode_GI_546	Other disorders of liver	194	329	457	427	441	468	597	684	880	1702	0.00387202	0.00656647	0.00912121	0.00852261	0.00880204	0.00934094	0.0119157	0.013652149614785837	0.017564169095046107	0.033970699772464176	8.773370982988519	Gastrointestinal
phecode_ID_005	Mycobacteria	17	16	17	28	22	20	33	32	41	149	3.391588859628122e-4	3.1920836325911736e-4	3.3916565249486266e-4	5.586257805797738e-4	4.3892025616982226e-4	3.990184146998384e-4	6.583803842547334e-4	6.384294635197414e-4	8.179877501346687e-4	0.00297269	8.764880746305266	Infections
phecode_CA_121	Leukemia	54	114	169	191	194	215	191	195	280	473	0.00107583	0.00227119	0.00336694	0.00380524	0.003865	0.00428338	0.00380524	0.00388493	0.00557847	0.00942362	8.759433770829782	Neoplasms
phecode_GI_520-13	Umbilical hernia	138	213	294	367	349	394	510	662	825	1208	0.00276332	0.00426512	0.00588706	0.00734882	0.00698839	0.00788947	0.010212254705646776	0.013255907088506207	0.016519823788546256	0.024189511203668475	8.753798474718867	Gastrointestinal
phecode_DE_676-1	Hypertrophic scar [Keloid scar]	12	13	17	19	25	27	32	35	61	105	2.391009803140193e-4	2.590260620068542e-4	3.38726388778194e-4	3.785765521638639e-4	4.981270423208735e-4	5.37987925159902e-4	6.37615318708032e-4	6.9739175483691e-4	0.00121545	0.00209218	8.750174347938708	Dermatological
phecode_GU_603-5	Orchitis and epididymitis	70	63	60	72	99	136	170	229	379	612	0.00309776	0.00278798	0.00265522	0.00318626	0.00438111	0.0060185	0.00752312	0.010134088595831306	0.016772137894410764	0.027084439723844927	8.743244063424626	Genitourinary
phecode_EM_200-31	Graves' disease [Toxic diffuse goiter]	27	31	48	68	34	53	53	89	93	236	5.380951431930964e-4	6.178129421846663e-4	9.566135878988382e-4	0.0013552	6.776147959183673e-4	0.00105628	0.00105628	0.00177376	0.00185348	0.00470344	8.740914942365835	Endocrine/Metab
phecode_EM_252-3	Disorders of bilirubin excretion	26	52	71	73	92	82	84	107	138	227	5.180521240137084e-4	0.0010361	0.00141468	0.00145453	0.00183311	0.00163386	0.00167371	0.00213198	0.00274972	0.00452308	8.730943195525656	Endocrine/Metab
phecode_EM_200	Disorders of thyroid gland	576	1077	1547	2091	2102	2245	2581	2919	3458	5023	0.011889	0.022230478667409747	0.031931801762751046	0.043160567217784385	0.043387619460441305	0.0463393	0.0532747	0.0602514	0.071377	0.10368031044233905	8.720666111650074	Endocrine/Metab
phecode_GI_514-3	Ileus	47	75	107	115	104	132	144	175	221	409	9.356957993231137e-4	0.00149316	0.00213024	0.00228951	0.00207052	0.00262796	0.00286687	0.00348404	0.00439985	0.00814271	8.702300908646906	Gastrointestinal
phecode_BI_160-1	Iron deficiency anemia	660	1062	1216	1248	1172	1401	1583	1996	2888	5710	0.013348704568897519	0.0214793	0.024593976902696033	0.025241186821188033	0.023704063264769534	0.0283362	0.0320173	0.0403705	0.058411876542211076	0.11548885562881761	8.65169	Blood/Immune
phecode_BI_164-1	Microcytic anemia	660	1058	1226	1241	1176	1394	1586	1991	2892	5707	0.013348704568897519	0.0213984	0.024796230002224785	0.0250996	0.023784964504581032	0.028194082074307788	0.032077341585259794	0.0402686	0.0584916	0.11542584390105778	8.646969696969697	Blood/Immune
phecode_CV_417	Abnormalities of heart beat	812	1184	1488	1138	1629	1886	2429	3083	4182	7012	0.016574134552580014	0.024167704272213264	0.030372925639403154	0.023228756302177953	0.033251	0.0384969	0.0495805	0.0629299	0.0853626	0.14312832969320896	8.635644246711445	Cardiovascular
phecode_SS_819	General symptoms and other findings	1957	3775	4504	3492	4005	5111	6105	7735	10048	16881	0.0431105	0.0831589	0.099218	0.0769265	0.0882275	0.11259197250737983	0.1344891395338591	0.1703969687623915	0.22135083931797153	0.3718773406177028	8.626148123321725	Symptoms
phecode_MS_712-61	Recurrent dislocation of joint	16	15	21	24	28	31	27	47	68	138	3.187060534231022e-4	2.987869250841583e-4	4.1830169511782164e-4	4.7805908013465333e-4	5.577355934904289e-4	6.174929785072605e-4	5.378164651514849e-4	9.361990319303627e-4	0.00135453	0.00274889	8.625171805904149	Muscloskeletal
phecode_CV_438-4	Arterial dissection	21	30	44	57	50	46	62	75	84	181	4.180269129707779e-4	5.971813042439685e-4	8.758659128911537e-4	0.00113464	9.953021737399476e-4	9.156779998407517e-4	0.00123417	0.00149298	0.00167214	0.00360307	8.619219193599607	Cardiovascular
phecode_GU_593	Hematuria	1143	1329	1075	1207	1285	1685	2471	3658	5663	9850	0.0236362	0.027483094484769526	0.022230494033955786	0.024960191906032218	0.026573195194077383	0.034845	0.0510991	0.0756457	0.11710817461794569	0.20369336393903675	8.617851000318407	Genitourinary
phecode_MS_710	Acquired deformities of limbs	124	200	231	170	212	278	305	372	569	1067	0.00247995	0.00399992	0.00461991	0.00339993	0.00423992	0.00555989	0.0061	0.00744	0.01138	0.02134	8.605010806451613	Muscloskeletal
phecode_EM_215-1	Testicular hypofunction	15	18	20	17	21	16	29	38	49	129	6.552221202987813e-4	7.862665443585375e-4	8.736294937317084e-4	7.425850696719522e-4	9.173510396645116e-4	6.989341254586755e-4	0.00126682	0.00165997	0.00214049	0.00563516	8.600375677092435	Endocrine/Metab
phecode_CA_101-62	Malignant neoplasm of the intrahepatic bile ducts	14	31	45	48	56	57	52	64	82	120	2.786235994188708e-4	6.16952255856071e-4	8.955758552749418e-4	9.552809122932713e-4	0.00111449	0.00113442	0.00103491	0.00127373	0.00163197	0.00238825	8.5716	Neoplasms
phecode_CV_417-2	Tachycardia	207	335	561	382	407	441	537	687	902	1773	0.00413058	0.00668489	0.011194699978049607	0.00762277	0.00812165	0.00880011	0.010715782331929838	0.013709017620178397	0.017999321533334663	0.035380041107097956	8.565388309377328	Cardiovascular
phecode_CV_417-1	Palpitations	345	414	421	377	573	676	843	1137	1656	2953	0.00699911	0.00839893	0.00854094	0.0076483	0.0116246	0.013714192972490465	0.017102513643464323	0.023067091355419855	0.033596396908157675	0.0599095	8.55959	Cardiovascular
phecode_NS_330-3	Convulsions	134	207	226	287	293	270	284	357	451	1146	0.00267497	0.00413223	0.00451152	0.00572923	0.005849	0.00538987	0.00566934	0.00712674	0.00900325	0.022877447946818917	8.552409533193634	Neurological
phecode_ID_061	Influenza virus	89	116	103	114	131	170	193	258	345	761	0.0017869	0.00232899	0.00206798	0.00228883	0.00263021	0.00341324	0.00387504	0.0051801	0.00692688	0.015279283620447335	8.550733475096859	Infections
phecode_EM_215	Testicular dysfunction	15	19	22	17	20	16	32	37	54	128	6.55307994757536e-4	8.300567933595456e-4	9.611183923110528e-4	7.426823940585408e-4	8.737439930100481e-4	6.989951944080385e-4	0.00139799	0.0016165	0.00235921	0.00559221	8.533706147057538	Endocrine/Metab
phecode_EM_247-88	Iron deficiency	692	1117	1273	1306	1171	1504	1678	2087	2997	5905	0.014005262092693786	0.0226068	0.025764	0.0264319	0.023699655940093097	0.0304392	0.0339607	0.042238413276664645	0.060657	0.11951263939768059	8.53341	Endocrine/Metab
phecode_EM_247-8	Mineral deficiencies	692	1115	1279	1302	1177	1507	1673	2089	3004	5904	0.014005545548381874	0.0225667	0.025886	0.026351474427735836	0.0238216	0.030500516100305613	0.033860227893703576	0.0422797	0.060798639923900506	0.11949481865284974	8.531964587888226	Endocrine/Metab
phecode_NS_347	Other disorders of the brain and CNS	59	103	147	149	182	111	158	200	259	503	0.00117504	0.00205134	0.00292765	0.00296748	0.0036247	0.00221067	0.00314672	0.00398319	0.00515833	0.010017924716191994	8.525593524147732	Neurological
phecode_GE_964	Disorders of carbohydrate metabolism	2	6	0	3	3	4	9	29	42	17	3.9809709588168556e-5	1.1942912876450566e-4	0	5.9715753015645525e-5	5.9715753015645525e-5	7.96210040208607e-5	1.7914725904693657e-4	5.772522791512401e-4	8.360205422190374e-4	3.3838926708865797e-4	8.500169194633543	Genetic
phecode_DE_680-2	Keratoderma	4	12	6	5	4	9	8	10	15	34	7.961941917633711e-5	2.3885825752901132e-4	1.1942912876450566e-4	9.952427397042139e-5	7.961941917633711e-5	1.7914369314675849e-4	1.5923883835267422e-4	1.9904854794084277e-4	2.9857282191126413e-4	6.767650629988654e-4	8.5	Dermatological
phecode_ID_004-2	Group A Streptococcus	13	23	30	29	27	31	31	36	41	110	2.589228808158062e-4	4.5809432759719566e-4	5.975143403441683e-4	5.775971956660293e-4	5.377629063097514e-4	6.174314850223072e-4	6.174314850223072e-4	7.170314896329197e-4	8.166191965263808e-4	0.00219093	8.461706994580897	Infections
phecode_MS_728-1	Chondromalacia	20	32	19	23	40	43	50	77	112	169	3.992255025251013e-4	6.387608040401621e-4	3.7926422739884626e-4	4.591093279038665e-4	7.984510050502026e-4	8.583348304289678e-4	9.980637563127533e-4	0.00153702	0.00223571	0.00337352	8.450168676141809	Muscloskeletal
phecode_GI_530-1	Anal fissure	99	104	101	113	149	187	241	301	442	836	0.00198867	0.00208911	0.00202885	0.0022699	0.00299305	0.00375638	0.00484111	0.00604648	0.00887889	0.016793555774291397	8.444614076320953	Gastrointestinal
phecode_EM_256-2	Hyposmolality and/or hyponatremia	324	645	649	636	612	795	1013	1246	1623	2720	0.00646642	0.012872966769783455	0.012952799121844128	0.012693343977646942	0.012214349865282905	0.015866996646974295	0.020217946670924476	0.0248683	0.032392623343445635	0.0542871	8.395229281119962	Endocrine/Metab
phecode_BI_161-21	Autoimmune hemolytic anemias [AIHA]	8	9	14	15	10	10	17	17	13	67	1.59226160858229e-4	1.7913299629791809e-4	2.7865132757453926e-4	2.985549938298635e-4	1.9903666255324231e-4	1.9903666255324231e-4	3.3836232634051194e-4	3.3836232634051194e-4	2.58747661319215e-4	0.00133355	8.37517	Blood/Immune
phecode_BI_169-1	Thrombocytopenia	135	190	277	315	320	298	296	446	492	1118	0.00269171	0.00378833	0.00552299	0.00628066	0.00638035	0.0059417	0.00590182	0.00889279	0.00980998	0.022291787131377982	8.281646605830602	Blood/Immune
phecode_SO_361-3	Ptosis of eyelid	70	125	140	130	141	173	200	255	326	579	0.00139598	0.00249282	0.00279196	0.00259253	0.00281196	0.00345013	0.00398859	0.00508546	0.00650141	0.011546975649642023	8.271593528223566	Sense organs
phecode_SO_386	Visual disturbances	272	469	492	483	485	665	817	1007	1331	2248	0.00547196	0.0094351	0.0098978	0.00971675	0.00975698	0.013378128269091495	0.016436	0.0202583	0.026776374024301924	0.0452241	8.264705882352942	Sense organs
phecode_ID_089	Infections	1750	2264	2656	2265	2758	3520	4389	6644	9564	14462	0.0407925	0.0527739	0.0619114	0.052798433529919114	0.0642905	0.0820532	0.10231007715797572	0.15487540502109606	0.22294225972633394	0.3371174153243665	8.264192638523042	Infections
phecode_CM_757	Congenital anomalies of upper GI tract	12	13	24	25	24	26	37	39	48	99	2.388725216975874e-4	2.5877856517238636e-4	4.777450433951748e-4	4.976510868699738e-4	4.777450433951748e-4	5.175674330645964e-4	7.365382701303871e-4	7.763511495968945e-4	9.555091071961779e-4	0.00197074	8.25016	Congenital
phecode_SS_840-61	Allergy to other anti-infective agents	835	1687	2273	2818	2426	2716	3150	3762	4528	6887	0.0169684	0.0342823	0.046190737466723565	0.0572659	0.049299924810502146	0.0551932	0.064014	0.076450983579905707	0.0920176	0.13995691757437814	8.248071804691707	Symptoms
phecode_MS_745-2	Fracture of pelvis	58	82	118	131	136	138	119	162	222	478	0.00115542	0.00163353	0.00235074	0.00260972	0.00270933	0.00274917	0.00237066	0.00322728	0.00442258	0.00952248	8.241543491059021	Muscloskeletal
phecode_CV_401	Hypertension	2446	5304	7764	9590	9586	9108	10501	12165	14315	20130	0.0555392	0.12043323266955791	0.1762942779291553	0.21775658492279745	0.21766575840145322	0.20681198910081744	0.23844232515894642	0.27622615803814715	0.3250454132606721	0.45708446866485014	8.229949748351865	Cardiovascular
phecode_NS_355-1	Coma	31	42	63	76	46	49	69	68	113	255	6.174560809465004e-4	8.365533999920328e-4	0.00125483	0.00151376	9.162251523722264e-4	9.759789666573716e-4	0.00137434	0.00135442	0.00225077	0.00507918	8.22597	Neurological
phecode_SO_369	Disorders of the cornea	87	179	254	263	272	270	308	389	510	715	0.00173514	0.00357	0.00506582	0.00524531	0.00542481	0.00538492	0.0061428	0.00775828	0.010171722611141028	0.014260356209736931	8.218554716738042	Sense organs
phecode_GI_532-1	Intestinal fistula	50	75	76	74	97	96	110	160	193	410	9.980637563127533e-4	0.0014971	0.00151706	0.00147713	0.00193624	0.00191628	0.00219574	0.00319387	0.0038526	0.00818429	8.200163685723412	Gastrointestinal
phecode_GE_972-2	Hereditary ataxia	10	23	21	24	18	17	20	24	37	82	1.9905251005215176e-4	4.5782077311994903e-4	4.180185918745148e-4	4.777355335708741e-4	3.5830165017815556e-4	3.383960029460358e-4	3.9811294464239507e-4	4.777355335708741e-4	7.365089475884309e-4	0.00163226	8.200163226307303	Genetic
phecode_GI_529-5	Constipation	987	1637	1433	1638	1769	2348	2767	3554	4647	8084	0.020075665120820114	0.033296721178097795	0.0291473	0.0333171	0.0359816	0.0477585	0.056281	0.0722887	0.0945204	0.16442925718005044	8.19048	Gastrointestinal
phecode_CA_112	Malignant neoplasm of other and ill-defined sites	1079	1785	2247	2544	2343	2808	3297	3998	5090	8814	0.021865121180189673	0.036171678690119155	0.0455347	0.0515533	0.047480089975074476	0.0569032	0.0668126	0.0810181	0.10314710114090016	0.1786126816219831	8.16884	Neoplasms
phecode_BI_169	Platelet defects	137	191	275	316	308	319	292	445	506	1112	0.00273164	0.00380835	0.00548322	0.00630072	0.00614121	0.00636054	0.00582218	0.00887303	0.010089328441537725	0.0221726	8.116950164929273	Blood/Immune
phecode_CV_401-1	Essential hypertension	2492	5286	7780	9734	9451	9086	10510	12182	14351	20190	0.0563814	0.11959817186298023	0.1760260645278067	0.22023620978324812	0.21383320512240372	0.20557491289198607	0.23779356531969773	0.2756233313724603	0.3246979501334902	0.4568080003620073	8.102109473515393	Cardiovascular
phecode_SO_386-1	Amblyopia	49	88	135	144	121	139	187	207	277	396	9.762317454625147e-4	0.00175323	0.00268962	0.00286893	0.00241069	0.00276937	0.00372569	0.00412416	0.00551881	0.0078897	8.081793667419152	Sense organs
phecode_GI_532-4	Volvulus	44	66	94	91	83	91	126	134	203	355	8.760054153062037e-4	0.00131401	0.0018715	0.00181177	0.0016525	0.00181177	0.00250861	0.00266789	0.00404165	0.00706791	8.068342452538204	Gastrointestinal
phecode_CA_148-1	Benign neoplasm of eye	17	23	45	23	21	31	48	54	89	137	3.384162121272445e-4	4.5785722817215434e-4	8.958076203368237e-4	4.5785722817215434e-4	4.180435561571844e-4	6.17124201222304e-4	9.555471502796966e-4	0.00107499	0.00177174	0.00272729	8.05898	Neoplasms
phecode_GI_513	Peptic ulcer	393	615	982	787	877	1035	1210	1544	2037	3147	0.0079917	0.012506100536847243	0.019969090613307306	0.016003741662599644	0.0178339	0.021046852122986823	0.024605498617211646	0.031398068124046774	0.0414235	0.0639959	8.0078	Gastrointestinal
phecode_GE_983	Genetic carrier status	15	20	42	47	37	16	19	39	57	120	2.9869767812338205e-4	3.9826357083117605e-4	8.363534987454698e-4	9.359193914532638e-4	7.367876060376757e-4	3.1861085666494085e-4	3.7835792659856227e-4	7.766294282812593e-4	0.00113507	0.00238963	8.000159308600672	Genetic
phecode_GE_974-2	Hereditary corneal dystrophies	22	42	52	46	62	81	85	85	117	176	4.3800270765310186e-4	8.361869873377399e-4	0.00103528	9.158238432746675e-4	0.00123437	0.00161265	0.00169228	0.00169232	0.00232942	0.00350409	8.00016	Genetic
phecode_GE_974-1	Hereditary retinal dystrophy	6	12	23	16	21	22	27	26	34	48	1.1945290569193095e-4	2.389058113838619e-4	4.5791192163733375e-4	3.1854742374771045e-4	4.1809349366886997e-4	4.3800270765310186e-4	5.375487775742614e-4	5.176395635900294e-4	6.769132754638847e-4	9.556422712431313e-4	8.000159273711875	Genetic
phecode_GE_961-1	Phakomatoses	7	9	18	11	9	12	12	22	18	56	1.3936172330725278e-4	1.7917935853789643e-4	3.5835871707579287e-4	2.189969937685401e-4	1.7917935853789643e-4	2.389058113838619e-4	2.389058113838619e-4	4.379939875370802e-4	3.5835871707579287e-4	0.00111492	8.000159273711873	Genetic
phecode_RE_472-4	Laryngeal spasm	4	12	13	7	5	3	14	18	26	32	7.961466502129693e-5	2.3884399506389077e-4	2.58747661319215e-4	1.3932566378726963e-4	9.951833127662116e-5	5.971099876597269e-5	2.7865687386795647e-4	3.5827312354451543e-4	5.175056228976335e-4	6.369299974124719e-4	8.000159232499353	Respiratory
phecode_GU_594	Abnormality of urination	1120	1792	2042	1889	2273	2726	3303	4172	5579	8936	0.023563569039153395	0.0377017	0.042961435694599315	0.0397433	0.0478224	0.0573533	0.069493	0.0877761	0.11737849779086892	0.1880075741636861	7.9787392924769325	Genitourinary
phecode_GI_552	Other diseases of biliary tract	159	230	338	333	319	374	443	560	687	1267	0.00317099	0.00458697	0.00674086	0.00664114	0.00636193	0.00745882	0.00883491	0.011168282078895935	0.013701088907502693	0.025268238203502054	7.968553459119496	Gastrointestinal
phecode_EM_230-21	Abnormal weight loss	466	769	806	794	938	1112	1323	1637	2129	3705	0.00934074	0.015414219567439717	0.016155866022570107	0.0159153	0.018801739862494737	0.022289929441949966	0.0265194	0.0328135	0.042675593329057085	0.0742664	7.950803146688067	Endocrine/Metab
phecode_SO_369-4	Corneal degenerations	51	94	209	116	171	158	208	283	293	405	0.00101561	0.00187191	0.00416202	0.00231007	0.00340536	0.00314647	0.00414219	0.00563577	0.00583491	0.00806532	7.941334614100544	Sense organs
phecode_BI_177-1	Lymphadenitis	13	23	24	25	14	29	32	55	74	103	2.5914998803923135e-4	4.584961326847939e-4	4.784307471493501e-4	4.983653616139064e-4	2.7908460250378756e-4	5.781038194721314e-4	6.379203795626258e-4	0.00109643	0.00147519	0.00205331	7.923234869709362	Blood/Immune
phecode_ID_004-1	Streptococcus pneumoniae	25	35	43	44	42	46	48	54	87	198	4.979980478476524e-4	6.971972669867134e-4	8.565566422979622e-4	8.764940239043825e-4	8.366533864541832e-4	9.163346613545817e-4	9.561752988047809e-4	0.0010757	0.00173307	0.00394422	7.920157768924304	Infections
phecode_RE_471-5	Nasal polyps	86	134	185	182	165	194	259	295	302	681	0.00172393	0.00268612	0.00370853	0.00364839	0.00330761	0.00388894	0.00519194	0.0059136	0.00605392	0.013651398215896561	7.918763388351347	Respiratory
phecode_ID_084	Parasites	24	47	42	41	28	55	43	109	127	190	4.7978889288712967e-4	9.395865819039623e-4	8.396305625524769e-4	8.196393586821798e-4	5.59753708368318e-4	0.00109952	8.59621766422774e-4	0.00217904	0.00253888	0.0037984	7.916824933527918	Infections
phecode_GI_511	Gastro-esophageal reflux disease [GERD]	1428	2636	2641	2554	3132	3813	4409	5549	7123	11304	0.029656704949014557	0.0547444	0.054848289755145274	0.0530426	0.0650467	0.07919	0.091568	0.11524402907580478	0.14793354101765316	0.23476635514018693	7.916130788764105	Gastrointestinal
phecode_EM_230-2	Abnormal weight loss and underweight	476	775	825	797	925	1146	1355	1635	2154	3762	0.00954692	0.015543833610782407	0.016546661585671595	0.015985398531830397	0.0185527	0.0229853	0.0271772	0.032793132496289464	0.0432027	0.0754543	7.903519861954168	Endocrine/Metab
phecode_GI_514-2	Intestinal obstruction	252	382	550	562	508	590	651	848	1075	1988	0.0050394	0.00763908	0.010998680158380994	0.0112387	0.010158780946286446	0.011798584169899613	0.013018698130186981	0.016958304169583042	0.021497850214978503	0.039756	7.889046650890466	Gastrointestinal
phecode_SS_840	Allergy	1673	3606	4395	4427	4411	5391	6294	7210	8819	13178	0.036217608728595245	0.0780638	0.0951443	0.0958391	0.0954927	0.1167085209560097	0.13625736058191895	0.15608763422237618	0.19092050571527538	0.2852874956702459	7.87704	Symptoms
phecode_CM_770	Other congenital malformations of musculoskeletal system	8	11	16	13	13	11	24	28	36	63	1.5930542833247042e-4	2.190493259254834e-4	3.1861720134615767e-4	2.5887647609375313e-4	2.5887647609375313e-4	2.190493259254834e-4	4.7792580201923653e-4	5.575801023557759e-4	7.168887030288548e-4	0.00125456	7.875156819403787	Congenital
phecode_NS_334-41	Third [oculomotor] nerve palsy	7	12	18	12	18	17	19	11	19	55	1.3932566378726963e-4	2.3884399506389077e-4	3.5827312354451543e-4	2.3884874902967696e-4	3.5827312354451543e-4	3.383690611253757e-4	3.7817718596365517e-4	2.1894468661053722e-4	3.7817718596365517e-4	0.00109472	7.857299246204721	Neurological
phecode_MS_712	Joint derangements and related disorders	171	224	281	241	273	353	372	485	681	1334	0.00342747	0.00448979	0.00563228	0.00483053	0.00547193	0.00707542	0.00745625	0.00972119	0.013649756469102645	0.0267388	7.801325958043368	Muscloskeletal
phecode_GI_502	Diseases of teeth and supporting structures	282	541	562	682	752	828	910	1099	1285	2199	0.00570273	0.010940343781597573	0.011365015166835187	0.013791708796764408	0.015207587615523065	0.016744524661772734	0.018402798843252643	0.022224918603005118	0.0259864	0.044470060061881936	7.798030035673978	Gastrointestinal
phecode_CV_410-1	Pericarditis	14	17	27	35	27	27	27	43	63	109	2.788622420524261e-4	3.3861843677794595e-4	5.378057525296789e-4	6.971556051310652e-4	5.378164651514849e-4	5.378164651514849e-4	5.378164651514849e-4	8.565225185745872e-4	0.00125491	0.00217118	7.7858693703563535	Cardiovascular
phecode_SO_381-1	Paralytic strabismus [Neurogenic strabismus]	26	53	53	66	58	89	62	79	99	202	5.177117142231338e-4	0.00105534	0.00105534	0.00131419	0.0011549	0.00177217	0.00123454	0.00157305	0.00197129	0.0040223	7.769385473148913	Sense organs
phecode_EM_247	Disorders of mineral metabolism and mineral deficiencies	975	1561	1787	1864	1568	2028	2317	2860	3945	7574	0.019777678607651426	0.0316646	0.036249670365336634	0.0378116	0.0318072	0.0411384	0.0470008	0.0580157	0.0800252	0.15364018094407367	7.768362707877891	Endocrine/Metab
phecode_SO_377-5	Vitreous hemorrhage	34	44	61	77	61	64	63	54	106	264	6.772503635240922e-4	8.76441646913531e-4	0.00121507	0.00153377	0.00121507	0.00127482	0.00125493	0.00107565	0.00211147	0.00525875	7.764860551606802	Sense organs
phecode_SO_374-2	Retinoschisis and retinal cysts	8	14	16	14	11	13	25	38	47	62	1.5925151786602966e-4	2.786901562655519e-4	3.1850303573205933e-4	2.786901562655519e-4	2.1897083706579079e-4	2.587837165322982e-4	4.976709001871242e-4	7.564597682844288e-4	9.356212923517936e-4	0.00123422	7.750154277979058	Sense organs
phecode_GI_528-1	Nausea	916	1503	1205	1240	1598	1969	2330	2981	4050	7095	0.018878423775272563	0.030976916735366858	0.024835119538334706	0.025556471558120363	0.0329349	0.0405812	0.048021434460016485	0.0614386	0.0834707	0.14622835943940643	7.745792825719912	Gastrointestinal
phecode_EM_230	Malnutrition and underweight	564	907	954	921	1060	1359	1511	1935	2469	4361	0.011325528625072792	0.018213217132874153	0.019157011184963553	0.0184943	0.021285567983292838	0.0272897	0.030341974738448563	0.0388562	0.049579308821462276	0.087572	7.73227	Endocrine/Metab
phecode_CV_416-52	Ventricular premature depolarization*	67	74	89	142	94	131	165	231	283	518	0.00133471	0.00147419	0.00177301	0.00282885	0.00187262	0.00260972	0.00328705	0.00460187	0.00563779	0.010319341793334264	7.731497303608856	Cardiovascular
phecode_GI_528-2	Vomiting	917	1498	1216	1235	1594	1968	2335	2978	4045	7087	0.0189146	0.030898702584517646	0.025082	0.025473896990573626	0.0328789	0.0405932	0.0481632	0.0614261	0.0834347	0.14618399339933993	7.728621792795419	Gastrointestinal
phecode_GI_528	Nausea and vomiting	917	1497	1215	1235	1595	1968	2337	2977	4047	7085	0.0189146	0.030878075947278316	0.025061364245787008	0.025473896990573626	0.0328995	0.0405932	0.0482045	0.061405499061488004	0.083476	0.1461427392739274	7.72644	Gastrointestinal
phecode_NS_334	Disorders of facial and cranial nerves	125	227	211	218	241	278	375	421	514	965	0.002502	0.00454373	0.00422346	0.00436358	0.00482396	0.00556456	0.00750616	0.00842691	0.010288436517944715	0.019315838987970135	7.720154526711903	Neurological
phecode_GI_510-7	Gastroesophageal laceration-hemorrhage syndrome [Mallory-Weiss tear]	14	17	24	21	23	25	34	46	47	108	2.7879005117788794e-4	3.3853077643029254e-4	4.7792580201923653e-4	4.1818507676683194e-4	4.5801222693510167e-4	4.978393771033713e-4	6.770615528605851e-4	9.160426955552015e-4	9.359566671977059e-4	0.00215071	7.7144393363526715	Gastrointestinal
phecode_CM_763-23	Congenital malformation of aortic and mitral valves	14	32	30	60	50	46	60	46	84	108	2.786957041047896e-4	6.370187522395191e-4	5.972050802245491e-4	0.00119441	9.953418003742485e-4	9.157144563443087e-4	0.00119441	9.157326856847093e-4	0.00167221	0.00214998	7.714439284363437	Congenital
phecode_RE_472	Diseases of vocal cords and larynx, not elsewhere classified	72	103	169	136	173	176	199	218	323	553	0.0014371	0.00205585	0.00337325	0.00271457	0.00345309	0.00351297	0.00397206	0.0043513	0.00644711	0.011037924151696606	7.680708860057662	Respiratory
phecode_ID_056-2	Anogenital (venereal) warts	9	1	0	0	0	0	8	13	33	69	1.7960128514697373e-4	1.9955698349663746e-5	0	0	0	0	1.5964558679730997e-4	2.5942407854562873e-4	6.58551187387747e-4	0.00137697	7.66682	Infections
phecode_CA_138	Benign neoplasm of the skin	380	655	594	566	630	707	963	1309	1937	2909	0.00786929	0.013564165752034625	0.0123009	0.011721095901758164	0.013046449501956967	0.014641015552196152	0.019942842942345926	0.0271082	0.040113485752153746	0.0602427	7.655421691343169	Neoplasms
phecode_CV_442	Disease of capillaries	8	14	11	7	12	6	21	25	33	61	1.5926419939877765e-4	2.7871234894786087e-4	2.1898827417331926e-4	1.3935617447393043e-4	2.3889629909816648e-4	1.1945052757316345e-4	4.180768465060721e-4	4.977105315548477e-4	6.56977901652399e-4	0.00121441	7.625151801712124	Cardiovascular
phecode_NS_331	Headache	803	1039	930	1067	1312	1627	1959	2459	3342	6121	0.0169689	0.021956	0.019652592874350196	0.0225481	0.027725534118044844	0.0343822	0.0413981	0.0519642	0.070624	0.1293506054394455	7.622826090417732	Neurological
phecode_DE_670	Seborrheic keratosis	124	260	326	303	386	415	442	552	614	944	0.00248069	0.00520146	0.00652183	0.0060617	0.00772216	0.00830232	0.00884248	0.011043092065778418	0.012283685105531659	0.018885665699709914	7.613055529562096	Dermatological
phecode_GI_558	Abnormal findings on diagnostic imaging of the digestive tract	210	335	339	280	377	453	525	665	916	1597	0.00420176	0.00670282	0.00678285	0.00560247	0.00754332	0.00906399	0.010504622033694826	0.013305854576013446	0.018328064348313258	0.0319541	7.604914066951363	Gastrointestinal
phecode_DE_667	Erythematous conditions	67	107	115	92	115	144	183	192	269	509	0.00133581	0.00213334	0.00229285	0.00183428	0.00229285	0.00287104	0.00364862	0.00382806	0.00536327	0.010148337187973522	7.597166393092357	Dermatological
phecode_NS_349	Disorder of nervous system	94	119	106	107	98	153	196	261	368	714	0.00187771	0.0023771	0.00211742	0.00213739	0.00195761	0.00305627	0.00391522	0.00521364	0.00735103	0.014262884538553736	7.595896413665304	Neurological
phecode_BI_177	Abnormality of the lymph nodes	304	425	514	519	617	615	789	1035	1308	2309	0.00611584	0.0085501	0.0103406	0.010441185346128312	0.012412738648480094	0.012372502866799445	0.0158733	0.020822435923228584	0.0263147	0.0464531	7.595547543238453	Blood/Immune
phecode_DE_682	Other follicular disorders	435	549	543	444	535	666	805	1591	2399	3303	0.00906344	0.011438691530367747	0.011313678508177934	0.00925096	0.011147	0.013876734591823979	0.0167729	0.03315	0.049985414843522105	0.0688211	7.593261657707212	Dermatological
phecode_MS_700-4	Inflammatory myopathy	17	21	47	33	41	38	40	59	67	129	3.3849033311431016e-4	4.181351173765008e-4	9.358262150807398e-4	6.570694701630727e-4	8.16359038687454e-4	7.566405161084784e-4	7.964637011668193e-4	0.00117478	0.00133408	0.0025686	7.588386387966839	Muscloskeletal
phecode_GI_524-3	Megacolon (other than Hirschsprung's)	16	22	34	22	25	25	42	54	53	121	3.1846499870623595e-4	4.3788937322107444e-4	6.767381222507514e-4	4.3789808917197453e-4	4.976114649681529e-4	4.976114649681529e-4	8.359872611464968e-4	0.00107484	0.00105494	0.00240844	7.562650527468152	Gastrointestinal
phecode_ID_058-1	Respiratory syncytial virus	11	16	12	17	28	9	22	21	27	83	2.1891418563922942e-4	3.18420633657061e-4	2.3881547524279574e-4	3.383219232606273e-4	5.572361088998567e-4	1.7911160643209679e-4	4.3783708480108266e-4	4.179353991283062e-4	5.373455131649651e-4	0.00165184	7.545604712719167	Infections
phecode_MS_712-6	Instability of joint	39	46	41	48	48	65	80	87	159	294	7.77620481327139e-4	9.171933882320101e-4	8.174984547285307e-4	9.570713616334018e-4	9.570713616334018e-4	0.00129603	0.00159515	0.00173473	0.00317036	0.00586218	7.538611850742972	Muscloskeletal
phecode_SO_380-1	Optic neuropathy	15	18	19	25	30	27	35	32	64	113	2.9875717017208413e-4	3.5850860420650097e-4	3.784257488846399e-4	4.979286169534736e-4	5.975143403441683e-4	5.377629063097514e-4	6.97100063734863e-4	6.373486297004461e-4	0.00127472	0.00225068	7.533483378811719	Sense organs
phecode_GI_526	Intestinal infection	912	1457	1611	1250	1722	2146	2517	3081	4174	6853	0.01852	0.029587360896758997	0.0327146	0.025383803102916092	0.0349687	0.0435789	0.0511128	0.062566	0.0847616	0.13916698820136872	7.514406981346712	Gastrointestinal
phecode_MS_721-2	Ganglion cyst	200	187	183	157	234	278	356	602	920	1502	0.00402779	0.00376599	0.0036855	0.00316188	0.00471261	0.00559874	0.00716961	0.012123897369799009	0.018528215249526726	0.030249325331292546	7.510151246626657	Muscloskeletal
phecode_CM_761	Congenital malformations of the urinary system	46	67	86	90	78	99	119	137	168	345	9.172116765034296e-4	0.00133594	0.00171482	0.00179458	0.0015553	0.00197404	0.00237283	0.00273175	0.00334988	0.00687922	7.50015	Congenital
phecode_NS_346-5	Compression of brain	4	14	16	23	15	17	13	21	25	30	7.960674269110593e-5	2.786235994188708e-4	3.184269707644237e-4	4.5773877047385915e-4	2.9852528509164724e-4	3.383286564372002e-4	2.587219137460943e-4	4.179353991283062e-4	4.975421418194121e-4	5.970624527325559e-4	7.500149265613184	Neurological
phecode_SO_361	Disorders of eyelid function	165	250	279	369	341	414	488	581	753	1237	0.00329716	0.0049957	0.00557521	0.00737366	0.00681414	0.00827289	0.00975181	0.0116102	0.0150474	0.0247192	7.497119510520254	Sense organs
phecode_GI_555	Ascites	143	161	257	300	335	287	292	336	468	1069	0.00284844	0.00320698	0.00511922	0.00597586	0.00667304	0.0057169	0.0058165	0.00669296	0.00932234	0.021293972351699136	7.4756733844220395	Gastrointestinal
phecode_GI_554	Diseases of the pancreas	162	267	340	338	329	355	508	569	783	1210	0.00323573	0.00533296	0.00679104	0.00675109	0.00657133	0.00709064	0.0101468	0.0113652	0.015639668431039647	0.024168580844901626	7.469284991239783	Gastrointestinal
phecode_SS_847	Transplated organ	86	101	95	122	114	122	105	117	173	642	0.00171424	0.00201328	0.00189368	0.00243188	0.00227241	0.00243188	0.00209301	0.00233221	0.00344848	0.012797257161081986	7.465265084385594	Symptoms
phecode_GI_506-4	Sialolithiasis	13	24	17	17	16	32	34	36	65	97	2.589435104772528e-4	4.78049557804159e-4	3.3861843677794595e-4	3.3861843677794595e-4	3.186997052027727e-4	6.374121068462044e-4	6.772503635240922e-4	7.1708862020198e-4	0.00129474	0.00193216	7.461687088880684	Gastrointestinal
phecode_SO_367-4	Inflammation of orbit	9	11	13	14	15	24	29	23	37	67	1.7917935853789643e-4	2.189969937685401e-4	2.5881462899918374e-4	2.7872344661450556e-4	2.9863226422982737e-4	4.778116227677238e-4	5.773557108443329e-4	4.57902805152402e-4	7.366409174165804e-4	0.00133392	7.444592657481883	Sense organs
phecode_BI_169-14	Secondary thrombocytopenia	9	11	25	21	9	17	17	18	32	67	1.7912586577501792e-4	2.189316137250219e-4	4.975718493750497e-4	4.179603534750418e-4	1.7912586577501792e-4	3.3834885757503386e-4	3.3835559182373665e-4	3.5825886193101525e-4	6.36904643432916e-4	0.00133352	7.44459	Blood/Immune
phecode_SO_393	Mastoiditis and related conditions	9	6	5	12	7	11	8	13	33	67	1.7917935853789643e-4	1.1945290569193095e-4	9.954408807660912e-5	2.389058113838619e-4	1.3936172330725278e-4	2.189969937685401e-4	1.5927054092257462e-4	2.5881462899918374e-4	6.569909813056203e-4	0.00133389	7.444444444444444	Sense organs
phecode_BI_181	Autoimmune disease	791	1251	1558	1678	1589	1860	2198	2492	3342	5883	0.016440121378392982	0.026000748222970445	0.032381427443155836	0.0348755	0.0330257	0.038658186806334954	0.0456832	0.0517947	0.0694615	0.12227464510631222	7.437575568451463	Blood/Immune
phecode_SO_375-12	Angle-Closure Glaucoma	53	86	104	125	131	113	146	185	236	394	0.00105542	0.00171257	0.00207101	0.00248925	0.00260873	0.00225028	0.00290744	0.00368408	0.0046997	0.0078461	7.434110303864664	Sense organs
phecode_GE_974	Genetic diseases of the eye	30	50	61	80	68	113	104	125	147	223	5.975024398016292e-4	9.95837399669382e-4	0.00121492	0.00159334	0.00135434	0.00225059	0.00207134	0.00248964	0.00292782	0.00444152	7.433481384108773	Genetic
phecode_GU_619-21	Follicular cyst of ovary	7	8	5	11	6	9	15	12	40	52	2.565982404692082e-4	2.932551319648094e-4	1.8328445747800586e-4	4.032258064516129e-4	2.1994134897360704e-4	3.2991202346041056e-4	5.498735290883097e-4	4.3989882327064776e-4	0.00146633	0.00190623	7.428843746890596	Genitourinary
phecode_EM_214	Disorders of ovarian function	7	2	7	5	1	5	12	18	43	52	2.5657002529047394e-4	7.330572151156397e-5	2.5657942966058207e-4	1.8327102118613004e-4	3.665420423722601e-5	1.8327102118613004e-4	4.398504508467121e-4	6.597756762700682e-4	0.00157613	0.00190602	7.428843716945762	Endocrine/Metab
phecode_CA_100-1	Malignant neoplasm of the oral cavity	26	44	50	61	59	54	60	57	84	193	5.177014057584326e-4	8.761100712835013e-4	9.95579626458524e-4	0.00121463	0.00117481	0.00107525	0.00119472	0.00113498	0.00167261	0.00384301	7.423224731303025	Neoplasms
phecode_CV_416-1	Paroxysmal tachycardia	197	259	362	369	394	393	436	536	674	1462	0.00394095	0.00518124	0.00724174	0.00738177	0.00788205	0.00786204	0.00872227	0.010722787924860464	0.013483505711484985	0.029247604377138057	7.421468261951153	Cardiovascular
phecode_CV_438-6	Cerebral aneurysm	24	38	45	47	55	44	41	79	104	178	4.778687055731438e-4	7.56625450490811e-4	8.960038229496446e-4	9.358262150807398e-4	0.00109512	8.760926268840969e-4	8.16359038687454e-4	0.00157298	0.00207076	0.00354426	7.416814344311258	Cardiovascular
phecode_BI_161	Hemolytic anemias (not specified as genetic)	12	13	15	19	16	17	17	18	21	89	2.3885825752901132e-4	2.587631123230956e-4	2.9857876507822763e-4	3.7819976909908836e-4	3.184840160834428e-4	3.3838926708865797e-4	3.3838926708865797e-4	3.5829451809387314e-4	4.180102711095187e-4	0.00177157	7.41681	Blood/Immune
phecode_BI_161-2	Extrinsic (acquired) hemolytic anemias	12	13	15	19	16	17	17	18	21	89	2.3885825752901132e-4	2.587631123230956e-4	2.9857876507822763e-4	3.7819976909908836e-4	3.184840160834428e-4	3.3838926708865797e-4	3.3838926708865797e-4	3.5829451809387314e-4	4.180102711095187e-4	0.00177157	7.41681	Blood/Immune
phecode_BI_164	Anemia	1357	2157	2429	2391	2751	2724	3287	4055	5341	10058	0.027959204697640877	0.044442155145771094	0.0500464	0.0492634	0.056680745853507776	0.0561244	0.0677243	0.083548	0.11004429792932935	0.20723616433840195	7.412090815154266	Blood/Immune
phecode_CM_763-2	Congenital malformations of heart valves	15	33	31	61	54	50	59	43	94	111	2.986203738727081e-4	0.000656965	6.171487726702634e-4	0.00121439	0.00107503	9.954012462423602e-4	0.00117457	8.560450717684299e-4	0.00187135	0.00220983	7.40015	Congenital
phecode_CM_761-1	Congenital malformation of kidney	43	53	80	88	70	93	126	112	159	318	8.570346600761366e-4	0.00105635	0.00159448	0.00175393	0.00139517	0.00185359	0.00251131	0.00223232	0.0031691	0.0063382	7.395496237130318	Congenital
phecode_GI_522-1	Inflammatory bowel disease	172	249	299	276	309	308	346	379	555	1271	0.00345354	0.0049996	0.00600353	0.00554172	0.00620432	0.00618424	0.00694737	0.00760998	0.011143906993554605	0.025520550970825052	7.389683259017272	Gastrointestinal
phecode_SO_361-4	Blepharochalasis	32	49	68	55	71	89	89	116	170	236	6.373232423819956e-4	9.759012148974308e-4	0.00135431	0.0010954	0.00141406	0.00177256	0.00177256	0.00231034	0.00338585	0.00470035	7.375146886016451	Sense organs
phecode_DE_687	Vascular disorders of the skin	11	11	14	10	15	22	15	19	34	81	2.189621195533173e-4	2.189621195533173e-4	2.7867906124967655e-4	1.9905647232119753e-4	2.985847084817963e-4	4.379242391066346e-4	2.985847084817963e-4	3.782072974102753e-4	6.768054781431642e-4	0.00161239	7.36378	Dermatological
phecode_GU_581-3	Obstructive and reflux uropathy	198	355	441	452	432	435	528	651	870	1457	0.00395273	0.00708696	0.0088038	0.0090234	0.00862413	0.00868402	0.010540605286273257	0.012996087199552822	0.017368	0.0290871	7.3587327629371115	Genitourinary
phecode_MS_704-2	Wegener's granulomatosis	6	11	7	11	15	7	11	13	14	44	1.1942912876450566e-4	2.1895340273492706e-4	1.3933398355858994e-4	2.1895340273492706e-4	2.9857282191126413e-4	1.3933398355858994e-4	2.1895340273492706e-4	2.587631123230956e-4	2.7866796711717987e-4	8.758310442294677e-4	7.333479305174039	Muscloskeletal
phecode_GI_526-1	Bacterial enteritis	160	205	140	268	271	320	453	533	752	1173	0.00321608	0.0041206	0.00281407	0.00538693	0.00544724	0.00643216	0.00910553	0.0107136	0.015115577889447236	0.023578363384188627	7.331397364771151	Gastrointestinal
phecode_SO_363-6	Inflammation of lacrimal passages	10	14	15	17	15	17	16	28	47	73	1.9908817615321825e-4	2.787289957792466e-4	2.9863820976347856e-4	3.3845663773194234e-4	2.9863820976347856e-4	3.3845663773194234e-4	3.1854742374771045e-4	5.574579915584932e-4	9.357330572588995e-4	0.00145337	7.3001453372620855	Sense organs
phecode_CA_135-5	Benign neoplasm of the paranasal sinus and nasal cavity	94	149	201	188	175	219	265	301	336	686	0.00188475	0.00298753	0.00403016	0.0037695	0.00350884	0.00439107	0.0053135	0.00603533	0.00673711	0.013754937541355042	7.298018669548313	Neoplasms
phecode_GI_550-21	Acute cholecystitis	54	84	93	86	88	109	135	171	202	394	0.0010769	0.00167518	0.00185466	0.00171509	0.00175498	0.00217378	0.0026923	0.00341025	0.00402848	0.00785753	7.296441806064286	Gastrointestinal
phecode_CV_440-13	Phlebitis and thrombophlebitis	252	483	492	413	534	617	769	909	1148	1836	0.00507022	0.00971792	0.0098992	0.00830969	0.010744250618699824	0.012414237138085753	0.015472525703708174	0.018289370435202512	0.023098126798253557	0.0369409	7.285860876613578	Cardiovascular
phecode_MS_741-2	Sprains and strains of elbow and forearm	7	3	7	6	5	4	8	19	37	51	1.3940335364639344e-4	5.97442944198829e-5	1.3940335364639344e-4	1.194885888397658e-4	9.957382403313817e-5	7.965905922651054e-5	1.5932129129906598e-4	3.783880668352817e-4	7.368609722581802e-4	0.00101567	7.2858593818902895	Muscloskeletal
phecode_CV_416-51	Atrial premature depolarization [Supraventricular premature beats]	21	21	38	33	29	34	38	62	74	153	4.180352343983279e-4	4.180352343983279e-4	7.564447098636408e-4	6.569125111973724e-4	5.772867522643576e-4	6.76832424254489e-4	7.564597682844288e-4	0.00123422	0.00147311	0.00304575	7.285859321233769	Cardiovascular
phecode_GI_540-1	Chronic hepatitis	36	60	68	70	90	87	70	63	93	262	7.17603205294317e-4	0.00119601	0.00135547	0.00139534	0.00179401	0.00173421	0.00139534	0.00125581	0.00185381	0.00522266	7.2779228516879515	Gastrointestinal
phecode_SS_840-611	Penicillin allergy	707	1428	1999	2170	2108	2241	2514	3029	3541	5133	0.014315797999433038	0.0289151	0.0404771	0.0439396	0.042684161503260036	0.0453782	0.0509061	0.061334413283385646	0.0717019	0.10393844284701832	7.260401610244479	Symptoms
phecode_MS_716-1	Schmorl's nodes	4	4	5	7	4	14	6	15	14	29	7.960832703100745e-5	7.960991143397353e-5	9.95123892924669e-5	1.3931734500945367e-4	7.960991143397353e-5	2.7863469001890734e-4	1.194148671509603e-4	2.9853716787740076e-4	2.7863469001890734e-4	5.77171857896308e-4	7.250144292964474	Muscloskeletal
phecode_CM_763-232	Congenital insufficiency of aortic valve	13	29	30	49	48	53	48	47	66	94	2.587631123230956e-4	5.772407890284441e-4	5.971456438225283e-4	9.753378849101296e-4	9.554520482503284e-4	0.00105498	9.554520482503284e-4	9.355467972451132e-4	0.00131375	0.00187109	7.23091	Congenital
phecode_SO_369-1	Corneal scars and opacities	15	19	30	41	37	26	41	57	58	108	2.986203738727081e-4	3.7825247357209694e-4	5.972526378658173e-4	8.162452717499502e-4	7.366115867011746e-4	5.176189528170416e-4	8.162452717499502e-4	0.00113478	0.00115469	0.00215011	7.200143340633088	Sense organs
phecode_MS_719-9	Contractures	17	27	32	34	26	57	48	55	91	122	3.3850381314589516e-4	5.376237032317158e-4	6.371836482746262e-4	6.770076262917903e-4	5.177117142231338e-4	0.00113498	9.557945041816009e-4	0.00109518	0.00181203	0.00242931	7.176613488884203	Muscloskeletal
phecode_MS_741-1	Sprains and strains of shoulder and upper arm	6	4	5	6	4	4	10	9	24	43	1.1944101604490982e-4	7.962734402993989e-5	9.953418003742485e-5	1.1944339378496208e-4	7.962892918997472e-5	7.962892918997472e-5	1.990723229749368e-4	1.791650906774431e-4	4.777735751398483e-4	8.560109887922283e-4	7.166809335164799	Muscloskeletal
phecode_CA_121-1	Acute leukemia	26	37	69	74	76	82	77	66	74	186	5.175468280351136e-4	7.365089475884309e-4	0.00137352	0.00147305	0.00151286	0.0016323	0.00153277	0.0013138	0.00147305	0.00370252	7.153988558618704	Neoplasms
phecode_CM_761-13	Cystic kidney disease	26	17	27	43	28	45	49	64	78	185	5.178251344353714e-4	3.3857797251543516e-4	5.377414857598088e-4	8.564031069508067e-4	5.576578370842461e-4	8.962358095996813e-4	9.759206516759943e-4	0.00127467	0.00155351	0.0036846	7.115526330706876	Congenital
phecode_GI_525	Intestinal malabsorption	99	141	186	215	205	206	221	276	354	700	0.00197735	0.00281623	0.00371502	0.00429425	0.00409451	0.00411457	0.00441417	0.00551272	0.00707067	0.013981544361442895	7.070848298427893	Gastrointestinal
phecode_CA_101-3	Malignant neoplasm of the small intestine	15	27	34	38	39	38	45	53	67	106	2.985609362870962e-4	5.374096853167731e-4	6.767381222507514e-4	7.563543719273103e-4	7.762584343464501e-4	7.563543719273103e-4	8.956828088612886e-4	0.00105492	0.00133357	0.00210987	7.066807324840764	Neoplasms
phecode_ID_004	Streptococcus	172	233	243	276	265	236	306	360	532	1211	0.00344365	0.00466494	0.00486516	0.00552586	0.00530562	0.00472501	0.00612649	0.00720764	0.010651503623913827	0.0242462	7.040838640615586	Infections
phecode_BI_177-2	Enlargement of lymph nodes [Lymphadenopathy]	219	328	366	381	422	501	607	719	934	1539	0.00439265	0.00657895	0.00734114	0.00764201	0.00846438	0.010048940949935815	0.012175064184852374	0.0144215	0.018734329555711565	0.030869521612676764	7.0275382169936655	Blood/Immune
phecode_CA_124	Myeloproliferative disorder	67	114	159	171	142	177	166	167	257	470	0.00133541	0.00227218	0.0031691	0.00340828	0.00283026	0.00352786	0.00330862	0.00332855	0.00512248	0.00936796	7.01507	Neoplasms
phecode_CA_149-3	Benign neoplasm of the parathyroid gland	24	39	47	58	71	39	75	91	102	168	4.7778308647873863e-4	7.763975155279503e-4	9.356585443541965e-4	0.00115464	0.00141344	7.763975155279503e-4	0.00149307	0.00181159	0.00203062	0.00334455	7.000139356174475	Neoplasms
phecode_NS_322-4	Intracranial and intraspinal abscess	6	7	10	24	16	25	21	17	24	42	1.1942199753194539e-4	1.3932566378726963e-4	1.9903666255324231e-4	4.7768799012778154e-4	3.184586600851877e-4	4.975916563831058e-4	4.1798531080193465e-4	3.383690611253757e-4	4.776974980593539e-4	8.359706216038693e-4	7.0001393284369335	Neurological
phecode_SO_381-5	Vertical strabismus	3	1	11	7	7	7	17	17	19	21	5.970862192500597e-5	1.990287397500199e-5	2.189316137250219e-4	1.3932011782501392e-4	1.3932011782501392e-4	1.3932011782501392e-4	3.3834885757503386e-4	3.3834885757503386e-4	3.781621320382939e-4	4.1796867225285116e-4	7.000139322890751	Sense organs
phecode_CA_101-7	Malignant neoplasm of the gallbladder and extrahepatic bile ducts	13	26	43	51	42	43	31	62	61	91	2.58732212160414e-4	5.17464424320828e-4	8.558065479152154e-4	0.00101503	8.359040700567221e-4	8.558065479152154e-4	6.169768136132949e-4	0.00123395	0.00121405	0.00181113	7	Neoplasms
phecode_GI_512	Aphagia and dysphagia	531	708	793	764	890	1170	1297	1630	2117	3713	0.010671221864951768	0.014228581764102976	0.0159368	0.015354006310416207	0.017886211539620972	0.0235133	0.0260656	0.032757893044474365	0.042545067224019774	0.0746197	6.992607569993963	Gastrointestinal
phecode_NS_336	Mononeuropathies	562	740	843	811	987	1141	1429	1739	2333	3920	0.011506490315711887	0.015150894721755867	0.017259735473567833	0.0166046	0.020208017689693297	0.023361041726383033	0.029257606158633962	0.0356053	0.047767244732908824	0.0802604	6.975231780136883	Neurological
phecode_GU_610-1	Cystic mastopathy	40	36	21	32	43	44	59	92	145	278	0.00148478	0.0013363	7.795100222717149e-4	0.00118782	0.00159614	0.00163326	0.00219005	0.003415	0.00538233	0.010319610972938861	6.950257990274324	Genitourinary
phecode_CV_430	Nontraumatic Intracranial hemorrhage	138	208	269	301	249	269	375	393	527	959	0.00275317	0.00414971	0.00536669	0.00600511	0.00496768	0.00536669	0.0074816	0.00784071	0.010514135227340743	0.0191329	6.949414006760759	Cardiovascular
phecode_SO_396-9	Unilateral hearing loss	19	36	34	30	33	35	45	46	97	132	3.784106751643099e-4	7.169886476797451e-4	6.771694317751798e-4	5.975024398016292e-4	6.572526837817921e-4	6.970861797685674e-4	8.962536597024438e-4	9.161704076958314e-4	0.00193192	0.00262901	6.947506790038691	Sense organs
phecode_CM_766	Congenital deformities of feet	18	14	23	19	24	23	35	51	72	125	3.586443244535655e-4	2.789455856861065e-4	4.582677479128893e-4	3.785690091454303e-4	4.782019606280386e-4	4.582768789352036e-4	6.973778592492229e-4	0.00101618	0.00143461	0.00249064	6.944582813067312	Congenital
phecode_CV_440	Embolism and thrombosis	618	1099	1233	1274	1262	1614	1831	2160	2726	4289	0.012548987755599325	0.022316080167319837	0.025037566502863175	0.025870121431182228	0.025626446818015677	0.0327742	0.0371807	0.0438614	0.055354749624334974	0.0870934	6.940270377618106	Cardiovascular
phecode_DE_682-1	Cutaneous cyst	320	452	406	297	438	497	615	1218	1660	2217	0.00653782	0.00923467	0.00829486	0.00606791	0.00894864	0.010154047317451885	0.0125651	0.0248851	0.033915619572990094	0.0452957	6.928266549187864	Dermatological
phecode_SS_814	Jaundice	55	88	106	114	123	118	123	169	223	381	0.00109647	0.00175435	0.0021132	0.00227268	0.0024521	0.00235247	0.00245215	0.00336922	0.00444577	0.00759569	6.927410830795998	Symptoms
phecode_SO_387-3	Astigmatism	120	249	474	411	332	404	547	593	744	831	0.00238987	0.00495897	0.00943997	0.00818546	0.0066121	0.00804605	0.010894027205194081	0.011810161120073291	0.014817470275437653	0.016550158331839638	6.925137917986099	Sense organs
phecode_GI_530-2	Anorectal abscess	47	60	63	59	67	90	92	131	164	325	9.388921073133702e-4	0.00119859	0.00125851	0.00117861	0.00133842	0.00179788	0.00183783	0.00261696	0.0032762	0.00649247	6.915031754653963	Gastrointestinal
phecode_ID_058	Pneumoviridae	13	16	11	17	29	15	22	23	34	89	2.5871676484636206e-4	3.18420633657061e-4	2.1891418563922942e-4	3.383219232606273e-4	5.77137398503423e-4	2.9851934405349464e-4	4.3783708480108266e-4	4.5773877047385915e-4	6.766573128744004e-4	0.00177125	6.84629	Infections
phecode_GI_514	Gastrointestinal obstruction	412	655	849	887	916	919	1120	1393	1701	2817	0.00825734	0.013127567892574406	0.017015733039382704	0.017777332398035875	0.0183586	0.018418679226375387	0.0224476	0.027919188680001605	0.0340923	0.056459694552451194	6.837515678870273	Gastrointestinal
phecode_ID_050	Enterovirus	11	10	21	16	20	27	29	34	31	75	2.1907550138415885e-4	1.991595467128717e-4	4.182350480970305e-4	3.186552747405947e-4	3.983190934257434e-4	5.377307761247536e-4	5.775626854673279e-4	6.771424588237637e-4	6.173945948099022e-4	0.00149373	6.818317611486303	Infections
phecode_CV_440-1	Venous thromboembolism	323	553	579	489	661	794	910	1086	1427	2199	0.00652433	0.011170137556305169	0.011695315813925303	0.00987739	0.013351647241804189	0.016038459984648326	0.0183816	0.021936734941219248	0.028824788914475014	0.0444189	6.808187055288917	Cardiovascular
phecode_GU_585-1	Renal colic	60	80	55	66	90	92	125	143	236	408	0.00120248	0.00160333	0.00110229	0.00132275	0.00180375	0.00184384	0.00250521	0.00286596	0.00472984	0.00817701	6.800136283469617	Genitourinary
phecode_GI_502-16	Loss of teeth and edentulism	5	12	11	15	12	7	20	20	15	34	9.954210631096954e-5	2.389058113838619e-4	2.189969937685401e-4	2.9863226422982737e-4	2.389058113838619e-4	1.3936172330725278e-4	3.981763523064365e-4	3.981763523064365e-4	2.9863226422982737e-4	6.768997989209421e-4	6.800135379959785	Gastrointestinal
phecode_CA_104-2	Malignant neoplasm of retroperitoneum and peritoneum	14	20	35	32	45	32	40	50	87	95	2.7864023565002784e-4	3.980574795000398e-4	6.966005891250697e-4	6.368919672000636e-4	8.956293288750896e-4	6.368919672000636e-4	7.96130804291145e-4	9.951635053639313e-4	0.00173158	0.00189081	6.785849343618586	Neoplasms
phecode_GU_623-6	Vaginal enterocele, congenital or acquired	31	24	33	34	44	61	56	59	129	210	0.00113574	8.792819197655248e-4	0.00120901	0.00124565	0.00161202	0.00223484	0.00205166	0.00216157	0.00472614	0.007694	6.774441741892936	Genitourinary
phecode_SO_386-4	Visual field defects	49	67	83	83	80	70	113	125	173	331	9.765625e-4	0.0013353	0.00165418	0.00165418	0.00159439	0.00139512	0.00225212	0.00249128	0.00344793	0.00659691	6.755236671649228	Sense organs
phecode_NS_330	Epilepsy, recurrent seizures, convulsions	252	314	413	479	556	573	533	678	773	1701	0.00506095	0.00630611	0.00829434	0.00961983	0.011166228184684594	0.011507641636374591	0.010704315867692245	0.013616645244215938	0.015524582262210797	0.034162114395886886	6.750135563946015	Neurological
phecode_GE_978-3	Osteochondrodysplasias	4	5	12	2	5	7	10	6	27	27	7.961783439490445e-5	9.952229299363058e-5	2.3885350318471338e-4	3.980891719745223e-5	9.952229299363058e-5	1.393312101910828e-4	1.9904458598726116e-4	1.1942675159235669e-4	5.374310794402755e-4	5.374310794402755e-4	6.750134357769861	Genetic
phecode_GU_627	Menopausal and postmenopausal disorders	555	526	504	485	530	603	730	1018	1740	3746	0.021970626657693677	0.0208226	0.019951704208067772	0.019199556628795376	0.020981	0.023870788963223942	0.028898301729939433	0.0402993	0.0688809	0.14829183326075768	6.749549549549549	Genitourinary
phecode_GU_585	Kidney stone disease	227	390	487	528	487	586	719	862	1056	1532	0.00457827	0.00786576	0.00982211	0.010649025856157476	0.00982211	0.011819043585244347	0.014501522760734959	0.017385692099796294	0.021298481273068312	0.0308989	6.749034797061934	Genitourinary
phecode_GU_581-31	Hydronephrosis	177	292	408	384	388	372	440	562	744	1194	0.00352983	0.00582323	0.00813657	0.00765795	0.00773772	0.00741863	0.00877473	0.011207945276509184	0.014837564565343119	0.0238119	6.745897242361422	Genitourinary
phecode_CV_440-3	Pulmonary embolism	266	474	629	612	683	674	768	925	1157	1794	0.00531713	0.00947488	0.012573210466348171	0.0122334	0.013652627581106202	0.0134727	0.015352016951185384	0.018490384999800102	0.023128	0.035861352096909604	6.744495719368785	Cardiovascular
phecode_CA_100	Malignant neoplasm of the head and neck	81	117	141	203	181	193	187	227	288	545	0.00161499	0.00233277	0.00281129	0.00404745	0.00360881	0.00384815	0.00372852	0.00452606	0.00574231	0.010866531084260478	6.728529216433139	Neoplasms
phecode_SS_840-9	Anaphylactic reaction	23	41	35	24	38	41	59	65	93	154	4.5813082622898573e-4	8.16667994582105e-4	6.971556051310652e-4	4.78049557804159e-4	7.569117998565851e-4	8.16667994582105e-4	0.00117521	0.00129474	0.00185248	0.00306755	6.695785545468008	Symptoms
phecode_GI_552-2	Obstruction of bile duct	61	103	133	145	137	137	179	203	267	408	0.0012149	0.00205138	0.00264887	0.00288787	0.00272854	0.00272854	0.00356503	0.0040431	0.00531777	0.00812603	6.688657803822644	Gastrointestinal
phecode_CV_440-12	Portal vein thrombosis	19	23	23	33	31	37	42	33	59	127	3.7814707931137426e-4	4.577569907453478e-4	4.577569907453478e-4	6.567817693302816e-4	6.169890932250616e-4	7.364063370750737e-4	8.359207069500836e-4	6.567948411750657e-4	0.00117427	0.00252766	6.684343561315517	Cardiovascular
phecode_GI_545	Nonspecific abnormal results of function study of liver	351	606	671	578	639	730	857	1013	1387	2340	0.0070448	0.0121628	0.013467405266538215	0.011600834938985227	0.0128251	0.014651573538856776	0.0172005	0.020331567116249196	0.027837989723827873	0.046966260562390866	6.666800473676816	Gastrointestinal
phecode_GI_510-1	Achalasia of cardia	12	17	18	14	16	25	18	29	37	80	2.3886776678543704e-4	3.383960029460358e-4	3.5830165017815556e-4	2.7867906124967655e-4	3.1849035571391605e-4	4.976411808029938e-4	3.5830165017815556e-4	5.772637697314728e-4	7.365089475884309e-4	0.00159248	6.6667993736231645	Gastrointestinal
phecode_NS_328-13	Frontotemporal dementia [FTD]	9	13	12	29	26	22	33	31	46	60	1.791080419510836e-4	2.587116161515652e-4	2.388107226014448e-4	5.771259129534916e-4	5.174232323031304e-4	4.3782837127845885e-4	6.567425569176883e-4	6.169399777105557e-4	9.154593217640503e-4	0.00119408	6.6668	Neurological
phecode_RE_477-2	Hypersensitivity pneumonitis	11	12	21	11	12	9	19	30	46	73	2.1894468661053722e-4	2.3884874902967696e-4	4.1798531080193465e-4	2.1894468661053722e-4	2.3884874902967696e-4	1.7913656177225771e-4	3.7817718596365517e-4	5.971218725741924e-4	9.155868712804284e-4	0.001453	6.636363636363636	Respiratory
phecode_ID_089-1	Bacterial infections	1126	1547	1637	1611	1570	2181	2405	3016	3921	7440	0.023387683040814206	0.0321321	0.034001453941219235	0.033461418631218195	0.0326098	0.0453007	0.049953266175096066	0.0626441	0.0814415	0.15453318101568178	6.607460035523978	Infections
phecode_BI_172	Other disorders of white blood cells	37	51	78	43	71	85	99	101	149	244	7.374337306174513e-4	0.00101646	0.00155459	8.570346600761366e-4	0.0014151	0.00169414	0.00197317	0.00201303	0.00296972	0.00486317	6.594726031714053	Blood/Immune
phecode_CM_750	Congenital malformations of nervous system	17	19	23	33	27	30	29	37	51	112	3.3863192701485994e-4	3.7847097725190234e-4	4.5814907772598703e-4	6.573443289111988e-4	5.378271782000717e-4	5.975857535556352e-4	5.776662284371141e-4	7.370224293852835e-4	0.00101592	0.00223103	6.588366531250257	Congenital
phecode_ID_052-31	Varicella [chickenpox]	9	8	13	5	4	6	12	40	55	59	1.7998200179982003e-4	1.5998400159984e-4	2.5997400259974003e-4	9.999000099990002e-5	7.999200079992e-5	1.1998800119988002e-4	2.3998080153587713e-4	7.999360051195904e-4	0.00109991	0.00117991	6.555686656178616	Infections
phecode_MS_708	Osteoarthritis	2549	4281	5558	4769	5397	6770	7716	9112	11303	16681	0.0549306	0.092255	0.11977415740022412	0.10277131281786053	0.11630462891130075	0.1458925954659081	0.16627876907163175	0.19636661422752838	0.24358338900502122	0.35948106803439434	6.5442759831573305	Muscloskeletal
phecode_MS_719-92	Contracture of joint	15	17	27	26	25	29	53	44	66	98	2.986203738727081e-4	3.384364237224025e-4	5.375166729708746e-4	5.176086480460273e-4	4.977006231211801e-4	5.77332722820569e-4	0.00105513	8.759705355365319e-4	0.00131396	0.00195103	6.533463401685579	Muscloskeletal
phecode_CA_121-12	Acute myeloid leukemia	24	30	64	62	64	69	72	53	64	156	4.7771651505802264e-4	5.971575301564553e-4	0.00127394	0.00123413	0.00127394	0.00137346	0.00143318	0.00105498	0.00127394	0.00310522	6.500129384131534	Neoplasms
phecode_CA_102-5	Malignant neoplasm of the heart, mediastinum, thymus, and pleura	6	12	8	17	10	13	17	24	29	39	1.1941249054651117e-4	2.3882498109302234e-4	1.592166540620149e-4	3.3833538988178164e-4	1.990208175775186e-4	2.5872706285077416e-4	3.3833538988178164e-4	4.776499621860447e-4	5.77171857896308e-4	7.761966364812419e-4	6.50013	Neoplasms
phecode_CA_121-11	Acute lymphoid leukemia	4	7	7	13	4	12	15	9	4	26	7.960674269110593e-5	1.393117997094354e-4	1.393117997094354e-4	2.5872706285077416e-4	7.960832703100745e-5	2.3882498109302234e-4	2.9853122636627793e-4	1.7911873581976675e-4	7.960832703100745e-5	5.174541257015483e-4	6.500129363531425	Neoplasms
phecode_DE_682-2	Pilonidal cyst	19	12	20	11	24	26	29	32	59	123	3.787954305309117e-4	2.3923921928268107e-4	3.987320321378018e-4	2.1930698991187847e-4	4.78487977989553e-4	5.183619761553491e-4	5.781729734040432e-4	6.379839706527374e-4	0.00117628	0.00245225	6.473813276362483	Dermatological
phecode_CA_101-8	Malignant neoplasm of the pancreas	52	106	161	162	176	169	183	232	295	336	0.00103501	0.00210983	0.00320455	0.00322446	0.00350311	0.00336379	0.00364244	0.00461774	0.00587182	0.0066879	6.461667074963253	Neoplasms
phecode_GI_502-11	Dental caries	156	255	330	302	308	375	422	456	557	1003	0.00311751	0.00509603	0.00659486	0.00603529	0.0061552	0.00749415	0.00843342	0.00911289	0.011131317572293612	0.020044365394991905	6.429615669008942	Gastrointestinal
phecode_GU_581-33	Stricture or kinking of ureter	33	40	57	65	49	44	63	65	105	212	6.571087216248507e-4	7.964954201513341e-4	0.00113503	0.00129433	9.757263187239889e-4	8.761624086501125e-4	0.00125451	0.00129433	0.00209084	0.00422151	6.424370348781427	Genitourinary
phecode_EM_200-2	Goiter	124	174	252	229	234	273	435	468	535	795	0.00248392	0.00348551	0.00504798	0.00458725	0.00468741	0.00546875	0.00871394	0.009375	0.010717147435897436	0.015925480769230768	6.411418753877171	Endocrine/Metab
phecode_BI_164-3	Acute posthemorrhagic anemia	10	13	24	7	14	10	18	22	26	64	1.9911592529170484e-4	2.588507028792163e-4	4.778782207000916e-4	1.3938114770419338e-4	2.7876229540838677e-4	1.9911592529170484e-4	3.584086655250687e-4	4.380637581888055e-4	5.177117142231338e-4	0.00127437	6.4001274367296555	Blood/Immune
phecode_GE_972-9	Muscular dystrophy	5	4	11	10	14	7	11	8	10	32	9.951635053639313e-5	7.96130804291145e-5	2.1893597118006488e-4	1.9903270107278625e-4	2.7865132757453926e-4	1.3932566378726963e-4	2.1894032880856654e-4	1.5922933004259386e-4	1.9903666255324231e-4	6.369173201703754e-4	6.400127383464035	Genetic
phecode_SO_362	Other disorders of the eyelids	134	227	213	204	271	288	387	440	545	857	0.00268693	0.00455174	0.00427102	0.00409055	0.00543402	0.0057749	0.00776002	0.00882276	0.010928194742435483	0.017184680168437938	6.395650631941556	Sense organs
phecode_CV_413-12	Mitral valve prolapse*	32	41	61	65	90	74	85	114	113	204	6.375263975773997e-4	8.168306968960433e-4	0.00121528	0.00129498	0.00179304	0.00147428	0.00169343	0.00227119	0.00225131	0.00406431	6.3751270097423935	Cardiovascular
phecode_SO_386-2	Diplopia	70	80	111	92	103	145	143	197	241	446	0.00139581	0.00159521	0.00221336	0.0018345	0.00205384	0.00289133	0.00285145	0.00392822	0.00480568	0.0088935	6.371555621391111	Sense organs
phecode_NS_334-44	Sixth [abducent] nerve palsy	11	14	15	22	14	22	13	36	34	70	2.1895340273492706e-4	2.7866796711717987e-4	2.9857282191126413e-4	4.379068054698541e-4	2.7866796711717987e-4	4.379068054698541e-4	2.587631123230956e-4	7.165890361877463e-4	6.767785341773159e-4	0.00139337	6.363763033415487	Neurological
phecode_NS_336-4	Mononeuritis of upper limb	471	623	650	665	789	931	1115	1281	1803	2988	0.00960088	0.012699253944310816	0.013249622895348364	0.013555659742748232	0.016083331634629106	0.018977923639847523	0.022728662576186883	0.0261125	0.0367532	0.0609087	6.34408	Neurological
phecode_GI_502-1	Diseases of hard tissues of teeth	165	282	369	282	344	383	427	461	599	1045	0.00329888	0.0056382	0.00737764	0.0056382	0.0068778	0.00765755	0.00853727	0.00921705	0.011976167626359564	0.0208933	6.333459959479633	Gastrointestinal
phecode_GU_616-3	Malposition of uterus	32	45	44	44	49	40	53	68	110	202	0.00117461	0.0016518	0.00161509	0.00161509	0.00179863	0.00146832	0.00194553	0.00249615	0.00403788	0.00741502	6.312731719403862	Genitourinary
phecode_NS_336-41	Carpal tunnel syndrome	422	547	584	614	684	819	1010	1181	1565	2663	0.00858491	0.0111278	0.011880543575555375	0.012490845471559932	0.013914883228903897	0.016661580714067745	0.020547248499643983	0.024026	0.0318381	0.0541756	6.310554918405412	Neurological
phecode_SO_365-3	Exophthalmos [Proptosis]	9	12	10	10	13	11	16	23	29	56	1.7916152406736473e-4	2.3888203208981965e-4	1.990683600748497e-4	1.990683600748497e-4	2.5878886809730463e-4	2.1897519608233466e-4	3.185157167598989e-4	4.5786634284235463e-4	5.773097366273167e-4	0.00111481	6.2223460894454075	Sense organs
phecode_CA_120-1	Myeloid	128	258	268	302	317	294	273	358	469	796	0.00255285	0.00514559	0.00534503	0.00602326	0.00632242	0.0058637	0.00544486	0.00714015	0.009354	0.0158759	6.218874030196056	Neoplasms
phecode_MS_740	Dislocation	123	163	145	144	142	177	268	398	457	763	0.00246483	0.0032664	0.0029057	0.00288571	0.00284563	0.00354702	0.00537063	0.00797579	0.00915813	0.015290274743993106	6.203376343697105	Muscloskeletal
phecode_SS_808	Syncope and collapse	684	1062	1083	1130	1137	1429	1702	2010	2639	4242	0.013854286929574041	0.021510603390654432	0.021936	0.0228879	0.023029713799598953	0.028944116991756294	0.0344737	0.0407122	0.0534524	0.0859209	6.201754385964913	Symptoms
phecode_GI_525-1	Celiac disease	85	112	155	174	196	174	161	203	240	526	0.00169657	0.00223548	0.00309375	0.00347305	0.00391218	0.00347305	0.00321357	0.0040519	0.00479042	0.010499001996007984	6.188358811788188	Gastrointestinal
phecode_GI_529	Symptoms involving digestive system	2141	2775	2929	2961	3707	4505	5336	6327	8312	13247	0.045895946322536386	0.0594868	0.0627894	0.0634754	0.0794675	0.0965743	0.1143886125878923	0.1356328245583948	0.17818555993826102	0.28397787686503173	6.187428294197509	Gastrointestinal
phecode_GI_522-8	Duodenitis	337	517	672	710	506	802	941	1035	1351	2085	0.00678669	0.010411632028355083	0.013533107781536975	0.014298372804897696	0.0101901	0.016151119703560497	0.018950378604801033	0.020843822374383245	0.0272077	0.041989729131003926	6.187068218780804	Gastrointestinal
phecode_GU_620	Noninflammatory disorders of vulva and perineum	156	103	87	131	157	183	216	333	462	965	0.005775	0.00381298	0.00322067	0.00484952	0.00581202	0.00677452	0.00799615	0.012327854286983563	0.017103509551310528	0.0357249	6.186126441429641	Genitourinary
phecode_GU_603	Disorders of testis	185	202	170	194	248	245	365	530	841	1138	0.0083578	0.00912623	0.00768049	0.0087648	0.011204481792717087	0.011068943706514863	0.016490467154603776	0.0239451	0.0379958	0.0514141	6.151629265481258	Genitourinary
phecode_MS_712-1	Loose body in joint	48	68	57	94	66	106	110	117	153	295	9.565563969709047e-4	0.00135512	0.00113591	0.00187326	0.00131529	0.00211244	0.00219215	0.00233165	0.00304908	0.00587895	6.145955811528063	Muscloskeletal
phecode_CM_763-31	Ventricular septal defect	7	1	5	5	14	7	5	10	10	43	1.3933675703650623e-4	1.9905251005215175e-5	9.952625502607588e-5	9.952625502607588e-5	2.7867351407301246e-4	1.3933675703650623e-4	9.952625502607588e-5	1.9905251005215176e-4	1.9905647232119753e-4	8.559428309811494e-4	6.142979420404426	Congenital
phecode_ID_084-6	Enterobiasis	8	10	12	9	9	18	25	31	44	49	1.5935620094816938e-4	1.9919921913906098e-4	2.3903906296687317e-4	1.7927929722515488e-4	1.7927929722515488e-4	3.5855859445030976e-4	4.979980478476524e-4	6.17517579331089e-4	8.764765642118683e-4	9.760761737813988e-4	6.125122009521723	Infections
phecode_CA_124-5	Essential thrombocythemia	25	36	54	46	42	42	55	60	88	153	4.977204403830457e-4	7.167174341515857e-4	0.00107508	9.15805610304804e-4	8.361703398435167e-4	8.361703398435167e-4	0.00109501	0.00119455	0.00175201	0.00304611	6.120121844389583	Neoplasms
phecode_NS_334-2	Facial nerve disorders and weakness	62	113	103	84	130	126	174	176	235	378	0.00123728	0.00225504	0.00205548	0.00167631	0.00259429	0.00251452	0.00347243	0.00351234	0.00468978	0.00754356	6.096895863791128	Neurological
phecode_GE_971	Genetic coagulation defects	26	22	24	28	45	25	41	44	57	158	5.178457616316124e-4	4.381859103312287e-4	4.7802099308861314e-4	5.57691158603382e-4	8.962893620411496e-4	4.979385344673053e-4	8.166191965263808e-4	8.763718206624574e-4	0.0011353	0.00314697	6.077044114289918	Genetic
phecode_GE_971-1	Hereditary hypo-coagulability	26	22	24	28	45	25	41	44	57	158	5.178457616316124e-4	4.381859103312287e-4	4.7802099308861314e-4	5.57691158603382e-4	8.962893620411496e-4	4.979385344673053e-4	8.166191965263808e-4	8.763718206624574e-4	0.0011353	0.00314697	6.077044114289918	Genetic
phecode_CA_100-12	Malignant neoplasm of the tongue	19	33	30	38	49	46	42	35	49	115	3.7824494346233475e-4	6.569517439082656e-4	5.972288580984234e-4	7.564898869246695e-4	9.754738015607581e-4	9.157509157509158e-4	8.361204013377926e-4	6.967670011148272e-4	9.754738015607581e-4	0.00228942	6.052752074887703	Neoplasms
phecode_SO_363-7	Stenosis and insufficiency of lacrimal passages	56	64	72	81	125	125	145	157	238	338	0.00111629	0.00127576	0.00143524	0.00161464	0.00249173	0.00249173	0.00289046	0.00312967	0.00474434	0.00673777	6.035834602953112	Sense organs
phecode_SO_374-11	Serous retinal detachment	56	68	95	110	81	94	131	170	197	337	0.00111747	0.00135696	0.00189575	0.00219508	0.00161638	0.0018758	0.00261414	0.0033924	0.00393119	0.00672494	6.017977231002554	Sense organs
phecode_MS_711-1	Derangement of meniscus	450	728	864	881	852	1021	1132	1300	1734	2706	0.00911392	0.0147446	0.017499088589135983	0.017843399359987036	0.017256	0.020678899825819257	0.022927	0.0263296	0.0351197	0.0548062	6.013455124829532	Muscloskeletal
phecode_CM_770-5	Congenital osteodystrophies	5	7	7	7	9	8	7	12	28	30	9.952427397042139e-5	1.3933398355858994e-4	1.3933398355858994e-4	1.3933398355858994e-4	1.7914369314675849e-4	1.5923883835267422e-4	1.3933398355858994e-4	2.3885825752901132e-4	5.573470281460249e-4	5.971575301564553e-4	6.0001194315060316	Congenital
phecode_CM_751-2	Congenital malformations of anterior segment of eye	10	17	9	15	7	1	12	16	24	60	1.9907628603280778e-4	3.384296862557732e-4	1.79168657429527e-4	2.986144290492117e-4	1.3935340022296544e-4	1.9907628603280777e-5	2.3889154323936931e-4	3.1852205765249244e-4	4.7778308647873863e-4	0.00119446	6	Congenital
phecode_SO_387	Disorders of refraction and accommodation	289	513	732	812	824	816	1006	1219	1430	1729	0.00577746	0.010255487585462396	0.014633561233057455	0.0162329	0.016472751989124786	0.016312822358162407	0.020111151093518853	0.024369277517892127	0.028587421534524808	0.0345648	5.982698961937715	Sense organs
phecode_MS_745-5	Fracture of hand or wrist	160	181	209	218	237	236	302	501	618	956	0.00323121	0.00365531	0.00422077	0.00440253	0.00478624	0.00476614	0.00609904	0.010117941675418046	0.0124808	0.019306890701995316	5.9751206680668885	Muscloskeletal
phecode_NS_341-6	Cauda equina syndrome	21	27	25	32	27	26	43	42	69	125	4.180102711095187e-4	5.374524752672333e-4	4.976411808029938e-4	6.369807114278321e-4	5.374524752672333e-4	5.175468280351136e-4	8.559428309811494e-4	8.360371837490296e-4	0.00137349	0.00248821	5.952499438376382	Neurological
phecode_SO_380	Disorders of optic nerve and visual pathways	50	79	98	80	64	85	102	148	187	297	9.968300803445045e-4	0.00157502	0.00195383	0.00159496	0.00127597	0.00169464	0.00203357	0.00295068	0.00372822	0.00592129	5.9401184257745525	Sense organs
phecode_GI_520-2	Diaphragmatic hernia	1398	1970	2535	2664	2647	3212	3711	4334	5602	8245	0.028901	0.040726	0.0524064	0.0550732	0.0547217	0.0664021	0.0767179	0.0895973	0.11581079963615315	0.17045337082135992	5.897832942325338	Gastrointestinal
phecode_RE_471-2	Deviated nasal septum	87	136	160	170	149	194	264	276	321	513	0.00174706	0.00273103	0.00321298	0.00341379	0.00299209	0.00389574	0.00530142	0.00554239	0.00644604	0.010301825411169347	5.896670135924266	Respiratory
phecode_CM_772	Congenital disorder of endocrine glands	9	12	16	16	17	12	19	19	21	53	1.791864933203257e-4	2.3891532442710096e-4	3.1855376590280126e-4	3.1855376590280126e-4	3.3846337627172634e-4	2.3891532442710096e-4	3.782825970095765e-4	3.782825970095765e-4	4.1810181774742667e-4	0.00105521	5.888888888888889	Congenital
phecode_GI_535	Intestinal or peritoneal adhesions	329	470	594	671	584	624	801	861	1099	1937	0.00657356	0.0093908	0.011868368998381586	0.0134069	0.0116686	0.012467781574057424	0.016004315770544866	0.0172031	0.021958919437340154	0.0387028	5.887655631748537	Gastrointestinal
phecode_GU_614	Inflammatory diseases of female pelvic organs	318	293	245	310	348	407	481	642	971	1870	0.0123218	0.011353068815871047	0.00949318	0.012011779293242406	0.0134847	0.015770914868059052	0.018638353934978882	0.024876971364358506	0.0376255	0.072461	5.880731009308819	Genitourinary
phecode_GI_554-1	Pancreatitis	132	165	212	212	248	211	309	355	474	774	0.00263573	0.00329466	0.00423314	0.00423323	0.00495208	0.00421326	0.00617013	0.00708866	0.00946486	0.015455271565495208	5.863753449027012	Gastrointestinal
phecode_CM_766-1	Congenital talipes varus	7	4	6	4	4	6	12	9	19	41	1.3937559732398854e-4	7.964319847085059e-5	1.1946479770627588e-4	7.964319847085059e-5	7.964319847085059e-5	1.1946479770627588e-4	2.3892959541255176e-4	1.7919719655941382e-4	3.783051927365403e-4	8.163427843262185e-4	5.857142857142857	Congenital
phecode_GU_581	Renal tubulo-interstitial diseases	340	518	586	577	569	589	746	914	1229	1991	0.00680967	0.010374732119609846	0.011736666065813455	0.0115564	0.011396182579262552	0.011796987662233617	0.014941515782727127	0.018306361160070502	0.0246154	0.0398774	5.855999639480853	Genitourinary
phecode_SO_380-2	Disorders of optic disc	31	68	51	28	31	49	47	75	139	181	6.174191877950169e-4	0.00135434	0.00101575	5.57668943814854e-4	6.174191877950169e-4	9.759206516759943e-4	9.360871556892191e-4	0.00149376	0.00276843	0.00360493	5.838709677419355	Sense organs
phecode_MS_727-5	Cyst of bone	18	18	24	31	37	23	41	38	44	105	3.584514895650789e-4	3.584514895650789e-4	4.7793531942010514e-4	6.173331209176358e-4	7.368169507726622e-4	4.5802134777760074e-4	8.164890968834014e-4	7.567459922333964e-4	8.762322015334064e-4	0.00209101	5.833449500481263	Muscloskeletal
phecode_GI_504	Periodontal diseases	84	155	140	183	149	196	238	246	308	489	0.00167876	0.00309771	0.00279793	0.00365729	0.00297786	0.00391718	0.00475658	0.00491646	0.00615557	0.00977296	5.821544916231742	Gastrointestinal
phecode_CA_107-1	Malignant neoplasm of the penis	10	10	12	10	15	12	17	27	28	58	4.3675751222921035e-4	4.3675751222921035e-4	5.2413190652981e-4	4.3677658877484165e-4	6.551648831622625e-4	5.2413190652981e-4	7.425202009172309e-4	0.0011793	0.00122297	0.0025333	5.80025	Neoplasms
phecode_CA_122-1	Hodgkin lymphoma	15	20	19	26	30	24	20	22	32	87	2.9867388793755725e-4	3.9823185058340967e-4	3.783277911630593e-4	5.177117142231338e-4	5.97359670257462e-4	4.7788773620596964e-4	3.9823978017164137e-4	4.380637581888055e-4	6.371836482746262e-4	0.00173234	5.80012	Neoplasms
phecode_SO_365	Disorders of the orbit	18	24	15	23	21	27	34	43	64	104	3.5845862790002985e-4	4.779448372000398e-4	2.987214720994145e-4	4.5803959055243555e-4	4.182100609391803e-4	5.376986497789461e-4	6.771020034253395e-4	8.563348866849883e-4	0.00127454	0.00207114	5.777892840863328	Sense organs
phecode_CA_138-1	Nevus, non-neoplastic	62	54	57	53	96	107	116	200	230	358	0.00123688	0.00107731	0.00113716	0.00105736	0.00191521	0.00213466	0.00231421	0.00399002	0.00458853	0.00714214	5.774308744268361	Neoplasms
phecode_CV_431-12	Hemorrhagic stroke	120	175	233	213	229	237	257	319	417	691	0.00239339	0.00349037	0.00464717	0.00424827	0.00456739	0.00472695	0.00512585	0.00636244	0.00831704	0.013781961785472098	5.758333333333334	Cardiovascular
phecode_GI_532-2	Intestinal perforation	93	130	195	163	164	167	196	240	298	535	0.0018534	0.00259078	0.00388617	0.00324844	0.00326836	0.00332815	0.00390609	0.00478297	0.00593898	0.010662255615122466	5.7528028199528505	Gastrointestinal
phecode_GI_510	Diseases of esophagus	1123	1745	1623	1959	2153	2483	2880	3324	4101	6457	0.023250517598343685	0.036128364389233954	0.0336025	0.040559006211180124	0.0445765	0.0514089	0.0596286	0.0688213	0.0849086	0.1336880680759436	5.749896427487156	Gastrointestinal
phecode_GI_540	Hepatitis	68	96	113	104	130	117	115	105	153	390	0.00135897	0.00191854	0.00225828	0.00207842	0.00259803	0.00233822	0.00229825	0.00209845	0.00305774	0.00779423	5.7354087387098245	Gastrointestinal
phecode_GI_530	Disease of anus and rectum	439	570	576	581	690	797	1025	1203	1445	2514	0.00892367	0.011586543347901209	0.011708506962089643	0.011810143307246671	0.014025815631669885	0.0162008	0.0208359	0.024454201731918528	0.0293735	0.0511038	5.726767890189397	Gastrointestinal
phecode_CV_416-11	Supraventricular tachycardia	161	191	251	245	255	304	348	368	524	919	0.00321698	0.00381641	0.00501539	0.0048955	0.00509531	0.00607441	0.0069536	0.00735324	0.0104704	0.0183631	5.708188590720139	Cardiovascular
phecode_CM_767	Congenital anomalies of limbs	10	10	13	9	16	15	20	14	22	57	1.9911196065547658e-4	1.9911196065547658e-4	2.588455488521195e-4	1.792007645899289e-4	3.185791370487625e-4	2.9866794098321487e-4	3.9822392131095316e-4	2.787567449176672e-4	4.3804631344204845e-4	0.00113496	5.7001134960774165	Congenital
phecode_CA_122-22	Diffuse large B-cell lymphoma*	46	84	85	98	99	115	112	126	128	262	9.157691465429714e-4	0.00167227	0.00169218	0.00195099	0.00197089	0.00228947	0.00222974	0.00250846	0.00254828	0.00521601	5.695765565355885	Neoplasms
phecode_SS_826-4	Other and unspecified nonspecific immunological findings	16	14	16	17	21	11	36	52	58	91	3.214529674127054e-4	2.8127134648611723e-4	3.2145942579310066e-4	3.4155063990516947e-4	4.2191549635344465e-4	2.2100335523275673e-4	7.232837080344766e-4	0.00104474	0.00116529	0.0018283	5.687614268780263	Symptoms
phecode_MB_291	Dissociative and somatoform disorders	53	43	42	32	39	52	60	62	108	300	0.00105791	8.583005648815346e-4	8.383400866284756e-4	6.387353040978862e-4	7.784586518692988e-4	0.00103794	0.00119763	0.00123757	0.00215577	0.00598826	5.660490344584991	Mental
phecode_GU_612-1	Inflammatory disease of breast	47	37	44	37	38	60	71	119	143	266	0.00173502	0.00136587	0.00162428	0.00136587	0.00140284	0.002215	0.00262109	0.00439309	0.00527909	0.00981985	5.659783400987798	Genitourinary
phecode_GI_532	Other disorders of the intestines	400	558	628	589	660	723	888	1087	1320	2254	0.00803503	0.011209095839778228	0.012615254816094493	0.011831823386432575	0.013258070348124786	0.014523613426809426	0.017838131013840623	0.021835640103654005	0.026516140696249572	0.0452783	5.635113195797593	Gastrointestinal
phecode_GI_522-9	Gastritis	1550	2080	2384	1855	2644	3072	3534	4261	5594	8725	0.032046643372547395	0.043004527880579735	0.0492898	0.038352595778113174	0.054665371017429236	0.0635144	0.0730663	0.0880973	0.115657	0.18039158930675875	5.629032258064517	Gastrointestinal
phecode_MS_727-1	Osteonecrosis	36	47	43	33	57	48	59	70	121	202	7.171457598756948e-4	9.362736309488237e-4	8.565907687404132e-4	6.573836132193868e-4	0.00113548	9.561943465009263e-4	0.00117532	0.00139445	0.00241041	0.00402406	5.611222890686216	Muscloskeletal
phecode_SO_380-11	Optic neuritis	10	9	8	7	12	12	20	15	21	56	1.991397164250438e-4	1.7922574478253944e-4	1.5931177314003505e-4	1.3939780149753068e-4	2.3896765971005257e-4	2.3896765971005257e-4	3.982794328500876e-4	2.987095746375657e-4	4.18193404492592e-4	0.0011152	5.600111520462013	Sense organs
phecode_CV_439	Hemorrhoids	921	1383	1500	1642	1815	2097	2478	2910	3623	5151	0.018882624295233214	0.028354689902614045	0.030753459764223477	0.0336655	0.0372124	0.0429942	0.0508058	0.059662935170377664	0.0742814	0.10560954606962726	5.592948544566851	Cardiovascular
phecode_DE_668-4	Dermatitis due to substances taken internally	41	61	63	64	67	79	96	88	126	229	8.164403202039109e-4	0.0012147	0.00125453	0.00127444	0.00133421	0.00157317	0.0019117	0.00175239	0.00250911	0.00456021	5.585477078260836	Dermatological
phecode_CA_103	Malignant neoplasm of the skin	827	1329	1884	2254	1955	2072	2456	2767	3269	4617	0.016726331331027647	0.026879436927370912	0.0381045	0.0455878	0.0395413	0.0419077	0.0496744	0.0559646	0.0661179	0.0933821	5.582942420973078	Neoplasms
phecode_CV_444-15	Scrotal varices [Varicocele]	28	17	14	20	20	21	23	50	75	156	0.00122603	7.44373412733164e-4	6.130133987214292e-4	8.757334267448988e-4	8.757334267448988e-4	9.195200980821438e-4	0.00100714	0.00218943	0.00328414	0.00683102	5.571672536422723	Cardiovascular
phecode_CM_758	Congenital malformations of digestive system	27	33	38	49	57	46	43	65	83	150	5.376344086021505e-4	6.571087216248507e-4	7.566857165614608e-4	9.757263187239889e-4	0.00113503	9.159879726796631e-4	8.562496266353373e-4	0.00129433	0.00165276	0.00298692	5.555666182122304	Congenital
phecode_MS_711	Disorder of patella	520	816	844	1021	964	1079	1274	1467	1821	2879	0.0105807	0.016603589305335124	0.0171737	0.020775256892868042	0.019615423746057584	0.021955437989622545	0.0259233	0.029850442567911282	0.0370536	0.0585817	5.53665	Muscloskeletal
phecode_NS_337-3	Toxic polyneuropathy	17	22	23	52	35	37	28	24	42	94	3.383421235943875e-4	4.378545128868544e-4	4.577569907453478e-4	0.00103493	6.965867250472683e-4	7.363916807642552e-4	5.572693800378147e-4	4.776594686038412e-4	8.359040700567221e-4	0.00187087	5.529521815891392	Neurological
phecode_CM_751	Congenital anomalies of eye	21	26	21	14	16	18	26	43	77	116	4.182683689525365e-4	5.178663904712584e-4	4.182766999960164e-4	2.788511333306776e-4	3.186870095207744e-4	3.585228857108712e-4	5.178663904712584e-4	8.564713380870813e-4	0.00153368	0.00231048	5.523919546705668	Congenital
phecode_MS_745-3	Fracture of upper limb	514	669	688	851	863	880	1155	1458	1863	2837	0.010452040588079794	0.013604197169350903	0.013990564503009598	0.0173052	0.017549210997234423	0.017894908085244837	0.023487066861883846	0.0296486	0.0378843	0.0576907	5.519567491718778	Muscloskeletal
phecode_MS_740-8	Dislocation of foot and ankle	8	15	18	16	9	9	13	25	25	44	1.5927371187385522e-4	2.986441555338762e-4	3.583729866406514e-4	3.1855376590280126e-4	1.791864933203257e-4	1.791864933203257e-4	2.5882493479602607e-4	4.97740259223127e-4	4.97740259223127e-4	8.760228562327035e-4	5.500109502857029	Muscloskeletal
phecode_NS_337-21	Guillain-Barre syndrome [Acute infective polyneuritis]	8	18	18	27	22	22	22	29	31	44	1.5926419939877765e-4	3.583444486472497e-4	3.583444486472497e-4	5.375166729708746e-4	4.379765483466385e-4	4.379765483466385e-4	4.379765483466385e-4	5.773442166036233e-4	6.171610591280112e-4	8.759705355365319e-4	5.5001094963169415	Neurological
phecode_MS_745-61	Fracture of vertebrae	137	168	198	225	246	214	271	311	461	753	0.00273219	0.00335042	0.00394871	0.00448717	0.00490597	0.00426788	0.00540465	0.00620239	0.00919389	0.015017350723943999	5.496459980662219	Muscloskeletal
phecode_CA_101	Malignant neoplasm of the digestive organs	563	905	1275	1356	1332	1408	1498	1781	2147	3081	0.011291842997252251	0.018151186345494293	0.0255721	0.0271972	0.0267159	0.028240202174174656	0.030045328733603435	0.035721448914918366	0.043062296923262064	0.0617955	5.472578677618505	Neoplasms
phecode_NS_329-6	Transient global amnesia	30	36	56	58	53	65	88	99	104	164	5.972883110677524e-4	7.167459732813029e-4	0.00111494	0.00115478	0.00105523	0.00129415	0.00175208	0.00197109	0.00207064	0.00326524	5.466775508037006	Neurological
phecode_GU_581-32	Hydroureter	24	31	44	42	36	60	56	67	79	131	4.776689754000478e-4	6.169890932250616e-4	8.757264549000876e-4	8.359373445057023e-4	7.165177238620305e-4	0.0011942	0.00111458	0.00133352	0.00157236	0.00260733	5.458441972016002	Genitourinary
phecode_GI_527	Abdominal pain	2013	2484	2247	2713	3134	3694	4441	5462	6842	10933	0.0454043	0.056027968873350625	0.050682305176497126	0.0611946	0.0706907	0.0833221	0.10017142599359408	0.12320115486985159	0.15432850633825054	0.24660531420580142	5.43132	Gastrointestinal
phecode_CM_763-3	Congenital malformations of cardiac chambers and connections	36	53	53	54	78	78	55	61	66	195	7.171600462169808e-4	0.00105582	0.00105582	0.00107574	0.00155385	0.00155385	0.00109566	0.00121521	0.00131482	0.00388469	5.4167745748417895	Congenital
phecode_CA_116	Secondary malignant neoplasm	867	1204	1669	1793	1896	1716	1971	2297	2641	4691	0.0173539	0.0240993	0.033406725380304245	0.0358887	0.0379504	0.0343475	0.0394516	0.0459768	0.0528633	0.093897	5.410719604377781	Neoplasms
phecode_MS_745-6	Fracture of bones in thorax	181	230	281	260	280	335	403	485	580	978	0.00362646	0.0046082	0.00563002	0.00520927	0.00560999	0.00671195	0.00807437	0.0097173	0.011620917651773192	0.019595271488679622	5.403423178295517	Muscloskeletal
phecode_RE_472-6	Nodules of vocal cords*	5	3	7	5	6	11	9	12	17	27	9.954210631096954e-5	5.9725263786581725e-5	1.3935894883535736e-4	9.954210631096954e-5	1.1945052757316345e-4	2.1899263388413297e-4	1.7917579135974518e-4	2.389010551463269e-4	3.3844316145729644e-4	5.375273740792356e-4	5.4	Respiratory
phecode_GI_514-1	Esophageal obstruction (Stricture and stenosis of esophagus)	138	199	242	270	280	286	330	416	495	744	0.00275164	0.00396794	0.00482533	0.00538363	0.00558303	0.00570266	0.00658	0.00829478	0.00987	0.014834901898229383	5.391304347826087	Gastrointestinal
phecode_NS_334-21	Bell's palsy	60	85	86	70	97	134	140	160	184	323	0.00119694	0.00169566	0.00171561	0.00139643	0.00193505	0.00267316	0.00279285	0.00319183	0.0036706	0.0064435	5.383333333333333	Neurological
phecode_GI_504-3	Periodontitis	44	71	100	98	78	99	103	122	147	235	8.775778850372971e-4	0.00141609	0.00199453	0.00195464	0.00155574	0.00197459	0.00205437	0.00243333	0.00293197	0.00468716	5.341015617208847	Gastrointestinal
phecode_CA_144-12	Benign neoplasms of the vagina	6	11	7	8	9	11	9	21	18	32	2.196756123457694e-4	4.027386226339106e-4	2.562882144033977e-4	2.9290081646102587e-4	3.295134185186541e-4	4.027386226339106e-4	3.295134185186541e-4	7.68864643210193e-4	6.590268370373082e-4	0.00117165	5.33353	Neoplasms
phecode_GI_520	Hernia	2028	3243	4002	4192	4522	5066	5722	6728	7913	10781	0.043509	0.0695759	0.0858596	0.0899359	0.0970178	0.10868912250590002	0.12276335550311092	0.14434670671529715	0.16977043552885646	0.23130229564471144	5.316189005076748	Gastrointestinal
phecode_NS_334-4	Disorders of oculomotor nerves	26	29	45	37	42	45	40	52	59	138	5.176498695920521e-4	5.773787006988273e-4	8.959324666016286e-4	7.36655583650228e-4	8.362036354948533e-4	8.959324666016286e-4	7.963844147570032e-4	0.0010353	0.00117467	0.00274753	5.3076923076923075	Neurological
phecode_CM_763	Congenital anomalies of the heart	74	99	119	138	142	147	129	153	169	391	0.00147522	0.00197361	0.00237231	0.00275114	0.00283088	0.00293056	0.00257172	0.00305018	0.00336915	0.0077949	5.283889120275955	Congenital
phecode_GI_520-12	Femoral hernia	34	55	60	67	59	62	96	84	123	179	6.773717974259872e-4	0.00109575	0.00119536	0.00133482	0.00117546	0.00123523	0.00191262	0.00167354	0.00245054	0.00356623	5.264810771598102	Gastrointestinal
phecode_CV_438-43	Coronary artery dissection	12	9	14	21	22	18	20	21	18	63	2.3881547524279574e-4	1.7911160643209679e-4	2.786235994188708e-4	4.179353991283062e-4	4.3783708480108266e-4	3.582303421099767e-4	3.980337134555297e-4	4.179353991283062e-4	3.582303421099767e-4	0.00125381	5.250104483849782	Cardiovascular
phecode_GI_554-11	Acute pancreatitis	121	154	196	186	202	208	274	332	430	635	0.00241531	0.00307404	0.00391241	0.0037128	0.00403218	0.00415195	0.00546939	0.00662714	0.00858335	0.012675662727563078	5.248038641840723	Gastrointestinal
phecode_CM_763-32	Atrial septal defect	26	47	43	51	56	54	59	53	59	136	5.178251344353714e-4	9.36068512248556e-4	8.564031069508067e-4	0.00101573	0.00111532	0.00107548	0.00117506	0.00105559	0.00117509	0.00270868	5.230873410681812	Congenital
phecode_CM_764-5	Congenital arteriovenous malformation*	9	21	15	17	28	15	16	19	22	47	1.7915795759928336e-4	4.180352343983279e-4	2.9859659599880563e-4	3.3840947546531303e-4	5.573914082095792e-4	2.9860254011227454e-4	3.1850937611975955e-4	3.782298841422144e-4	4.3795039216466933e-4	9.356212923517936e-4	5.222326180143595	Congenital
phecode_SS_800	Chest pain	1704	2338	2384	1979	2776	3168	3777	4478	5691	8849	0.036924677125769266	0.0506631	0.0516599	0.0428847	0.060155589745812296	0.0686502	0.0818471	0.0970377	0.12332329295512168	0.19175677725529286	5.193187650690877	Symptoms
phecode_GI_546-2	Abscess of liver	18	23	23	32	36	25	29	37	61	93	3.5828738629351697e-4	4.578116602639384e-4	4.578116602639384e-4	6.369553534106969e-4	7.165747725870339e-4	4.976213698521069e-4	5.772407890284441e-4	7.364796273811183e-4	0.0012142	0.00185119	5.166769510463527	Gastrointestinal
phecode_GI_522-4	Toxic gastroenteritis and colitis	41	59	63	63	68	70	85	92	123	210	8.160828025477707e-4	0.00117436	0.00125398	0.00125398	0.0013535	0.00139334	0.00169191	0.00183125	0.0024483	0.00418002	5.122053171207482	Gastrointestinal
phecode_NS_346	Brain damage and brain death	52	78	102	92	108	83	123	124	174	265	0.00103524	0.00155289	0.0020307	0.00183161	0.00215015	0.00165243	0.00244878	0.00246869	0.00346413	0.00527584	5.096255304551309	Neurological
phecode_GI_557-2	Blood in stool	232	216	273	280	209	312	345	433	596	1182	0.00463675	0.00431698	0.00545618	0.00559608	0.00417716	0.00623576	0.00689531	0.00865412	0.011911899908062518	0.023623935723707877	5.0949294135160494	Gastrointestinal
phecode_MS_709-22	Hallux rigidus	94	76	98	93	137	149	175	213	299	476	0.00187625	0.00151697	0.00195613	0.00185632	0.00273459	0.00297411	0.00349308	0.00425158	0.00596818	0.00950119	5.0639308636983875	Muscloskeletal
phecode_GI_510-2	Esophagitis	912	1278	1364	1360	1734	1896	2208	2522	3113	4618	0.018813821557503867	0.0263641	0.0281382	0.0280557	0.035771	0.039112944816915934	0.0455493	0.0520268	0.0642187	0.0952676	5.063700951278638	Gastrointestinal
phecode_CA_149-4	Benign neoplasm of the pituitary gland and craniopharyngeal duct	24	27	39	55	34	34	38	44	59	121	4.7790676835460683e-4	5.376451143989327e-4	7.76598498576236e-4	0.0010952	6.770345885023597e-4	6.770345885023597e-4	7.566857165614608e-4	8.761624086501125e-4	0.00117488	0.00240949	5.041767062275147	Neoplasms
phecode_CA_125	Other malignant neoplasms of lymphoid, hematopoietic and related tissue	13	13	12	15	16	18	19	18	28	65	2.587682630677973e-4	2.587682630677973e-4	2.388630120625821e-4	2.9857876507822763e-4	3.184840160834428e-4	3.5829451809387314e-4	3.782072974102753e-4	3.5830165017815556e-4	5.573581224993531e-4	0.00129387	5.0001	Neoplasms
phecode_CA_136-1	Benign neoplasm of the esophagus	5	7	12	11	15	8	10	19	16	25	9.951833127662116e-5	1.3932843693397823e-4	2.3884874902967696e-4	2.1894468661053722e-4	2.985609362870962e-4	1.5923249935311797e-4	1.9904062419139745e-4	3.7817718596365517e-4	3.1846499870623595e-4	4.976015604784937e-4	5.000099520312095	Neoplasms
phecode_CA_120-11	Plasma cell	7	8	11	17	12	11	13	11	30	35	1.3932289075095037e-4	1.59226160858229e-4	2.1893597118006488e-4	3.3835559182373665e-4	2.388392412873435e-4	2.1893597118006488e-4	0.000258743	2.1893597118006488e-4	5.97109987659727e-4	6.966283189363481e-4	5.000099518331277	Neoplasms
phecode_NS_334-42	Fourth [trochlear] nerve palsy	5	6	10	8	8	12	7	13	11	25	9.95123892924669e-5	1.194148671509603e-4	1.990247785849338e-4	1.5921982286794706e-4	1.592229918000159e-4	2.388344877000239e-4	1.3932011782501392e-4	2.5873736167502585e-4	2.189316137250219e-4	4.975718493750497e-4	5.000099514369875	Neurological
phecode_SS_847-7	Bone marrow transplant	9	10	9	11	14	14	17	14	9	45	1.7911517105498835e-4	1.990208175775186e-4	1.7911873581976675e-4	2.1892289933527048e-4	0.000278629	0.000278629	3.3833538988178164e-4	0.000278629	1.7911873581976675e-4	8.955936790988338e-4	5.0000995104087895	Symptoms
phecode_CA_148-2	Benign neoplasm of meninges (Meningioma)	38	52	59	73	74	86	93	99	122	189	7.567459922333964e-4	0.00103557	0.00117497	0.00145378	0.00147369	0.00171267	0.00185207	0.00197156	0.0024296	0.00376389	4.973783260277591	Neoplasms
phecode_GU_614-4	Inflammatory diseases of uterus, except cervix	13	11	9	12	12	8	11	21	34	64	4.7622536449556745e-4	4.0297468586291535e-4	3.297065611605671e-4	4.3960874821408945e-4	4.3960874821408945e-4	2.9307249880939295e-4	4.0297468586291535e-4	7.693153093746566e-4	0.00124556	0.00234458	4.923257275383882	Genitourinary
phecode_MS_721-4	Calcium deposits in tendon and bursa	31	42	33	32	40	45	51	48	78	152	6.172102098514714e-4	8.362202843148966e-4	6.57030223390276e-4	6.371202166208736e-4	7.96400270776092e-4	8.959503046231036e-4	0.00101541	9.556803249313105e-4	0.00155298	0.00302638	4.9033234316543295	Muscloskeletal
phecode_CV_444	Venous insufficiency	525	668	603	616	784	868	1072	1287	1556	2558	0.010813371506251158	0.013758727935572902	0.012419929558608473	0.012687950566426364	0.016148300720906283	0.0178785	0.0220803	0.0265088	0.032049433573635426	0.052688	4.872481310382032	Cardiovascular
phecode_DE_676-2	Scar conditions and fibrosis of skin	128	183	165	172	176	218	247	249	330	623	0.0025578	0.00365686	0.00329716	0.00343704	0.00351698	0.00435625	0.00493576	0.00497572	0.00659446	0.012449542384397107	4.867284762049879	Dermatological
phecode_GI_550-2	Cholecystitis	178	221	229	293	238	305	397	464	507	866	0.003561	0.00442124	0.00458128	0.00586164	0.00476133	0.00610171	0.00794222	0.0092826	0.010143042912873863	0.017325197559267782	4.865265871896401	Gastrointestinal
phecode_NS_344-1	Hydrocephalus	44	66	85	75	59	92	70	125	137	214	8.760751831793565e-4	0.00131411	0.00169242	0.00149331	0.00117474	0.00183179	0.00139376	0.00248885	0.00272778	0.004261	4.863733204453591	Neurological
phecode_CA_120-21	Mature B-cell	137	204	294	338	344	312	274	346	415	665	0.00273224	0.00406845	0.00586335	0.00674086	0.00686052	0.00622233	0.00546448	0.0069004	0.00827649	0.013262334968688923	4.854014598540146	Neoplasms
phecode_NS_323	Systemic atrophies primarily affecting the central nervous system	37	72	71	63	72	94	91	88	120	179	7.365969222193466e-4	0.00143338	0.00141347	0.00125421	0.00143341	0.00187139	0.00181167	0.00175194	0.00238901	0.00356361	4.8379341515515115	Neurological
phecode_CA_135	Benign neoplasm of the head and neck	182	250	319	281	276	328	379	434	524	873	0.00365682	0.00502311	0.00640948	0.00564597	0.00554562	0.00659045	0.00761518	0.00872029	0.010528642327553297	0.017541039602965703	4.796799676041775	Neoplasms
phecode_GI_557-8	Hemorrhage of rectum and anus	655	685	456	530	729	827	1038	1403	1874	3138	0.013492079840154901	0.014110037695429171	0.00939296	0.010917255443178776	0.015016375883164769	0.017035038210394052	0.021381341792489753	0.028900424339801424	0.038602562518024144	0.0646397	4.790938381256717	Gastrointestinal
phecode_CM_760-22	Congenital malformations of penis	9	13	8	19	8	9	18	27	22	43	3.930302633302764e-4	5.677103803659548e-4	3.493754913092847e-4	8.29766791859551e-4	3.493754913092847e-4	3.930474277229452e-4	7.860948554458904e-4	0.00117914	9.607826011005328e-4	0.00187789	4.777986432585087	Congenital
phecode_ID_001	Salmonella	9	1	9	4	8	8	13	18	24	43	1.7932573523551446e-4	1.992508169283494e-5	1.7932573523551446e-4	7.970032677133976e-5	1.5940065354267953e-4	1.5940065354267953e-4	2.590260620068542e-4	3.586514704710289e-4	4.782019606280386e-4	8.56795584513918e-4	4.777872977287169	Infections
phecode_CA_139-6	Hemangioma and lymphangioma	102	156	168	157	194	219	246	284	299	487	0.00203764	0.00311638	0.00335611	0.00313636	0.0038755	0.00437493	0.0049143	0.00567342	0.00597307	0.00972871	4.774509803921568	Neoplasms
phecode_NS_349-1	Abnormal findings on diagnostic test of central nervous system	84	97	99	98	112	90	131	150	237	398	0.00167387	0.00193293	0.00197278	0.00195289	0.00223188	0.00179347	0.0026105	0.00298912	0.00472281	0.00793113	4.73819	Neurological
phecode_CA_104-1	Malignant neoplam of the bone and/or cartilage	15	27	32	24	31	26	30	33	47	71	2.986084844624052e-4	5.37505972288581e-4	6.370441153049849e-4	4.7778308647873863e-4	6.171364867017041e-4	5.175983436853002e-4	5.972288580984234e-4	6.569517439082656e-4	9.356585443541965e-4	0.00141344	4.733427562775389	Neoplasms
phecode_CV_444-1	Varicose veins	512	645	589	595	741	860	1041	1228	1518	2416	0.010543874461994687	0.013282810601536275	0.012129574332255607	0.012253387701305655	0.015260101322130236	0.017710778862391367	0.021438279995057458	0.0252893	0.031261584085011736	0.0497549	4.718847177602043	Cardiovascular
phecode_MS_729	Other acquired musculoskeletal deformity	10	10	16	18	17	18	28	19	24	47	1.9917541378692216e-4	1.9917541378692216e-4	3.1868066205907543e-4	3.5851574481645987e-4	3.385982034377676e-4	3.5851574481645987e-4	5.57691158603382e-4	3.7843328619515206e-4	4.7802099308861314e-4	9.361430904672748e-4	4.700093614309046	Muscloskeletal
phecode_GI_507-3	Oral leukoplakia	20	36	35	59	25	44	42	37	57	94	3.9824771007566706e-4	7.168458781362007e-4	6.969334926324173e-4	0.00117483	4.978096375945838e-4	8.761449621664675e-4	8.363201911589009e-4	7.367582636399841e-4	0.00113501	0.0018718	4.700093590075469	Gastrointestinal
phecode_DE_660-23	Cutaneous erysipeloid	13	5	5	7	10	7	18	31	34	61	2.5887647609375313e-4	9.956787542067427e-5	9.956787542067427e-5	1.3939502558894397e-4	1.9913575084134854e-4	1.3939780149753068e-4	3.584514895650789e-4	6.173331209176358e-4	6.77075035845149e-4	0.00121475	4.692401134790014	Dermatological
phecode_NS_321	Encephalitis, myelitis and encephalomyelitis	30	40	52	64	47	41	48	54	76	140	5.975143403441683e-4	7.966857871255577e-4	0.00103569	0.00127472	9.36124444798534e-4	8.166191965263808e-4	9.560419861772263e-4	0.00107555	0.00151373	0.00278846	4.666759615193101	Neurological
phecode_GI_526-3	Intestinal infection due to protozoa	6	9	5	3	7	8	15	25	32	28	1.1947431302270011e-4	1.7921146953405018e-4	9.956391007387642e-5	5.9738346044325854e-5	1.39389474103427e-4	1.5930225611820228e-4	2.986917302216293e-4	4.97819550369382e-4	6.372090244728091e-4	5.57557896413708e-4	4.666759592982736	Gastrointestinal
phecode_GI_522	Gastrointestinal inflammation	2522	3502	3035	3537	3934	4618	5223	6332	8046	11725	0.0542377	0.0753134	0.0652702	0.0760662	0.084604	0.099314	0.11232499623647821	0.13617790012473655	0.17303970063228527	0.2521613832853026	4.649188010064744	Gastrointestinal
phecode_SS_805	Fever	478	624	688	624	602	766	874	1024	1357	2220	0.00958704	0.0125155	0.013799189698744434	0.0125155	0.0120743	0.0153636	0.017529784588230575	0.020538328853945204	0.027217297123831682	0.0445265	4.644444616014922	Symptoms
phecode_CA_120-22	Mature T-Cell	14	16	22	31	20	23	20	34	29	65	2.7864578150190074e-4	3.18452321716458e-4	4.378806576171331e-4	6.170136539150511e-4	3.9807332510648463e-4	4.577843238724573e-4	3.9807332510648463e-4	6.767246526810239e-4	5.772063214044027e-4	0.00129374	4.6429495527361855	Neoplasms
phecode_CV_441	Arteriovenous malformation	19	21	28	32	18	19	23	27	39	88	3.7825247357209694e-4	4.180685234217913e-4	5.574246978957217e-4	6.370567975951106e-4	3.583444486472497e-4	3.7825247357209694e-4	4.578845732714857e-4	5.375166729708746e-4	7.76412972069041e-4	0.00175191	4.63158	Cardiovascular
phecode_CA_123-1	Multiple myeloma	56	95	108	98	103	94	92	125	195	259	0.00111494	0.00189141	0.00215024	0.00195114	0.00205069	0.0018715	0.00183168	0.0024887	0.00388245	0.00515669	4.625092083781309	Neoplasms
phecode_CV_444-11	Varicose veins of lower extremities	450	590	453	511	677	725	890	1032	1334	2080	0.00924765	0.012124699451305974	0.0093093	0.010501222745114157	0.013912578861922278	0.014898995088469206	0.018289800867224267	0.021207948870758924	0.027414714344430744	0.0427456	4.622317212403526	Cardiovascular
phecode_NS_349-15	Intracranial space-occupying lesion found on diagnostic imaging of central nervous system*	13	24	34	27	24	27	25	33	25	60	2.5873736167502585e-4	4.776689754000478e-4	6.767111836474733e-4	5.373882928965229e-4	4.77678482574687e-4	5.373882928965229e-4	4.975817526819657e-4	6.568079135401947e-4	4.975817526819657e-4	0.0011942	4.615476476631264	Neurological
phecode_GI_550-1	Gallstones [Cholelithiasis]	820	1169	1233	1181	1260	1540	1763	2112	2626	3778	0.016690752915793115	0.023794984530206807	0.025097703957010258	0.024039244422732454	0.025647288715192965	0.0313467	0.0358858	0.0429897	0.0534522	0.0769012	4.607410855068492	Gastrointestinal
phecode_CA_139-61	Hemangioma	103	146	147	149	191	211	257	261	286	474	0.00205745	0.00291638	0.00293636	0.00297631	0.00381527	0.00421486	0.00513374	0.00521364	0.00571303	0.00946845	4.602033674257211	Neoplasms
phecode_DE_688	Granulomatous disorder of the skin	105	127	126	126	164	221	235	313	339	483	0.00209966	0.00253959	0.0025196	0.0025196	0.00327948	0.00441929	0.00469925	0.006259	0.00677892	0.00965865	4.600091987121803	Dermatological
phecode_SO_381-6	Duane's syndrome [Duane anomaly]	17	14	29	27	24	20	35	29	65	78	3.3877363942528047e-4	2.789900559972898e-4	5.779079731372432e-4	5.380522508519161e-4	4.782686674239254e-4	3.9856516540454366e-4	6.974890394579514e-4	5.779194898365883e-4	0.00129534	0.0015544	4.588326729655593	Sense organs
phecode_CA_147-1	Benign neoplasm of the kidney	7	8	14	15	18	17	14	24	22	32	1.3931457230426304e-4	1.592166540620149e-4	0.000278629	2.9853122636627793e-4	3.582374716395335e-4	3.3833538988178164e-4	0.000278629	4.776499621860447e-4	4.3784579867054096e-4	6.368666162480596e-4	4.571428571428571	Neoplasms
phecode_DE_688-3	Pyogenic granuloma of skin and subcutaneous tissue	23	25	23	25	24	40	35	83	86	105	4.5842302479470623e-4	4.98285896515985e-4	4.5842302479470623e-4	4.98285896515985e-4	4.7835446065534564e-4	7.97257434425576e-4	6.97600255122379e-4	0.00165431	0.0017141	0.00209284	4.565308384455596	Dermatological
phecode_ID_054	Hepatovirus	43	50	55	64	78	68	67	57	95	196	8.587462305034649e-4	9.98542128492401e-4	0.0010984	0.00127816	0.00155776	0.00135804	0.00133807	0.00113836	0.00189727	0.00391436	4.5582305665887635	Infections
phecode_CA_120-2	Lymphoid	160	235	336	361	360	383	319	361	464	729	0.00319253	0.00468912	0.00670445	0.00720329	0.00718333	0.00764227	0.00636523	0.00720329	0.00925852	0.014546252693750499	4.556340914079336	Neoplasms
phecode_CA_106-21	Malignant neoplasm of endometrium	79	122	182	141	173	158	168	191	219	358	0.00289781	0.00447509	0.00667596	0.00517203	0.00634583	0.00579561	0.00616242	0.00700609	0.00803316	0.013131831853862519	4.531645569620253	Neoplasms
phecode_CA_123	Multiple myeloma and malignant plasma cell neoplasms	56	100	103	105	104	101	87	142	194	253	0.00111498	0.00199104	0.00205077	0.00209059	0.00207068	0.00201099	0.00173224	0.00282733	0.0038627	0.00503743	4.517947097005416	Neoplasms
phecode_SO_387-4	Presbyopia	4	31	21	7	7	9	9	18	18	18	7.961149590000795e-5	6.169890932250616e-4	4.179603534750418e-4	1.3932011782501392e-4	1.3932011782501392e-4	1.7912943096550762e-4	1.7912943096550762e-4	3.5825886193101525e-4	3.5825886193101525e-4	3.5825886193101525e-4	4.500089564715483	Sense organs
phecode_SO_381	Strabismus	90	113	118	150	146	128	194	168	249	404	0.00179835	0.00225792	0.00235783	0.0029973	0.00291737	0.0025577	0.00387651	0.00335698	0.00497552	0.00807273	4.488978585939321	Sense organs
phecode_EM_200-22	Uninodular goiter [single thyroid nodule]	53	77	80	77	82	100	122	130	181	237	0.00105632	0.00153466	0.00159445	0.00153466	0.00163431	0.0019931	0.00243159	0.00259104	0.00360752	0.00472366	4.471787238795278	Endocrine/Metab
phecode_GI_540-3	Viral hepatitits	45	48	56	65	81	66	66	57	95	199	8.987058635564787e-4	9.586195877935772e-4	0.00111839	0.00129813	0.00161767	0.00131813	0.00131813	0.00113838	0.00189731	0.00397436	4.422310541253642	Gastrointestinal
phecode_GI_550	Disorders of the gallbladder	964	1377	1381	1417	1371	1788	1998	2418	2923	4249	0.019685119764758736	0.028118682485552673	0.0282004	0.028936083316316114	0.027996732693485807	0.0365122	0.0408005	0.0493772	0.0596896	0.0867674	4.407766356233005	Gastrointestinal
phecode_CA_120	Hemo onc - by cell of origin	337	511	681	699	698	690	725	813	1008	1464	0.00674459	0.010227159011307916	0.013629540678474933	0.013989792854998498	0.013969778845191634	0.013809666766736716	0.014510157109976983	0.016271389972981085	0.020174121885319724	0.029300510357250075	4.3443005949862235	Neoplasms
phecode_CA_101-411	Malignant neoplasm of colon	220	364	477	543	528	507	554	620	758	954	0.00439209	0.00726692	0.00952286	0.0108405	0.0105412	0.010121982870490527	0.0110603	0.012377967218351335	0.015133063147597277	0.0190461	4.336450209536117	Neoplasms
phecode_GU_614-51	Cervicitis and endocervicitis	18	33	40	19	41	26	36	40	58	78	6.624466362431915e-4	0.00121449	0.00147216	6.99274962275956e-4	0.00150896	9.569025799565713e-4	0.00132494	0.00147216	0.00213463	0.00287071	4.33349	Genitourinary
phecode_MS_707-9	Monoarthritis	9	5	12	4	6	6	12	16	24	39	1.7916152406736473e-4	9.953418003742485e-5	2.3888203208981965e-4	7.962734402993989e-5	1.1944339378496208e-4	1.1944339378496208e-4	2.3888678756992416e-4	3.185157167598989e-4	4.777735751398483e-4	7.763820596022535e-4	4.333419598006623	Muscloskeletal
phecode_NS_344-3	Cerebrospinal fluid leak	12	21	14	19	27	16	14	24	26	52	2.388630120625821e-4	4.180102711095187e-4	2.7867351407301246e-4	3.7819976909908836e-4	5.374417771408098e-4	3.184840160834428e-4	2.7867906124967655e-4	4.777355335708741e-4	5.175468280351136e-4	0.00103509	4.333419591138006	Neurological
phecode_SO_381-4	Exotropia	21	29	24	14	31	23	33	38	60	91	4.1831836019202805e-4	5.776777355032768e-4	4.7807812593374634e-4	2.788789067946854e-4	6.17517579331089e-4	4.5815820401984026e-4	6.573574231589012e-4	7.569570327284317e-4	0.0011952	0.00181271	4.333333333333334	Sense organs
phecode_GU_615	Endometriosis	105	118	129	115	118	142	132	175	208	450	0.00391411	0.00439872	0.00480877	0.00428689	0.00439872	0.00529357	0.00492078	0.00652377	0.00775396	0.016775396085740912	4.285874051391292	Genitourinary
phecode_GI_523-2	Diverticula of colon	2251	2844	3547	3511	3907	4359	5086	5911	7190	9606	0.0455945	0.0576058	0.0718453	0.0711161	0.0791371	0.0882925	0.10301802714198906	0.11972858010937816	0.14563500101276078	0.1945716021875633	4.26744	Gastrointestinal
phecode_GI_523	Diverticular disease [Bowel diverticulosis]	2385	3144	4206	3767	4029	4802	5544	6536	7655	10174	0.048762	0.06428	0.0859929	0.077019	0.0823758	0.0981803	0.11335105295440605	0.13363320384379473	0.15651196074422408	0.2080147209159681	4.2659153101555205	Gastrointestinal
phecode_CM_768	Congenital deformities of chest and bony thorax	4	6	4	10	7	9	11	12	21	17	7.963051441312311e-5	1.1944814954908324e-4	7.963209969938883e-5	1.9908024924847207e-4	1.3935617447393043e-4	1.7917222432362485e-4	2.1898827417331926e-4	2.3889629909816648e-4	4.180685234217913e-4	3.384364237224025e-4	4.25008	Congenital
phecode_CA_106-2	Malignant neoplasm of the uterus	88	129	188	156	184	169	172	199	223	373	0.00322877	0.00473308	0.00689782	0.00572372	0.00675105	0.00620092	0.006311	0.00730168	0.00818229	0.013686064430909224	4.238791887095806	Neoplasms
phecode_CA_136-42	Benign neoplasm of rectum and anus	776	1075	1260	1281	1341	1496	1714	1933	2314	3281	0.015609285110833971	0.021623687492456852	0.025344973246972685	0.0257674	0.026974292955706643	0.030092126966246933	0.0344772	0.0388824	0.0465462	0.0659988	4.228177833548071	Neoplasms
phecode_ID_084-7	Giardiasis	5	4	6	2	5	6	11	16	26	21	9.95480518446254e-5	7.963844147570032e-5	1.1945766221355048e-4	3.981922073785016e-5	9.95500338470115e-5	1.1946004061641381e-4	2.190100744634253e-4	3.185601083104368e-4	5.176601760044599e-4	4.181101421574483e-4	4.200083622028432	Infections
phecode_CA_101-41	Colorectal cancer	312	528	683	772	751	741	865	827	1058	1308	0.00623975	0.010559577616895324	0.013659453621855127	0.015439382424703012	0.0150197	0.0148197	0.0172997	0.016539669206615867	0.0211596	0.0261595	4.192391536784649	Neoplasms
phecode_CM_761-16	Accessory kidney*	11	10	15	12	16	18	22	31	39	46	2.1897955527243047e-4	1.990723229749368e-4	2.986084844624052e-4	2.3888678756992416e-4	3.185157167598989e-4	3.58337314859054e-4	4.379678292721771e-4	6.171364867017041e-4	7.763975155279503e-4	9.157509157509158e-4	4.181901431901432	Congenital
phecode_SO_387-2	Myopia	157	214	298	347	389	341	356	450	488	656	0.00313411	0.00427197	0.00594882	0.00692698	0.0077654	0.0068072	0.00710664	0.00898311	0.00974169	0.013095642105683428	4.178427360777743	Sense organs
phecode_GU_610-3	Fibrosclerosis of breast	7	26	22	16	7	7	14	17	17	29	2.5629759812536613e-4	9.519625073227885e-4	8.055067369654365e-4	5.858230814294083e-4	2.5629759812536613e-4	2.5629759812536613e-4	5.126139650690198e-4	6.224598147266669e-4	6.224598147266669e-4	0.00106184	4.143008834744765	Genitourinary
phecode_MS_740-5	Dislocation of finger	21	23	23	30	32	31	37	46	57	87	4.1836836338280704e-4	4.5821296941926486e-4	4.5821296941926486e-4	5.976690905468672e-4	6.37513696583325e-4	6.175913935650961e-4	7.371252116744696e-4	9.164259388385297e-4	0.00113557	0.00173324	4.142857142857143	Muscloskeletal
phecode_CA_122-24	T-cell lymphoma	8	10	11	8	17	16	11	15	19	33	1.592103168285305e-4	1.990128960356631e-4	2.1891418563922942e-4	1.592103168285305e-4	3.383286564372002e-4	3.184269707644237e-4	2.1891854240054133e-4	2.9852528509164724e-4	3.781320277827532e-4	6.567556272016239e-4	4.12508	Neoplasms
phecode_MS_745-1	Fracture of lower limb	425	587	575	648	587	649	774	963	1170	1753	0.00858916	0.011863379143088116	0.0116209	0.013096200485044462	0.011863379143088116	0.013116410670978173	0.015642683912691996	0.0194624	0.0236459	0.0354285	4.124789243425746	Muscloskeletal
phecode_CA_149	Benign neoplasm of the endocrine glands	74	89	125	127	102	122	129	186	201	305	0.00147481	0.00177376	0.00249123	0.00253109	0.00203284	0.00243144	0.00257095	0.00370703	0.00400598	0.00607872	4.121703766546816	Neoplasms
phecode_NS_347-1	Cerebral cysts	18	25	27	13	17	20	19	34	47	74	3.583087825463811e-4	4.976510868699738e-4	5.374631738195717e-4	2.5877856517238636e-4	3.384027390715821e-4	3.981287946650742e-4	3.782223549318204e-4	6.768189509306261e-4	9.356026674629242e-4	0.00147308	4.111192948696681	Neurological
phecode_CM_760-221	Hypospadias	10	13	9	12	6	10	16	27	17	41	4.366812227074236e-4	5.676855895196506e-4	3.930131004366812e-4	5.240174672489083e-4	2.6200873362445414e-4	4.366812227074236e-4	6.986899563318777e-4	0.00117904	7.423904974016332e-4	0.00179047	4.100179047119962	Congenital
phecode_CA_101-4	Malignant neoplasm of the lower GI tract	326	553	706	788	763	780	902	816	1081	1334	0.00652065	0.011061327359283115	0.014121694603352402	0.015761891426971236	0.015261831419770373	0.0156019	0.018042165059807175	0.016321958635036205	0.021622594711365364	0.026683201984238108	4.0921063901901356	Neoplasms
phecode_CA_122-2	Non-Hodgkin lymphoma	134	186	245	273	259	248	263	300	353	540	0.00267241	0.00370954	0.00488622	0.00544465	0.00516543	0.00494605	0.00524521	0.00598313	0.00704015	0.010769629644402784	4.029931116639137	Neoplasms
phecode_MS_745	Fractures	1532	2117	2074	2214	2171	2506	2761	3380	4221	6132	0.0326298	0.0450905	0.0441747	0.047156549520766776	0.0462407	0.0533759	0.0588072	0.0719915	0.0899042	0.1306070287539936	4.002696218687176	Muscloskeletal
phecode_GU_580-5	Morphologic lesions in glomerular diseases	102	80	88	99	84	93	125	154	194	408	0.00203459	0.00159576	0.00175533	0.00197475	0.00167554	0.00185507	0.00249337	0.00307183	0.00386978	0.00813851	4.00008	Genitourinary
phecode_GU_616-1	Endometrial hyperplasia	39	66	47	59	37	43	60	61	91	154	0.00143125	0.00242211	0.00172483	0.00216522	0.00135785	0.00157804	0.00220192	0.0022387	0.00333969	0.00565179	3.9488628664347982	Genitourinary
phecode_CA_136-41	Benign neoplasm of the colon	1794	2318	2711	2895	2925	3313	3644	4277	5045	7084	0.0362915	0.0468918	0.054843016669363975	0.0585653	0.0591722	0.0670214	0.0737174	0.0865229	0.10205939472406539	0.14330797863731995	3.948797830534357	Neoplasms
phecode_CA_122	Lymphoma	146	207	280	297	272	278	281	318	391	575	0.00291301	0.00413009	0.00558659	0.00592578	0.00542698	0.00554669	0.00560666	0.0063449	0.00780143	0.011472694985933478	3.9384347444862047	Neoplasms
phecode_GI_537	Abnormality of the peritoneum	165	207	230	255	294	263	310	271	345	647	0.00328928	0.00412655	0.00458505	0.00508353	0.00586101	0.00524301	0.00617998	0.0054025	0.00687772	0.012898209800247199	3.9212902921806077	Gastrointestinal
phecode_GI_557	Gastrointestinal hemorrhage	1517	1681	1597	1934	2067	2410	2758	3304	3994	5948	0.031510946782435295	0.0349175	0.0331734	0.0401737	0.042936374400199415	0.0500613	0.05729	0.0686317	0.0829646	0.12355372759186556	3.9209779523583332	Gastrointestinal
phecode_GE_960	Chromosomal anomalies	12	6	13	19	12	16	14	15	25	47	2.3887727679904448e-4	1.1943863839952224e-4	2.587837165322982e-4	3.782223549318204e-4	2.3888203208981965e-4	3.1850937611975955e-4	2.786957041047896e-4	2.9860254011227454e-4	4.976709001871242e-4	9.356212923517936e-4	3.9167446351076958	Genetic
phecode_GU_604-3	Peyronie's disease	45	42	38	39	47	61	81	85	119	175	0.00197438	0.00184275	0.00166725	0.0017112	0.00206222	0.0026765	0.00355403	0.00372954	0.00522136	0.00767847	3.8890595215460295	Genitourinary
phecode_CV_410-3	Myocarditis	16	25	20	20	30	26	24	18	43	62	3.1847767670534845e-4	4.976213698521069e-4	3.9809709588168555e-4	3.9809709588168555e-4	5.971456438225283e-4	5.175365261355946e-4	4.777260241251642e-4	3.5829451809387314e-4	8.559257932242526e-4	0.00123413	3.875077132847645	Cardiovascular
phecode_CA_148	Benign neoplasm of the eye, brain and other parts of central nervous system	88	129	145	110	136	161	181	208	243	340	0.00175411	0.00257136	0.00289029	0.00219263	0.00271089	0.00320922	0.00360795	0.00414615	0.00484382	0.00677736	3.863713379131881	Neoplasms
phecode_CA_153	Benign neoplasm of other or unspecified sites	7	27	17	17	20	19	42	30	33	27	1.3943112102621306e-4	5.378057525296789e-4	3.3861843677794595e-4	3.3861843677794595e-4	3.9837463150346584e-4	3.7845589992829257e-4	8.366033902356433e-4	5.975738501683166e-4	6.573312351851483e-4	5.378164651514849e-4	3.8572196880664498	Neoplasms
phecode_CA_136	Benign neoplasm of the digestive organs	2557	3279	3831	3904	4167	4695	5146	5942	7268	9854	0.0523129	0.067084	0.0783772	0.0798707	0.0852513	0.0960535	0.10528254020213593	0.12156798559679201	0.14869675518638242	0.2016039936167601	3.8538136894773625	Neoplasms
phecode_MS_740-3	Dislocation of elbow	6	11	11	9	13	7	13	12	22	23	1.1948145050480913e-4	2.190493259254834e-4	2.190493259254834e-4	1.792221757572137e-4	2.5887647609375313e-4	1.3939502558894397e-4	2.5887647609375313e-4	2.3896290100961827e-4	4.381073761350964e-4	4.5802134777760074e-4	3.833409670224629	Muscloskeletal
phecode_CA_144-13	Benign neoplasms of the cervix	107	137	137	136	115	127	169	190	260	408	0.00398436	0.00510147	0.00510147	0.00506423	0.00428226	0.0047291	0.00629306	0.00707503	0.00968198	0.0151933	3.8132261053018435	Neoplasms
phecode_RE_470	Acute bronchiolitis	10	8	9	8	7	7	14	6	19	38	1.9905251005215176e-4	1.592420080417214e-4	1.7915082508907778e-4	1.5924517785695803e-4	1.3933953062483827e-4	1.3933953062483827e-4	2.7867906124967655e-4	1.1943388339271852e-4	3.782072974102753e-4	7.564145948205506e-4	3.800075641459482	Respiratory
phecode_DE_688-1	Sarcoidosis	48	44	54	62	64	71	71	97	106	182	9.566326530612245e-4	8.769307424015945e-4	0.00107623	0.00123568	0.00127554	0.00141505	0.00141505	0.00193323	0.00211261	0.0036273	3.7917422355090515	Dermatological
phecode_BI_170	Decreased white blood cell count	379	478	537	465	493	507	601	665	729	1430	0.00756955	0.00954683	0.010725199225069404	0.00928718	0.00984661	0.010126228329471918	0.012003675001997284	0.013281936566269872	0.014560198130542462	0.028561156826715665	3.7731624304929463	Blood/Immune
phecode_GI_550-22	Chronic cholecystitis	68	100	87	93	115	139	146	187	207	255	0.00135609	0.00199426	0.00173504	0.0018547	0.00229344	0.00277207	0.00291167	0.00372933	0.00412819	0.00508546	3.7500747861117207	Gastrointestinal
phecode_CA_109-16	Malignant neoplasm of choroid	4	6	11	13	15	9	13	11	11	15	7.961624967655899e-5	1.1942437451483848e-4	2.1894468661053722e-4	2.5875281144881673e-4	2.985609362870962e-4	1.7913656177225771e-4	2.5875281144881673e-4	2.1894904458598727e-4	2.1894904458598727e-4	2.985668789808917e-4	3.750074641719745	Neoplasms
phecode_BI_170-1	Neutropenia	380	479	536	469	493	496	600	668	720	1423	0.00758907	0.00956622	0.010704799185157076	0.0093667	0.00984602	0.00990593	0.011982984162489265	0.013341055700904715	0.014379580994987118	0.028419644105370373	3.744811630642382	Blood/Immune
phecode_SO_387-21	Progressive high (degenerative) myopia	19	20	43	31	74	48	28	23	25	71	3.782298841422144e-4	3.981367201496994e-4	8.559939483218538e-4	6.171119162320341e-4	0.00147314	9.555471502796966e-4	5.57402504329823e-4	4.5786634284235463e-4	4.976808074373419e-4	0.00141341	3.736916495447007	Sense organs
phecode_CA_139-4	Benign neoplasm of peripheral nerves*	28	44	34	46	30	44	55	39	71	104	5.576800509878904e-4	8.763543658381135e-4	6.77182919056724e-4	9.161886551943913e-4	5.975143403441683e-4	8.763543658381135e-4	0.00109546	7.767841137689964e-4	0.00141415	0.00207142	3.714359693725121	Neoplasms
phecode_CA_136-8	Benign neoplasm of the pancreas	7	10	11	7	14	10	17	17	12	26	1.3930902722496418e-4	1.990128960356631e-4	2.1891418563922942e-4	1.3930902722496418e-4	2.7861805444992835e-4	1.990128960356631e-4	3.383219232606273e-4	3.383219232606273e-4	2.3881547524279574e-4	5.174335296927241e-4	3.7142857142857144	Neoplasms
phecode_MS_745-7	Skull and face fracture	127	159	231	222	210	230	224	243	284	471	0.00253832	0.0031779	0.00461695	0.00443707	0.00419731	0.00459706	0.00447713	0.00485689	0.00567637	0.00941398	3.7087355431106763	Muscloskeletal
phecode_NS_323-3	Motor neuron disease	27	40	50	64	52	54	65	74	85	100	5.373775973250537e-4	7.961149590000797e-4	9.951436987500994e-4	0.00127378	0.00103497	0.00107478	0.00129371	0.00147284	0.00169178	0.00199033	3.703777419518916	Neurological
phecode_CM_758-1	Congenital malformations of intestine	20	22	39	34	28	23	27	44	50	74	3.9816049849694413e-4	4.379765483466385e-4	7.76412972069041e-4	6.76872847444805e-4	5.574357953414294e-4	4.578936890304599e-4	5.375273740792356e-4	8.759705355365319e-4	9.954210631096954e-4	0.00147322	3.7000736611586698	Congenital
phecode_CA_136-4	Benign neoplasm of colon, rectum, anus and anal canal	2190	2814	3371	3431	3544	3910	4369	5055	5883	8061	0.0446174	0.0573303	0.0686782	0.0699006	0.0722042	0.079661	0.0890125	0.10298881486461707	0.11985819937656622	0.16423201515799768	3.6808969095959627	Neoplasms
phecode_GU_622-2	Mucous polyp of cervix	108	135	133	127	110	119	158	183	260	397	0.00401875	0.00502344	0.00494902	0.00472576	0.00409333	0.00442824	0.00587951	0.00680981	0.00967514	0.014773192423622223	3.6760627147446634	Genitourinary
phecode_GI_550-4	Cholesterolosis of gallbladder	43	44	56	37	55	63	65	83	99	158	8.562837286177988e-4	8.761973037019336e-4	0.00111516	7.368022781129896e-4	0.00109527	0.00125458	0.00129441	0.00165286	0.00197148	0.00314641	3.674491776919058	Gastrointestinal
phecode_SO_366-1	Pterygium of eye	27	22	27	26	22	31	36	47	63	99	5.378271782000717e-4	4.3822955260746586e-4	5.378271782000717e-4	5.179076530815505e-4	4.3822955260746586e-4	6.175052786741564e-4	7.171171889006195e-4	9.362363299535866e-4	0.00125496	0.00197207	3.666739706380351	Sense organs
phecode_CM_760-13	Congenital anomalies of uterus and cervix	8	16	12	6	15	10	12	16	27	29	2.928900929926045e-4	5.85780185985209e-4	4.3933513948890676e-4	2.1966756974445338e-4	5.491689243611335e-4	3.6611261624075567e-4	4.3933513948890676e-4	5.85780185985209e-4	9.885402555559625e-4	0.00106177	3.6251327206824584	Congenital
phecode_GU_623-8	Fistula involving female genital tract	17	15	12	15	7	9	14	14	23	61	6.222092086962887e-4	5.490081253202547e-4	4.392065002562038e-4	5.490282200505106e-4	2.5621316935690495e-4	3.2941693203030636e-4	5.124263387138099e-4	5.124263387138099e-4	8.418432707441163e-4	0.00223271	3.58837	Genitourinary
phecode_CA_130	Cancer (solid tumor, excluding BCC)	3391	4554	5965	6105	6168	6115	7035	7896	9268	12088	0.0715597	0.0961023	0.1258784054698546	0.12883280224534155	0.13016228079431066	0.12904383058644775	0.14845843796821914	0.16662797813746386	0.19558106653723595	0.2550910587291873	3.5647301680920074	Neoplasms
phecode_GI_540-2	Acute hepatitis	25	26	25	28	34	27	20	28	43	89	4.985740781365295e-4	5.185170412619907e-4	4.985840213792828e-4	5.584141039447968e-4	6.780742690758246e-4	5.384707430896255e-4	3.988672171034263e-4	5.584141039447968e-4	8.575645167723664e-4	0.00177496	3.560070998364645	Gastrointestinal
phecode_GI_537-1	Peritonitis	150	166	214	225	213	231	255	221	277	534	0.00298954	0.00330842	0.00426507	0.00448439	0.00424523	0.00460398	0.00508231	0.00440467	0.00552079	0.010642962490532945	3.5600709530832697	Gastrointestinal
phecode_EM_247-7	Disorders of iron metabolism	61	69	84	109	91	88	101	121	132	216	0.00121492	0.00137426	0.00167301	0.00217093	0.00181246	0.00175271	0.00201163	0.00240997	0.00262906	0.0043021	3.5410541328401717	Endocrine/Metab
phecode_CA_144-21	Leiomyoma of uterus	340	452	522	436	455	422	459	570	753	1200	0.012896373843119405	0.0171446	0.019799726900318615	0.016537702928235472	0.0172584	0.016007282934415657	0.017410765087433146	0.021621211546485605	0.0285628	0.0455183	3.529545642176758	Neoplasms
phecode_CV_441-5	Arteriovenous malformation of precerebral or cerebral vessels*	6	8	11	9	10	10	10	8	15	21	1.1942675159235669e-4	1.592356687898089e-4	2.1894904458598727e-4	1.7914012738853502e-4	1.9904458598726116e-4	1.9904854794084277e-4	1.9904854794084277e-4	1.5923883835267422e-4	2.9857282191126413e-4	4.180019506757698e-4	3.500069666991779	Cardiovascular
phecode_GU_593-3	Recurrent and persistent hematuria*	76	49	56	46	52	68	79	88	134	265	0.00151425	9.762900976290098e-4	0.00111576	9.165172345088663e-4	0.00103606	0.00135485	0.00157402	0.00175337	0.00266991	0.00528004	3.4869115794926757	Genitourinary
phecode_NS_346-6	Cerebral edema	27	29	42	63	47	35	52	75	76	94	5.373455131649651e-4	5.771488845105181e-4	8.358707982566123e-4	0.00125381	9.353792266204948e-4	6.965728615213151e-4	0.00103491	0.00149266	0.00151256	0.0018708	3.4815507702105637	Neurological
phecode_NS_344	Disorders of the circulation of the cerebrospinal fluid	75	83	100	100	84	119	116	148	193	260	0.0014939	0.00165325	0.00199187	0.00199187	0.00167317	0.00237038	0.00231062	0.00294803	0.00384439	0.00517897	3.4667357196449085	Neurological
phecode_GU_618-1	Stricture and atresia of vagina	13	16	10	13	23	12	23	27	25	45	4.757373929590866e-4	5.855229451804143e-4	3.659518407377589e-4	4.757373929590866e-4	8.416892336968455e-4	4.3915827996340347e-4	8.417200365965233e-4	9.88106129917658e-4	9.149130832570906e-4	0.00164684	3.461665141811528	Genitourinary
phecode_CA_149-1	Benign neoplasm of the thyroid	13	17	22	20	23	26	31	35	48	45	2.588403950302644e-4	3.38483593501115e-4	4.3803759158967824e-4	3.9821599235425297e-4	4.579575095075961e-4	5.17691097704239e-4	6.172470780319774e-4	6.96891862294168e-4	9.557374111462876e-4	8.960038229496446e-4	3.461607384909458	Neoplasms
phecode_GU_602-5	Inflammatory diseases of prostate	144	188	178	162	163	181	212	221	264	498	0.00631745	0.00824815	0.00780942	0.00710745	0.00715132	0.00794103	0.0093011	0.00969596	0.011582503400166718	0.021848813232132672	3.458485061203001	Genitourinary
phecode_NS_320	Meningitis	29	25	27	28	29	34	44	44	56	100	5.781038194721314e-4	4.983752965333014e-4	5.382453202559655e-4	5.581803321172976e-4	5.781153439786297e-4	6.7779040328529e-4	8.771405218986105e-4	8.771405218986105e-4	0.00111636	0.0019935	3.448344603489177	Neurological
phecode_CA_103-1	Melanomas of skin	220	314	342	442	393	406	405	449	511	757	0.00439218	0.00626897	0.00682798	0.00882447	0.00784619	0.00810573	0.00808577	0.00896422	0.010202044401852739	0.015113400415269127	3.440977788183706	Neoplasms
phecode_CA_104	Malignant sarcoma-related cancers	90	114	150	133	110	122	176	196	224	308	0.00179365	0.00227196	0.00298942	0.00265062	0.00219224	0.00243139	0.00350758	0.00390625	0.00446429	0.00613839	3.4222904265873018	Neoplasms
phecode_SO_391-8	Otosclerosis	12	11	21	17	25	21	15	27	26	41	2.390723990915249e-4	2.1914969916723114e-4	4.1837669841016855e-4	3.386858987129936e-4	4.980674981073435e-4	4.1837669841016855e-4	2.988404988644061e-4	5.37912897955931e-4	5.18000518000518e-4	8.168469706931245e-4	3.4167347372475576	Sense organs
phecode_NS_344-12	Obstructive hydrocephalus	10	15	10	11	17	7	9	20	21	34	1.990208175775186e-4	2.9853122636627793e-4	1.990208175775186e-4	2.1892289933527048e-4	3.3833538988178164e-4	1.3931734500945367e-4	1.7912230072644045e-4	3.980495571698676e-4	4.1795203502836104e-4	6.76684247188775e-4	3.4000676684247186	Neurological
phecode_GU_602-1	Benign prostatic hyperplasia	1331	1485	1619	1540	1742	1942	2162	2513	3086	4521	0.0604588	0.0674571	0.0735441	0.0699555	0.079131461797038255	0.0882166	0.0982102	0.11415462887253566	0.14018351957845007	0.20536931043881165	3.3968485118786167	Genitourinary
phecode_GI_523-3	Gastric diverticulum	13	15	19	13	16	17	17	20	31	44	2.5873736167502585e-4	2.9854310962502983e-4	3.7815460552503784e-4	2.5873736167502585e-4	3.184459836000318e-4	3.3834885757503386e-4	3.3834885757503386e-4	3.980574795000398e-4	6.170013733256374e-4	8.757438847202595e-4	3.384682749529594	Gastrointestinal
phecode_SO_381-3	Esotropia	15	17	21	25	14	21	10	22	34	50	2.9888218064439e-4	3.38733138063642e-4	4.18435052902146e-4	4.981369677406499e-4	2.7895670193476397e-4	4.18435052902146e-4	1.9925478709626e-4	4.3836053161177196e-4	6.774797752361216e-4	9.962937871119436e-4	3.333399752919141	Sense organs
phecode_NS_321-1	Encephalitis	9	14	24	16	21	15	27	21	19	30	1.7919362867098058e-4	2.7874564459930314e-4	4.7784967645594825e-4	3.1856645097063215e-4	4.181267919719656e-4	2.986619942656897e-4	5.375915896782415e-4	4.181267919719656e-4	3.783051927365403e-4	5.973239885313794e-4	3.3333997026653925	Neurological
phecode_NS_321-12	Viral encephalitis	9	10	20	26	15	20	17	20	18	30	1.7915795759928336e-4	1.990643973325371e-4	3.981287946650742e-4	5.175674330645964e-4	2.9859659599880563e-4	3.981287946650742e-4	3.3840947546531303e-4	3.981367201496994e-4	3.5832304813472946e-4	5.972050802245491e-4	3.3333996894533584	Neurological
phecode_MS_721-15	Infective (teno)synovitis*	9	12	15	11	9	10	16	22	19	30	1.7912586577501792e-4	2.388344877000239e-4	2.9854310962502983e-4	2.1893597118006488e-4	1.7912943096550762e-4	1.9903270107278625e-4	3.18452321716458e-4	4.3787194236012976e-4	3.781621320382939e-4	5.970981032183588e-4	3.3333996775670243	Muscloskeletal
phecode_GU_610	Benign mammary dysplasias	111	85	85	85	109	121	135	177	224	369	0.00416011	0.00318567	0.00318567	0.00318567	0.00408515	0.00453489	0.00505978	0.00663393	0.00839549	0.013830066339342603	3.3244489195165703	Genitourinary
phecode_CA_104-3	Malignant neoplasm of connective and soft tissue	50	62	63	67	60	66	74	99	114	166	9.9589690475242e-4	0.00123491	0.00125483	0.0013345	0.00119508	0.00131458	0.00147393	0.00197188	0.00227064	0.00330638	3.3200000000000003	Neoplasms
phecode_CM_750-1	Congenital malformations of brain	16	12	11	15	5	10	11	14	23	53	3.1847767670534845e-4	2.3885825752901132e-4	2.1895340273492706e-4	2.9857282191126413e-4	9.952427397042139e-5	1.9904854794084277e-4	2.1895340273492706e-4	2.7867351407301246e-4	4.5782077311994903e-4	0.00105498	3.3125659361439546	Congenital
phecode_GU_604	Disorders of penis	321	297	316	331	400	392	476	562	768	1055	0.014311828436399304	0.013241785188818049	0.014089530943463527	0.014758337792045658	0.017834849295523453	0.017478152309612985	0.0212235	0.025057963260210453	0.0342429	0.0470394	3.2867509016044143	Genitourinary
phecode_CM_760	Congenital anomalies of genital organs	30	51	48	58	50	45	52	62	66	98	5.983127580223769e-4	0.00101713	9.57300412835803e-4	0.00115674	9.971879300372949e-4	8.974691370335654e-4	0.00103708	0.00123654	0.00131631	0.00195453	3.2667318175774502	Congenital
phecode_NS_337-2	Inflammatory polyneuropathy	25	27	28	23	33	35	42	41	55	81	4.97819550369382e-4	5.376451143989327e-4	5.57557896413708e-4	4.5799398633983155e-4	6.571218064875844e-4	6.969612489545581e-4	8.363534987454698e-4	8.164403202039109e-4	0.00109522	0.00161297	3.2400645186984747	Neurological
phecode_CA_101-42	Malignant neoplasm of anus	21	20	22	35	17	27	33	26	45	68	4.180102711095187e-4	3.9810502010430353e-4	4.3791552211473386e-4	6.966837851825311e-4	3.3838926708865797e-4	5.374417771408098e-4	6.568863586599519e-4	5.175468280351136e-4	8.957541254453889e-4	0.00135358	3.2381596944767517	Neoplasms
phecode_GU_602	Disorders of prostate	1458	1618	1674	1720	1899	2114	2354	2697	3259	4719	0.0667124	0.0740334	0.0765957	0.0787005	0.0868909	0.0967284	0.10770990619995424	0.12340425531914893	0.14912601812025258	0.21593300997529055	3.2367736166049212	Genitourinary
phecode_CA_144-1	Benign neoplasms of external female genital organs and cervix	132	157	131	153	138	162	198	224	276	426	0.00492243	0.00585471	0.00488514	0.00570555	0.00514618	0.00604117	0.00738365	0.00835322	0.0102924	0.015886038186157518	3.2272727272727275	Neoplasms
phecode_CA_109	Malignant neoplasm of the eye, brain and other parts of central nervous system	85	111	143	141	170	175	152	164	155	274	0.00169276	0.00221054	0.00284781	0.00280798	0.00338551	0.00348508	0.00302704	0.00326609	0.00308685	0.00545675	3.2235936088732586	Neoplasms
phecode_RE_466-3	Peritonsillar abscess	19	23	18	24	32	23	39	34	41	60	3.785388400773016e-4	4.582312274619967e-4	3.5861574323112785e-4	4.7815432430817044e-4	6.375390990775606e-4	4.582312274619967e-4	7.770162575709276e-4	6.773987886515779e-4	8.168632451386675e-4	0.00119541	3.157957653138265	Respiratory
phecode_GU_612-2	Breast conditions, congenital or relating to hormones	13	25	27	17	20	25	24	34	37	41	4.7709923664122136e-4	9.174985320023488e-4	9.908984145625367e-4	6.238990017615972e-4	7.33998825601879e-4	9.174985320023488e-4	8.807985907222549e-4	0.00124784	0.00135795	0.00150475	3.153961904062833	Genitourinary
phecode_CA_144-11	Benign neoplasms of the vulva	7	4	8	12	8	10	10	13	16	22	2.5621316935690495e-4	1.4640752534680283e-4	2.9281505069360565e-4	4.392225760404085e-4	2.9281505069360565e-4	3.6601881336700707e-4	3.6601881336700707e-4	4.758418740849195e-4	5.856515373352855e-4	8.052708638360175e-4	3.1429721815519764	Neoplasms
phecode_CM_751-21	Congenital lens anomalies	8	14	13	6	9	9	2	8	13	25	1.592420080417214e-4	2.7867351407301246e-4	2.587682630677973e-4	1.1943150603129105e-4	1.7914725904693657e-4	1.7915082508907778e-4	3.981129446423951e-5	1.5924517785695803e-4	2.587734140175568e-4	4.976411808029938e-4	3.1250622051476005	Congenital
phecode_CA_148-5	Benign neoplasm of cranial nerve	18	21	31	36	18	30	24	33	43	56	3.584015291798578e-4	4.181351173765008e-4	6.172470780319774e-4	7.168030583597156e-4	3.584086655250687e-4	5.973477758751145e-4	4.778782207000916e-4	6.570825534626259e-4	8.561984787543307e-4	0.00111505	3.1111730582878687	Neoplasms
phecode_SO_369-6	Corneal deformities	9	13	5	9	13	8	15	14	11	28	1.7918292585808712e-4	2.588197817950147e-4	9.954606992115952e-5	1.7918292585808712e-4	2.588197817950147e-4	1.5927371187385522e-4	2.9863820976347856e-4	2.787345451649511e-4	2.1900571405817588e-4	5.574690903299022e-4	3.1111730521211474	Sense organs
phecode_GU_614-3	Pelvic inflammatory disease (PID)	46	43	40	39	31	39	43	57	69	143	0.00169492	0.00158438	0.00147384	0.00143705	0.00114227	0.00143705	0.00158444	0.0021003	0.00254247	0.00526917	3.1088101993441173	Genitourinary
phecode_NS_320-1	Infective meningitis	19	19	17	23	26	25	27	27	34	59	3.7859918302281557e-4	3.7859918302281557e-4	3.3875338753387534e-4	4.583134066634784e-4	5.180934162282799e-4	4.981667463733461e-4	5.380200860832137e-4	5.380200860832137e-4	6.775067750677507e-4	0.00117567	3.105325035448497	Neurological
phecode_CV_438-3	Aneurysm of carotid artery	10	15	24	10	12	20	21	12	30	31	1.990287397500199e-4	2.985490516091794e-4	4.77678482574687e-4	1.9903270107278625e-4	2.388392412873435e-4	3.980654021455725e-4	4.1796867225285116e-4	2.388392412873435e-4	5.970981032183588e-4	6.170013733256374e-4	3.1000617001373323	Cardiovascular
phecode_CA_136-6	Benign neoplasm of the liver and intrahepatic bile ducts	11	10	14	9	11	17	13	16	23	34	2.1892289933527048e-4	1.990208175775186e-4	0.000278629	1.7911873581976675e-4	2.1892289933527048e-4	3.3833538988178164e-4	2.58732212160414e-4	3.184396457358941e-4	4.577569907453478e-4	6.76684247188775e-4	3.090970607658835	Neoplasms
phecode_CM_764	Congenital malformations of circulatory system (other than heart)	24	22	33	21	40	18	30	41	49	74	4.7782113562156565e-4	4.3800270765310186e-4	6.570040614796527e-4	4.1809349366886997e-4	7.963685593692761e-4	3.5836585171617423e-4	5.972764195269571e-4	8.16277773353508e-4	9.75570908077329e-4	0.00147331	3.083394721298638	Congenital
phecode_NS_320-11	Bacterial meningitis	12	12	12	12	15	15	20	13	21	37	2.389010551463269e-4	2.389010551463269e-4	2.389010551463269e-4	2.389058113838619e-4	2.9863226422982737e-4	2.9863226422982737e-4	3.981763523064365e-4	2.5881462899918374e-4	4.1808516992175836e-4	7.366262517669076e-4	3.083394718854314	Neurological
phecode_SO_374-6	Peripheral retinal degeneration	13	43	33	29	18	18	30	30	35	40	2.588455488521195e-4	8.561814308185493e-4	6.570694701630727e-4	5.774246859008821e-4	3.584015291798578e-4	3.584015291798578e-4	5.973358819664297e-4	5.973358819664297e-4	6.969057385209669e-4	7.964637011668193e-4	3.0769843433616284	Sense organs
phecode_CA_109-3	Malignant neoplasm of brain	69	74	123	113	156	137	129	126	132	210	0.0013736	0.00147314	0.00244864	0.00224956	0.00310559	0.00272735	0.00256808	0.00250836	0.00262781	0.0041806	3.043538849304445	Neoplasms
phecode_RE_471-1	Cyst and mucocele of nose and nasal sinus*	10	9	12	13	8	14	16	11	26	30	1.9903666255324231e-4	1.7913299629791809e-4	2.3884399506389077e-4	2.58747661319215e-4	1.5922933004259386e-4	2.7865687386795647e-4	3.1846499870623595e-4	2.1894468661053722e-4	5.175056228976335e-4	5.971218725741924e-4	3.0000597121872574	Respiratory
phecode_CA_137	Benign neoplasm of the thoracic and respiratory organs	12	20	21	14	14	18	19	21	33	36	2.3884399506389077e-4	3.9807332510648463e-4	4.1797699136180886e-4	2.7865132757453926e-4	2.7865132757453926e-4	3.5826599259583617e-4	3.781696588511604e-4	4.1797699136180886e-4	6.568209864256996e-4	7.165319851916723e-4	3	Neoplasms
phecode_GU_617	Noninflammatory disorders of cervix	137	143	136	146	150	135	165	211	285	406	0.00509578	0.00531895	0.00505877	0.00543074	0.00557953	0.00502157	0.00613748	0.00784853	0.010601101026632942	0.015101919357238506	2.9636138826230454	Genitourinary
phecode_CA_110	Malignant neoplasm of the endocrine glands	54	46	69	53	48	73	73	87	109	158	0.00107555	9.162069034198419e-4	0.00137431	0.00105563	9.560419861772263e-4	0.00145398	0.00145398	0.00173283	0.00217101	0.00314703	2.925984204337389	Neoplasms
phecode_GU_610-5	Mammary duct ectasia	13	6	11	16	24	11	20	24	31	38	4.761904761904762e-4	2.1978021978021978e-4	4.0293040293040293e-4	5.860805860805861e-4	8.791530825304956e-4	4.0294516282647717e-4	7.326275687754131e-4	8.791530825304956e-4	0.00113557	0.00139199	2.9231839994138977	Genitourinary
phecode_GU_614-32	Chronic inflammatory pelvic disease	24	16	12	18	9	11	16	23	34	70	8.796364169476617e-4	5.864242779651077e-4	4.3981820847383083e-4	6.597273127107462e-4	3.298636563553731e-4	4.031666911010116e-4	5.864242779651077e-4	8.429848995748424e-4	0.0012462	0.0025657	2.916773570843871	Genitourinary
phecode_GU_602-511	Acute prostatitis	40	35	30	26	28	39	48	50	69	114	0.00174795	0.00152952	0.00131102	0.00113621	0.00122362	0.00170432	0.00209763	0.00218503	0.00301534	0.00498186	2.8501245466066507	Genitourinary
phecode_CV_416-8	Pre-excitation syndrome [Anomalous atrioventricular excitation]	13	8	14	20	11	19	18	12	22	37	2.5881462899918374e-4	1.5927054092257462e-4	2.787289957792466e-4	3.981842796846381e-4	2.1900135382655093e-4	3.782750657004061e-4	3.5836585171617423e-4	2.3891056781078282e-4	4.3800270765310186e-4	7.366409174165804e-4	2.8462105108398013	Cardiovascular
phecode_GU_616	Disorders of uterus, except cervix	290	331	290	333	325	302	381	453	557	818	0.010804769001490314	0.012332339791356185	0.010804769001490314	0.012406855439642326	0.012109244010581617	0.0112523	0.0141958	0.0168784	0.020753381273519878	0.030478	2.8207947518472216	Genitourinary
phecode_NS_343-5	Horner's syndrome*	11	11	8	12	11	13	13	22	15	31	2.1895776105736693e-4	2.1895776105736693e-4	1.5924517785695803e-4	2.3886776678543704e-4	2.189621195533173e-4	2.587734140175568e-4	2.587734140175568e-4	4.379242391066346e-4	2.985847084817963e-4	6.170750641957124e-4	2.818237915914927	Neurological
phecode_NS_344-2	Benign intracranial hypertension	11	15	5	8	5	9	12	16	12	31	2.1895340273492706e-4	2.9857282191126413e-4	9.952427397042139e-5	1.5923883835267422e-4	9.952427397042139e-5	1.7914369314675849e-4	2.3885825752901132e-4	3.184840160834428e-4	2.388630120625821e-4	6.170627811616704e-4	2.8182379147982872	Neurological
phecode_CA_107-2	Malignant neoplasm of the prostate	711	967	1065	1023	1052	1063	1148	1299	1543	2002	0.0314143	0.042727112053729234	0.0470573	0.045201484623541885	0.0464829	0.0469689	0.050724637681159424	0.0573966	0.0681778	0.0884588	2.815876875976611	Neoplasms
phecode_CA_110-1	Malignant neoplasm of the thyroid	38	29	43	39	47	48	44	69	70	107	7.566857165614608e-4	5.774706784284833e-4	8.562496266353373e-4	7.76598498576236e-4	9.359007546944384e-4	9.558135367092137e-4	8.761798558285874e-4	0.00137401	0.00139392	0.00213071	2.8158455450027353	Neoplasms
phecode_SO_374-1	Retinal detachments and breaks	236	286	334	397	346	384	371	391	475	664	0.00472132	0.0057216	0.00668187	0.00794222	0.00692208	0.0076823	0.00742223	0.00782235	0.00950285	0.013283985195558668	2.8136156101067606	Sense organs
phecode_GU_614-1	Pelvic peritoneal adhesions, female (postoperative) (postinfection)	143	123	127	142	154	152	177	172	235	401	0.00527422	0.00453657	0.0046841	0.00523734	0.00567993	0.00560617	0.00652847	0.00634405	0.00866775	0.014790498672174683	2.804299234256449	Genitourinary
phecode_CA_107	Malignant neoplasm of male genitalia	733	991	1081	1061	1046	1122	1177	1306	1606	2033	0.032468107725017716	0.043896172927002125	0.047882707299787386	0.0469968	0.0463324	0.0496988	0.052135	0.0578516	0.0711406	0.0900554	2.773656282907211	Neoplasms
phecode_CA_135-16	Benign neoplasm of the salivary glands	32	46	42	50	62	47	51	44	59	88	6.372724738120843e-4	9.160791811048711e-4	8.364201218783606e-4	9.957580706191624e-4	0.00123474	9.360125863820127e-4	0.00101567	8.762671021448629e-4	0.00117499	0.00175253	2.750054766693884	Neoplasms
phecode_DE_667-1	Erythema multiforme	12	8	5	4	5	2	8	14	24	33	2.3892959541255176e-4	1.5928639694170118e-4	9.955399808856324e-5	7.964319847085059e-5	9.955399808856324e-5	3.9821599235425295e-5	1.5928639694170118e-4	2.787511946479771e-4	4.778591908251035e-4	6.570563873845174e-4	2.7500000000000004	Dermatological
phecode_CA_135-1	Benign neoplasm of the oral cavity	61	91	61	84	80	92	99	116	124	167	0.00121574	0.00181365	0.00121574	0.00167414	0.00159442	0.00183358	0.00197313	0.00231195	0.0024714	0.00332842	2.7377594822476796	Neoplasms
phecode_CA_122-21	Follicular lymphoma	41	48	63	67	52	59	58	50	70	112	8.16359038687454e-4	9.557374111462876e-4	0.00125441	0.00133405	0.00103538	0.00117478	0.00115487	9.95579626458524e-4	0.00139381	0.0022301	2.7317617097161775	Neoplasms
phecode_ID_084-2	Plasmodium [Malaria]	7	6	8	9	10	21	12	13	11	19	1.394283437904591e-4	1.1951000896325067e-4	1.5934667861766756e-4	1.79265013444876e-4	1.9918731575173292e-4	4.182933630786392e-4	2.390247789020795e-4	2.589435104772528e-4	2.1910604732690623e-4	3.7845589992829257e-4	2.7143397794142756	Infections
phecode_GU_623-1	Uterine/Uterovaginal prolapse	776	723	770	755	907	998	1103	1142	1495	2098	0.029487764097887215	0.0274738	0.029259765921872623	0.028689770481836144	0.0344657	0.0379237	0.0419137	0.043395652834777323	0.0568095	0.0797264	2.7037109876182885	Genitourinary
phecode_CA_139	Benign sarcoma-related cancers	574	646	671	683	804	871	926	1027	1213	1546	0.011644655427748361	0.013105309070253382	0.0136125	0.013855922747651796	0.016311	0.017670210176093482	0.018786009900186643	0.020835023938975898	0.024608455733181853	0.031364115880873164	2.6934344322576322	Neoplasms
phecode_GU_623	Pelvic organ prolapse and fistulas	792	756	784	771	928	1016	1124	1170	1525	2133	0.0301255	0.028756181057436287	0.0298212	0.0293279	0.0352999	0.0386473	0.0427555	0.044505306401917154	0.0580091	0.0811366	2.693284263380121	Genitourinary
phecode_GU_627-1	Postmenopausal bleeding	553	525	467	487	505	532	647	764	1030	1481	0.021033813852649196	0.019968810619603667	0.017762732494009358	0.018524153670597187	0.019208824648155192	0.020235831114492203	0.024610117915557245	0.0290605	0.0391784	0.056333206542411564	2.678221217371686	Genitourinary
phecode_GU_619-2	Ovarian cyst	278	262	257	296	275	293	325	396	490	740	0.010408476543487213	0.00980943	0.00962222	0.011082406679396459	0.010296154854169006	0.0109701	0.012168638610154261	0.014827018121911038	0.018346562827617194	0.027707054066197393	2.661970169259231	Genitourinary
phecode_CA_144-2	Benign neoplasms of the uterus	685	857	916	835	806	778	885	1015	1258	1788	0.026573046784079447	0.0332454	0.035534176429513536	0.032392	0.031266971836449685	0.030180774303669795	0.0343316	0.039374660563271005	0.0488013	0.0693642	2.610320239652335	Neoplasms
phecode_CA_106-13	Malignant neoplasm of the cervix	23	50	25	30	33	30	23	37	42	60	8.452774715178243e-4	0.00183756	9.187798603454612e-4	0.00110254	0.00121279	0.00110254	8.452774715178243e-4	0.00135979	0.00154355	0.00220515	2.608791528378558	Neoplasms
phecode_GU_619-22	Corpus luteum cyst or hematoma	254	246	242	272	266	290	307	368	449	662	0.00947372	0.00917534	0.00902615	0.0101451	0.0099213	0.0108169	0.011450951137635211	0.013726221559119732	0.016747482282730323	0.024692279000372994	2.606396426295277	Genitourinary
phecode_GU_619	Noninflammatory disorders of ovary, fallopian tube, and broad ligament	316	327	296	327	337	334	357	455	542	822	0.011849851876851539	0.012262346720665993	0.011100277506937673	0.012262806570164254	0.012637815945398635	0.012525313132828321	0.013387834695867396	0.017062926573164328	0.0203255	0.030825770644266108	2.6013633726919125	Genitourinary
phecode_GI_506-6	Mucocele of salivary gland	7	4	8	10	9	12	12	10	21	18	1.3934507813277594e-4	7.962575893301483e-5	1.5925151786602966e-4	1.990683600748497e-4	1.7916152406736473e-4	2.3888203208981965e-4	2.3888203208981965e-4	1.990683600748497e-4	4.180435561571844e-4	3.5832304813472946e-4	2.571479760435448	Gastrointestinal
phecode_CA_139-1	Benign neoplams of the bone and/or cartilage	18	14	27	25	28	30	31	29	54	46	3.584300762659551e-4	2.78778948206854e-4	5.376451143989327e-4	4.97819550369382e-4	5.57557896413708e-4	5.973834604432585e-4	6.172962424580338e-4	5.774706784284833e-4	0.00107531	9.16006212911705e-4	2.5556064447896065	Neoplasms
phecode_CM_760-2	Congenital congenital malformations of male genital organs	18	15	17	22	11	20	23	36	31	45	7.873326918029919e-4	6.561105765024932e-4	7.435919867028256e-4	9.622955122036567e-4	4.8114775610182836e-4	8.748141020033243e-4	0.00100604	0.00157467	0.00135596	0.00196833	2.5	Congenital
phecode_CA_139-5	Lipoma	374	469	394	391	472	478	597	652	750	921	0.00753409	0.00944784	0.00793699	0.00787671	0.00950846	0.00962933	0.012026591458501209	0.0131346	0.015108783239323126	0.0185536	2.4626164534380157	Neoplasms
phecode_CA_139-3	Benign neoplasm of other connective and soft tissue	50	45	41	51	57	45	62	78	86	123	9.969692135906843e-4	8.972722922316159e-4	8.175147551443612e-4	0.00101691	0.00113654	8.972722922316159e-4	0.00123624	0.00155527	0.00171479	0.00245259	2.4600490518633724	Neoplasms
phecode_SS_823-1	Nonspecific elevation of levels of transaminase or lactic acid dehydrogenase [LDH]	19	20	20	19	33	21	24	26	34	46	3.781922410876013e-4	3.9809709588168555e-4	3.9809709588168555e-4	3.781922410876013e-4	6.568732831721008e-4	4.180102711095187e-4	4.777260241251642e-4	5.175365261355946e-4	6.767785341773159e-4	9.156415462398981e-4	2.4211008232392754	Symptoms
phecode_GU_602-51	Prostatitis	141	103	105	98	132	122	136	124	193	339	0.00617663	0.004512	0.00459982	0.00429316	0.00578263	0.00534455	0.00595786	0.00543216	0.0084549	0.0148508	2.404360644216582	Genitourinary
phecode_GI_507-2	Cellulitis and abscess of mouth	28	20	14	22	23	28	27	30	53	67	5.574468932290111e-4	3.981763523064365e-4	2.7872344661450556e-4	4.379939875370802e-4	4.5791192163733375e-4	5.574579915584932e-4	5.375487775742614e-4	5.972764195269571e-4	0.00105519	0.00133392	2.392904782762034	Gastrointestinal
phecode_CV_430-1	Nontraumatic subarachnoid hemorrhage	90	77	99	75	100	98	98	136	168	213	0.00179383	0.00153472	0.00197321	0.00149486	0.00199314	0.00195328	0.00195332	0.00271073	0.00334855	0.00424548	2.3667138386717426	Cardiovascular
phecode_CA_100-9	Malignant neoplasm of the salivary glands	11	18	17	15	23	18	16	16	22	26	2.1894468661053722e-4	3.5827312354451543e-4	3.383690611253757e-4	2.985609362870962e-4	4.5780254777070064e-4	3.5828025477707004e-4	3.184713375796178e-4	3.184713375796178e-4	4.3789808917197453e-4	5.17515923566879e-4	2.363683410538506	Neoplasms
phecode_SO_369-62	Keratoconus	9	6	8	7	8	11	8	14	11	21	1.7917935853789643e-4	1.1945290569193095e-4	1.5927054092257462e-4	1.393644978896233e-4	1.5927371187385522e-4	2.1900135382655093e-4	1.5927371187385522e-4	2.787289957792466e-4	2.1900135382655093e-4	4.1809349366886997e-4	2.3333797881659635	Sense organs
phecode_CA_144	Gynecological benign neoplasms	899	1049	1122	938	975	1003	1084	1239	1477	2082	0.035537810807605645	0.0414674	0.0443531	0.0370795	0.038542119618927145	0.039649	0.0428509	0.048980075901328274	0.0583887	0.0823055	2.315998115131086	Neoplasms
phecode_DE_688-2	Foreign body granuloma	13	7	13	11	15	13	14	20	21	30	2.5878886809730463e-4	1.393478520523948e-4	2.5878886809730463e-4	2.1897519608233466e-4	2.9860254011227454e-4	2.5878886809730463e-4	2.786957041047896e-4	3.981367201496994e-4	4.180435561571844e-4	5.972050802245491e-4	2.3076923076923075	Dermatological
phecode_GU_610-2	Fibroadenosis of breast	12	24	12	9	7	16	13	18	19	27	4.418587524854555e-4	8.837500460286482e-4	4.418750230143241e-4	3.3140626726074307e-4	2.5776043009168904e-4	5.891666973524321e-4	4.786979415988511e-4	6.628125345214861e-4	6.996354531060132e-4	9.942188017822292e-4	2.2500828515668148	Genitourinary
phecode_GI_500	Disorders of tooth develoment	72	100	123	102	117	86	106	110	108	161	0.00143896	0.00199856	0.00245823	0.00203857	0.00233836	0.0017188	0.00211852	0.00219846	0.00215849	0.00321775	2.236155802049676	Gastrointestinal
phecode_CA_106-1	Malignant neoplasm of external female genital organs and cervix	51	68	54	65	53	51	62	54	69	114	0.00187541	0.00250055	0.00198573	0.00239023	0.00194903	0.00187548	0.00228	0.00198581	0.00253742	0.00419226	2.2353763187325457	Neoplasms
phecode_GU_602-512	Chronic prostatitis	132	74	97	90	106	109	111	118	141	289	0.00577681	0.00323851	0.00424526	0.0039389	0.00463915	0.00477045	0.00485798	0.00516434	0.00617095	0.012648255941179045	2.189489759514706	Genitourinary
phecode_CA_106	Gynecological malignant neoplasms	277	364	370	380	348	319	362	440	448	605	0.010241431582060857	0.0134581	0.013679890560875513	0.014049617332791068	0.012866491662661293	0.011794284024106186	0.0133841	0.016267977964284395	0.016564371810988687	0.022369296753678918	2.1841962790496523	Neoplasms
phecode_GI_500-41	Impacted teeth*	58	84	88	95	90	101	81	82	97	126	0.00115868	0.00167809	0.001758	0.00189784	0.00179795	0.0020177	0.00161816	0.00163813	0.00193779	0.00251718	2.172457192771682	Gastrointestinal
phecode_GU_612-8	Other specified disorders of breast	46	30	28	21	29	35	36	52	75	99	0.00168498	0.0010989	0.00102564	7.692307692307692e-4	0.00106231	0.0012821	0.00131873	0.00190483	0.00274735	0.00362651	2.152252750140553	Genitourinary
phecode_GU_603-1	Hydrocele	141	126	109	129	153	128	174	211	208	303	0.00619317	0.00553433	0.00478763	0.0056661	0.00672025	0.00562217	0.00764264	0.0092678	0.00913603	0.013309320917157164	2.149030562559696	Genitourinary
phecode_GI_505	Oral cysts	41	55	59	60	69	56	64	80	79	88	8.173029004285856e-4	0.00109638	0.00117612	0.00119605	0.00137546	0.00111632	0.00127579	0.00159474	0.0015748	0.00175421	2.1463414634146343	Gastrointestinal
phecode_CM_772-1	Congenital malformations of endocrine glands	8	7	12	8	14	5	10	12	14	17	1.5924517785695803e-4	1.3934230432359265e-4	2.388725216975874e-4	1.5924834779839159e-4	2.786846086471853e-4	9.953021737399474e-5	1.990604347479895e-4	2.388725216975874e-4	2.786846086471853e-4	3.384027390715821e-4	2.1250423003423835	Congenital
phecode_CA_139-53	Lipoma of skin subcutaneous tissue	263	260	228	255	255	294	328	357	435	547	0.00528664	0.00522634	0.0045831	0.00512583	0.00512583	0.00590979	0.00659323	0.00717617	0.00874407	0.0109956	2.0798897172544786	Neoplasms
phecode_GU_622	Polyp of female genital organs	551	593	603	512	568	575	635	771	837	1144	0.021006481128478843	0.0226077	0.0229889	0.019520378207327767	0.0216554	0.0219223	0.024209844065728774	0.029394944527050212	0.0319112	0.043615845056997976	2.0763042029855843	Genitourinary
phecode_GU_622-1	Polyp of corpus uteri	459	494	526	420	464	447	518	607	658	942	0.0172265	0.018540063801838993	0.019741	0.015762807280915746	0.0174141	0.0167761	0.019441525296502025	0.022781864584897164	0.024695991592853926	0.0353551	2.0523646079559783	Genitourinary
phecode_CA_106-11	Malignant neoplasm of the vulva	24	22	16	19	18	27	20	23	28	49	8.783808512974417e-4	8.051824470226549e-4	5.855872341982945e-4	6.953848406104747e-4	6.587856384730813e-4	9.881784577096219e-4	7.320108337603397e-4	8.418124588243906e-4	0.00102482	0.00179343	2.041741392772613	Neoplasms
phecode_CM_760-1	Congenital malformations of female genitalia	28	31	24	24	28	24	21	34	52	55	0.00102639	0.00113641	8.797976465412955e-4	8.797976465412955e-4	0.00102643	8.797976465412955e-4	7.698229407236335e-4	0.00124638	0.00190623	0.0020162	1.9643577215335712	Congenital
phecode_GI_500-4	Disturbances in tooth eruption	73	94	104	105	116	80	99	91	119	143	0.00145877	0.00187842	0.00207825	0.00209828	0.0023181	0.00159869	0.00197838	0.00181851	0.00237805	0.00285766	1.9589432555715272	Gastrointestinal
phecode_CA_106-3	Malignant neoplasm of the ovary	106	142	156	155	125	150	153	166	193	207	0.00388677	0.005207	0.00572036	0.00568369	0.00458362	0.00550035	0.00561036	0.00608705	0.00707711	0.00759048	1.9529017969880231	Neoplasms
phecode_CA_109-1	Malignant neoplasm of eye	12	17	17	13	17	25	11	27	18	23	2.388725216975874e-4	3.384027390715821e-4	3.384027390715821e-4	2.587837165322982e-4	3.3840947546531303e-4	4.976609933313427e-4	2.1897083706579079e-4	5.374738727978501e-4	3.583159151985667e-4	4.5784811386483527e-4	1.9167048206761554	Neoplasms
phecode_GU_617-3	Stricture and stenosis of cervix	67	71	64	59	73	62	60	68	94	128	0.00245529	0.00260188	0.00234535	0.00216212	0.00267517	0.00227206	0.00219877	0.00249203	0.00344486	0.00469088	1.9105177743050787	Genitourinary
phecode_CA_137-5	Benign neoplasm of the heart, mediastinum, thymus, and pleura	10	11	18	13	8	8	10	12	18	19	1.990247785849338e-4	2.189272564434272e-4	3.582446014528809e-4	2.58732212160414e-4	1.592229918000159e-4	1.592229918000159e-4	1.990287397500199e-4	2.388344877000239e-4	3.5825173155003585e-4	3.7815460552503784e-4	1.9000378154605526	Neoplasms
phecode_GI_505-1	Odontogenic cysts	10	16	11	20	9	15	9	13	17	17	1.9905647232119753e-4	3.1849035571391605e-4	2.1896647822278843e-4	3.98120869495979e-4	1.7915439127319055e-4	2.9859065212198423e-4	1.7915439127319055e-4	2.5877856517238636e-4	3.384027390715821e-4	3.384027390715821e-4	1.700033840273907	Gastrointestinal
phecode_GI_518	Appendicitis	241	239	308	256	292	276	311	270	337	388	0.00482676	0.0047867	0.00616864	0.00512718	0.00584819	0.00552774	0.00622872	0.00540757	0.00674958	0.00777103	1.609990751182031	Gastrointestinal
phecode_CA_139-54	Testicular limpoma	112	86	109	90	109	92	100	138	133	152	0.00489639	0.00375973	0.00476524	0.0039346	0.00476524	0.00402203	0.00437178	0.00603331	0.00581472	0.00664539	1.3572021909800076	Neoplasms
phecode_CA_144-3	Benign neoplasms of the ovary	137	123	146	148	117	139	141	146	170	180	0.0050314	0.00451724	0.00536213	0.00543558	0.00429705	0.00510504	0.00517849	0.00536213	0.00624357	0.00661084	1.3139168674582522	Neoplasms
phecode_CA_135-12	Benign neoplasm of the tongue	9	11	16	16	4	7	13	13	11	11	1.7914725904693657e-4	2.1895776105736693e-4	3.184840160834428e-4	3.184840160834428e-4	7.96210040208607e-5	1.3933675703650623e-4	2.587734140175568e-4	2.587734140175568e-4	2.189621195533173e-4	2.189621195533173e-4	1.2222465513466172	Neoplasms
phecode_CA_101-412	Malignant neoplasm of appendix	25	16	23	21	24	18	31	20	20	25	4.975718493750497e-4	3.184459836000318e-4	4.577661014250458e-4	4.179603534750418e-4	4.776689754000478e-4	3.5825173155003585e-4	6.169890932250616e-4	3.980574795000398e-4	3.980574795000398e-4	4.975718493750497e-4	1	Neoplasms
phecode_CA_107-3	Malignant neoplasm of the testis	22	12	12	12	13	14	13	15	6	11	9.619588981198076e-4	5.24704853519895e-4	5.24704853519895e-4	5.247277974550702e-4	5.684551139096593e-4	6.121824303642485e-4	5.684551139096593e-4	6.559097468188378e-4	2.623638987275351e-4	4.81000481000481e-4	0.5000218636582273	Neoplasms

## Sheet: Fig2b
endpoint	logh_perc	n	ratio
phecode_CV_401	1	109	0.0247446
phecode_CV_401	2	149	0.0338252
phecode_CV_401	3	165	0.0374659
phecode_CV_401	4	207	0.0470027
phecode_CV_401	5	254	0.057674841053587646
phecode_CV_401	6	297	0.0674387
phecode_CV_401	7	275	0.062443233424159854
phecode_CV_401	8	296	0.067211625794732055
phecode_CV_401	9	315	0.0715259
phecode_CV_401	10	379	0.0860581
phecode_CV_401	11	377	0.085604
phecode_CV_401	12	453	0.10286103542234333
phecode_CV_401	13	502	0.11398728428701181
phecode_CV_401	14	519	0.1178474114441417
phecode_CV_401	15	488	0.11080835603996367
phecode_CV_401	16	524	0.11898274296094459
phecode_CV_401	17	577	0.1310172570390554
phecode_CV_401	18	563	0.12783832879200727
phecode_CV_401	19	643	0.14600363306085376
phecode_CV_401	20	658	0.1494096276112625
phecode_CV_401	21	648	0.14713896457765668
phecode_CV_401	22	688	0.15622161671207993
phecode_CV_401	23	726	0.16485
phecode_CV_401	24	718	0.16303360581289736
phecode_CV_401	25	745	0.16916439600363306
phecode_CV_401	26	817	0.1855131698455949
phecode_CV_401	27	793	0.18006357856494096
phecode_CV_401	28	874	0.19845594913714804
phecode_CV_401	29	853	0.19368755676657584
phecode_CV_401	30	902	0.20481380563124432
phecode_CV_401	31	1005	0.2282016348773842
phecode_CV_401	32	943	0.21412352406902815
phecode_CV_401	33	839	0.1905086285195277
phecode_CV_401	34	842	0.19118982742960944
phecode_CV_401	35	905	0.20549500454132608
phecode_CV_401	36	1160	0.2633969118982743
phecode_CV_401	37	1039	0.23592188919164395
phecode_CV_401	38	1089	0.247275
phecode_CV_401	39	900	0.20435967302452315
phecode_CV_401	40	868	0.19709355131698456
phecode_CV_401	41	920	0.2089009990917348
phecode_CV_401	42	952	0.2161671207992734
phecode_CV_401	43	978	0.2220708446866485
phecode_CV_401	44	1056	0.23978201634877383
phecode_CV_401	45	913	0.20731153496821073
phecode_CV_401	46	899	0.20413260672116257
phecode_CV_401	47	960	0.21798365122615804
phecode_CV_401	48	1081	0.24545867393278836
phecode_CV_401	49	976	0.22161671207992734
phecode_CV_401	50	851	0.19323342415985467
phecode_CV_401	51	967	0.2195731153496821
phecode_CV_401	52	686	0.15576748410535876
phecode_CV_401	53	937	0.21276112624886467
phecode_CV_401	54	975	0.22138964577656675
phecode_CV_401	55	901	0.20458673932788374
phecode_CV_401	56	875	0.19868301544050862
phecode_CV_401	57	998	0.22661217075386011
phecode_CV_401	58	879	0.19959128065395096
phecode_CV_401	59	882	0.20027247956403268
phecode_CV_401	60	1008	0.22888283378746593
phecode_CV_401	61	975	0.22138964577656675
phecode_CV_401	62	988	0.22434150772025432
phecode_CV_401	63	1029	0.23365122615803816
phecode_CV_401	64	1034	0.23478655767484105
phecode_CV_401	65	1052	0.23887375113533152
phecode_CV_401	66	1049	0.23819255222524977
phecode_CV_401	67	1067	0.24227974568574023
phecode_CV_401	68	1043	0.23683015440508629
phecode_CV_401	69	1115	0.25317892824704813
phecode_CV_401	70	1149	0.2608991825613079
phecode_CV_401	71	1144	0.259764
phecode_CV_401	72	1149	0.2608991825613079
phecode_CV_401	73	1181	0.2681653042688465
phecode_CV_401	74	1206	0.273842
phecode_CV_401	75	1267	0.2876930063578565
phecode_CV_401	76	1259	0.2858764759309718
phecode_CV_401	77	1185	0.26907356948228883
phecode_CV_401	78	1249	0.283606
phecode_CV_401	79	1242	0.28201634877384196
phecode_CV_401	80	1283	0.2913260672116258
phecode_CV_401	81	1301	0.29541326067211626
phecode_CV_401	82	1346	0.30563124432334243
phecode_CV_401	83	1326	0.3010899182561308
phecode_CV_401	84	1434	0.32561307901907355
phecode_CV_401	85	1382	0.31380563124432337
phecode_CV_401	86	1436	0.3260672116257947
phecode_CV_401	87	1449	0.3290190735694823
phecode_CV_401	88	1508	0.3424159854677566
phecode_CV_401	89	1584	0.35967302452316074
phecode_CV_401	90	1549	0.3517257039055404
phecode_CV_401	91	1656	0.3760217983651226
phecode_CV_401	92	1712	0.3887375113533152
phecode_CV_401	93	1722	0.391008
phecode_CV_401	94	1799	0.40849227974568575
phecode_CV_401	95	1863	0.42302452316076294
phecode_CV_401	96	1950	0.4427792915531335
phecode_CV_401	97	2081	0.4725249772933697
phecode_CV_401	98	2131	0.48387829246139874
phecode_CV_401	99	2408	0.5467756584922797
phecode_CV_401	100	2808	0.6376021798365122
phecode_EM_202	1	14	0.00287652
phecode_EM_202	2	25	0.00513663
phecode_EM_202	3	26	0.0053421
phecode_EM_202	4	28	0.00575303
phecode_EM_202	5	38	0.00780768
phecode_EM_202	6	43	0.00883501
phecode_EM_202	7	61	0.012533388124101088
phecode_EM_202	8	56	0.011506061228682966
phecode_EM_202	9	65	0.013355249640435586
phecode_EM_202	10	86	0.017670022601191698
phecode_EM_202	11	89	0.018286418738442573
phecode_EM_202	12	100	0.0205465
phecode_EM_202	13	72	0.014793507294020958
phecode_EM_202	14	96	0.019724676392027945
phecode_EM_202	15	94	0.019313745633860693
phecode_EM_202	16	92	0.018902814875693445
phecode_EM_202	17	110	0.022601191699198685
phecode_EM_202	18	132	0.027121430039038424
phecode_EM_202	19	124	0.0254829
phecode_EM_202	20	136	0.027949
phecode_EM_202	21	155	0.0318537
phecode_EM_202	22	142	0.029182079736950268
phecode_EM_202	23	142	0.029182079736950268
phecode_EM_202	24	156	0.032059186189889025
phecode_EM_202	25	147	0.0302096
phecode_EM_202	26	170	0.034936292642827785
phecode_EM_202	27	178	0.0365804
phecode_EM_202	28	171	0.0351418
phecode_EM_202	29	149	0.030620632963419648
phecode_EM_202	30	188	0.038635429510891904
phecode_EM_202	31	217	0.0445952
phecode_EM_202	32	184	0.037813399095766545
phecode_EM_202	33	209	0.042951089190300044
phecode_EM_202	34	230	0.0472667
phecode_EM_202	35	221	0.0454172
phecode_EM_202	36	237	0.0487053
phecode_EM_202	37	144	0.029593094944512947
phecode_EM_202	38	226	0.0464447
phecode_EM_202	39	223	0.0458282
phecode_EM_202	40	229	0.0470612
phecode_EM_202	41	199	0.040896
phecode_EM_202	42	221	0.0454172
phecode_EM_202	43	201	0.041307
phecode_EM_202	44	260	0.053431976983148374
phecode_EM_202	45	275	0.0565146
phecode_EM_202	46	290	0.0595972
phecode_EM_202	47	303	0.0622688
phecode_EM_202	48	250	0.0513769
phecode_EM_202	49	246	0.0505549
phecode_EM_202	50	305	0.0626798
phecode_EM_202	51	281	0.057747636662556515
phecode_EM_202	52	263	0.054048499794492395
phecode_EM_202	53	266	0.054665022605836416
phecode_EM_202	54	314	0.0645294
phecode_EM_202	55	283	0.0581587
phecode_EM_202	56	274	0.056309083436087135
phecode_EM_202	57	265	0.0544595
phecode_EM_202	58	244	0.0501439
phecode_EM_202	59	287	0.0589807
phecode_EM_202	60	243	0.0499383
phecode_EM_202	61	202	0.041512535963830664
phecode_EM_202	62	183	0.0376079
phecode_EM_202	63	271	0.055692560624743113
phecode_EM_202	64	282	0.0579531
phecode_EM_202	65	261	0.0536375
phecode_EM_202	66	276	0.0567201
phecode_EM_202	67	248	0.0509659
phecode_EM_202	68	296	0.0608303
phecode_EM_202	69	251	0.0515824
phecode_EM_202	70	223	0.0458282
phecode_EM_202	71	299	0.061446773530620634
phecode_EM_202	72	310	0.0637074
phecode_EM_202	73	292	0.060008220304151254
phecode_EM_202	74	299	0.061446773530620634
phecode_EM_202	75	340	0.0698726
phecode_EM_202	76	319	0.0655569
phecode_EM_202	77	347	0.0713111
phecode_EM_202	78	379	0.0778874
phecode_EM_202	79	339	0.0696671
phecode_EM_202	80	394	0.08097
phecode_EM_202	81	362	0.0743938
phecode_EM_202	82	395	0.0811755
phecode_EM_202	83	415	0.0852857
phecode_EM_202	84	415	0.0852857
phecode_EM_202	85	431	0.0885738
phecode_EM_202	86	461	0.094739
phecode_EM_202	87	505	0.10378133990957665
phecode_EM_202	88	518	0.10645293875873407
phecode_EM_202	89	455	0.093506
phecode_EM_202	90	521	0.10706946157007809
phecode_EM_202	91	578	0.11878339498561447
phecode_EM_202	92	574	0.11796136457048911
phecode_EM_202	93	656	0.13481298808055897
phecode_EM_202	94	689	0.1415947390053432
phecode_EM_202	95	705	0.14488286066584463
phecode_EM_202	96	761	0.15639128647759967
phecode_EM_202	97	889	0.1826962597616112
phecode_EM_202	98	1003	0.20612412659268392
phecode_EM_202	99	1194	0.24537607891491986
phecode_EM_202	100	1986	0.4081381011097411
phecode_CV_416-21	1	3	5.995203836930455e-4
phecode_CV_416-21	2	7	0.00139888
phecode_CV_416-21	3	14	0.00279776
phecode_CV_416-21	4	5	9.992006394884093e-4
phecode_CV_416-21	5	14	0.00279776
phecode_CV_416-21	6	11	0.00219824
phecode_CV_416-21	7	21	0.00419664
phecode_CV_416-21	8	19	0.00379696
phecode_CV_416-21	9	23	0.00459632
phecode_CV_416-21	10	39	0.00779376
phecode_CV_416-21	11	37	0.00739408
phecode_CV_416-21	12	29	0.00579536
phecode_CV_416-21	13	35	0.0069944
phecode_CV_416-21	14	31	0.00619504
phecode_CV_416-21	15	37	0.00739408
phecode_CV_416-21	16	35	0.0069944
phecode_CV_416-21	17	44	0.00879297
phecode_CV_416-21	18	43	0.00859313
phecode_CV_416-21	19	47	0.00939249
phecode_CV_416-21	20	48	0.00959233
phecode_CV_416-21	21	48	0.00959233
phecode_CV_416-21	22	45	0.00899281
phecode_CV_416-21	23	53	0.010591526778577139
phecode_CV_416-21	24	62	0.012390087929656275
phecode_CV_416-21	25	56	0.011191047162270184
phecode_CV_416-21	26	41	0.00819345
phecode_CV_416-21	27	64	0.012789768185451638
phecode_CV_416-21	28	49	0.00979217
phecode_CV_416-21	29	53	0.010591526778577139
phecode_CV_416-21	30	51	0.010191846522781775
phecode_CV_416-21	31	46	0.00919265
phecode_CV_416-21	32	71	0.014188649080735413
phecode_CV_416-21	33	78	0.015587529976019185
phecode_CV_416-21	34	48	0.00959233
phecode_CV_416-21	35	56	0.011191047162270184
phecode_CV_416-21	36	60	0.011990407673860911
phecode_CV_416-21	37	72	0.014388489208633094
phecode_CV_416-21	38	62	0.012390087929656275
phecode_CV_416-21	39	59	0.0117906
phecode_CV_416-21	40	59	0.0117906
phecode_CV_416-21	41	38	0.00759392
phecode_CV_416-21	42	41	0.00819345
phecode_CV_416-21	43	60	0.011990407673860911
phecode_CV_416-21	44	48	0.00959233
phecode_CV_416-21	45	54	0.0107914
phecode_CV_416-21	46	61	0.012190247801758593
phecode_CV_416-21	47	47	0.00939249
phecode_CV_416-21	48	48	0.00959233
phecode_CV_416-21	49	68	0.013589128697042365
phecode_CV_416-21	50	58	0.011590727418065548
phecode_CV_416-21	51	57	0.011390887290167866
phecode_CV_416-21	52	73	0.014588329336530776
phecode_CV_416-21	53	60	0.011990407673860911
phecode_CV_416-21	54	54	0.010793523885668599
phecode_CV_416-21	55	61	0.0121927
phecode_CV_416-21	56	73	0.014591245252848292
phecode_CV_416-21	57	88	0.0175894
phecode_CV_416-21	58	85	0.016989806116330202
phecode_CV_416-21	59	74	0.014791125324805117
phecode_CV_416-21	60	78	0.0155906
phecode_CV_416-21	61	69	0.013791724965020987
phecode_CV_416-21	62	71	0.0141915
phecode_CV_416-21	63	92	0.018388966620027983
phecode_CV_416-21	64	90	0.017989206476114333
phecode_CV_416-21	65	85	0.016989806116330202
phecode_CV_416-21	66	92	0.018388966620027983
phecode_CV_416-21	67	99	0.019788127123725765
phecode_CV_416-21	68	92	0.018388966620027983
phecode_CV_416-21	69	92	0.018388966620027983
phecode_CV_416-21	70	97	0.019388366979812114
phecode_CV_416-21	71	96	0.019188486907855285
phecode_CV_416-21	72	96	0.019188486907855285
phecode_CV_416-21	73	104	0.020787527483509895
phecode_CV_416-21	74	101	0.020187887267639416
phecode_CV_416-21	75	112	0.022386568059164502
phecode_CV_416-21	76	116	0.023186088346991804
phecode_CV_416-21	77	121	0.024185488706775934
phecode_CV_416-21	78	132	0.0263842
phecode_CV_416-21	79	151	0.0301819
phecode_CV_416-21	80	119	0.023785728562862284
phecode_CV_416-21	81	138	0.027583449930041973
phecode_CV_416-21	82	146	0.029182490505696584
phecode_CV_416-21	83	129	0.0257845
phecode_CV_416-21	84	162	0.032380571657005794
phecode_CV_416-21	85	148	0.029582250649610235
phecode_CV_416-21	86	154	0.0307815
phecode_CV_416-21	87	164	0.0327803
phecode_CV_416-21	88	167	0.033379972016789924
phecode_CV_416-21	89	214	0.0427743
phecode_CV_416-21	90	209	0.0417749
phecode_CV_416-21	91	243	0.0485709
phecode_CV_416-21	92	224	0.044773136118329004
phecode_CV_416-21	93	266	0.0531681
phecode_CV_416-21	94	283	0.0565661
phecode_CV_416-21	95	304	0.0607635
phecode_CV_416-21	96	322	0.0643614
phecode_CV_416-21	97	380	0.0759544
phecode_CV_416-21	98	449	0.0897462
phecode_CV_416-21	99	531	0.10613631820907456
phecode_CV_416-21	100	766	0.15310813511892865
phecode_RE_468	1	44	0.00886739
phecode_RE_468	2	37	0.00745667
phecode_RE_468	3	60	0.012091898428053204
phecode_RE_468	4	71	0.014308746473196292
phecode_RE_468	5	80	0.016122531237404272
phecode_RE_468	6	72	0.014510278113663845
phecode_RE_468	7	85	0.0171302
phecode_RE_468	8	78	0.015719467956469165
phecode_RE_468	9	90	0.018137847642079808
phecode_RE_468	10	90	0.018137847642079808
phecode_RE_468	11	104	0.020959290608625555
phecode_RE_468	12	116	0.023377670294236194
phecode_RE_468	13	116	0.023377670294236194
phecode_RE_468	14	104	0.020959290608625555
phecode_RE_468	15	103	0.0207578
phecode_RE_468	16	103	0.0207578
phecode_RE_468	17	149	0.030028214429665457
phecode_RE_468	18	144	0.0290206
phecode_RE_468	19	138	0.0278114
phecode_RE_468	20	156	0.0314389
phecode_RE_468	21	138	0.0278114
phecode_RE_468	22	147	0.0296252
phecode_RE_468	23	156	0.0314389
phecode_RE_468	24	186	0.037484885126964934
phecode_RE_468	25	158	0.031842
phecode_RE_468	26	186	0.037484885126964934
phecode_RE_468	27	154	0.031035872632003223
phecode_RE_468	28	179	0.0360742
phecode_RE_468	29	179	0.0360742
phecode_RE_468	30	212	0.042724707779121324
phecode_RE_468	31	171	0.034461910519951636
phecode_RE_468	32	182	0.0366788
phecode_RE_468	33	184	0.037081821846029824
phecode_RE_468	34	195	0.039298669891172915
phecode_RE_468	35	214	0.0431278
phecode_RE_468	36	219	0.044135429262394194
phecode_RE_468	37	229	0.0461507
phecode_RE_468	38	182	0.036686151985486797
phecode_RE_468	39	166	0.033460995766982464
phecode_RE_468	40	157	0.0316468
phecode_RE_468	41	164	0.0330579
phecode_RE_468	42	190	0.0382987
phecode_RE_468	43	176	0.0354767
phecode_RE_468	44	205	0.0413223
phecode_RE_468	45	181	0.0364846
phecode_RE_468	46	206	0.041523886313243295
phecode_RE_468	47	204	0.041120741785930254
phecode_RE_468	48	217	0.0437412
phecode_RE_468	49	175	0.0352751
phecode_RE_468	50	165	0.0332594
phecode_RE_468	51	173	0.034872001612578106
phecode_RE_468	52	239	0.048175771013908485
phecode_RE_468	53	224	0.045152187059060676
phecode_RE_468	54	188	0.0378956
phecode_RE_468	55	176	0.0354767
phecode_RE_468	56	182	0.036686151985486797
phecode_RE_468	57	190	0.0382987
phecode_RE_468	58	167	0.0336626
phecode_RE_468	59	196	0.0395082
phecode_RE_468	60	246	0.049586776859504134
phecode_RE_468	61	227	0.045756903850030235
phecode_RE_468	62	207	0.0417255
phecode_RE_468	63	220	0.0443459
phecode_RE_468	64	189	0.038097157831082445
phecode_RE_468	65	235	0.0473695
phecode_RE_468	66	245	0.0493852
phecode_RE_468	67	273	0.0550292
phecode_RE_468	68	263	0.053013505341664983
phecode_RE_468	69	268	0.0540214
phecode_RE_468	70	252	0.0507962
phecode_RE_468	71	251	0.050594638177786734
phecode_RE_468	72	275	0.0554324
phecode_RE_468	73	280	0.0564402
phecode_RE_468	74	285	0.0574481
phecode_RE_468	75	305	0.0614795
phecode_RE_468	76	303	0.0610764
phecode_RE_468	77	335	0.0675267
phecode_RE_468	78	326	0.0657126
phecode_RE_468	79	319	0.0643016
phecode_RE_468	80	324	0.0653094
phecode_RE_468	81	345	0.0695424
phecode_RE_468	82	349	0.0703487
phecode_RE_468	83	376	0.0757912
phecode_RE_468	84	400	0.0806289
phecode_RE_468	85	421	0.0848619
phecode_RE_468	86	419	0.0844588
phecode_RE_468	87	413	0.0832493
phecode_RE_468	88	512	0.10320499899213868
phecode_RE_468	89	477	0.09615
phecode_RE_468	90	518	0.1044144325740778
phecode_RE_468	91	557	0.11227575085668212
phecode_RE_468	92	560	0.11288046764765168
phecode_RE_468	93	603	0.12154807498488208
phecode_RE_468	94	652	0.1314251159040516
phecode_RE_468	95	755	0.15218705906067326
phecode_RE_468	96	764	0.15400120943358195
phecode_RE_468	97	904	0.18222132634549487
phecode_RE_468	98	1031	0.207821
phecode_RE_468	99	1280	0.2580124974803467
phecode_RE_468	100	1798	0.3624269300544245
phecode_RE_474	1	3	6.028938906752412e-4
phecode_RE_474	2	9	0.00180868
phecode_RE_474	3	4	8.038585209003215e-4
phecode_RE_474	4	10	0.00200965
phecode_RE_474	5	14	0.0028135
phecode_RE_474	6	15	0.00301447
phecode_RE_474	7	15	0.00301447
phecode_RE_474	8	14	0.0028135
phecode_RE_474	9	16	0.00321543
phecode_RE_474	10	20	0.00401929
phecode_RE_474	11	27	0.00542605
phecode_RE_474	12	23	0.00462219
phecode_RE_474	13	35	0.00703376
phecode_RE_474	14	33	0.00663183
phecode_RE_474	15	37	0.00743569
phecode_RE_474	16	40	0.00803859
phecode_RE_474	17	48	0.0096463
phecode_RE_474	18	55	0.011053054662379422
phecode_RE_474	19	46	0.00924437
phecode_RE_474	20	48	0.0096463
phecode_RE_474	21	43	0.00864148
phecode_RE_474	22	66	0.013263665594855305
phecode_RE_474	23	73	0.014670418006430869
phecode_RE_474	24	66	0.013263665594855305
phecode_RE_474	25	62	0.012459807073954984
phecode_RE_474	26	75	0.0150723
phecode_RE_474	27	92	0.018488745980707395
phecode_RE_474	28	81	0.0162781
phecode_RE_474	29	84	0.016881028938906754
phecode_RE_474	30	91	0.018287781350482316
phecode_RE_474	31	105	0.0211013
phecode_RE_474	32	107	0.0215032
phecode_RE_474	33	113	0.022709003215434082
phecode_RE_474	34	86	0.017282958199356914
phecode_RE_474	35	114	0.022909967845659164
phecode_RE_474	36	109	0.021905144694533762
phecode_RE_474	37	165	0.033159163987138265
phecode_RE_474	38	113	0.022709003215434082
phecode_RE_474	39	118	0.023713826366559485
phecode_RE_474	40	98	0.0196945
phecode_RE_474	41	99	0.019895498392282957
phecode_RE_474	42	91	0.018287781350482316
phecode_RE_474	43	140	0.0281407
phecode_RE_474	44	128	0.025728643216080403
phecode_RE_474	45	117	0.023517587939698492
phecode_RE_474	46	156	0.0313568
phecode_RE_474	47	132	0.026532663316582914
phecode_RE_474	48	100	0.020100502512562814
phecode_RE_474	49	134	0.0269347
phecode_RE_474	50	136	0.027336683417085426
phecode_RE_474	51	177	0.0355779
phecode_RE_474	52	147	0.029547738693467336
phecode_RE_474	53	61	0.012261306532663316
phecode_RE_474	54	63	0.012663316582914573
phecode_RE_474	55	95	0.019095477386934675
phecode_RE_474	56	120	0.024120603015075376
phecode_RE_474	57	148	0.029748743718592964
phecode_RE_474	58	138	0.027738693467336685
phecode_RE_474	59	97	0.0194975
phecode_RE_474	60	104	0.020904522613065326
phecode_RE_474	61	150	0.0301508
phecode_RE_474	62	146	0.029346733668341708
phecode_RE_474	63	150	0.0301508
phecode_RE_474	64	162	0.0325628
phecode_RE_474	65	166	0.0333668
phecode_RE_474	66	173	0.0347739
phecode_RE_474	67	150	0.0301508
phecode_RE_474	68	196	0.039397
phecode_RE_474	69	179	0.035979899497487436
phecode_RE_474	70	184	0.036984924623115575
phecode_RE_474	71	211	0.042412060301507536
phecode_RE_474	72	204	0.041005
phecode_RE_474	73	202	0.040603015075376885
phecode_RE_474	74	222	0.0446231
phecode_RE_474	75	214	0.0430151
phecode_RE_474	76	217	0.0436181
phecode_RE_474	77	215	0.0432161
phecode_RE_474	78	224	0.045025125628140705
phecode_RE_474	79	237	0.0476382
phecode_RE_474	80	248	0.0498492
phecode_RE_474	81	264	0.0530653
phecode_RE_474	82	264	0.0530653
phecode_RE_474	83	299	0.0601005
phecode_RE_474	84	269	0.0540704
phecode_RE_474	85	321	0.0645226
phecode_RE_474	86	311	0.0625126
phecode_RE_474	87	356	0.0715578
phecode_RE_474	88	346	0.0695477
phecode_RE_474	89	417	0.0838191
phecode_RE_474	90	394	0.079196
phecode_RE_474	91	448	0.0900503
phecode_RE_474	92	470	0.0944724
phecode_RE_474	93	552	0.11095477386934674
phecode_RE_474	94	621	0.12482412060301508
phecode_RE_474	95	665	0.13366834170854272
phecode_RE_474	96	721	0.14492462311557788
phecode_RE_474	97	810	0.1628140703517588
phecode_RE_474	98	988	0.19859296482412062
phecode_RE_474	99	1138	0.22874371859296483
phecode_RE_474	100	1813	0.3644221105527638
phecode_GU_582-2	1	13	0.00261833
phecode_GU_582-2	2	7	0.00140987
phecode_GU_582-2	3	26	0.00523666
phecode_GU_582-2	4	19	0.00382679
phecode_GU_582-2	5	26	0.00523666
phecode_GU_582-2	6	22	0.00443102
phecode_GU_582-2	7	32	0.00644512
phecode_GU_582-2	8	36	0.00725076
phecode_GU_582-2	9	29	0.00584089
phecode_GU_582-2	10	52	0.010473313192346425
phecode_GU_582-2	11	48	0.00966767
phecode_GU_582-2	12	43	0.00866237
phecode_GU_582-2	13	57	0.011482675261885577
phecode_GU_582-2	14	63	0.012691377921031427
phecode_GU_582-2	15	57	0.011482675261885577
phecode_GU_582-2	16	54	0.010878323932312651
phecode_GU_582-2	17	67	0.013497179693795327
phecode_GU_582-2	18	81	0.016317485898468976
phecode_GU_582-2	19	77	0.015511684125705076
phecode_GU_582-2	20	81	0.016317485898468976
phecode_GU_582-2	21	98	0.0197421
phecode_GU_582-2	22	75	0.015108783239323126
phecode_GU_582-2	23	91	0.018331990330378727
phecode_GU_582-2	24	103	0.020749395648670427
phecode_GU_582-2	25	90	0.0181305
phecode_GU_582-2	26	104	0.020950846091861403
phecode_GU_582-2	27	105	0.0211523
phecode_GU_582-2	28	97	0.019540692989524575
phecode_GU_582-2	29	129	0.025987107171635777
phecode_GU_582-2	30	141	0.028404512489927477
phecode_GU_582-2	31	193	0.0388799
phecode_GU_582-2	32	157	0.0316277
phecode_GU_582-2	33	155	0.031224818694601128
phecode_GU_582-2	34	159	0.0320306
phecode_GU_582-2	35	100	0.020145044319097503
phecode_GU_582-2	36	119	0.023972602739726026
phecode_GU_582-2	37	107	0.021555197421434327
phecode_GU_582-2	38	108	0.021756647864625302
phecode_GU_582-2	39	126	0.025382755842062853
phecode_GU_582-2	40	103	0.020749395648670427
phecode_GU_582-2	41	144	0.029008863819500404
phecode_GU_582-2	42	142	0.028605962933118453
phecode_GU_582-2	43	135	0.0271958
phecode_GU_582-2	44	110	0.0221595
phecode_GU_582-2	45	94	0.0189363
phecode_GU_582-2	46	118	0.023771152296535054
phecode_GU_582-2	47	94	0.0189363
phecode_GU_582-2	48	89	0.017929089443996776
phecode_GU_582-2	49	99	0.019943593875906527
phecode_GU_582-2	50	117	0.023569701853344078
phecode_GU_582-2	51	117	0.023569701853344078
phecode_GU_582-2	52	127	0.0255842
phecode_GU_582-2	53	109	0.021958098307816278
phecode_GU_582-2	54	136	0.0273973
phecode_GU_582-2	55	147	0.0296132
phecode_GU_582-2	56	143	0.0288074
phecode_GU_582-2	57	92	0.018533440773569703
phecode_GU_582-2	58	104	0.020950846091861403
phecode_GU_582-2	59	145	0.029210314262691377
phecode_GU_582-2	60	114	0.022965350523771154
phecode_GU_582-2	61	158	0.031829170024174055
phecode_GU_582-2	62	145	0.029210314262691377
phecode_GU_582-2	63	167	0.0336422
phecode_GU_582-2	64	165	0.0332393
phecode_GU_582-2	65	175	0.0352538
phecode_GU_582-2	66	165	0.0332393
phecode_GU_582-2	67	178	0.0358582
phecode_GU_582-2	68	172	0.0346495
phecode_GU_582-2	69	187	0.0376712
phecode_GU_582-2	70	195	0.039282836422240126
phecode_GU_582-2	71	188	0.0378727
phecode_GU_582-2	72	185	0.0372683
phecode_GU_582-2	73	213	0.0429089
phecode_GU_582-2	74	210	0.0423046
phecode_GU_582-2	75	218	0.043916196615632556
phecode_GU_582-2	76	242	0.048751007252215955
phecode_GU_582-2	77	222	0.044722
phecode_GU_582-2	78	226	0.045527800161160356
phecode_GU_582-2	79	246	0.0495568
phecode_GU_582-2	80	239	0.0481467
phecode_GU_582-2	81	260	0.052377115229653506
phecode_GU_582-2	82	279	0.0562047
phecode_GU_582-2	83	326	0.0656728
phecode_GU_582-2	84	306	0.0616438
phecode_GU_582-2	85	290	0.0584206
phecode_GU_582-2	86	330	0.0664786
phecode_GU_582-2	87	377	0.0759468
phecode_GU_582-2	88	369	0.0743352
phecode_GU_582-2	89	405	0.0815874
phecode_GU_582-2	90	433	0.087228
phecode_GU_582-2	91	437	0.0880338
phecode_GU_582-2	92	445	0.0896454
phecode_GU_582-2	93	540	0.10878323932312652
phecode_GU_582-2	94	574	0.11563255439161967
phecode_GU_582-2	95	584	0.11764705882352941
phecode_GU_582-2	96	611	0.12308622078968574
phecode_GU_582-2	97	754	0.15189363416599516
phecode_GU_582-2	98	816	0.1643835616438356
phecode_GU_582-2	99	1020	0.2054794520547945
phecode_GU_582-2	100	1546	0.3114423851732474
phecode_CV_404	1	33	0.00681959
phecode_CV_404	2	31	0.00640628
phecode_CV_404	3	40	0.00826617
phecode_CV_404	4	44	0.00909279
phecode_CV_404	5	51	0.010539367637941723
phecode_CV_404	6	59	0.0121926
phecode_CV_404	7	53	0.010952676172762967
phecode_CV_404	8	70	0.014465798718743542
phecode_CV_404	9	93	0.019218846869187848
phecode_CV_404	10	90	0.018598884066955982
phecode_CV_404	11	108	0.022318660880347178
phecode_CV_404	12	127	0.0262451
phecode_CV_404	13	143	0.0295516
phecode_CV_404	14	118	0.0243852
phecode_CV_404	15	154	0.0318248
phecode_CV_404	16	138	0.0285183
phecode_CV_404	17	148	0.0305912
phecode_CV_404	18	145	0.0299711
phecode_CV_404	19	187	0.0386523
phecode_CV_404	20	180	0.037205456800330716
phecode_CV_404	21	179	0.0369988
phecode_CV_404	22	205	0.0423729
phecode_CV_404	23	204	0.0421662
phecode_CV_404	24	236	0.0487805
phecode_CV_404	25	201	0.0415461
phecode_CV_404	26	195	0.0403059
phecode_CV_404	27	189	0.0390657
phecode_CV_404	28	240	0.049607275733774284
phecode_CV_404	29	240	0.049607275733774284
phecode_CV_404	30	261	0.053947912360479536
phecode_CV_404	31	280	0.0578752
phecode_CV_404	32	257	0.053121124431583296
phecode_CV_404	33	249	0.0514675
phecode_CV_404	34	294	0.0607689
phecode_CV_404	35	295	0.0609756
phecode_CV_404	36	296	0.0611823
phecode_CV_404	37	272	0.0562216
phecode_CV_404	38	276	0.0570484
phecode_CV_404	39	257	0.053121124431583296
phecode_CV_404	40	264	0.054568
phecode_CV_404	41	268	0.0553948
phecode_CV_404	42	251	0.0518809
phecode_CV_404	43	278	0.0574618
phecode_CV_404	44	281	0.0580819
phecode_CV_404	45	329	0.0680033
phecode_CV_404	46	290	0.0599421
phecode_CV_404	47	315	0.0651095
phecode_CV_404	48	259	0.0535345
phecode_CV_404	49	295	0.0609756
phecode_CV_404	50	309	0.0638694
phecode_CV_404	51	283	0.058495245969408846
phecode_CV_404	52	339	0.0700703
phecode_CV_404	53	340	0.070277
phecode_CV_404	54	340	0.070277
phecode_CV_404	55	332	0.0686234
phecode_CV_404	56	278	0.0574618
phecode_CV_404	57	291	0.0601488
phecode_CV_404	58	249	0.0514675
phecode_CV_404	59	269	0.055601488218272016
phecode_CV_404	60	230	0.047540305911533694
phecode_CV_404	61	282	0.0582885
phecode_CV_404	62	366	0.0756511
phecode_CV_404	63	340	0.070277
phecode_CV_404	64	235	0.0485738
phecode_CV_404	65	230	0.047540305911533694
phecode_CV_404	66	350	0.0723439
phecode_CV_404	67	359	0.0742042
phecode_CV_404	68	354	0.0731707
phecode_CV_404	69	367	0.0758578
phecode_CV_404	70	373	0.077098
phecode_CV_404	71	400	0.0826788
phecode_CV_404	72	430	0.0888797
phecode_CV_404	73	386	0.079785
phecode_CV_404	74	410	0.0847458
phecode_CV_404	75	396	0.081852
phecode_CV_404	76	425	0.0878462
phecode_CV_404	77	429	0.088673
phecode_CV_404	78	431	0.0890864
phecode_CV_404	79	460	0.0950806
phecode_CV_404	80	481	0.0994212
phecode_CV_404	81	463	0.0957007
phecode_CV_404	82	514	0.10624224886316659
phecode_CV_404	83	527	0.10892930963207938
phecode_CV_404	84	521	0.10768912773873501
phecode_CV_404	85	563	0.11637040099214552
phecode_CV_404	86	548	0.11326994625878462
phecode_CV_404	87	586	0.12112443158329889
phecode_CV_404	88	588	0.121538
phecode_CV_404	89	650	0.1343530384456387
phecode_CV_404	90	637	0.13166597767672591
phecode_CV_404	91	664	0.13724679619677552
phecode_CV_404	92	735	0.15192228193468377
phecode_CV_404	93	765	0.15812319140140554
phecode_CV_404	94	779	0.16101694915254236
phecode_CV_404	95	874	0.18065316246382804
phecode_CV_404	96	921	0.19036792062835883
phecode_CV_404	97	991	0.204837
phecode_CV_404	98	1232	0.2546506821000413
phecode_CV_404	99	1393	0.2879288962381149
phecode_CV_404	100	1989	0.4111202976436544
phecode_CV_404-1	1	11	0.00222312
phecode_CV_404-1	2	13	0.00262732
phecode_CV_404-1	3	19	0.00383994
phecode_CV_404-1	4	21	0.00424414
phecode_CV_404-1	5	26	0.00525465
phecode_CV_404-1	6	24	0.00485044
phecode_CV_404-1	7	14	0.00282943
phecode_CV_404-1	8	26	0.00525465
phecode_CV_404-1	9	43	0.00869038
phecode_CV_404-1	10	52	0.010509296685529508
phecode_CV_404-1	11	49	0.00990299
phecode_CV_404-1	12	58	0.011721907841552142
phecode_CV_404-1	13	74	0.014955537590945837
phecode_CV_404-1	14	63	0.012732417138237672
phecode_CV_404-1	15	55	0.011115602263540825
phecode_CV_404-1	16	63	0.012732417138237672
phecode_CV_404-1	17	58	0.011721907841552142
phecode_CV_404-1	18	72	0.014551333872271624
phecode_CV_404-1	19	81	0.016370250606305578
phecode_CV_404-1	20	60	0.012126111560226353
phecode_CV_404-1	21	93	0.018795472918350847
phecode_CV_404-1	22	90	0.0181892
phecode_CV_404-1	23	89	0.017987065481002425
phecode_CV_404-1	24	87	0.017582861762328213
phecode_CV_404-1	25	86	0.017380759902991108
phecode_CV_404-1	26	115	0.0232417
phecode_CV_404-1	27	116	0.023443815683104285
phecode_CV_404-1	28	91	0.018391269199676638
phecode_CV_404-1	29	110	0.0222312
phecode_CV_404-1	30	112	0.0226354
phecode_CV_404-1	31	117	0.0236459
phecode_CV_404-1	32	100	0.0202102
phecode_CV_404-1	33	123	0.024858528698464027
phecode_CV_404-1	34	113	0.022837510105092967
phecode_CV_404-1	35	120	0.024252223120452707
phecode_CV_404-1	36	142	0.0286985
phecode_CV_404-1	37	105	0.0212207
phecode_CV_404-1	38	112	0.0226354
phecode_CV_404-1	39	125	0.025262732417138237
phecode_CV_404-1	40	88	0.017785
phecode_CV_404-1	41	146	0.0295069
phecode_CV_404-1	42	154	0.0311237
phecode_CV_404-1	43	141	0.0284964
phecode_CV_404-1	44	137	0.027688
phecode_CV_404-1	45	128	0.025869037995149554
phecode_CV_404-1	46	162	0.032740501212611156
phecode_CV_404-1	47	157	0.031729991915925626
phecode_CV_404-1	48	139	0.0280922
phecode_CV_404-1	49	122	0.0246564
phecode_CV_404-1	50	120	0.024252223120452707
phecode_CV_404-1	51	158	0.0319321
phecode_CV_404-1	52	130	0.026273241713823767
phecode_CV_404-1	53	140	0.028294260307194827
phecode_CV_404-1	54	135	0.027283751010509297
phecode_CV_404-1	55	135	0.027283751010509297
phecode_CV_404-1	56	103	0.020816491511721907
phecode_CV_404-1	57	112	0.0226354
phecode_CV_404-1	58	101	0.020412287793047695
phecode_CV_404-1	59	130	0.026273241713823767
phecode_CV_404-1	60	156	0.0315279
phecode_CV_404-1	61	182	0.036782538399353276
phecode_CV_404-1	62	164	0.033144704931285365
phecode_CV_404-1	63	124	0.025060630557801132
phecode_CV_404-1	64	99	0.020008084074373485
phecode_CV_404-1	65	130	0.026273241713823767
phecode_CV_404-1	66	158	0.0319321
phecode_CV_404-1	67	157	0.031729991915925626
phecode_CV_404-1	68	178	0.0359741
phecode_CV_404-1	69	176	0.0355699
phecode_CV_404-1	70	178	0.0359741
phecode_CV_404-1	71	165	0.0333468
phecode_CV_404-1	72	180	0.0363783
phecode_CV_404-1	73	196	0.039611964430072755
phecode_CV_404-1	74	184	0.037186742118027485
phecode_CV_404-1	75	188	0.0379951
phecode_CV_404-1	76	194	0.039207760711398545
phecode_CV_404-1	77	201	0.040622473726758285
phecode_CV_404-1	78	202	0.0408246
phecode_CV_404-1	79	227	0.0458771
phecode_CV_404-1	80	219	0.044260307194826196
phecode_CV_404-1	81	234	0.0472918
phecode_CV_404-1	82	240	0.0485044
phecode_CV_404-1	83	221	0.044673539518900345
phecode_CV_404-1	84	249	0.0503335
phecode_CV_404-1	85	244	0.0493228
phecode_CV_404-1	86	267	0.053972104305639784
phecode_CV_404-1	87	281	0.056802102284212654
phecode_CV_404-1	88	270	0.0545785
phecode_CV_404-1	89	293	0.059227814837275114
phecode_CV_404-1	90	318	0.0642814
phecode_CV_404-1	91	311	0.0628664
phecode_CV_404-1	92	315	0.063675
phecode_CV_404-1	93	380	0.0768142
phecode_CV_404-1	94	384	0.0776228
phecode_CV_404-1	95	419	0.0846978
phecode_CV_404-1	96	488	0.0986456
phecode_CV_404-1	97	599	0.1210834849403679
phecode_CV_404-1	98	784	0.15847988680008085
phecode_CV_404-1	99	1055	0.21326056195674145
phecode_CV_404-1	100	1793	0.36244188397008287
phecode_CV_431-11	1	6	0.00119928
phecode_CV_431-11	2	14	0.00279832
phecode_CV_431-11	3	10	0.0019988
phecode_CV_431-11	4	15	0.0029982
phecode_CV_431-11	5	13	0.00259844
phecode_CV_431-11	6	12	0.00239856
phecode_CV_431-11	7	18	0.00359784
phecode_CV_431-11	8	23	0.00459724
phecode_CV_431-11	9	26	0.00519688
phecode_CV_431-11	10	30	0.0059964
phecode_CV_431-11	11	33	0.00659604
phecode_CV_431-11	12	18	0.00359784
phecode_CV_431-11	13	34	0.00679592
phecode_CV_431-11	14	28	0.00559664
phecode_CV_431-11	15	33	0.00659604
phecode_CV_431-11	16	34	0.00679592
phecode_CV_431-11	17	39	0.00779532
phecode_CV_431-11	18	44	0.00879472
phecode_CV_431-11	19	39	0.00779532
phecode_CV_431-11	20	37	0.00739556
phecode_CV_431-11	21	39	0.00779532
phecode_CV_431-11	22	53	0.010593643813711773
phecode_CV_431-11	23	54	0.010793523885668599
phecode_CV_431-11	24	47	0.00939436
phecode_CV_431-11	25	52	0.010393763741754948
phecode_CV_431-11	26	53	0.010593643813711773
phecode_CV_431-11	27	60	0.011992804317409555
phecode_CV_431-11	28	60	0.011992804317409555
phecode_CV_431-11	29	53	0.010593643813711773
phecode_CV_431-11	30	57	0.011393164101539077
phecode_CV_431-11	31	73	0.014591245252848292
phecode_CV_431-11	32	67	0.013391964821107336
phecode_CV_431-11	33	75	0.014991005396761943
phecode_CV_431-11	34	65	0.012992204677193683
phecode_CV_431-11	35	47	0.00939436
phecode_CV_431-11	36	63	0.012592444533280032
phecode_CV_431-11	37	50	0.009994
phecode_CV_431-11	38	58	0.011593044173495902
phecode_CV_431-11	39	56	0.011193284029582251
phecode_CV_431-11	40	60	0.011992804317409555
phecode_CV_431-11	41	57	0.011393164101539077
phecode_CV_431-11	42	56	0.011193284029582251
phecode_CV_431-11	43	66	0.0131921
phecode_CV_431-11	44	65	0.012992204677193683
phecode_CV_431-11	45	83	0.01659
phecode_CV_431-11	46	64	0.012792324605236858
phecode_CV_431-11	47	55	0.010993403957625424
phecode_CV_431-11	48	60	0.011992804317409555
phecode_CV_431-11	49	73	0.014591245252848292
phecode_CV_431-11	50	63	0.012592444533280032
phecode_CV_431-11	51	48	0.00959424
phecode_CV_431-11	52	58	0.011593044173495902
phecode_CV_431-11	53	60	0.011992804317409555
phecode_CV_431-11	54	60	0.011992804317409555
phecode_CV_431-11	55	57	0.011393164101539077
phecode_CV_431-11	56	49	0.00979412
phecode_CV_431-11	57	46	0.00919448
phecode_CV_431-11	58	61	0.0121927
phecode_CV_431-11	59	62	0.012392564461323205
phecode_CV_431-11	60	72	0.014391365180891465
phecode_CV_431-11	61	60	0.011992804317409555
phecode_CV_431-11	62	53	0.010593643813711773
phecode_CV_431-11	63	56	0.011193284029582251
phecode_CV_431-11	64	79	0.015790525684589246
phecode_CV_431-11	65	77	0.015390765540675595
phecode_CV_431-11	66	78	0.0155906
phecode_CV_431-11	67	89	0.017789326404157507
phecode_CV_431-11	68	75	0.014991005396761943
phecode_CV_431-11	69	81	0.016190285828502897
phecode_CV_431-11	70	87	0.017389566260243853
phecode_CV_431-11	71	82	0.016390165900459726
phecode_CV_431-11	72	88	0.0175894
phecode_CV_431-11	73	84	0.016789926044373377
phecode_CV_431-11	74	90	0.017989206476114333
phecode_CV_431-11	75	85	0.016989806116330202
phecode_CV_431-11	76	109	0.021786927843294022
phecode_CV_431-11	77	117	0.023386
phecode_CV_431-11	78	100	0.019988
phecode_CV_431-11	79	117	0.023386
phecode_CV_431-11	80	107	0.0213872
phecode_CV_431-11	81	120	0.0239856
phecode_CV_431-11	82	112	0.022386568059164502
phecode_CV_431-11	83	136	0.027183689786128323
phecode_CV_431-11	84	134	0.026783929642214672
phecode_CV_431-11	85	124	0.0247851
phecode_CV_431-11	86	156	0.0311813
phecode_CV_431-11	87	144	0.0287827
phecode_CV_431-11	88	153	0.0305817
phecode_CV_431-11	89	164	0.0327803
phecode_CV_431-11	90	133	0.026584049570257846
phecode_CV_431-11	91	179	0.035778532880271836
phecode_CV_431-11	92	186	0.0371777
phecode_CV_431-11	93	197	0.0393764
phecode_CV_431-11	94	218	0.043573855686588045
phecode_CV_431-11	95	207	0.0413752
phecode_CV_431-11	96	240	0.0479712
phecode_CV_431-11	97	276	0.0551669
phecode_CV_431-11	98	253	0.0505697
phecode_CV_431-11	99	335	0.0669598
phecode_CV_431-11	100	458	0.0915634
phecode_CV_424	1	5	0.0010004
phecode_CV_424	2	6	0.00120048
phecode_CV_424	3	12	0.00240096
phecode_CV_424	4	9	0.00180072
phecode_CV_424	5	13	0.00260104
phecode_CV_424	6	16	0.00320128
phecode_CV_424	7	13	0.00260104
phecode_CV_424	8	20	0.0040016
phecode_CV_424	9	22	0.00440176
phecode_CV_424	10	30	0.0060024
phecode_CV_424	11	23	0.00460184
phecode_CV_424	12	35	0.0070028
phecode_CV_424	13	41	0.00820328
phecode_CV_424	14	34	0.00680272
phecode_CV_424	15	40	0.0080032
phecode_CV_424	16	44	0.00880352
phecode_CV_424	17	50	0.010004001600640256
phecode_CV_424	18	42	0.00840336
phecode_CV_424	19	41	0.00820328
phecode_CV_424	20	56	0.011204481792717087
phecode_CV_424	21	59	0.011804721888755502
phecode_CV_424	22	55	0.011004401760704281
phecode_CV_424	23	63	0.012605042016806723
phecode_CV_424	24	73	0.014605842336934774
phecode_CV_424	25	73	0.014605842336934774
phecode_CV_424	26	54	0.010804321728691477
phecode_CV_424	27	79	0.015806322529011603
phecode_CV_424	28	56	0.011204481792717087
phecode_CV_424	29	91	0.018207282913165267
phecode_CV_424	30	89	0.017807122849139656
phecode_CV_424	31	83	0.016606642657062826
phecode_CV_424	32	85	0.017006802721088437
phecode_CV_424	33	85	0.017006802721088437
phecode_CV_424	34	106	0.021208483393357343
phecode_CV_424	35	98	0.0196078
phecode_CV_424	36	96	0.0192077
phecode_CV_424	37	87	0.017406962785114045
phecode_CV_424	38	86	0.0172069
phecode_CV_424	39	91	0.018207282913165267
phecode_CV_424	40	60	0.012004801920768308
phecode_CV_424	41	78	0.015606242496998799
phecode_CV_424	42	98	0.0196078
phecode_CV_424	43	78	0.015606242496998799
phecode_CV_424	44	76	0.0152061
phecode_CV_424	45	109	0.0218087
phecode_CV_424	46	110	0.022008803521408563
phecode_CV_424	47	86	0.0172069
phecode_CV_424	48	161	0.0322129
phecode_CV_424	49	101	0.020208083233293317
phecode_CV_424	50	114	0.022809123649459785
phecode_CV_424	51	85	0.017006802721088437
phecode_CV_424	52	107	0.021408563425370147
phecode_CV_424	53	66	0.013205282112845138
phecode_CV_424	54	97	0.019407763105242098
phecode_CV_424	55	78	0.015606242496998799
phecode_CV_424	56	75	0.015006002400960384
phecode_CV_424	57	118	0.023609443777511004
phecode_CV_424	58	103	0.020608243297318928
phecode_CV_424	59	97	0.019407763105242098
phecode_CV_424	60	102	0.0204082
phecode_CV_424	61	66	0.013205282112845138
phecode_CV_424	62	86	0.0172069
phecode_CV_424	63	80	0.0160064
phecode_CV_424	64	89	0.017807122849139656
phecode_CV_424	65	89	0.017807122849139656
phecode_CV_424	66	119	0.023809523809523808
phecode_CV_424	67	144	0.028811524609843937
phecode_CV_424	68	128	0.025610244097639057
phecode_CV_424	69	114	0.022809123649459785
phecode_CV_424	70	127	0.0254102
phecode_CV_424	71	108	0.021608643457382955
phecode_CV_424	72	136	0.027216329797878726
phecode_CV_424	73	125	0.025015
phecode_CV_424	74	164	0.0328197
phecode_CV_424	75	138	0.0276166
phecode_CV_424	76	180	0.0360216
phecode_CV_424	77	157	0.0314189
phecode_CV_424	78	154	0.030818491094656793
phecode_CV_424	79	174	0.034820892535521314
phecode_CV_424	80	182	0.0364219
phecode_CV_424	81	181	0.0362217
phecode_CV_424	82	197	0.039423654192515506
phecode_CV_424	83	224	0.044826896137682606
phecode_CV_424	84	177	0.0354213
phecode_CV_424	85	240	0.048028817290374226
phecode_CV_424	86	215	0.0430258
phecode_CV_424	87	268	0.0536322
phecode_CV_424	88	275	0.055033
phecode_CV_424	89	298	0.0596358
phecode_CV_424	90	320	0.0640384
phecode_CV_424	91	336	0.0672403
phecode_CV_424	92	345	0.0690414
phecode_CV_424	93	373	0.0746448
phecode_CV_424	94	509	0.101861
phecode_CV_424	95	500	0.10006003602161297
phecode_CV_424	96	582	0.1164698819291575
phecode_CV_424	97	685	0.13708224934960977
phecode_CV_424	98	810	0.162097
phecode_CV_424	99	1008	0.20172103261957175
phecode_CV_424	100	1589	0.317991
phecode_CV_420	1	3	5.973715651135006e-4
phecode_CV_420	2	1	1.9912385503783353e-4
phecode_CV_420	3	3	5.973715651135006e-4
phecode_CV_420	4	7	0.00139387
phecode_CV_420	5	3	5.973715651135006e-4
phecode_CV_420	6	6	0.00119474
phecode_CV_420	7	10	0.00199124
phecode_CV_420	8	8	0.00159299
phecode_CV_420	9	6	0.00119474
phecode_CV_420	10	12	0.00238949
phecode_CV_420	11	10	0.00199124
phecode_CV_420	12	5	9.956192751891676e-4
phecode_CV_420	13	7	0.00139387
phecode_CV_420	14	10	0.00199124
phecode_CV_420	15	12	0.00238949
phecode_CV_420	16	5	9.956192751891676e-4
phecode_CV_420	17	9	0.00179211
phecode_CV_420	18	11	0.00219036
phecode_CV_420	19	9	0.00179211
phecode_CV_420	20	15	0.00298686
phecode_CV_420	21	9	0.00179211
phecode_CV_420	22	11	0.00219036
phecode_CV_420	23	12	0.00238949
phecode_CV_420	24	10	0.00199124
phecode_CV_420	25	14	0.00278773
phecode_CV_420	26	22	0.00438072
phecode_CV_420	27	12	0.00238949
phecode_CV_420	28	10	0.00199124
phecode_CV_420	29	17	0.00338511
phecode_CV_420	30	19	0.00378335
phecode_CV_420	31	13	0.00258861
phecode_CV_420	32	13	0.00258861
phecode_CV_420	33	19	0.00378335
phecode_CV_420	34	17	0.00338511
phecode_CV_420	35	15	0.00298686
phecode_CV_420	36	12	0.00238949
phecode_CV_420	37	21	0.0041816
phecode_CV_420	38	16	0.00318598
phecode_CV_420	39	18	0.00358423
phecode_CV_420	40	19	0.00378335
phecode_CV_420	41	10	0.00199124
phecode_CV_420	42	22	0.00438072
phecode_CV_420	43	16	0.00318598
phecode_CV_420	44	22	0.00438072
phecode_CV_420	45	26	0.00517722
phecode_CV_420	46	32	0.00637196
phecode_CV_420	47	25	0.0049781
phecode_CV_420	48	22	0.00438072
phecode_CV_420	49	26	0.00517722
phecode_CV_420	50	17	0.00338511
phecode_CV_420	51	30	0.00597372
phecode_CV_420	52	20	0.00398248
phecode_CV_420	53	26	0.00517722
phecode_CV_420	54	27	0.00537634
phecode_CV_420	55	20	0.00398248
phecode_CV_420	56	13	0.00258861
phecode_CV_420	57	23	0.00457985
phecode_CV_420	58	30	0.00597372
phecode_CV_420	59	16	0.00318598
phecode_CV_420	60	22	0.00438072
phecode_CV_420	61	15	0.00298686
phecode_CV_420	62	21	0.0041816
phecode_CV_420	63	28	0.00557547
phecode_CV_420	64	18	0.00358423
phecode_CV_420	65	21	0.0041816
phecode_CV_420	66	25	0.0049781
phecode_CV_420	67	22	0.00438072
phecode_CV_420	68	19	0.00378335
phecode_CV_420	69	28	0.00557547
phecode_CV_420	70	28	0.00557547
phecode_CV_420	71	24	0.00477897
phecode_CV_420	72	24	0.00477897
phecode_CV_420	73	23	0.00457985
phecode_CV_420	74	21	0.0041816
phecode_CV_420	75	11	0.00219036
phecode_CV_420	76	23	0.00457985
phecode_CV_420	77	25	0.0049781
phecode_CV_420	78	33	0.00657109
phecode_CV_420	79	26	0.00517722
phecode_CV_420	80	35	0.00696933
phecode_CV_420	81	37	0.00736758
phecode_CV_420	82	39	0.00776583
phecode_CV_420	83	33	0.00657109
phecode_CV_420	84	39	0.00776583
phecode_CV_420	85	26	0.00517722
phecode_CV_420	86	33	0.00657109
phecode_CV_420	87	38	0.00756671
phecode_CV_420	88	39	0.00776738
phecode_CV_420	89	54	0.010754829715196175
phecode_CV_420	90	56	0.011153156741684923
phecode_CV_420	91	48	0.00955985
phecode_CV_420	92	52	0.010356502688707428
phecode_CV_420	93	58	0.0115515
phecode_CV_420	94	62	0.012348137821151165
phecode_CV_420	95	82	0.016331408086038637
phecode_CV_420	96	92	0.018323043218482375
phecode_CV_420	97	99	0.0197172
phecode_CV_420	98	139	0.027683728340967936
phecode_CV_420	99	158	0.031467835092611036
phecode_CV_420	100	263	0.052380003983270265
OMOP_4306655	1	44	0.00875622
OMOP_4306655	2	43	0.00855721
OMOP_4306655	3	52	0.010348258706467661
OMOP_4306655	4	55	0.010945273631840797
OMOP_4306655	5	56	0.011144278606965175
OMOP_4306655	6	71	0.014129353233830846
OMOP_4306655	7	82	0.016318407960199004
OMOP_4306655	8	97	0.019303482587064675
OMOP_4306655	9	102	0.020298507462686566
OMOP_4306655	10	108	0.021492537313432834
OMOP_4306655	11	110	0.021890547263681594
OMOP_4306655	12	107	0.021293532338308458
OMOP_4306655	13	125	0.024875621890547265
OMOP_4306655	14	146	0.029054726368159204
OMOP_4306655	15	143	0.0284577
OMOP_4306655	16	149	0.0296517
OMOP_4306655	17	160	0.031840796019900496
OMOP_4306655	18	198	0.039403
OMOP_4306655	19	160	0.031840796019900496
OMOP_4306655	20	184	0.036616915422885574
OMOP_4306655	21	184	0.036616915422885574
OMOP_4306655	22	178	0.0354229
OMOP_4306655	23	207	0.041194
OMOP_4306655	24	206	0.040995
OMOP_4306655	25	201	0.04
OMOP_4306655	26	198	0.039403
OMOP_4306655	27	218	0.0433831
OMOP_4306655	28	226	0.0449751
OMOP_4306655	29	248	0.0493532
OMOP_4306655	30	261	0.051940298507462686
OMOP_4306655	31	234	0.046567164179104475
OMOP_4306655	32	245	0.0487562
OMOP_4306655	33	280	0.0557214
OMOP_4306655	34	251	0.0499502
OMOP_4306655	35	276	0.0549254
OMOP_4306655	36	273	0.0543284
OMOP_4306655	37	274	0.0545274
OMOP_4306655	38	304	0.060497512437810944
OMOP_4306655	39	292	0.0581095
OMOP_4306655	40	283	0.056318407960199005
OMOP_4306655	41	212	0.0421891
OMOP_4306655	42	242	0.0481592
OMOP_4306655	43	250	0.0497512
OMOP_4306655	44	326	0.0648756
OMOP_4306655	45	238	0.0473632
OMOP_4306655	46	277	0.0551244
OMOP_4306655	47	274	0.0545274
OMOP_4306655	48	255	0.050746268656716415
OMOP_4306655	49	273	0.0543284
OMOP_4306655	50	275	0.0547264
OMOP_4306655	51	241	0.047960199004975126
OMOP_4306655	52	412	0.08199
OMOP_4306655	53	300	0.0597015
OMOP_4306655	54	335	0.0666667
OMOP_4306655	55	252	0.0501493
OMOP_4306655	56	225	0.0447761
OMOP_4306655	57	268	0.0533333
OMOP_4306655	58	339	0.0674627
OMOP_4306655	59	246	0.0489552
OMOP_4306655	60	270	0.0537313
OMOP_4306655	61	241	0.047960199004975126
OMOP_4306655	62	275	0.0547264
OMOP_4306655	63	295	0.0587065
OMOP_4306655	64	274	0.0545274
OMOP_4306655	65	325	0.0646766
OMOP_4306655	66	373	0.0742289
OMOP_4306655	67	248	0.0493532
OMOP_4306655	68	219	0.0435821
OMOP_4306655	69	319	0.0634826
OMOP_4306655	70	336	0.0668657
OMOP_4306655	71	341	0.0678607
OMOP_4306655	72	384	0.0764179
OMOP_4306655	73	375	0.0746269
OMOP_4306655	74	418	0.0831841
OMOP_4306655	75	408	0.081194
OMOP_4306655	76	381	0.0758209
OMOP_4306655	77	403	0.080199
OMOP_4306655	78	452	0.0899502
OMOP_4306655	79	427	0.0849751
OMOP_4306655	80	431	0.0857711
OMOP_4306655	81	466	0.0927363
OMOP_4306655	82	470	0.0935323
OMOP_4306655	83	510	0.10149253731343283
OMOP_4306655	84	525	0.1044776119402985
OMOP_4306655	85	556	0.1106687898089172
OMOP_4306655	86	582	0.11584394904458599
OMOP_4306655	87	592	0.1178343949044586
OMOP_4306655	88	660	0.13136942675159236
OMOP_4306655	89	610	0.1214171974522293
OMOP_4306655	90	700	0.1393312101910828
OMOP_4306655	91	750	0.14928343949044587
OMOP_4306655	92	771	0.15346337579617833
OMOP_4306655	93	892	0.17754777070063693
OMOP_4306655	94	922	0.18351910828025478
OMOP_4306655	95	980	0.19506369426751594
OMOP_4306655	96	1100	0.21894904458598727
OMOP_4306655	97	1298	0.25836
OMOP_4306655	98	1490	0.2965764331210191
OMOP_4306655	99	1934	0.38495222929936307
OMOP_4306655	100	2711	0.53961
phecode_CV_438-11	1	1	1.9912385503783353e-4
phecode_CV_438-11	2	0	0
phecode_CV_438-11	3	0	0
phecode_CV_438-11	4	2	3.9824771007566706e-4
phecode_CV_438-11	5	1	1.9912385503783353e-4
phecode_CV_438-11	6	1	1.9912385503783353e-4
phecode_CV_438-11	7	1	1.9912385503783353e-4
phecode_CV_438-11	8	2	3.9824771007566706e-4
phecode_CV_438-11	9	0	0
phecode_CV_438-11	10	5	9.956192751891676e-4
phecode_CV_438-11	11	1	1.9912385503783353e-4
phecode_CV_438-11	12	1	1.9912385503783353e-4
phecode_CV_438-11	13	0	0
phecode_CV_438-11	14	2	3.9824771007566706e-4
phecode_CV_438-11	15	4	7.964954201513341e-4
phecode_CV_438-11	16	6	0.00119474
phecode_CV_438-11	17	5	9.956192751891676e-4
phecode_CV_438-11	18	1	1.9912385503783353e-4
phecode_CV_438-11	19	0	0
phecode_CV_438-11	20	6	0.00119474
phecode_CV_438-11	21	7	0.00139387
phecode_CV_438-11	22	5	9.956192751891676e-4
phecode_CV_438-11	23	6	0.00119474
phecode_CV_438-11	24	4	7.964954201513341e-4
phecode_CV_438-11	25	6	0.00119474
phecode_CV_438-11	26	9	0.00179211
phecode_CV_438-11	27	7	0.00139387
phecode_CV_438-11	28	8	0.00159299
phecode_CV_438-11	29	7	0.00139387
phecode_CV_438-11	30	7	0.00139387
phecode_CV_438-11	31	15	0.00298686
phecode_CV_438-11	32	12	0.00238949
phecode_CV_438-11	33	13	0.00258861
phecode_CV_438-11	34	12	0.00238949
phecode_CV_438-11	35	8	0.00159299
phecode_CV_438-11	36	5	9.956192751891676e-4
phecode_CV_438-11	37	18	0.00358423
phecode_CV_438-11	38	22	0.00438072
phecode_CV_438-11	39	13	0.00258861
phecode_CV_438-11	40	12	0.00238949
phecode_CV_438-11	41	19	0.00378335
phecode_CV_438-11	42	8	0.00159299
phecode_CV_438-11	43	11	0.00219036
phecode_CV_438-11	44	10	0.00199124
phecode_CV_438-11	45	12	0.00238949
phecode_CV_438-11	46	15	0.00298686
phecode_CV_438-11	47	17	0.00338511
phecode_CV_438-11	48	24	0.00477897
phecode_CV_438-11	49	25	0.0049781
phecode_CV_438-11	50	10	0.00199124
phecode_CV_438-11	51	18	0.00358423
phecode_CV_438-11	52	10	0.00199124
phecode_CV_438-11	53	9	0.00179211
phecode_CV_438-11	54	21	0.0041816
phecode_CV_438-11	55	10	0.00199124
phecode_CV_438-11	56	11	0.00219036
phecode_CV_438-11	57	21	0.0041816
phecode_CV_438-11	58	15	0.00298686
phecode_CV_438-11	59	15	0.00298745
phecode_CV_438-11	60	20	0.00398327
phecode_CV_438-11	61	7	0.00139414
phecode_CV_438-11	62	15	0.00298745
phecode_CV_438-11	63	19	0.00378411
phecode_CV_438-11	64	17	0.00338578
phecode_CV_438-11	65	6	0.00119498
phecode_CV_438-11	66	10	0.00199164
phecode_CV_438-11	67	20	0.00398327
phecode_CV_438-11	68	19	0.00378411
phecode_CV_438-11	69	24	0.00477992
phecode_CV_438-11	70	33	0.0065724
phecode_CV_438-11	71	29	0.00577574
phecode_CV_438-11	72	23	0.00458076
phecode_CV_438-11	73	26	0.00517825
phecode_CV_438-11	74	30	0.00597491
phecode_CV_438-11	75	34	0.00677156
phecode_CV_438-11	76	27	0.00537741
phecode_CV_438-11	77	19	0.00378411
phecode_CV_438-11	78	29	0.00577574
phecode_CV_438-11	79	28	0.00557658
phecode_CV_438-11	80	30	0.00597491
phecode_CV_438-11	81	41	0.0081657
phecode_CV_438-11	82	35	0.00697072
phecode_CV_438-11	83	37	0.00736905
phecode_CV_438-11	84	36	0.00716989
phecode_CV_438-11	85	46	0.00916152
phecode_CV_438-11	86	48	0.00955985
phecode_CV_438-11	87	53	0.010555666201951803
phecode_CV_438-11	88	58	0.0115515
phecode_CV_438-11	89	47	0.00936069
phecode_CV_438-11	90	58	0.0115515
phecode_CV_438-11	91	71	0.014140609440350527
phecode_CV_438-11	92	60	0.011949810794662417
phecode_CV_438-11	93	63	0.0125473
phecode_CV_438-11	94	83	0.016530571599283013
phecode_CV_438-11	95	83	0.016530571599283013
phecode_CV_438-11	96	94	0.0187214
phecode_CV_438-11	97	100	0.019916351324437365
phecode_CV_438-11	98	125	0.024895439155546702
phecode_CV_438-11	99	178	0.0354511
phecode_CV_438-11	100	246	0.048994224258115913
phecode_CV_440-3	1	9	0.00179892
phecode_CV_440-3	2	12	0.00239856
phecode_CV_440-3	3	22	0.00439736
phecode_CV_440-3	4	15	0.0029982
phecode_CV_440-3	5	44	0.00879472
phecode_CV_440-3	6	33	0.00659604
phecode_CV_440-3	7	32	0.00639616
phecode_CV_440-3	8	25	0.004997
phecode_CV_440-3	9	30	0.0059964
phecode_CV_440-3	10	44	0.00879472
phecode_CV_440-3	11	38	0.00759544
phecode_CV_440-3	12	41	0.00819508
phecode_CV_440-3	13	49	0.00979412
phecode_CV_440-3	14	41	0.00819508
phecode_CV_440-3	15	54	0.010793523885668599
phecode_CV_440-3	16	36	0.00719568
phecode_CV_440-3	17	54	0.010793523885668599
phecode_CV_440-3	18	38	0.00759544
phecode_CV_440-3	19	64	0.012792324605236858
phecode_CV_440-3	20	59	0.011792924245452729
phecode_CV_440-3	21	55	0.010993403957625424
phecode_CV_440-3	22	58	0.011593044173495902
phecode_CV_440-3	23	44	0.00879472
phecode_CV_440-3	24	67	0.013391964821107336
phecode_CV_440-3	25	62	0.012392564461323205
phecode_CV_440-3	26	53	0.010593643813711773
phecode_CV_440-3	27	75	0.014991005396761943
phecode_CV_440-3	28	72	0.014391365180891465
phecode_CV_440-3	29	74	0.014791125324805117
phecode_CV_440-3	30	69	0.013791724965020987
phecode_CV_440-3	31	62	0.012392564461323205
phecode_CV_440-3	32	59	0.011792924245452729
phecode_CV_440-3	33	68	0.013591844893064161
phecode_CV_440-3	34	72	0.014391365180891465
phecode_CV_440-3	35	74	0.014791125324805117
phecode_CV_440-3	36	48	0.00959424
phecode_CV_440-3	37	42	0.00839496
phecode_CV_440-3	38	58	0.011593044173495902
phecode_CV_440-3	39	49	0.00979412
phecode_CV_440-3	40	80	0.0159904
phecode_CV_440-3	41	64	0.012792324605236858
phecode_CV_440-3	42	74	0.014791125324805117
phecode_CV_440-3	43	76	0.015190885468718768
phecode_CV_440-3	44	73	0.014591245252848292
phecode_CV_440-3	45	62	0.012392564461323205
phecode_CV_440-3	46	63	0.012592444533280032
phecode_CV_440-3	47	63	0.012592444533280032
phecode_CV_440-3	48	72	0.014391365180891465
phecode_CV_440-3	49	74	0.014791125324805117
phecode_CV_440-3	50	62	0.012392564461323205
phecode_CV_440-3	51	82	0.016390165900459726
phecode_CV_440-3	52	66	0.0131921
phecode_CV_440-3	53	84	0.016789926044373377
phecode_CV_440-3	54	53	0.010593643813711773
phecode_CV_440-3	55	56	0.011193284029582251
phecode_CV_440-3	56	54	0.010793523885668599
phecode_CV_440-3	57	68	0.013591844893064161
phecode_CV_440-3	58	59	0.011792924245452729
phecode_CV_440-3	59	86	0.017189686188287027
phecode_CV_440-3	60	66	0.0131921
phecode_CV_440-3	61	62	0.012392564461323205
phecode_CV_440-3	62	76	0.015190885468718768
phecode_CV_440-3	63	65	0.012992204677193683
phecode_CV_440-3	64	77	0.015390765540675595
phecode_CV_440-3	65	59	0.011792924245452729
phecode_CV_440-3	66	78	0.0155906
phecode_CV_440-3	67	89	0.017792882846861254
phecode_CV_440-3	68	82	0.0163934
phecode_CV_440-3	69	86	0.0171931
phecode_CV_440-3	70	94	0.0187925
phecode_CV_440-3	71	71	0.014194322271091563
phecode_CV_440-3	72	89	0.017792882846861254
phecode_CV_440-3	73	84	0.0167933
phecode_CV_440-3	74	77	0.015393842463014795
phecode_CV_440-3	75	101	0.020191923230707717
phecode_CV_440-3	76	103	0.0205918
phecode_CV_440-3	77	94	0.0187925
phecode_CV_440-3	78	114	0.022790883646541384
phecode_CV_440-3	79	89	0.017792882846861254
phecode_CV_440-3	80	103	0.0205918
phecode_CV_440-3	81	100	0.019992003198720514
phecode_CV_440-3	82	108	0.021591363454618154
phecode_CV_440-3	83	115	0.022990803678528588
phecode_CV_440-3	84	119	0.0237905
phecode_CV_440-3	85	126	0.025189924030387844
phecode_CV_440-3	86	94	0.0187925
phecode_CV_440-3	87	114	0.022790883646541384
phecode_CV_440-3	88	130	0.025989604158336666
phecode_CV_440-3	89	125	0.02499
phecode_CV_440-3	90	126	0.025189924030387844
phecode_CV_440-3	91	150	0.029988004798080767
phecode_CV_440-3	92	146	0.029188324670131948
phecode_CV_440-3	93	140	0.027988804478208718
phecode_CV_440-3	94	157	0.0313874
phecode_CV_440-3	95	152	0.030387844862055178
phecode_CV_440-3	96	168	0.0335866
phecode_CV_440-3	97	183	0.036585365853658534
phecode_CV_440-3	98	210	0.0419832
phecode_CV_440-3	99	234	0.0467813
phecode_CV_440-3	100	254	0.0507797
phecode_CV_413-21	1	2	3.9872408293460925e-4
phecode_CV_413-21	2	1	1.9936204146730463e-4
phecode_CV_413-21	3	1	1.9936204146730463e-4
phecode_CV_413-21	4	2	3.9872408293460925e-4
phecode_CV_413-21	5	4	7.974481658692185e-4
phecode_CV_413-21	6	4	7.974481658692185e-4
phecode_CV_413-21	7	4	7.974481658692185e-4
phecode_CV_413-21	8	13	0.00259171
phecode_CV_413-21	9	5	9.96810207336523e-4
phecode_CV_413-21	10	9	0.00179426
phecode_CV_413-21	11	15	0.00299043
phecode_CV_413-21	12	8	0.0015949
phecode_CV_413-21	13	11	0.00219298
phecode_CV_413-21	14	9	0.00179426
phecode_CV_413-21	15	17	0.00338915
phecode_CV_413-21	16	13	0.00259171
phecode_CV_413-21	17	13	0.00259171
phecode_CV_413-21	18	14	0.00279107
phecode_CV_413-21	19	21	0.0041866
phecode_CV_413-21	20	15	0.00299043
phecode_CV_413-21	21	22	0.00438596
phecode_CV_413-21	22	31	0.00618022
phecode_CV_413-21	23	29	0.0057815
phecode_CV_413-21	24	26	0.00518341
phecode_CV_413-21	25	21	0.0041866
phecode_CV_413-21	26	28	0.00558214
phecode_CV_413-21	27	20	0.00398724
phecode_CV_413-21	28	21	0.0041866
phecode_CV_413-21	29	31	0.00618022
phecode_CV_413-21	30	31	0.00618022
phecode_CV_413-21	31	26	0.00518341
phecode_CV_413-21	32	37	0.0073764
phecode_CV_413-21	33	30	0.00598086
phecode_CV_413-21	34	34	0.00677831
phecode_CV_413-21	35	31	0.00618022
phecode_CV_413-21	36	39	0.00777512
phecode_CV_413-21	37	44	0.00877193
phecode_CV_413-21	38	42	0.00837321
phecode_CV_413-21	39	27	0.00538278
phecode_CV_413-21	40	29	0.0057815
phecode_CV_413-21	41	36	0.00717703
phecode_CV_413-21	42	39	0.00777512
phecode_CV_413-21	43	24	0.00478469
phecode_CV_413-21	44	23	0.00458533
phecode_CV_413-21	45	38	0.00757576
phecode_CV_413-21	46	41	0.00817384
phecode_CV_413-21	47	41	0.00817384
phecode_CV_413-21	48	38	0.00757576
phecode_CV_413-21	49	34	0.00677831
phecode_CV_413-21	50	33	0.00657895
phecode_CV_413-21	51	53	0.010566188197767145
phecode_CV_413-21	52	47	0.00937002
phecode_CV_413-21	53	42	0.00837321
phecode_CV_413-21	54	43	0.00857257
phecode_CV_413-21	55	40	0.00797448
phecode_CV_413-21	56	29	0.0057815
phecode_CV_413-21	57	30	0.00598086
phecode_CV_413-21	58	33	0.00657895
phecode_CV_413-21	59	36	0.00717703
phecode_CV_413-21	60	21	0.0041866
phecode_CV_413-21	61	45	0.00897129
phecode_CV_413-21	62	48	0.00956938
phecode_CV_413-21	63	45	0.00897129
phecode_CV_413-21	64	39	0.00777512
phecode_CV_413-21	65	21	0.0041866
phecode_CV_413-21	66	33	0.00657895
phecode_CV_413-21	67	49	0.00976874
phecode_CV_413-21	68	42	0.00837321
phecode_CV_413-21	69	48	0.00956938
phecode_CV_413-21	70	54	0.0107656
phecode_CV_413-21	71	48	0.00956938
phecode_CV_413-21	72	51	0.010167464114832535
phecode_CV_413-21	73	38	0.00757576
phecode_CV_413-21	74	43	0.00857257
phecode_CV_413-21	75	54	0.0107656
phecode_CV_413-21	76	58	0.011562998405103669
phecode_CV_413-21	77	56	0.011164274322169059
phecode_CV_413-21	78	62	0.012360446570972886
phecode_CV_413-21	79	49	0.00976874
phecode_CV_413-21	80	58	0.011562998405103669
phecode_CV_413-21	81	74	0.014752791068580542
phecode_CV_413-21	82	78	0.0155502
phecode_CV_413-21	83	83	0.016547049441786282
phecode_CV_413-21	84	62	0.012360446570972886
phecode_CV_413-21	85	74	0.014752791068580542
phecode_CV_413-21	86	85	0.016945773524720893
phecode_CV_413-21	87	79	0.015752741774675973
phecode_CV_413-21	88	93	0.018544366899302094
phecode_CV_413-21	89	95	0.018943170488534396
phecode_CV_413-21	90	102	0.020338983050847456
phecode_CV_413-21	91	122	0.024327
phecode_CV_413-21	92	102	0.020338983050847456
phecode_CV_413-21	93	126	0.025124626121635095
phecode_CV_413-21	94	155	0.0309073
phecode_CV_413-21	95	147	0.029312063808574276
phecode_CV_413-21	96	168	0.0334995
phecode_CV_413-21	97	179	0.0356929
phecode_CV_413-21	98	203	0.0404786
phecode_CV_413-21	99	252	0.0502493
phecode_CV_413-21	100	329	0.0656032
phecode_CV_413-11	1	6	0.00119713
phecode_CV_413-11	2	11	0.00219473
phecode_CV_413-11	3	14	0.0027933
phecode_CV_413-11	4	10	0.00199521
phecode_CV_413-11	5	10	0.00199521
phecode_CV_413-11	6	17	0.00339186
phecode_CV_413-11	7	12	0.00239425
phecode_CV_413-11	8	19	0.0037909
phecode_CV_413-11	9	11	0.00219473
phecode_CV_413-11	10	21	0.00418994
phecode_CV_413-11	11	21	0.00418994
phecode_CV_413-11	12	20	0.00399042
phecode_CV_413-11	13	21	0.00418994
phecode_CV_413-11	14	35	0.00698324
phecode_CV_413-11	15	23	0.00458899
phecode_CV_413-11	16	22	0.00438947
phecode_CV_413-11	17	34	0.00678372
phecode_CV_413-11	18	28	0.00558659
phecode_CV_413-11	19	35	0.00698324
phecode_CV_413-11	20	21	0.00418994
phecode_CV_413-11	21	28	0.00558659
phecode_CV_413-11	22	27	0.00538707
phecode_CV_413-11	23	28	0.00558659
phecode_CV_413-11	24	24	0.00478851
phecode_CV_413-11	25	39	0.00778132
phecode_CV_413-11	26	33	0.0065842
phecode_CV_413-11	27	44	0.00877893
phecode_CV_413-11	28	36	0.00718276
phecode_CV_413-11	29	29	0.00578611
phecode_CV_413-11	30	44	0.00877893
phecode_CV_413-11	31	45	0.00897845
phecode_CV_413-11	32	43	0.00857941
phecode_CV_413-11	33	43	0.00858112
phecode_CV_413-11	34	34	0.00678507
phecode_CV_413-11	35	39	0.00778288
phecode_CV_413-11	36	47	0.00937937
phecode_CV_413-11	37	44	0.00878068
phecode_CV_413-11	38	24	0.00478946
phecode_CV_413-11	39	50	0.00997805
phecode_CV_413-11	40	43	0.00858112
phecode_CV_413-11	41	44	0.00878068
phecode_CV_413-11	42	41	0.008182
phecode_CV_413-11	43	26	0.00518859
phecode_CV_413-11	44	51	0.010177609259628817
phecode_CV_413-11	45	49	0.00977849
phecode_CV_413-11	46	37	0.00738376
phecode_CV_413-11	47	42	0.00838156
phecode_CV_413-11	48	46	0.0091798
phecode_CV_413-11	49	74	0.014767511474755537
phecode_CV_413-11	50	43	0.00858112
phecode_CV_413-11	51	33	0.00658551
phecode_CV_413-11	52	51	0.010177609259628817
phecode_CV_413-11	53	41	0.008182
phecode_CV_413-11	54	44	0.00878068
phecode_CV_413-11	55	39	0.00778288
phecode_CV_413-11	56	27	0.00538815
phecode_CV_413-11	57	42	0.00838156
phecode_CV_413-11	58	37	0.00738376
phecode_CV_413-11	59	46	0.0091798
phecode_CV_413-11	60	38	0.00758332
phecode_CV_413-11	61	25	0.00498902
phecode_CV_413-11	62	51	0.010177609259628817
phecode_CV_413-11	63	48	0.00957893
phecode_CV_413-11	64	54	0.010776292157254041
phecode_CV_413-11	65	57	0.011374975054879265
phecode_CV_413-11	66	45	0.00898024
phecode_CV_413-11	67	48	0.00957893
phecode_CV_413-11	68	42	0.00838156
phecode_CV_413-11	69	57	0.011374975054879265
phecode_CV_413-11	70	61	0.012173218918379565
phecode_CV_413-11	71	53	0.010576731191378965
phecode_CV_413-11	72	51	0.010177609259628817
phecode_CV_413-11	73	56	0.011175414089004191
phecode_CV_413-11	74	53	0.010576731191378965
phecode_CV_413-11	75	57	0.011374975054879265
phecode_CV_413-11	76	53	0.010576731191378965
phecode_CV_413-11	77	74	0.014767511474755537
phecode_CV_413-11	78	84	0.016763121133506285
phecode_CV_413-11	79	77	0.015366194372380763
phecode_CV_413-11	80	59	0.011774096986629415
phecode_CV_413-11	81	61	0.012173218918379565
phecode_CV_413-11	82	46	0.0091798
phecode_CV_413-11	83	79	0.015765316304130913
phecode_CV_413-11	84	80	0.015964877270005985
phecode_CV_413-11	85	79	0.015765316304130913
phecode_CV_413-11	86	85	0.0169627
phecode_CV_413-11	87	79	0.015765316304130913
phecode_CV_413-11	88	87	0.017361804031131512
phecode_CV_413-11	89	82	0.016363999201756137
phecode_CV_413-11	90	102	0.020355218519257635
phecode_CV_413-11	91	107	0.021353023348633007
phecode_CV_413-11	92	103	0.020554779485132707
phecode_CV_413-11	93	114	0.02275
phecode_CV_413-11	94	132	0.026342047495509877
phecode_CV_413-11	95	153	0.0305328
phecode_CV_413-11	96	152	0.030333266813011375
phecode_CV_413-11	97	191	0.0381161
phecode_CV_413-11	98	218	0.043504290560766316
phecode_CV_413-11	99	278	0.0554779
phecode_CV_413-11	100	467	0.093195
phecode_CV_410-2	1	2	3.991219317501497e-4
phecode_CV_410-2	2	2	3.991219317501497e-4
phecode_CV_410-2	3	2	3.991219317501497e-4
phecode_CV_410-2	4	2	3.991219317501497e-4
phecode_CV_410-2	5	3	5.986828976252245e-4
phecode_CV_410-2	6	4	7.982438635002994e-4
phecode_CV_410-2	7	4	7.982438635002994e-4
phecode_CV_410-2	8	8	0.00159649
phecode_CV_410-2	9	6	0.00119737
phecode_CV_410-2	10	3	5.986828976252245e-4
phecode_CV_410-2	11	7	0.00139693
phecode_CV_410-2	12	10	0.00199561
phecode_CV_410-2	13	6	0.00119737
phecode_CV_410-2	14	5	9.97804829375374e-4
phecode_CV_410-2	15	9	0.00179605
phecode_CV_410-2	16	12	0.00239473
phecode_CV_410-2	17	2	3.991219317501497e-4
phecode_CV_410-2	18	6	0.00119737
phecode_CV_410-2	19	8	0.00159649
phecode_CV_410-2	20	4	7.982438635002994e-4
phecode_CV_410-2	21	10	0.00199561
phecode_CV_410-2	22	9	0.00179605
phecode_CV_410-2	23	10	0.00199561
phecode_CV_410-2	24	13	0.00259429
phecode_CV_410-2	25	5	9.97804829375374e-4
phecode_CV_410-2	26	7	0.00139693
phecode_CV_410-2	27	7	0.00139693
phecode_CV_410-2	28	9	0.00179605
phecode_CV_410-2	29	2	3.991219317501497e-4
phecode_CV_410-2	30	12	0.00239473
phecode_CV_410-2	31	6	0.00119737
phecode_CV_410-2	32	4	7.982438635002994e-4
phecode_CV_410-2	33	5	9.97804829375374e-4
phecode_CV_410-2	34	8	0.00159649
phecode_CV_410-2	35	10	0.00199561
phecode_CV_410-2	36	4	7.982438635002994e-4
phecode_CV_410-2	37	18	0.0035921
phecode_CV_410-2	38	11	0.00219517
phecode_CV_410-2	39	12	0.00239473
phecode_CV_410-2	40	7	0.00139693
phecode_CV_410-2	41	10	0.00199561
phecode_CV_410-2	42	3	5.986828976252245e-4
phecode_CV_410-2	43	5	9.97804829375374e-4
phecode_CV_410-2	44	2	3.991219317501497e-4
phecode_CV_410-2	45	11	0.00219517
phecode_CV_410-2	46	10	0.00199561
phecode_CV_410-2	47	6	0.00119737
phecode_CV_410-2	48	6	0.00119737
phecode_CV_410-2	49	8	0.00159649
phecode_CV_410-2	50	4	7.982438635002994e-4
phecode_CV_410-2	51	8	0.00159649
phecode_CV_410-2	52	7	0.00139693
phecode_CV_410-2	53	5	9.97804829375374e-4
phecode_CV_410-2	54	9	0.00179605
phecode_CV_410-2	55	5	9.97804829375374e-4
phecode_CV_410-2	56	13	0.00259429
phecode_CV_410-2	57	9	0.00179605
phecode_CV_410-2	58	10	0.00199561
phecode_CV_410-2	59	9	0.00179605
phecode_CV_410-2	60	9	0.00179605
phecode_CV_410-2	61	13	0.00259429
phecode_CV_410-2	62	7	0.00139693
phecode_CV_410-2	63	9	0.00179605
phecode_CV_410-2	64	14	0.00279385
phecode_CV_410-2	65	14	0.00279385
phecode_CV_410-2	66	11	0.00219517
phecode_CV_410-2	67	11	0.00219517
phecode_CV_410-2	68	13	0.00259429
phecode_CV_410-2	69	18	0.0035921
phecode_CV_410-2	70	9	0.00179605
phecode_CV_410-2	71	12	0.00239473
phecode_CV_410-2	72	16	0.00319298
phecode_CV_410-2	73	13	0.00259429
phecode_CV_410-2	74	15	0.00299341
phecode_CV_410-2	75	11	0.00219517
phecode_CV_410-2	76	14	0.00279385
phecode_CV_410-2	77	24	0.00478946
phecode_CV_410-2	78	16	0.00319298
phecode_CV_410-2	79	21	0.00419078
phecode_CV_410-2	80	18	0.0035921
phecode_CV_410-2	81	13	0.00259429
phecode_CV_410-2	82	16	0.00319361
phecode_CV_410-2	83	10	0.00199601
phecode_CV_410-2	84	21	0.00419162
phecode_CV_410-2	85	27	0.00538922
phecode_CV_410-2	86	28	0.00558882
phecode_CV_410-2	87	21	0.00419162
phecode_CV_410-2	88	24	0.00479042
phecode_CV_410-2	89	31	0.00618762
phecode_CV_410-2	90	29	0.00578842
phecode_CV_410-2	91	29	0.00578842
phecode_CV_410-2	92	27	0.00538922
phecode_CV_410-2	93	36	0.00718563
phecode_CV_410-2	94	38	0.00758483
phecode_CV_410-2	95	40	0.00798403
phecode_CV_410-2	96	40	0.00798403
phecode_CV_410-2	97	42	0.00838323
phecode_CV_410-2	98	68	0.013572854291417165
phecode_CV_410-2	99	89	0.017764471057884233
phecode_CV_410-2	100	170	0.033932135728542916
phecode_CV_400	1	11	0.00219429
phecode_CV_400	2	11	0.00219429
phecode_CV_400	3	7	0.00139637
phecode_CV_400	4	15	0.00299222
phecode_CV_400	5	10	0.00199481
phecode_CV_400	6	12	0.00239378
phecode_CV_400	7	18	0.00359066
phecode_CV_400	8	13	0.00259326
phecode_CV_400	9	15	0.00299222
phecode_CV_400	10	22	0.00438859
phecode_CV_400	11	24	0.00478755
phecode_CV_400	12	30	0.00598444
phecode_CV_400	13	17	0.00339118
phecode_CV_400	14	19	0.00379015
phecode_CV_400	15	31	0.00618392
phecode_CV_400	16	16	0.0031917
phecode_CV_400	17	32	0.0063834
phecode_CV_400	18	28	0.00558548
phecode_CV_400	19	44	0.00877718
phecode_CV_400	20	36	0.00718133
phecode_CV_400	21	43	0.0085777
phecode_CV_400	22	44	0.00877718
phecode_CV_400	23	49	0.00977459
phecode_CV_400	24	37	0.00738081
phecode_CV_400	25	47	0.00937562
phecode_CV_400	26	39	0.00777977
phecode_CV_400	27	55	0.0109715
phecode_CV_400	28	44	0.00877718
phecode_CV_400	29	45	0.00897666
phecode_CV_400	30	53	0.010572511470177539
phecode_CV_400	31	43	0.0085777
phecode_CV_400	32	43	0.0085777
phecode_CV_400	33	54	0.010771992818671455
phecode_CV_400	34	63	0.012567324955116697
phecode_CV_400	35	73	0.014562138440055855
phecode_CV_400	36	79	0.015759
phecode_CV_400	37	55	0.0109715
phecode_CV_400	38	59	0.011769399561141033
phecode_CV_400	39	53	0.010572511470177539
phecode_CV_400	40	79	0.015759
phecode_CV_400	41	70	0.013963694394574106
phecode_CV_400	42	47	0.00937562
phecode_CV_400	43	54	0.010771992818671455
phecode_CV_400	44	62	0.012367843606622781
phecode_CV_400	45	42	0.00837822
phecode_CV_400	46	44	0.00877718
phecode_CV_400	47	60	0.011968880909634948
phecode_CV_400	48	58	0.011569918212647117
phecode_CV_400	49	69	0.0137642
phecode_CV_400	50	71	0.014163175743068024
phecode_CV_400	51	37	0.00738081
phecode_CV_400	52	36	0.00718276
phecode_CV_400	53	107	0.0213488
phecode_CV_400	54	143	0.028531524341580208
phecode_CV_400	55	80	0.0159617
phecode_CV_400	56	54	0.0107741
phecode_CV_400	57	56	0.0111732
phecode_CV_400	58	70	0.013966480446927373
phecode_CV_400	59	66	0.013168395849960097
phecode_CV_400	60	47	0.00937749
phecode_CV_400	61	37	0.00738228
phecode_CV_400	62	77	0.015363128491620111
phecode_CV_400	63	80	0.0159617
phecode_CV_400	64	86	0.017158818834796488
phecode_CV_400	65	71	0.014166001596169193
phecode_CV_400	66	78	0.0155626
phecode_CV_400	67	65	0.012968874700718277
phecode_CV_400	68	48	0.00957702
phecode_CV_400	69	60	0.011971268954509178
phecode_CV_400	70	71	0.014166001596169193
phecode_CV_400	71	82	0.0163607
phecode_CV_400	72	79	0.015762170790103752
phecode_CV_400	73	91	0.018156424581005588
phecode_CV_400	74	98	0.019553072625698324
phecode_CV_400	75	120	0.023942537909018357
phecode_CV_400	76	73	0.014565043894652832
phecode_CV_400	77	94	0.018754988028731046
phecode_CV_400	78	85	0.0169593
phecode_CV_400	79	85	0.0169593
phecode_CV_400	80	105	0.0209497
phecode_CV_400	81	106	0.0211492
phecode_CV_400	82	96	0.019154030327214685
phecode_CV_400	83	107	0.0213488
phecode_CV_400	84	131	0.0261373
phecode_CV_400	85	114	0.0227454
phecode_CV_400	86	114	0.0227454
phecode_CV_400	87	140	0.027932960893854747
phecode_CV_400	88	146	0.029130087789305665
phecode_CV_400	89	150	0.029928172386272944
phecode_CV_400	90	178	0.0355148
phecode_CV_400	91	184	0.0367119
phecode_CV_400	92	186	0.0371109
phecode_CV_400	93	202	0.0403033
phecode_CV_400	94	215	0.042897
phecode_CV_400	95	236	0.047086991221069435
phecode_CV_400	96	244	0.0486832
phecode_CV_400	97	299	0.0596568
phecode_CV_400	98	380	0.075818
phecode_CV_400	99	445	0.0887869
phecode_CV_400	100	766	0.15283320031923384
phecode_BI_164	1	79	0.016275236918005767
phecode_BI_164	2	100	0.020601565718994644
phecode_BI_164	3	130	0.026782035434693038
phecode_BI_164	4	132	0.027194066749072928
phecode_BI_164	5	129	0.026576
phecode_BI_164	6	160	0.0329625
phecode_BI_164	7	155	0.0319324
phecode_BI_164	8	151	0.0311084
phecode_BI_164	9	158	0.032550473836011534
phecode_BI_164	10	163	0.0335806
phecode_BI_164	11	193	0.039761021837659664
phecode_BI_164	12	195	0.040173053152039555
phecode_BI_164	13	222	0.0457355
phecode_BI_164	14	211	0.0434693
phecode_BI_164	15	195	0.040173053152039555
phecode_BI_164	16	218	0.0449114
phecode_BI_164	17	225	0.046353522867737945
phecode_BI_164	18	221	0.045529460238978164
phecode_BI_164	19	245	0.0504738
phecode_BI_164	20	233	0.0480016
phecode_BI_164	21	252	0.0519159
phecode_BI_164	22	220	0.0453234
phecode_BI_164	23	232	0.047795632468067575
phecode_BI_164	24	263	0.0541821
phecode_BI_164	25	255	0.052534
phecode_BI_164	26	259	0.0533581
phecode_BI_164	27	231	0.0475896
phecode_BI_164	28	250	0.0515039
phecode_BI_164	29	241	0.0496498
phecode_BI_164	30	226	0.0465595
phecode_BI_164	31	269	0.0554182
phecode_BI_164	32	269	0.0554182
phecode_BI_164	33	263	0.0541821
phecode_BI_164	34	335	0.0690152
phecode_BI_164	35	241	0.0496498
phecode_BI_164	36	185	0.0381129
phecode_BI_164	37	166	0.0341986
phecode_BI_164	38	236	0.048619695096827356
phecode_BI_164	39	188	0.0387309
phecode_BI_164	40	238	0.0490317
phecode_BI_164	41	247	0.0508859
phecode_BI_164	42	295	0.0607746
phecode_BI_164	43	309	0.0636588
phecode_BI_164	44	306	0.0630408
phecode_BI_164	45	288	0.059332509270704575
phecode_BI_164	46	280	0.0576844
phecode_BI_164	47	294	0.0605686
phecode_BI_164	48	292	0.060156571899464356
phecode_BI_164	49	206	0.042439225381128966
phecode_BI_164	50	234	0.0482176
phecode_BI_164	51	204	0.042035854110859264
phecode_BI_164	52	262	0.053987224397280036
phecode_BI_164	53	293	0.060375
phecode_BI_164	54	247	0.0508964
phecode_BI_164	55	260	0.053575108180506904
phecode_BI_164	56	301	0.0620235
phecode_BI_164	57	253	0.052132701421800945
phecode_BI_164	58	300	0.0618174
phecode_BI_164	59	312	0.0642901
phecode_BI_164	60	292	0.060168967648876984
phecode_BI_164	61	345	0.07109
phecode_BI_164	62	354	0.0729446
phecode_BI_164	63	326	0.0671749
phecode_BI_164	64	308	0.0634659
phecode_BI_164	65	299	0.061611374407582936
phecode_BI_164	66	303	0.0624356
phecode_BI_164	67	345	0.07109
phecode_BI_164	68	350	0.0721203
phecode_BI_164	69	339	0.0698537
phecode_BI_164	70	319	0.0657325
phecode_BI_164	71	359	0.0739749
phecode_BI_164	72	343	0.0706779
phecode_BI_164	73	372	0.0766536
phecode_BI_164	74	377	0.0776839
phecode_BI_164	75	434	0.0894292
phecode_BI_164	76	413	0.085102
phecode_BI_164	77	399	0.0822172
phecode_BI_164	78	476	0.0980837
phecode_BI_164	79	440	0.0906656
phecode_BI_164	80	442	0.0910777
phecode_BI_164	81	457	0.0941686
phecode_BI_164	82	475	0.0978776
phecode_BI_164	83	482	0.09932
phecode_BI_164	84	469	0.0966413
phecode_BI_164	85	520	0.10715021636101381
phecode_BI_164	86	564	0.11621677313002267
phecode_BI_164	87	527	0.10859262311971976
phecode_BI_164	88	581	0.11971976097259428
phecode_BI_164	89	609	0.1254893880074181
phecode_BI_164	90	656	0.13517411910158664
phecode_BI_164	91	674	0.1388831650525448
phecode_BI_164	92	722	0.14877395425509993
phecode_BI_164	93	735	0.15145270966412527
phecode_BI_164	94	877	0.18071296105501752
phecode_BI_164	95	858	0.17679785699567277
phecode_BI_164	96	930	0.19163404079950547
phecode_BI_164	97	1006	0.2072944570368844
phecode_BI_164	98	1205	0.24830002060581083
phecode_BI_164	99	1335	0.27508757469606426
phecode_BI_164	100	1716	0.35359571399134554
phecode_MS_718	1	30	0.00678426
phecode_MS_718	2	32	0.00723654
phecode_MS_718	3	35	0.00791497
phecode_MS_718	4	37	0.00836725
phecode_MS_718	5	58	0.013116236996834011
phecode_MS_718	6	57	0.012890094979647219
phecode_MS_718	7	70	0.015833521827640806
phecode_MS_718	8	69	0.015607328658674507
phecode_MS_718	9	79	0.017869260348337482
phecode_MS_718	10	85	0.019226419362135264
phecode_MS_718	11	77	0.017416874010404884
phecode_MS_718	12	87	0.0196788
phecode_MS_718	13	104	0.0235241
phecode_MS_718	14	112	0.025333634924225287
phecode_MS_718	15	72	0.0162859
phecode_MS_718	16	101	0.022845510065596018
phecode_MS_718	17	80	0.018095453517303777
phecode_MS_718	18	79	0.017869260348337482
phecode_MS_718	19	81	0.018321646686270076
phecode_MS_718	20	57	0.012893
phecode_MS_718	21	93	0.021036
phecode_MS_718	22	108	0.0244289
phecode_MS_718	23	107	0.024202669079393804
phecode_MS_718	24	105	0.0237503
phecode_MS_718	25	122	0.0275956
phecode_MS_718	26	104	0.0235241
phecode_MS_718	27	114	0.025786
phecode_MS_718	28	128	0.028952725627686044
phecode_MS_718	29	115	0.0260122
phecode_MS_718	30	109	0.024655055417326398
phecode_MS_718	31	125	0.0282741
phecode_MS_718	32	135	0.030536077810450125
phecode_MS_718	33	128	0.028952725627686044
phecode_MS_718	34	105	0.0237503
phecode_MS_718	35	103	0.023297896403528612
phecode_MS_718	36	129	0.0291789
phecode_MS_718	37	133	0.0300837
phecode_MS_718	38	94	0.0212622
phecode_MS_718	39	118	0.026690793938023073
phecode_MS_718	40	133	0.0300837
phecode_MS_718	41	95	0.021488351051798235
phecode_MS_718	42	126	0.0285003
phecode_MS_718	43	134	0.030309884641483827
phecode_MS_718	44	100	0.022619316896629722
phecode_MS_718	45	129	0.0291789
phecode_MS_718	46	150	0.033929
phecode_MS_718	47	153	0.034607554851843476
phecode_MS_718	48	170	0.0384528
phecode_MS_718	49	166	0.0375481
phecode_MS_718	50	140	0.031667
phecode_MS_718	51	180	0.040714770413933496
phecode_MS_718	52	146	0.0330242
phecode_MS_718	53	164	0.0370957
phecode_MS_718	54	179	0.040488577244967204
phecode_MS_718	55	166	0.0375481
phecode_MS_718	56	175	0.039583804569102016
phecode_MS_718	57	201	0.0454648
phecode_MS_718	58	167	0.0377743
phecode_MS_718	59	170	0.0384528
phecode_MS_718	60	210	0.0475006
phecode_MS_718	61	193	0.0436553
phecode_MS_718	62	198	0.0447862
phecode_MS_718	63	214	0.0484053
phecode_MS_718	64	227	0.0513458
phecode_MS_718	65	225	0.0508935
phecode_MS_718	66	246	0.055643519565709114
phecode_MS_718	67	261	0.059036417100203575
phecode_MS_718	68	261	0.059036417100203575
phecode_MS_718	69	252	0.0570007
phecode_MS_718	70	280	0.0633341
phecode_MS_718	71	321	0.072608
phecode_MS_718	72	335	0.0757747
phecode_MS_718	73	337	0.0762271
phecode_MS_718	74	372	0.0841439
phecode_MS_718	75	421	0.0952273
phecode_MS_718	76	396	0.0895725
phecode_MS_718	77	402	0.0909297
phecode_MS_718	78	456	0.10314408504863153
phecode_MS_718	79	531	0.12010857272110383
phecode_MS_718	80	513	0.11603709567971048
phecode_MS_718	81	508	0.11490612983487898
phecode_MS_718	82	552	0.12485862926939606
phecode_MS_718	83	607	0.1372992535625424
phecode_MS_718	84	636	0.14385885546256502
phecode_MS_718	85	653	0.14770413933499207
phecode_MS_718	86	718	0.16240669531780141
phecode_MS_718	87	666	0.15064465053155396
phecode_MS_718	88	778	0.17597828545577923
phecode_MS_718	89	796	0.18004976249717258
phecode_MS_718	90	812	0.18366885320063334
phecode_MS_718	91	848	0.19181180728342004
phecode_MS_718	92	867	0.1961094774937797
phecode_MS_718	93	900	0.2035738520696675
phecode_MS_718	94	1022	0.23116941868355576
phecode_MS_718	95	1046	0.2365980547387469
phecode_MS_718	96	1112	0.2515268038905225
phecode_MS_718	97	1154	0.261027
phecode_MS_718	98	1290	0.2917891879665234
phecode_MS_718	99	1437	0.3250395838045691
[truncated: 401 more rows]

## Sheet: Fig2c
endpoint	time	MH	cumulative_events	total	event_rate
OMOP_4306655	0.0492813	High	1	1	1
OMOP_4306655	0.0520192	High	1	1	1
OMOP_4306655	0.0574949	High	1	1	1
OMOP_4306655	0.0657084	High	1	1	1
OMOP_4306655	0.0958248	High	1	1	1
OMOP_4306655	0.0985626	High	1	1	1
OMOP_4306655	0.1013	High	1	1	1
OMOP_4306655	0.104038	High	1	1	1
OMOP_4306655	0.109514	High	1	1	1
OMOP_4306655	0.11499	High	1	1	1
OMOP_4306655	0.117728	High	1	1	1
OMOP_4306655	0.120465	High	1	1	1
OMOP_4306655	0.125941	High	1	1	1
OMOP_4306655	0.128679	High	1	1	1
OMOP_4306655	0.136893	High	1	1	1
OMOP_4306655	0.142368	High	2	2	1
OMOP_4306655	0.15332	High	3	3	1
OMOP_4306655	0.158795	High	1	1	1
OMOP_4306655	0.161533	High	1	1	1
OMOP_4306655	0.164271	High	1	1	1
OMOP_4306655	0.167009	High	1	1	1
OMOP_4306655	0.169747	High	1	1	1
OMOP_4306655	0.17796	High	1	1	1
OMOP_4306655	0.183436	High	1	1	1
OMOP_4306655	0.186174	High	1	1	1
OMOP_4306655	0.194387	High	3	3	1
OMOP_4306655	0.194387	Mid	1	1	1
OMOP_4306655	0.199863	High	1	1	1
OMOP_4306655	0.202601	High	3	3	1
OMOP_4306655	0.205339	High	1	1	1
OMOP_4306655	0.219028	High	1	1	1
OMOP_4306655	0.221766	High	1	1	1
OMOP_4306655	0.224504	High	1	1	1
OMOP_4306655	0.232717	High	1	1	1
OMOP_4306655	0.238193	High	1	1	1
OMOP_4306655	0.243669	High	1	1	1
OMOP_4306655	0.249144	High	1	1	1
OMOP_4306655	0.251882	High	1	1	1
OMOP_4306655	0.257358	High	1	1	1
OMOP_4306655	0.271047	High	1	1	1
OMOP_4306655	0.276523	High	1	1	1
OMOP_4306655	0.279261	High	1	1	1
OMOP_4306655	0.284736	High	1	1	1
OMOP_4306655	0.290212	High	1	1	1
OMOP_4306655	0.295688	High	1	1	1
OMOP_4306655	0.298426	High	1	1	1
OMOP_4306655	0.303901	High	1	1	1
OMOP_4306655	0.312115	High	2	2	1
OMOP_4306655	0.317591	High	1	1	1
OMOP_4306655	0.323066	High	1	1	1
OMOP_4306655	0.339493	High	2	2	1
OMOP_4306655	0.342231	High	1	1	1
OMOP_4306655	0.344969	High	1	1	1
OMOP_4306655	0.347707	High	1	1	1
OMOP_4306655	0.355921	High	2	2	1
OMOP_4306655	0.361396	High	1	1	1
OMOP_4306655	0.366872	High	1	1	1
OMOP_4306655	0.377823	High	2	2	1
OMOP_4306655	0.380561	High	1	1	1
OMOP_4306655	0.383299	High	2	2	1
OMOP_4306655	0.386037	High	1	1	1
OMOP_4306655	0.391513	High	1	1	1
OMOP_4306655	0.418891	High	2	2	1
OMOP_4306655	0.421629	High	1	1	1
OMOP_4306655	0.440794	High	1	1	1
OMOP_4306655	0.44627	High	2	2	1
OMOP_4306655	0.449008	High	2	2	1
OMOP_4306655	0.451745	High	1	1	1
OMOP_4306655	0.457221	High	1	1	1
OMOP_4306655	0.462697	High	2	2	1
OMOP_4306655	0.47091	High	2	2	1
OMOP_4306655	0.479124	High	1	1	1
OMOP_4306655	0.4846	High	2	2	1
OMOP_4306655	0.498289	High	1	1	1
OMOP_4306655	0.501027	High	1	1	1
OMOP_4306655	0.506502	High	1	1	1
OMOP_4306655	0.50924	High	1	1	1
OMOP_4306655	0.511978	High	2	2	1
OMOP_4306655	0.514716	High	2	2	1
OMOP_4306655	0.517454	High	1	1	1
OMOP_4306655	0.517454	Mid	1	1	1
OMOP_4306655	0.525667	High	2	2	1
OMOP_4306655	0.531143	High	1	1	1
OMOP_4306655	0.533881	High	1	1	1
OMOP_4306655	0.536619	High	2	2	1
OMOP_4306655	0.542094	High	2	2	1
OMOP_4306655	0.553046	High	1	1	1
OMOP_4306655	0.561259	High	1	1	1
OMOP_4306655	0.577686	High	2	2	1
OMOP_4306655	0.577686	Mid	1	1	1
OMOP_4306655	0.591376	High	1	1	1
OMOP_4306655	0.594114	High	4	4	1
OMOP_4306655	0.610541	High	1	1	1
OMOP_4306655	0.613279	High	2	2	1
OMOP_4306655	0.618754	High	1	1	1
OMOP_4306655	0.621492	High	2	2	1
OMOP_4306655	0.629706	High	1	1	1
OMOP_4306655	0.635181	High	1	1	1
OMOP_4306655	0.637919	High	1	1	1
OMOP_4306655	0.640657	High	1	1	1
OMOP_4306655	0.648871	High	2	2	1
OMOP_4306655	0.66256	High	1	1	1
OMOP_4306655	0.665298	High	1	1	1
OMOP_4306655	0.668036	High	2	2	1
OMOP_4306655	0.670773	High	1	1	1
OMOP_4306655	0.678987	High	1	1	1
OMOP_4306655	0.681725	High	1	1	1
OMOP_4306655	0.689938	High	4	4	1
OMOP_4306655	0.692676	High	1	1	1
OMOP_4306655	0.70089	High	1	1	1
OMOP_4306655	0.706366	High	1	1	1
OMOP_4306655	0.709103	High	1	1	1
OMOP_4306655	0.711841	High	2	2	1
OMOP_4306655	0.72553	High	1	1	1
OMOP_4306655	0.731006	High	1	1	1
OMOP_4306655	0.733744	High	1	1	1
OMOP_4306655	0.73922	High	1	1	1
OMOP_4306655	0.750171	High	1	1	1
OMOP_4306655	0.755647	High	2	2	1
OMOP_4306655	0.761123	High	1	1	1
OMOP_4306655	0.766598	High	3	3	1
OMOP_4306655	0.77755	High	1	1	1
OMOP_4306655	0.785763	High	1	1	1
OMOP_4306655	0.791239	High	1	1	1
OMOP_4306655	0.799452	High	1	1	1
OMOP_4306655	0.80219	High	1	1	1
OMOP_4306655	0.804928	High	1	1	1
OMOP_4306655	0.813142	High	1	1	1
OMOP_4306655	0.81588	High	1	1	1
OMOP_4306655	0.824093	High	2	2	1
OMOP_4306655	0.826831	High	2	2	1
OMOP_4306655	0.829569	High	2	2	1
OMOP_4306655	0.835045	High	3	3	1
OMOP_4306655	0.837782	High	3	3	1
OMOP_4306655	0.84052	High	2	2	1
OMOP_4306655	0.848734	High	1	1	1
OMOP_4306655	0.851472	High	2	2	1
OMOP_4306655	0.859685	High	2	2	1
OMOP_4306655	0.862423	High	3	3	1
OMOP_4306655	0.867899	High	2	2	1
OMOP_4306655	0.870637	High	1	1	1
OMOP_4306655	0.873374	High	1	1	1
OMOP_4306655	0.876112	High	2	2	1
OMOP_4306655	0.889802	High	1	1	1
OMOP_4306655	0.895277	High	1	1	1
OMOP_4306655	0.900753	High	1	1	1
OMOP_4306655	0.911704	High	1	1	1
OMOP_4306655	0.914442	High	1	1	1
OMOP_4306655	0.91718	High	2	2	1
OMOP_4306655	0.925394	High	2	2	1
OMOP_4306655	0.933607	High	1	1	1
OMOP_4306655	0.941821	High	2	2	1
OMOP_4306655	0.944559	High	2	2	1
OMOP_4306655	0.947296	High	1	1	1
OMOP_4306655	0.950034	High	1	1	1
OMOP_4306655	0.952772	High	1	1	1
OMOP_4306655	0.963723	High	1	1	1
OMOP_4306655	0.966461	High	1	1	1
OMOP_4306655	0.971937	High	1	1	1
OMOP_4306655	0.974675	High	1	1	1
OMOP_4306655	0.980151	High	1	1	1
OMOP_4306655	0.982888	High	1	1	1
OMOP_4306655	0.985626	High	1	1	1
OMOP_4306655	0.988364	High	2	2	1
OMOP_4306655	0.999316	High	1	1	1
OMOP_4306655	1.00479	High	1	1	1
OMOP_4306655	1.00753	High	1	1	1
OMOP_4306655	1.01027	High	1	1	1
OMOP_4306655	1.01574	High	1	1	1
OMOP_4306655	1.02396	High	2	2	1
OMOP_4306655	1.02669	High	2	2	1
OMOP_4306655	1.03765	High	2	2	1
OMOP_4306655	1.04038	High	1	1	1
OMOP_4306655	1.04586	High	1	1	1
OMOP_4306655	1.0486	High	1	1	1
OMOP_4306655	1.05133	High	3	3	1
OMOP_4306655	1.05681	High	2	2	1
OMOP_4306655	1.08419	High	1	1	1
OMOP_4306655	1.08693	High	2	2	1
OMOP_4306655	1.08966	High	1	1	1
OMOP_4306655	1.09514	High	1	1	1
OMOP_4306655	1.10062	High	2	2	1
OMOP_4306655	1.10335	High	2	2	1
OMOP_4306655	1.10609	High	1	1	1
OMOP_4306655	1.11978	High	1	1	1
OMOP_4306655	1.12252	High	1	1	1
OMOP_4306655	1.13073	High	3	3	1
OMOP_4306655	1.14716	High	2	2	1
OMOP_4306655	1.1499	High	1	1	1
OMOP_4306655	1.15537	High	1	1	1
OMOP_4306655	1.15811	High	1	1	1
OMOP_4306655	1.16359	High	2	2	1
OMOP_4306655	1.16632	High	1	1	1
OMOP_4306655	1.16906	High	1	1	1
OMOP_4306655	1.17728	High	1	1	1
OMOP_4306655	1.18001	High	1	1	1
OMOP_4306655	1.18275	High	1	1	1
OMOP_4306655	1.18549	High	2	2	1
OMOP_4306655	1.18823	High	2	2	1
OMOP_4306655	1.19644	High	1	1	1
OMOP_4306655	1.20465	High	1	1	1
OMOP_4306655	1.21013	High	1	1	1
OMOP_4306655	1.21834	High	1	1	1
OMOP_4306655	1.22382	High	2	2	1
OMOP_4306655	1.22656	High	1	1	1
OMOP_4306655	1.2293	High	1	1	1
OMOP_4306655	1.23203	High	3	3	1
OMOP_4306655	1.23477	High	2	2	1
OMOP_4306655	1.24572	High	2	2	1
OMOP_4306655	1.25394	High	1	1	1
OMOP_4306655	1.26215	High	1	1	1
OMOP_4306655	1.26489	High	2	2	1
OMOP_4306655	1.26762	High	2	2	1
OMOP_4306655	1.27858	High	1	1	1
OMOP_4306655	1.28131	High	1	1	1
OMOP_4306655	1.28679	High	2	2	1
OMOP_4306655	1.28953	High	2	2	1
OMOP_4306655	1.29227	High	2	2	1
OMOP_4306655	1.295	High	2	2	1
OMOP_4306655	1.29774	High	1	1	1
OMOP_4306655	1.31417	High	1	1	1
OMOP_4306655	1.32512	High	1	1	1
OMOP_4306655	1.32512	Mid	1	1	1
OMOP_4306655	1.3306	High	1	1	1
OMOP_4306655	1.34155	High	2	2	1
OMOP_4306655	1.34428	High	1	1	1
OMOP_4306655	1.34702	High	1	1	1
OMOP_4306655	1.34976	High	1	1	1
OMOP_4306655	1.3525	High	1	1	1
OMOP_4306655	1.36071	High	2	2	1
OMOP_4306655	1.36619	High	1	1	1
OMOP_4306655	1.36893	High	2	2	1
OMOP_4306655	1.37166	High	3	3	1
OMOP_4306655	1.37714	High	2	2	1
OMOP_4306655	1.38261	High	1	1	1
OMOP_4306655	1.38535	High	1	1	1
OMOP_4306655	1.39357	High	1	1	1
OMOP_4306655	1.40726	High	2	2	1
OMOP_4306655	1.40999	High	1	1	1
OMOP_4306655	1.41547	High	1	1	1
OMOP_4306655	1.42368	High	2	2	1
OMOP_4306655	1.42368	Mid	1	1	1
OMOP_4306655	1.42642	High	1	1	1
OMOP_4306655	1.43463	Mid	1	1	1
OMOP_4306655	1.45106	High	2	2	1
OMOP_4306655	1.46475	High	2	2	1
OMOP_4306655	1.46749	High	1	1	1
OMOP_4306655	1.47296	High	2	2	1
OMOP_4306655	1.4757	High	3	3	1
OMOP_4306655	1.48392	High	1	1	1
OMOP_4306655	1.48665	High	1	1	1
OMOP_4306655	1.49213	High	2	2	1
OMOP_4306655	1.49487	High	1	1	1
OMOP_4306655	1.4976	High	1	1	1
OMOP_4306655	1.50034	High	1	1	1
OMOP_4306655	1.50582	High	1	1	1
OMOP_4306655	1.50856	High	1	1	1
OMOP_4306655	1.52772	High	2	2	1
OMOP_4306655	1.5332	High	2	2	1
OMOP_4306655	1.53593	High	2	2	1
OMOP_4306655	1.53593	Mid	1	1	1
OMOP_4306655	1.53867	High	2	2	1
OMOP_4306655	1.54141	High	1	1	1
OMOP_4306655	1.54689	High	1	1	1
OMOP_4306655	1.55784	High	2	2	1
OMOP_4306655	1.59343	High	3	3	1
OMOP_4306655	1.60438	High	1	1	1
OMOP_4306655	1.61807	High	1	1	1
OMOP_4306655	1.62081	High	1	1	1
OMOP_4306655	1.62355	High	1	1	1
OMOP_4306655	1.62628	High	1	1	1
OMOP_4306655	1.63176	High	1	1	1
OMOP_4306655	1.6345	High	1	1	1
OMOP_4306655	1.63723	High	1	1	1
OMOP_4306655	1.63997	High	1	1	1
OMOP_4306655	1.64271	High	1	1	1
OMOP_4306655	1.64545	High	1	1	1
OMOP_4306655	1.64819	High	1	1	1
OMOP_4306655	1.65366	Mid	1	1	1
OMOP_4306655	1.65914	High	1	1	1
OMOP_4306655	1.66461	High	1	1	1
OMOP_4306655	1.66735	High	1	1	1
OMOP_4306655	1.67556	High	2	2	1
OMOP_4306655	1.68652	High	1	1	1
OMOP_4306655	1.68925	High	2	2	1
OMOP_4306655	1.69199	High	2	2	1
OMOP_4306655	1.69473	High	2	2	1
OMOP_4306655	1.70021	High	1	1	1
OMOP_4306655	1.70294	High	3	3	1
OMOP_4306655	1.70568	High	2	2	1
OMOP_4306655	1.70842	High	1	1	1
OMOP_4306655	1.71116	High	1	1	1
OMOP_4306655	1.71389	High	1	1	1
OMOP_4306655	1.71663	High	1	1	1
OMOP_4306655	1.72211	High	1	1	1
OMOP_4306655	1.7358	High	1	1	1
OMOP_4306655	1.74401	High	1	1	1
OMOP_4306655	1.75222	High	1	1	1
OMOP_4306655	1.77687	High	2	2	1
OMOP_4306655	1.78234	High	1	1	1
OMOP_4306655	1.78508	Mid	1	1	1
OMOP_4306655	1.79055	High	1	1	1
OMOP_4306655	1.79329	High	1	1	1
OMOP_4306655	1.79603	High	1	1	1
OMOP_4306655	1.80151	High	1	1	1
OMOP_4306655	1.81246	High	1	1	1
OMOP_4306655	1.82067	High	3	3	1
OMOP_4306655	1.82615	High	1	1	1
OMOP_4306655	1.82888	High	1	1	1
OMOP_4306655	1.83162	High	1	1	1
OMOP_4306655	1.84531	High	1	1	1
OMOP_4306655	1.85352	High	1	1	1
OMOP_4306655	1.86995	High	1	1	1
OMOP_4306655	1.87269	High	1	1	1
OMOP_4306655	1.87543	High	1	1	1
OMOP_4306655	1.88364	High	2	2	1
OMOP_4306655	1.88638	High	1	1	1
OMOP_4306655	1.89459	High	1	1	1
OMOP_4306655	1.90007	High	1	1	1
OMOP_4306655	1.90554	High	1	1	1
OMOP_4306655	1.90828	High	1	1	1
OMOP_4306655	1.91923	High	1	1	1
OMOP_4306655	1.92745	High	2	2	1
OMOP_4306655	1.93566	High	2	2	1
OMOP_4306655	1.94387	High	2	2	1
OMOP_4306655	1.94661	Mid	1	1	1
OMOP_4306655	1.95209	High	1	1	1
OMOP_4306655	1.95483	High	1	1	1
OMOP_4306655	1.96304	High	1	1	1
OMOP_4306655	1.98494	High	1	1	1
OMOP_4306655	1.99042	High	1	1	1
OMOP_4306655	1.99316	High	1	1	1
OMOP_4306655	1.99589	High	1	1	1
OMOP_4306655	2.00137	High	1	1	1
OMOP_4306655	2.00411	High	1	1	1
OMOP_4306655	2.00684	High	1	1	1
OMOP_4306655	2.01506	High	1	1	1
OMOP_4306655	2.02875	High	1	1	1
OMOP_4306655	2.03696	High	1	1	1
OMOP_4306655	2.04244	High	1	1	1
OMOP_4306655	2.04517	High	2	2	1
OMOP_4306655	2.04791	High	3	3	1
OMOP_4306655	2.05065	High	1	1	1
OMOP_4306655	2.05339	High	1	1	1
OMOP_4306655	2.05613	High	1	1	1
OMOP_4306655	2.05886	High	1	1	1
OMOP_4306655	2.0616	High	2	2	1
OMOP_4306655	2.06708	High	1	1	1
OMOP_4306655	2.06982	High	1	1	1
OMOP_4306655	2.07803	High	2	2	1
OMOP_4306655	2.08077	High	1	1	1
OMOP_4306655	2.0835	High	2	2	1
OMOP_4306655	2.08624	High	1	1	1
OMOP_4306655	2.09172	High	1	1	1
OMOP_4306655	2.09446	High	2	2	1
OMOP_4306655	2.10267	High	1	1	1
OMOP_4306655	2.10814	High	3	3	1
OMOP_4306655	2.11088	High	1	1	1
OMOP_4306655	2.1191	High	2	2	1
OMOP_4306655	2.12457	High	1	1	1
OMOP_4306655	2.13005	High	1	1	1
OMOP_4306655	2.13279	High	1	1	1
OMOP_4306655	2.13552	High	1	1	1
OMOP_4306655	2.141	High	1	1	1
OMOP_4306655	2.14374	High	2	2	1
OMOP_4306655	2.15195	High	1	1	1
OMOP_4306655	2.16564	High	1	1	1
OMOP_4306655	2.16838	High	1	1	1
OMOP_4306655	2.17112	High	1	1	1
OMOP_4306655	2.18207	High	2	2	1
OMOP_4306655	2.18754	High	2	2	1
OMOP_4306655	2.19849	High	1	1	1
OMOP_4306655	2.20397	High	1	1	1
OMOP_4306655	2.20671	High	1	1	1
OMOP_4306655	2.21766	High	1	1	1
OMOP_4306655	2.22313	High	1	1	1
OMOP_4306655	2.23135	High	2	2	1
OMOP_4306655	2.23409	High	1	1	1
OMOP_4306655	2.24778	High	1	1	1
OMOP_4306655	2.25051	High	1	1	1
OMOP_4306655	2.25325	Mid	1	1	1
OMOP_4306655	2.25873	High	1	1	1
OMOP_4306655	2.26694	High	1	1	1
OMOP_4306655	2.26968	High	1	1	1
OMOP_4306655	2.27242	High	1	1	1
OMOP_4306655	2.28063	High	1	1	1
OMOP_4306655	2.29706	High	1	1	1
OMOP_4306655	2.30253	High	2	2	1
OMOP_4306655	2.30527	High	1	1	1
OMOP_4306655	2.31075	High	1	1	1
OMOP_4306655	2.31348	High	1	1	1
OMOP_4306655	2.31622	High	1	1	1
OMOP_4306655	2.32444	High	2	2	1
OMOP_4306655	2.32991	High	1	1	1
OMOP_4306655	2.34086	High	1	1	1
OMOP_4306655	2.3436	High	1	1	1
OMOP_4306655	2.34634	High	2	2	1
OMOP_4306655	2.34908	High	2	2	1
OMOP_4306655	2.35181	High	1	1	1
OMOP_4306655	2.36003	High	1	1	1
OMOP_4306655	2.36277	High	2	2	1
OMOP_4306655	2.37098	High	2	2	1
OMOP_4306655	2.38193	High	1	1	1
OMOP_4306655	2.38467	High	1	1	1
OMOP_4306655	2.38741	High	1	1	1
OMOP_4306655	2.39836	High	1	1	1
OMOP_4306655	2.40931	High	2	2	1
OMOP_4306655	2.41205	High	1	1	1
OMOP_4306655	2.41752	High	1	1	1
OMOP_4306655	2.42026	High	1	1	1
OMOP_4306655	2.42847	High	3	3	1
OMOP_4306655	2.43121	High	2	2	1
OMOP_4306655	2.43395	High	1	1	1
OMOP_4306655	2.4449	High	1	1	1
OMOP_4306655	2.45038	High	1	1	1
OMOP_4306655	2.45038	Mid	1	1	1
OMOP_4306655	2.45311	High	1	1	1
OMOP_4306655	2.45859	High	2	2	1
OMOP_4306655	2.46133	High	1	1	1
OMOP_4306655	2.46407	High	1	1	1
OMOP_4306655	2.46954	High	1	1	1
OMOP_4306655	2.48049	High	1	1	1
OMOP_4306655	2.48323	High	2	2	1
OMOP_4306655	2.49144	High	1	1	1
OMOP_4306655	2.49966	High	1	1	1
OMOP_4306655	2.50787	Mid	1	1	1
OMOP_4306655	2.51608	High	1	1	1
OMOP_4306655	2.51882	High	1	1	1
OMOP_4306655	2.52156	High	3	3	1
OMOP_4306655	2.54073	High	1	1	1
OMOP_4306655	2.5462	High	2	2	1
OMOP_4306655	2.54894	High	1	1	1
OMOP_4306655	2.55168	High	1	1	1
OMOP_4306655	2.55441	High	3	3	1
OMOP_4306655	2.55715	High	1	1	1
OMOP_4306655	2.55989	High	2	2	1
OMOP_4306655	2.56263	High	2	2	1
OMOP_4306655	2.56537	High	1	1	1
OMOP_4306655	2.60096	High	1	1	1
OMOP_4306655	2.6037	High	1	1	1
OMOP_4306655	2.60643	High	2	2	1
OMOP_4306655	2.61465	High	3	3	1
OMOP_4306655	2.62012	High	1	1	1
OMOP_4306655	2.62286	High	1	1	1
OMOP_4306655	2.6256	High	1	1	1
OMOP_4306655	2.63655	High	1	1	1
OMOP_4306655	2.63929	High	1	1	1
OMOP_4306655	2.64203	High	1	1	1
OMOP_4306655	2.64476	High	1	1	1
OMOP_4306655	2.6475	High	1	1	1
OMOP_4306655	2.65024	High	2	2	1
OMOP_4306655	2.65572	High	2	2	1
OMOP_4306655	2.66119	High	3	3	1
OMOP_4306655	2.66393	High	1	1	1
OMOP_4306655	2.67214	High	2	2	1
OMOP_4306655	2.67214	Mid	1	1	1
OMOP_4306655	2.68036	High	1	1	1
OMOP_4306655	2.68309	High	2	2	1
OMOP_4306655	2.68583	High	1	1	1
OMOP_4306655	2.68857	High	1	1	1
OMOP_4306655	2.68857	Low	1	1	1
OMOP_4306655	2.69678	High	1	1	1
OMOP_4306655	2.69952	High	1	1	1
OMOP_4306655	2.70226	High	1	1	1
OMOP_4306655	2.70773	High	1	1	1
OMOP_4306655	2.71321	High	1	1	1
OMOP_4306655	2.71869	High	1	1	1
OMOP_4306655	2.72142	High	1	1	1
OMOP_4306655	2.7269	Mid	1	1	1
OMOP_4306655	2.73511	High	1	1	1
OMOP_4306655	2.73785	High	1	1	1
OMOP_4306655	2.74059	High	1	1	1
OMOP_4306655	2.74606	Mid	1	1	1
OMOP_4306655	2.76249	High	1	1	1
OMOP_4306655	2.76797	High	2	2	1
OMOP_4306655	2.77344	High	1	1	1
OMOP_4306655	2.77892	High	1	1	1
OMOP_4306655	2.78439	High	1	1	1
OMOP_4306655	2.79261	High	1	1	1
OMOP_4306655	2.80356	High	1	1	1
OMOP_4306655	2.80903	High	1	1	1
OMOP_4306655	2.81177	High	1	1	1
OMOP_4306655	2.81177	Mid	1	1	1
OMOP_4306655	2.81451	High	1	1	1
OMOP_4306655	2.81725	High	1	1	1
OMOP_4306655	2.81999	High	1	1	1
OMOP_4306655	2.82546	High	1	1	1
OMOP_4306655	2.8282	High	2	2	1
OMOP_4306655	2.83094	High	1	1	1
OMOP_4306655	2.83641	High	1	1	1
OMOP_4306655	2.83915	High	1	1	1
OMOP_4306655	2.84189	High	2	2	1
OMOP_4306655	2.84463	High	1	1	1
OMOP_4306655	2.84736	High	1	1	1
OMOP_4306655	2.8501	High	1	1	1
OMOP_4306655	2.85832	High	1	1	1
OMOP_4306655	2.86105	High	2	2	1
OMOP_4306655	2.86653	High	1	1	1
OMOP_4306655	2.86927	High	1	1	1
OMOP_4306655	2.87201	High	1	1	1
OMOP_4306655	2.87474	High	1	1	1
OMOP_4306655	2.87748	High	1	1	1
OMOP_4306655	2.88569	Mid	1	1	1
OMOP_4306655	2.89665	High	1	1	1
OMOP_4306655	2.90212	High	1	1	1
OMOP_4306655	2.90486	High	2	2	1
OMOP_4306655	2.9076	High	2	2	1
OMOP_4306655	2.91307	High	2	2	1
OMOP_4306655	2.91581	High	1	1	1
OMOP_4306655	2.92129	High	2	2	1
OMOP_4306655	2.92402	High	1	1	1
OMOP_4306655	2.92676	High	1	1	1
OMOP_4306655	2.93224	High	1	1	1
OMOP_4306655	2.93771	High	1	1	1
OMOP_4306655	2.94045	High	1	1	1
OMOP_4306655	2.9514	High	2	2	1
OMOP_4306655	2.95688	Mid	1	1	1
OMOP_4306655	2.95962	High	2	2	1
OMOP_4306655	2.96235	High	1	1	1
OMOP_4306655	2.97057	High	1	1	1
OMOP_4306655	2.97331	High	1	1	1
OMOP_4306655	2.98152	High	1	1	1
OMOP_4306655	2.98426	High	1	1	1
OMOP_4306655	2.99795	High	2	2	1
OMOP_4306655	2.99795	Mid	1	1	1
OMOP_4306655	3.00342	High	1	1	1
OMOP_4306655	3.00616	Low	1	1	1
OMOP_4306655	3.0089	High	1	1	1
OMOP_4306655	3.0089	Mid	1	1	1
OMOP_4306655	3.01164	High	1	1	1
OMOP_4306655	3.01437	High	1	1	1
OMOP_4306655	3.01711	High	1	1	1
OMOP_4306655	3.01985	High	1	1	1
OMOP_4306655	3.02259	High	1	1	1
OMOP_4306655	3.03354	High	1	1	1
OMOP_4306655	3.03628	High	1	1	1
OMOP_4306655	3.03901	Mid	1	1	1
OMOP_4306655	3.05544	High	1	1	1
OMOP_4306655	3.06366	High	1	1	1
OMOP_4306655	3.06366	Mid	1	1	1
OMOP_4306655	3.07461	High	1	1	1
OMOP_4306655	3.07734	High	1	1	1
OMOP_4306655	3.08008	High	2	2	1
OMOP_4306655	3.08556	High	1	1	1
OMOP_4306655	3.0883	High	2	2	1
OMOP_4306655	3.10198	High	1	1	1
OMOP_4306655	3.10472	High	1	1	1
OMOP_4306655	3.11294	High	1	1	1
OMOP_4306655	3.11567	High	1	1	1
OMOP_4306655	3.12389	High	1	1	1
OMOP_4306655	3.12663	High	1	1	1
OMOP_4306655	3.14579	High	1	1	1
OMOP_4306655	3.14853	Mid	1	1	1
OMOP_4306655	3.15127	High	1	1	1
OMOP_4306655	3.154	High	1	1	1
OMOP_4306655	3.15674	High	1	1	1
OMOP_4306655	3.15948	High	1	1	1
OMOP_4306655	3.16496	High	1	1	1
OMOP_4306655	3.17043	High	2	2	1
OMOP_4306655	3.17043	Mid	1	1	1
OMOP_4306655	3.17591	High	1	1	1
OMOP_4306655	3.18412	High	1	1	1
OMOP_4306655	3.20055	High	1	1	1
OMOP_4306655	3.20055	Low	1	1	1
OMOP_4306655	3.20329	Mid	1	1	1
OMOP_4306655	3.20602	High	2	2	1
OMOP_4306655	3.20876	High	2	2	1
OMOP_4306655	3.2115	High	1	1	1
OMOP_4306655	3.21424	High	2	2	1
OMOP_4306655	3.21697	High	1	1	1
OMOP_4306655	3.21971	High	1	1	1
OMOP_4306655	3.22519	High	1	1	1
OMOP_4306655	3.22793	High	2	2	1
OMOP_4306655	3.23066	High	1	1	1
OMOP_4306655	3.2334	High	3	3	1
OMOP_4306655	3.23614	High	1	1	1
OMOP_4306655	3.24162	High	1	1	1
OMOP_4306655	3.2553	High	2	2	1
OMOP_4306655	3.25804	High	2	2	1
OMOP_4306655	3.26626	High	2	2	1
OMOP_4306655	3.26899	High	2	2	1
OMOP_4306655	3.27721	High	1	1	1
OMOP_4306655	3.28268	High	1	1	1
OMOP_4306655	3.28816	High	1	1	1
OMOP_4306655	3.29911	High	2	2	1
OMOP_4306655	3.30459	High	1	1	1
OMOP_4306655	3.30732	High	1	1	1
OMOP_4306655	3.31554	High	1	1	1
OMOP_4306655	3.32923	High	1	1	1
OMOP_4306655	3.3347	High	1	1	1
OMOP_4306655	3.36482	High	1	1	1
OMOP_4306655	3.36756	High	2	2	1
OMOP_4306655	3.37029	High	2	2	1
OMOP_4306655	3.37303	High	1	1	1
OMOP_4306655	3.38125	High	1	1	1
OMOP_4306655	3.38672	High	1	1	1
OMOP_4306655	3.38946	High	1	1	1
OMOP_4306655	3.39767	High	1	1	1
OMOP_4306655	3.40315	High	1	1	1
OMOP_4306655	3.40862	High	1	1	1
OMOP_4306655	3.41684	Mid	1	1	1
OMOP_4306655	3.41958	High	1	1	1
OMOP_4306655	3.42505	High	1	1	1
OMOP_4306655	3.42779	High	1	1	1
OMOP_4306655	3.43053	High	1	1	1
OMOP_4306655	3.43874	High	1	1	1
OMOP_4306655	3.44695	High	2	2	1
OMOP_4306655	3.44969	Mid	1	1	1
OMOP_4306655	3.45243	High	1	1	1
OMOP_4306655	3.46612	High	1	1	1
OMOP_4306655	3.47707	High	1	1	1
OMOP_4306655	3.48528	High	1	1	1
OMOP_4306655	3.4935	High	1	1	1
OMOP_4306655	3.49897	High	2	2	1
OMOP_4306655	3.49897	Mid	1	1	1
OMOP_4306655	3.50445	High	2	2	1
OMOP_4306655	3.51266	High	2	2	1
OMOP_4306655	3.51266	Low	1	1	1
OMOP_4306655	3.51814	High	1	1	1
OMOP_4306655	3.52635	High	1	1	1
OMOP_4306655	3.53183	High	3	3	1
OMOP_4306655	3.53457	High	2	2	1
OMOP_4306655	3.54004	High	1	1	1
OMOP_4306655	3.54278	High	1	1	1
OMOP_4306655	3.54825	High	1	1	1
OMOP_4306655	3.55647	High	2	2	1
OMOP_4306655	3.56194	High	2	2	1
OMOP_4306655	3.56742	High	1	1	1
OMOP_4306655	3.57016	High	1	1	1
OMOP_4306655	3.5729	High	2	2	1
OMOP_4306655	3.58385	High	2	2	1
OMOP_4306655	3.58658	High	2	2	1
OMOP_4306655	3.5948	High	1	1	1
OMOP_4306655	3.59754	High	1	1	1
OMOP_4306655	3.60301	High	2	2	1
OMOP_4306655	3.60575	High	1	1	1
OMOP_4306655	3.60849	High	1	1	1
OMOP_4306655	3.61123	High	1	1	1
OMOP_4306655	3.61396	High	1	1	1
OMOP_4306655	3.62491	High	1	1	1
OMOP_4306655	3.63313	High	1	1	1
OMOP_4306655	3.64408	High	2	2	1
OMOP_4306655	3.65503	High	1	1	1
OMOP_4306655	3.65777	High	1	1	1
OMOP_4306655	3.65777	Mid	1	1	1
OMOP_4306655	3.66872	High	1	1	1
OMOP_4306655	3.67146	High	1	1	1
OMOP_4306655	3.68241	High	1	1	1
OMOP_4306655	3.6961	High	2	2	1
OMOP_4306655	3.70705	High	1	1	1
OMOP_4306655	3.71253	High	1	1	1
OMOP_4306655	3.72074	High	2	2	1
OMOP_4306655	3.72621	High	1	1	1
OMOP_4306655	3.72895	High	2	2	1
OMOP_4306655	3.72895	Mid	1	1	1
OMOP_4306655	3.73169	High	1	1	1
OMOP_4306655	3.73443	High	1	1	1
OMOP_4306655	3.73443	Mid	1	1	1
OMOP_4306655	3.75633	High	1	1	1
OMOP_4306655	3.76454	High	1	1	1
OMOP_4306655	3.77823	High	1	1	1
OMOP_4306655	3.78097	High	1	1	1
OMOP_4306655	3.78645	High	1	1	1
OMOP_4306655	3.80287	High	1	1	1
OMOP_4306655	3.80561	High	2	2	1
OMOP_4306655	3.81109	High	2	2	1
OMOP_4306655	3.81656	High	1	1	1
OMOP_4306655	3.8193	High	1	1	1
OMOP_4306655	3.83299	High	1	1	1
OMOP_4306655	3.83573	High	1	1	1
OMOP_4306655	3.83847	High	1	1	1
OMOP_4306655	3.84394	Mid	1	1	1
OMOP_4306655	3.85216	High	2	2	1
OMOP_4306655	3.85763	High	1	1	1
OMOP_4306655	3.86311	High	1	1	1
OMOP_4306655	3.87953	High	1	1	1
OMOP_4306655	3.88775	Mid	1	1	1
OMOP_4306655	3.89049	Mid	1	1	1
OMOP_4306655	3.89322	High	1	1	1
OMOP_4306655	3.89596	High	1	1	1
OMOP_4306655	3.90691	High	1	1	1
OMOP_4306655	3.91239	High	1	1	1
OMOP_4306655	3.91513	High	2	2	1
OMOP_4306655	3.9206	High	1	1	1
OMOP_4306655	3.92608	High	1	1	1
OMOP_4306655	3.93429	Mid	1	1	1
OMOP_4306655	3.93977	High	1	1	1
OMOP_4306655	3.94251	Mid	1	1	1
OMOP_4306655	3.94524	High	2	2	1
OMOP_4306655	3.94798	High	1	1	1
OMOP_4306655	3.95346	High	2	2	1
OMOP_4306655	3.95619	High	1	1	1
OMOP_4306655	3.95619	Mid	1	1	1
OMOP_4306655	3.95893	High	2	2	1
OMOP_4306655	3.96167	High	2	2	1
OMOP_4306655	3.96441	High	2	2	1
OMOP_4306655	3.97262	High	1	1	1
OMOP_4306655	3.98083	High	1	1	1
OMOP_4306655	3.98631	High	1	1	1
OMOP_4306655	3.99179	High	1	1	1
OMOP_4306655	4.00821	High	1	1	1
OMOP_4306655	4.01095	High	1	1	1
OMOP_4306655	4.01095	Mid	1	1	1
OMOP_4306655	4.02464	High	1	1	1
OMOP_4306655	4.02738	High	2	2	1
OMOP_4306655	4.03559	High	1	1	1
OMOP_4306655	4.03559	Mid	1	1	1
OMOP_4306655	4.04107	High	2	2	1
OMOP_4306655	4.04107	Mid	1	1	1
OMOP_4306655	4.04381	Mid	1	1	1
OMOP_4306655	4.04654	High	1	1	1
OMOP_4306655	4.06023	High	1	1	1
OMOP_4306655	4.06023	Low	1	1	1
OMOP_4306655	4.06297	High	3	3	1
OMOP_4306655	4.06571	High	1	1	1
OMOP_4306655	4.06845	High	1	1	1
OMOP_4306655	4.07392	High	1	1	1
OMOP_4306655	4.07666	High	2	2	1
OMOP_4306655	4.08214	High	2	2	1
OMOP_4306655	4.08487	High	1	1	1
OMOP_4306655	4.09035	High	1	1	1
OMOP_4306655	4.09856	High	1	1	1
OMOP_4306655	4.1013	High	1	1	1
OMOP_4306655	4.10951	High	1	1	1
OMOP_4306655	4.11499	High	1	1	1
OMOP_4306655	4.11773	High	1	1	1
OMOP_4306655	4.12594	High	1	1	1
OMOP_4306655	4.14511	High	2	2	1
OMOP_4306655	4.14784	High	1	1	1
OMOP_4306655	4.15058	High	2	2	1
OMOP_4306655	4.15332	High	1	1	1
OMOP_4306655	4.1588	High	1	1	1
OMOP_4306655	4.17522	High	2	2	1
OMOP_4306655	4.17796	High	2	2	1
OMOP_4306655	4.18344	High	1	1	1
OMOP_4306655	4.18891	Mid	1	1	1
OMOP_4306655	4.19165	High	2	2	1
OMOP_4306655	4.19439	High	1	1	1
OMOP_4306655	4.19986	High	1	1	1
OMOP_4306655	4.2026	High	1	1	1
OMOP_4306655	4.20534	High	1	1	1
OMOP_4306655	4.21355	High	1	1	1
OMOP_4306655	4.22177	High	1	1	1
OMOP_4306655	4.23819	High	2	2	1
OMOP_4306655	4.24093	High	1	1	1
OMOP_4306655	4.26831	High	1	1	1
OMOP_4306655	4.28747	High	1	1	1
OMOP_4306655	4.29021	High	1	1	1
OMOP_4306655	4.29569	High	2	2	1
OMOP_4306655	4.29843	High	2	2	1
OMOP_4306655	4.3039	High	1	1	1
OMOP_4306655	4.30938	High	2	2	1
OMOP_4306655	4.31485	High	1	1	1
OMOP_4306655	4.31759	High	1	1	1
OMOP_4306655	4.3258	High	1	1	1
OMOP_4306655	4.33128	High	1	1	1
OMOP_4306655	4.33949	High	1	1	1
OMOP_4306655	4.34223	High	2	2	1
OMOP_4306655	4.34497	High	1	1	1
OMOP_4306655	4.34771	High	2	2	1
OMOP_4306655	4.35592	High	1	1	1
OMOP_4306655	4.35866	High	1	1	1
OMOP_4306655	4.3614	High	2	2	1
OMOP_4306655	4.37509	High	2	2	1
OMOP_4306655	4.37782	High	2	2	1
OMOP_4306655	4.38056	High	2	2	1
OMOP_4306655	4.38877	High	1	1	1
OMOP_4306655	4.39425	High	2	2	1
OMOP_4306655	4.39699	High	1	1	1
OMOP_4306655	4.39973	High	2	2	1
OMOP_4306655	4.40794	High	1	1	1
OMOP_4306655	4.41068	High	1	1	1
OMOP_4306655	4.41615	High	1	1	1
OMOP_4306655	4.42437	High	1	1	1
OMOP_4306655	4.4271	High	1	1	1
OMOP_4306655	4.42984	High	1	1	1
OMOP_4306655	4.43532	High	1	1	1
OMOP_4306655	4.43806	High	1	1	1
OMOP_4306655	4.44901	High	1	1	1
OMOP_4306655	4.45175	High	1	1	1
OMOP_4306655	4.45722	High	1	1	1
OMOP_4306655	4.45996	Mid	1	1	1
OMOP_4306655	4.47639	High	3	3	1
OMOP_4306655	4.47912	High	2	2	1
OMOP_4306655	4.48186	High	1	1	1
OMOP_4306655	4.48186	Low	1	1	1
OMOP_4306655	4.49281	High	3	3	1
OMOP_4306655	4.49555	High	1	1	1
OMOP_4306655	4.50924	High	2	2	1
OMOP_4306655	4.51198	High	1	1	1
OMOP_4306655	4.52019	High	1	1	1
OMOP_4306655	4.52841	High	2	2	1
OMOP_4306655	4.53388	High	1	1	1
OMOP_4306655	4.53662	High	2	2	1
OMOP_4306655	4.56947	High	1	1	1
OMOP_4306655	4.57769	High	1	1	1
OMOP_4306655	4.58316	High	3	3	1
OMOP_4306655	4.5859	High	1	1	1
OMOP_4306655	4.59138	High	2	2	1
OMOP_4306655	4.59959	High	1	1	1
OMOP_4306655	4.60506	High	1	1	1
OMOP_4306655	4.6078	High	2	2	1
OMOP_4306655	4.61602	High	2	2	1
OMOP_4306655	4.61602	Mid	2	2	1
OMOP_4306655	4.61602	Low	1	1	1
OMOP_4306655	4.61875	High	1	1	1
OMOP_4306655	4.62149	High	2	2	1
OMOP_4306655	4.63244	High	1	1	1
OMOP_4306655	4.64066	High	1	1	1
OMOP_4306655	4.64339	High	1	1	1
OMOP_4306655	4.65161	High	1	1	1
OMOP_4306655	4.65982	High	1	1	1
OMOP_4306655	4.6653	High	1	1	1
OMOP_4306655	4.67899	High	1	1	1
OMOP_4306655	4.68446	High	1	1	1
OMOP_4306655	4.70637	High	1	1	1
OMOP_4306655	4.71184	High	1	1	1
OMOP_4306655	4.72005	High	1	1	1
OMOP_4306655	4.72279	High	1	1	1
OMOP_4306655	4.73922	High	1	1	1
OMOP_4306655	4.7447	High	1	1	1
OMOP_4306655	4.74743	High	1	1	1
OMOP_4306655	4.75291	High	1	1	1
OMOP_4306655	4.75565	High	1	1	1
OMOP_4306655	4.76112	High	1	1	1
OMOP_4306655	4.76934	High	2	2	1
OMOP_4306655	4.77207	High	1	1	1
OMOP_4306655	4.77481	Mid	1	1	1
OMOP_4306655	4.78029	High	1	1	1
OMOP_4306655	4.78303	High	3	3	1
OMOP_4306655	4.78576	High	1	1	1
OMOP_4306655	4.80219	High	1	1	1
OMOP_4306655	4.8104	High	2	2	1
OMOP_4306655	4.81588	High	2	2	1
OMOP_4306655	4.82409	High	2	2	1
OMOP_4306655	4.82683	High	1	1	1
OMOP_4306655	4.83231	High	2	2	1
OMOP_4306655	4.83778	High	3	3	1
OMOP_4306655	4.84873	High	1	1	1
OMOP_4306655	4.85147	High	1	1	1
OMOP_4306655	4.85695	High	2	2	1
OMOP_4306655	4.86516	High	1	1	1
OMOP_4306655	4.86516	Mid	1	1	1
OMOP_4306655	4.87611	High	1	1	1
OMOP_4306655	4.88159	High	3	3	1
OMOP_4306655	4.88706	High	2	2	1
OMOP_4306655	4.89254	Mid	1	1	1
OMOP_4306655	4.89528	High	3	3	1
OMOP_4306655	4.90897	High	1	1	1
OMOP_4306655	4.9117	High	1	1	1
OMOP_4306655	4.91444	High	1	1	1
OMOP_4306655	4.92266	High	1	1	1
OMOP_4306655	4.92539	High	3	3	1
OMOP_4306655	4.93361	High	1	1	1
OMOP_4306655	4.94182	Low	1	1	1
OMOP_4306655	4.95277	High	2	2	1
OMOP_4306655	4.95551	High	3	3	1
OMOP_4306655	4.95825	High	1	1	1
OMOP_4306655	4.96372	High	2	2	1
OMOP_4306655	4.96646	High	1	1	1
OMOP_4306655	4.97467	High	3	3	1
OMOP_4306655	4.98015	High	1	1	1
OMOP_4306655	4.98289	High	1	1	1
OMOP_4306655	4.9911	High	2	2	1
OMOP_4306655	4.99658	High	1	1	1
OMOP_4306655	4.99932	High	1	1	1
OMOP_4306655	5.00753	High	1	1	1
OMOP_4306655	5.013	High	1	1	1
OMOP_4306655	5.01574	High	2	2	1
OMOP_4306655	5.02669	High	1	1	1
OMOP_4306655	5.03765	High	3	3	1
OMOP_4306655	5.04312	High	1	1	1
OMOP_4306655	5.04586	High	1	1	1
OMOP_4306655	5.0486	High	1	1	1
OMOP_4306655	5.05133	High	1	1	1
OMOP_4306655	5.05407	High	2	2	1
OMOP_4306655	5.05681	High	2	2	1
OMOP_4306655	5.05955	High	1	1	1
OMOP_4306655	5.05955	Mid	1	1	1
OMOP_4306655	5.06502	High	1	1	1
OMOP_4306655	5.06776	High	1	1	1
OMOP_4306655	5.0705	Mid	1	1	1
OMOP_4306655	5.07324	High	1	1	1
OMOP_4306655	5.07598	High	1	1	1
OMOP_4306655	5.11157	High	1	1	1
OMOP_4306655	5.11704	High	2	2	1
OMOP_4306655	5.11978	High	3	3	1
OMOP_4306655	5.12252	High	1	1	1
OMOP_4306655	5.13073	High	2	2	1
OMOP_4306655	5.13621	High	1	1	1
OMOP_4306655	5.14716	High	1	1	1
OMOP_4306655	5.1499	High	1	1	1
OMOP_4306655	5.16085	High	1	1	1
OMOP_4306655	5.17454	High	1	1	1
OMOP_4306655	5.18001	High	1	1	1
OMOP_4306655	5.18275	High	1	1	1
OMOP_4306655	5.18823	Mid	1	1	1
OMOP_4306655	5.19097	High	2	2	1
OMOP_4306655	5.19644	High	1	1	1
OMOP_4306655	5.19918	High	1	1	1
OMOP_4306655	5.20192	Mid	1	1	1
OMOP_4306655	5.21013	High	1	1	1
OMOP_4306655	5.21287	High	2	2	1
OMOP_4306655	5.21834	High	3	3	1
OMOP_4306655	5.22108	High	1	1	1
OMOP_4306655	5.22656	High	2	2	1
OMOP_4306655	5.22929	High	1	1	1
OMOP_4306655	5.23751	High	1	1	1
OMOP_4306655	5.24025	High	1	1	1
OMOP_4306655	5.24572	High	1	1	1
OMOP_4306655	5.25394	High	1	1	1
OMOP_4306655	5.26215	High	1	1	1
OMOP_4306655	5.2731	High	1	1	1
OMOP_4306655	5.27584	High	2	2	1
OMOP_4306655	5.28131	High	1	1	1
OMOP_4306655	5.28679	High	1	1	1
OMOP_4306655	5.28953	Mid	1	1	1
OMOP_4306655	5.30048	High	1	1	1
OMOP_4306655	5.30595	High	1	1	1
OMOP_4306655	5.30869	High	2	2	1
OMOP_4306655	5.31143	High	1	1	1
OMOP_4306655	5.31691	High	1	1	1
OMOP_4306655	5.31964	High	3	3	1
OMOP_4306655	5.32238	High	1	1	1
OMOP_4306655	5.32512	High	1	1	1
OMOP_4306655	5.32786	High	2	2	1
OMOP_4306655	5.3306	High	1	1	1
OMOP_4306655	5.33333	High	1	1	1
OMOP_4306655	5.33607	Low	1	1	1
OMOP_4306655	5.34428	High	1	1	1
OMOP_4306655	5.34702	High	1	1	1
OMOP_4306655	5.3525	High	1	1	1
OMOP_4306655	5.36893	High	2	2	1
OMOP_4306655	5.37166	High	1	1	1
OMOP_4306655	5.37714	High	1	1	1
OMOP_4306655	5.38261	High	1	1	1
OMOP_4306655	5.38535	High	1	1	1
OMOP_4306655	5.38809	High	2	2	1
OMOP_4306655	5.39083	Mid	1	1	1
OMOP_4306655	5.3963	High	1	1	1
OMOP_4306655	5.3963	Mid	2	2	1
OMOP_4306655	5.40452	High	1	1	1
OMOP_4306655	5.40726	High	2	2	1
OMOP_4306655	5.40999	High	2	2	1
OMOP_4306655	5.41273	High	2	2	1
OMOP_4306655	5.42368	High	1	1	1
OMOP_4306655	5.42916	High	1	1	1
OMOP_4306655	5.4538	High	1	1	1
OMOP_4306655	5.45654	High	1	1	1
OMOP_4306655	5.46475	High	1	1	1
OMOP_4306655	5.46475	Mid	1	1	1
OMOP_4306655	5.46749	High	2	2	1
OMOP_4306655	5.4757	High	1	1	1
OMOP_4306655	5.47844	High	3	3	1
OMOP_4306655	5.48392	High	2	2	1
OMOP_4306655	5.4976	High	1	1	1
OMOP_4306655	5.50308	High	1	1	1
OMOP_4306655	5.50582	High	1	1	1
OMOP_4306655	5.50856	High	1	1	1
OMOP_4306655	5.51677	High	2	2	1
OMOP_4306655	5.52224	High	1	1	1
OMOP_4306655	5.52498	High	1	1	1
OMOP_4306655	5.53046	Mid	1	1	1
OMOP_4306655	5.54141	High	1	1	1
OMOP_4306655	5.54415	High	1	1	1
OMOP_4306655	5.54962	High	1	1	1
OMOP_4306655	5.5551	Mid	1	1	1
OMOP_4306655	5.56058	High	1	1	1
OMOP_4306655	5.56058	Mid	1	1	1
OMOP_4306655	5.56605	High	2	2	1
OMOP_4306655	5.57153	High	1	1	1
OMOP_4306655	5.58248	High	1	1	1
OMOP_4306655	5.58522	Mid	1	1	1
OMOP_4306655	5.58795	High	1	1	1
OMOP_4306655	5.59343	High	2	2	1
OMOP_4306655	5.59891	High	1	1	1
OMOP_4306655	5.60712	High	1	1	1
OMOP_4306655	5.60986	High	1	1	1
OMOP_4306655	5.61259	Mid	1	1	1
OMOP_4306655	5.61533	High	1	1	1
OMOP_4306655	5.61807	High	1	1	1
OMOP_4306655	5.62902	High	1	1	1
OMOP_4306655	5.63176	High	1	1	1
OMOP_4306655	5.63723	Mid	1	1	1
OMOP_4306655	5.63997	High	1	1	1
OMOP_4306655	5.64271	High	1	1	1
OMOP_4306655	5.64819	High	1	1	1
OMOP_4306655	5.65366	High	1	1	1
OMOP_4306655	5.65914	High	1	1	1
OMOP_4306655	5.66188	High	1	1	1
OMOP_4306655	5.66461	High	3	3	1
OMOP_4306655	5.66735	High	2	2	1
OMOP_4306655	5.67283	High	1	1	1
OMOP_4306655	5.68104	High	1	1	1
OMOP_4306655	5.70568	High	1	1	1
OMOP_4306655	5.71116	High	1	1	1
OMOP_4306655	5.71389	High	1	1	1
OMOP_4306655	5.71663	High	2	2	1
OMOP_4306655	5.71663	Low	1	1	1
OMOP_4306655	5.71937	High	2	2	1
OMOP_4306655	5.73306	High	1	1	1
OMOP_4306655	5.73306	Mid	1	1	1
OMOP_4306655	5.74675	High	5	5	1
OMOP_4306655	5.75222	High	2	2	1
OMOP_4306655	5.75496	High	1	1	1
OMOP_4306655	5.7577	High	1	1	1
OMOP_4306655	5.76318	High	1	1	1
OMOP_4306655	5.76591	High	1	1	1
OMOP_4306655	5.76865	High	1	1	1
OMOP_4306655	5.77139	High	1	1	1
OMOP_4306655	5.7796	Mid	1	1	1
OMOP_4306655	5.79329	High	1	1	1
OMOP_4306655	5.80698	High	1	1	1
OMOP_4306655	5.80972	High	2	2	1
OMOP_4306655	5.8152	High	1	1	1
OMOP_4306655	5.82615	High	2	2	1
OMOP_4306655	5.83162	High	1	1	1
OMOP_4306655	5.83162	Mid	1	1	1
OMOP_4306655	5.83436	High	1	1	1
OMOP_4306655	5.8371	High	1	1	1
OMOP_4306655	5.85079	High	1	1	1
OMOP_4306655	5.85353	High	1	1	1
OMOP_4306655	5.85626	High	1	1	1
OMOP_4306655	5.85626	Low	1	1	1
OMOP_4306655	5.859	High	1	1	1
OMOP_4306655	5.86174	High	1	1	1
OMOP_4306655	5.86174	Mid	1	1	1
OMOP_4306655	5.86721	High	3	3	1
OMOP_4306655	5.86995	High	1	1	1
OMOP_4306655	5.87269	High	1	1	1
OMOP_4306655	5.8809	High	1	1	1
OMOP_4306655	5.88638	High	1	1	1
OMOP_4306655	5.88912	High	1	1	1
OMOP_4306655	5.89733	High	1	1	1
OMOP_4306655	5.89733	Mid	1	1	1
OMOP_4306655	5.90828	High	2	2	1
OMOP_4306655	5.9165	High	1	1	1
OMOP_4306655	5.91923	High	1	1	1
OMOP_4306655	5.92471	High	1	1	1
OMOP_4306655	5.93566	High	1	1	1
OMOP_4306655	5.93566	Mid	1	1	1
OMOP_4306655	5.94114	High	2	2	1
OMOP_4306655	5.94114	Mid	1	1	1
OMOP_4306655	5.9603	High	3	3	1
OMOP_4306655	5.96304	Mid	1	1	1
OMOP_4306655	5.96578	Mid	1	1	1
OMOP_4306655	5.96851	Mid	1	1	1
OMOP_4306655	5.98494	High	1	1	1
OMOP_4306655	5.99042	High	1	1	1
OMOP_4306655	6.00137	High	1	1	1
OMOP_4306655	6.00411	High	1	1	1
OMOP_4306655	6.0178	High	1	1	1
OMOP_4306655	6.02327	Mid	1	1	1
OMOP_4306655	6.02601	High	1	1	1
OMOP_4306655	6.03149	High	2	2	1
OMOP_4306655	6.03696	High	1	1	1
OMOP_4306655	6.04517	High	2	2	1
OMOP_4306655	6.05065	High	2	2	1
OMOP_4306655	6.05886	High	1	1	1
OMOP_4306655	6.06434	High	2	2	1
OMOP_4306655	6.06708	High	1	1	1
OMOP_4306655	6.08898	High	2	2	1
OMOP_4306655	6.09446	High	1	1	1
OMOP_4306655	6.09993	High	1	1	1
OMOP_4306655	6.10541	High	2	2	1
OMOP_4306655	6.10815	High	3	3	1
OMOP_4306655	6.11088	High	1	1	1
OMOP_4306655	6.11362	Mid	1	1	1
OMOP_4306655	6.11636	High	1	1	1
OMOP_4306655	6.1191	High	1	1	1
OMOP_4306655	6.13005	Mid	1	1	1
OMOP_4306655	6.13552	High	2	2	1
OMOP_4306655	6.141	High	2	2	1
OMOP_4306655	6.14647	High	1	1	1
OMOP_4306655	6.14921	High	1	1	1
OMOP_4306655	6.15469	High	1	1	1
OMOP_4306655	6.15743	High	1	1	1
OMOP_4306655	6.16016	Mid	1	1	1
OMOP_4306655	6.1629	High	1	1	1
OMOP_4306655	6.16564	Mid	1	1	1
OMOP_4306655	6.18207	High	1	1	1
OMOP_4306655	6.18754	High	2	2	1
OMOP_4306655	6.19302	High	1	1	1
OMOP_4306655	6.19849	High	2	2	1
OMOP_4306655	6.20123	High	1	1	1
OMOP_4306655	6.20945	Low	1	1	1
OMOP_4306655	6.21218	High	1	1	1
OMOP_4306655	6.21766	High	1	1	1
OMOP_4306655	6.2204	High	3	3	1
OMOP_4306655	6.22313	High	1	1	1
OMOP_4306655	6.22861	High	2	2	1
OMOP_4306655	6.23135	High	1	1	1
OMOP_4306655	6.23409	High	2	2	1
OMOP_4306655	6.23682	High	1	1	1
OMOP_4306655	6.23956	High	1	1	1
OMOP_4306655	6.2423	High	1	1	1
OMOP_4306655	6.24504	High	2	2	1
OMOP_4306655	6.24778	Mid	1	1	1
OMOP_4306655	6.25051	High	1	1	1
OMOP_4306655	6.2642	High	1	1	1
OMOP_4306655	6.28063	High	1	1	1
OMOP_4306655	6.28337	High	1	1	1
OMOP_4306655	6.28611	High	3	3	1
OMOP_4306655	6.28611	Mid	1	1	1
OMOP_4306655	6.28884	High	2	2	1
OMOP_4306655	6.29979	High	2	2	1
OMOP_4306655	6.29979	Mid	1	1	1
OMOP_4306655	6.30801	High	1	1	1
OMOP_4306655	6.31075	High	2	2	1
OMOP_4306655	6.31896	High	1	1	1
OMOP_4306655	6.33265	High	3	3	1
OMOP_4306655	6.33539	High	1	1	1
OMOP_4306655	6.33812	High	1	1	1
OMOP_4306655	6.34634	High	1	1	1
OMOP_4306655	6.34908	High	1	1	1
OMOP_4306655	6.35181	High	2	2	1
OMOP_4306655	6.35455	High	2	2	1
OMOP_4306655	6.36003	High	1	1	1
OMOP_4306655	6.3655	High	1	1	1
OMOP_4306655	6.37372	High	1	1	1
OMOP_4306655	6.37919	High	2	2	1
OMOP_4306655	6.38467	Mid	1	1	1
OMOP_4306655	6.38741	High	1	1	1
OMOP_4306655	6.39014	High	1	1	1
OMOP_4306655	6.39288	High	1	1	1
OMOP_4306655	6.39562	High	1	1	1
OMOP_4306655	6.39836	High	1	1	1
OMOP_4306655	6.40109	High	1	1	1
OMOP_4306655	6.40657	High	1	1	1
OMOP_4306655	6.41752	High	1	1	1
OMOP_4306655	6.42026	High	2	2	1
OMOP_4306655	6.43395	High	1	1	1
OMOP_4306655	6.44216	Low	1	1	1
OMOP_4306655	6.45311	High	1	1	1
OMOP_4306655	6.45585	High	2	2	1
OMOP_4306655	6.46133	High	1	1	1
OMOP_4306655	6.47228	High	2	2	1
OMOP_4306655	6.47776	High	1	1	1
OMOP_4306655	6.48049	High	1	1	1
OMOP_4306655	6.48597	High	1	1	1
OMOP_4306655	6.48871	High	2	2	1
OMOP_4306655	6.49144	High	1	1	1
OMOP_4306655	6.50513	High	2	2	1
OMOP_4306655	6.50787	High	1	1	1
OMOP_4306655	6.51061	High	1	1	1
OMOP_4306655	6.51335	High	1	1	1
OMOP_4306655	6.5243	High	1	1	1
OMOP_4306655	6.52977	High	1	1	1
OMOP_4306655	6.53251	High	1	1	1
OMOP_4306655	6.53525	High	1	1	1
OMOP_4306655	6.54073	High	2	2	1
OMOP_4306655	6.54346	High	2	2	1
OMOP_4306655	6.5462	High	3	3	1
OMOP_4306655	6.5462	Mid	1	1	1
OMOP_4306655	6.55168	High	1	1	1
OMOP_4306655	6.55715	High	1	1	1
OMOP_4306655	6.56263	High	2	2	1
OMOP_4306655	6.56537	High	1	1	1
OMOP_4306655	6.58179	High	1	1	1
OMOP_4306655	6.58453	Mid	1	1	1
OMOP_4306655	6.59548	High	1	1	1
OMOP_4306655	6.59822	High	1	1	1
OMOP_4306655	6.61739	High	1	1	1
OMOP_4306655	6.62012	High	2	2	1
OMOP_4306655	6.6256	High	1	1	1
OMOP_4306655	6.62834	High	1	1	1
OMOP_4306655	6.63107	High	2	2	1
OMOP_4306655	6.63929	High	2	2	1
OMOP_4306655	6.64203	High	1	1	1
OMOP_4306655	6.65024	High	3	3	1
OMOP_4306655	6.65298	High	1	1	1
OMOP_4306655	6.65845	High	1	1	1
OMOP_4306655	6.67762	High	1	1	1
OMOP_4306655	6.68309	High	1	1	1
OMOP_4306655	6.68583	High	1	1	1
OMOP_4306655	6.69131	High	1	1	1
OMOP_4306655	6.69405	High	1	1	1
OMOP_4306655	6.69952	High	1	1	1
OMOP_4306655	6.70226	High	1	1	1
OMOP_4306655	6.70773	High	1	1	1
OMOP_4306655	6.70773	Mid	2	2	1
OMOP_4306655	6.72142	High	1	1	1
OMOP_4306655	6.72416	High	1	1	1
OMOP_4306655	6.72964	Mid	1	1	1
OMOP_4306655	6.75154	High	1	1	1
OMOP_4306655	6.75702	High	1	1	1
OMOP_4306655	6.76249	High	2	2	1
OMOP_4306655	6.76797	High	3	3	1
OMOP_4306655	6.77071	High	1	1	1
OMOP_4306655	6.77344	High	1	1	1
OMOP_4306655	6.77892	High	1	1	1
OMOP_4306655	6.78439	High	1	1	1
OMOP_4306655	6.78713	High	1	1	1
OMOP_4306655	6.80082	High	1	1	1
OMOP_4306655	6.80356	High	1	1	1
OMOP_4306655	6.8063	High	1	1	1
OMOP_4306655	6.81177	High	1	1	1
OMOP_4306655	6.81725	High	3	3	1
OMOP_4306655	6.81999	High	2	2	1
OMOP_4306655	6.82272	High	1	1	1
OMOP_4306655	6.82546	High	2	2	1
OMOP_4306655	6.83094	High	1	1	1
OMOP_4306655	6.83368	High	1	1	1
OMOP_4306655	6.83915	Mid	1	1	1
OMOP_4306655	6.84189	High	1	1	1
OMOP_4306655	6.84189	Low	1	1	1
OMOP_4306655	6.84736	High	1	1	1
OMOP_4306655	6.8501	High	1	1	1
OMOP_4306655	6.85284	High	2	2	1
OMOP_4306655	6.85832	High	1	1	1
OMOP_4306655	6.86105	High	1	1	1
OMOP_4306655	6.86653	High	1	1	1
OMOP_4306655	6.87474	High	1	1	1
OMOP_4306655	6.87748	High	1	1	1
OMOP_4306655	6.88296	High	2	2	1
OMOP_4306655	6.88843	High	1	1	1
OMOP_4306655	6.89117	High	1	1	1
OMOP_4306655	6.89938	High	2	2	1
OMOP_4306655	6.90486	High	1	1	1
OMOP_4306655	6.91855	High	1	1	1
OMOP_4306655	6.92402	High	2	2	1
OMOP_4306655	6.9295	High	1	1	1
OMOP_4306655	6.93498	High	1	1	1
OMOP_4306655	6.9514	High	1	1	1
OMOP_4306655	6.95962	High	2	2	1
OMOP_4306655	6.96509	High	2	2	1
OMOP_4306655	6.97604	High	2	2	1
OMOP_4306655	6.97604	Mid	1	1	1
OMOP_4306655	6.98973	High	1	1	1
OMOP_4306655	6.99247	High	1	1	1
OMOP_4306655	6.99521	High	1	1	1
OMOP_4306655	7.00342	High	1	1	1
OMOP_4306655	7.00616	High	1	1	1
OMOP_4306655	7.01985	High	2	2	1
OMOP_4306655	7.02259	High	2	2	1
OMOP_4306655	7.02533	Mid	1	1	1
OMOP_4306655	7.03628	High	1	1	1
OMOP_4306655	7.03901	High	2	2	1
OMOP_4306655	7.04723	High	1	1	1
OMOP_4306655	7.0527	High	2	2	1
OMOP_4306655	7.05818	High	1	1	1
OMOP_4306655	7.07461	High	1	1	1
OMOP_4306655	7.08008	High	1	1	1
OMOP_4306655	7.08282	High	3	3	1
OMOP_4306655	7.08556	High	1	1	1
OMOP_4306655	7.0883	High	1	1	1
OMOP_4306655	7.0883	Mid	1	1	1
OMOP_4306655	7.09103	High	1	1	1
OMOP_4306655	7.09651	High	1	1	1
OMOP_4306655	7.10198	High	1	1	1
OMOP_4306655	7.10198	Low	1	1	1
OMOP_4306655	7.10472	High	2	2	1
OMOP_4306655	7.11294	High	2	2	1
OMOP_4306655	7.11294	Mid	1	1	1
OMOP_4306655	7.11841	High	1	1	1
OMOP_4306655	7.11841	Low	1	1	1
OMOP_4306655	7.12663	High	2	2	1
OMOP_4306655	7.12936	High	1	1	1
OMOP_4306655	7.1321	Mid	1	1	1
OMOP_4306655	7.13758	High	1	1	1
OMOP_4306655	7.15127	High	1	1	1
OMOP_4306655	7.15948	High	3	3	1
OMOP_4306655	7.15948	Mid	1	1	1
OMOP_4306655	7.16222	High	1	1	1
OMOP_4306655	7.16496	High	1	1	1
OMOP_4306655	7.16769	High	1	1	1
OMOP_4306655	7.17317	High	1	1	1
OMOP_4306655	7.17591	High	1	1	1
OMOP_4306655	7.17864	High	1	1	1
OMOP_4306655	7.18686	High	2	2	1
OMOP_4306655	7.18686	Mid	1	1	1
OMOP_4306655	7.1896	High	1	1	1
OMOP_4306655	7.19781	High	2	2	1
OMOP_4306655	7.20055	High	2	2	1
OMOP_4306655	7.20329	High	1	1	1
OMOP_4306655	7.2115	High	1	1	1
OMOP_4306655	7.21697	High	1	1	1
OMOP_4306655	7.21971	High	1	1	1
OMOP_4306655	7.22245	High	3	3	1
OMOP_4306655	7.22793	High	1	1	1
OMOP_4306655	7.24162	High	2	2	1
OMOP_4306655	7.24435	High	1	1	1
OMOP_4306655	7.25257	High	1	1	1
OMOP_4306655	7.26352	High	1	1	1
OMOP_4306655	7.26626	High	1	1	1
OMOP_4306655	7.26899	High	2	2	1
OMOP_4306655	7.27721	High	1	1	1
OMOP_4306655	7.28268	High	1	1	1
OMOP_4306655	7.28816	High	2	2	1
OMOP_4306655	7.28816	Mid	1	1	1
OMOP_4306655	7.2909	High	2	2	1
OMOP_4306655	7.30459	High	1	1	1
OMOP_4306655	7.31006	High	1	1	1
OMOP_4306655	7.31006	Mid	1	1	1
OMOP_4306655	7.31827	Mid	1	1	1
OMOP_4306655	7.32101	High	1	1	1
OMOP_4306655	7.32375	High	1	1	1
OMOP_4306655	7.32649	High	1	1	1
OMOP_4306655	7.3347	High	1	1	1
OMOP_4306655	7.33744	High	1	1	1
OMOP_4306655	7.35113	High	1	1	1
OMOP_4306655	7.35113	Mid	1	1	1
OMOP_4306655	7.37303	High	1	1	1
OMOP_4306655	7.38398	High	2	2	1
OMOP_4306655	7.38672	High	1	1	1
OMOP_4306655	7.39494	High	1	1	1
OMOP_4306655	7.39767	High	3	3	1
OMOP_4306655	7.4141	High	1	1	1
OMOP_4306655	7.42231	High	1	1	1
OMOP_4306655	7.42505	High	1	1	1
OMOP_4306655	7.43053	High	1	1	1
OMOP_4306655	7.43874	High	2	2	1
OMOP_4306655	7.44422	High	1	1	1
OMOP_4306655	7.45791	High	2	2	1
OMOP_4306655	7.46338	High	1	1	1
OMOP_4306655	7.46886	High	1	1	1
OMOP_4306655	7.47433	High	1	1	1
OMOP_4306655	7.47707	High	1	1	1
OMOP_4306655	7.47981	High	1	1	1
OMOP_4306655	7.48255	High	1	1	1
OMOP_4306655	7.48528	High	1	1	1
OMOP_4306655	7.49076	High	1	1	1
OMOP_4306655	7.49076	Mid	1	1	1
OMOP_4306655	7.49624	High	2	2	1
OMOP_4306655	7.49897	High	1	1	1
OMOP_4306655	7.50445	High	2	2	1
OMOP_4306655	7.50992	High	2	2	1
OMOP_4306655	7.51266	High	1	1	1
OMOP_4306655	7.51814	High	1	1	1
OMOP_4306655	7.51814	Mid	1	1	1
OMOP_4306655	7.52361	High	1	1	1
OMOP_4306655	7.52635	High	1	1	1
OMOP_4306655	7.53183	High	2	2	1
OMOP_4306655	7.5373	High	1	1	1
OMOP_4306655	7.54004	High	1	1	1
OMOP_4306655	7.54825	High	2	2	1
OMOP_4306655	7.55099	High	1	1	1
OMOP_4306655	7.55647	High	1	1	1
OMOP_4306655	7.55921	High	1	1	1
OMOP_4306655	7.5729	High	1	1	1
OMOP_4306655	7.57563	High	1	1	1
OMOP_4306655	7.58385	High	1	1	1
OMOP_4306655	7.58658	High	2	2	1
OMOP_4306655	7.58932	High	1	1	1
OMOP_4306655	7.59206	High	3	3	1
OMOP_4306655	7.59754	High	1	1	1
OMOP_4306655	7.60027	High	2	2	1
OMOP_4306655	7.60575	High	1	1	1
OMOP_4306655	7.6167	High	3	3	1
OMOP_4306655	7.62218	High	1	1	1
OMOP_4306655	7.62765	High	2	2	1
OMOP_4306655	7.63039	High	2	2	1
OMOP_4306655	7.64134	High	1	1	1
OMOP_4306655	7.64408	High	1	1	1
OMOP_4306655	7.64956	High	1	1	1
OMOP_4306655	7.65229	High	2	2	1
OMOP_4306655	7.66051	High	1	1	1
OMOP_4306655	7.66324	High	3	3	1
OMOP_4306655	7.66598	High	1	1	1
OMOP_4306655	7.67146	High	1	1	1
OMOP_4306655	7.67693	High	2	2	1
OMOP_4306655	7.68515	High	2	2	1
OMOP_4306655	7.68515	Mid	1	1	1
OMOP_4306655	7.69062	Mid	1	1	1
OMOP_4306655	7.69336	High	1	1	1
OMOP_4306655	7.6961	High	2	2	1
OMOP_4306655	7.71526	High	1	1	1
OMOP_4306655	7.72074	High	1	1	1
OMOP_4306655	7.72348	High	1	1	1
OMOP_4306655	7.72621	High	1	1	1
OMOP_4306655	7.72895	High	1	1	1
OMOP_4306655	7.73169	Mid	1	1	1
OMOP_4306655	7.74264	High	2	2	1
OMOP_4306655	7.74538	High	2	2	1
OMOP_4306655	7.75086	High	2	2	1
OMOP_4306655	7.75633	High	1	1	1
OMOP_4306655	7.76728	High	2	2	1
OMOP_4306655	7.7755	High	2	2	1
OMOP_4306655	7.77823	High	1	1	1
OMOP_4306655	7.79192	High	3	3	1
OMOP_4306655	7.79466	High	1	1	1
OMOP_4306655	7.80287	High	1	1	1
OMOP_4306655	7.80561	High	1	1	1
OMOP_4306655	7.80835	High	3	3	1
OMOP_4306655	7.81656	High	1	1	1
OMOP_4306655	7.83299	High	1	1	1
OMOP_4306655	7.84394	High	1	1	1
OMOP_4306655	7.84942	Mid	1	1	1
OMOP_4306655	7.86311	High	1	1	1
OMOP_4306655	7.86585	High	1	1	1
OMOP_4306655	7.87406	High	1	1	1
OMOP_4306655	7.88775	Mid	1	1	1
OMOP_4306655	7.89049	High	1	1	1
OMOP_4306655	7.89596	High	1	1	1
OMOP_4306655	7.8987	Mid	1	1	1
OMOP_4306655	7.90965	High	1	1	1
OMOP_4306655	7.91239	Low	1	1	1
OMOP_4306655	7.91786	High	1	1	1
OMOP_4306655	7.9206	High	1	1	1
OMOP_4306655	7.92334	High	1	1	1
OMOP_4306655	7.92608	High	1	1	1
OMOP_4306655	7.92882	Low	1	1	1
OMOP_4306655	7.93155	High	1	1	1
OMOP_4306655	7.93977	High	1	1	1
OMOP_4306655	7.94251	High	2	2	1
OMOP_4306655	7.94798	High	1	1	1
OMOP_4306655	7.95072	High	1	1	1
OMOP_4306655	7.95893	High	2	2	1
OMOP_4306655	7.96988	High	1	1	1
OMOP_4306655	7.97262	High	1	1	1
OMOP_4306655	7.97536	High	1	1	1
OMOP_4306655	7.9781	High	1	1	1
OMOP_4306655	7.9781	Mid	1	1	1
OMOP_4306655	7.98905	High	1	1	1
OMOP_4306655	7.99452	High	2	2	1
OMOP_4306655	7.99452	Mid	2	2	1
OMOP_4306655	7.99726	High	3	3	1
OMOP_4306655	8.00274	Mid	1	1	1
OMOP_4306655	8.00548	High	1	1	1
OMOP_4306655	8.00548	Mid	1	1	1
OMOP_4306655	8.01643	High	1	1	1
OMOP_4306655	8.02738	High	2	2	1
OMOP_4306655	8.03012	High	1	1	1
OMOP_4306655	8.03559	High	1	1	1
OMOP_4306655	8.03833	High	2	2	1
OMOP_4306655	8.0575	High	2	2	1
OMOP_4306655	8.06023	High	1	1	1
OMOP_4306655	8.06297	Low	1	1	1
OMOP_4306655	8.06571	High	1	1	1
OMOP_4306655	8.07118	High	1	1	1
OMOP_4306655	8.07392	High	1	1	1
OMOP_4306655	8.07666	High	2	2	1
OMOP_4306655	8.0794	Mid	1	1	1
OMOP_4306655	8.08214	High	1	1	1
OMOP_4306655	8.08761	Mid	1	1	1
OMOP_4306655	8.09583	High	1	1	1
OMOP_4306655	8.1013	High	1	1	1
OMOP_4306655	8.10678	Mid	1	1	1
OMOP_4306655	8.11499	High	1	1	1
OMOP_4306655	8.12868	High	1	1	1
OMOP_4306655	8.13142	High	1	1	1
OMOP_4306655	8.13415	High	1	1	1
OMOP_4306655	8.13689	High	1	1	1
OMOP_4306655	8.14237	High	1	1	1
OMOP_4306655	8.14511	High	1	1	1
OMOP_4306655	8.15058	High	2	2	1
OMOP_4306655	8.15332	High	2	2	1
OMOP_4306655	8.16701	High	1	1	1
OMOP_4306655	8.16975	High	1	1	1
OMOP_4306655	8.1807	High	1	1	1
OMOP_4306655	8.18891	High	1	1	1
OMOP_4306655	8.19713	High	1	1	1
OMOP_4306655	8.19986	High	1	1	1
OMOP_4306655	8.2026	High	2	2	1
OMOP_4306655	8.20534	High	1	1	1
OMOP_4306655	8.21903	High	1	1	1
OMOP_4306655	8.2245	High	1	1	1
OMOP_4306655	8.22724	High	1	1	1
OMOP_4306655	8.23272	High	1	1	1
OMOP_4306655	8.23819	High	1	1	1
OMOP_4306655	8.24093	Low	1	1	1
OMOP_4306655	8.24367	High	2	2	1
OMOP_4306655	8.24641	Mid	1	1	1
OMOP_4306655	8.25462	High	1	1	1
OMOP_4306655	8.2601	Mid	1	1	1
OMOP_4306655	8.26283	High	1	1	1
OMOP_4306655	8.26557	High	1	1	1
OMOP_4306655	8.26831	High	1	1	1
OMOP_4306655	8.27105	High	1	1	1
OMOP_4306655	8.27378	High	1	1	1
OMOP_4306655	8.27926	High	2	2	1
OMOP_4306655	8.28474	High	1	1	1
OMOP_4306655	8.29843	High	1	1	1
OMOP_4306655	8.30116	High	1	1	1
OMOP_4306655	8.30116	Low	1	1	1
OMOP_4306655	8.31211	High	1	1	1
OMOP_4306655	8.31759	High	1	1	1
OMOP_4306655	8.31759	Mid	1	1	1
OMOP_4306655	8.33402	High	1	1	1
OMOP_4306655	8.34497	Mid	1	1	1
OMOP_4306655	8.35044	High	1	1	1
OMOP_4306655	8.35318	Mid	1	1	1
OMOP_4306655	8.35866	High	1	1	1
OMOP_4306655	8.35866	Mid	1	1	1
OMOP_4306655	8.36413	High	2	2	1
OMOP_4306655	8.36687	High	2	2	1
OMOP_4306655	8.37235	High	2	2	1
OMOP_4306655	8.37782	High	3	3	1
OMOP_4306655	8.38056	High	2	2	1
OMOP_4306655	8.40246	High	1	1	1
OMOP_4306655	8.4052	High	1	1	1
OMOP_4306655	8.40794	High	1	1	1
OMOP_4306655	8.41068	Mid	1	1	1
OMOP_4306655	8.41342	High	1	1	1
OMOP_4306655	8.41615	Mid	1	1	1
OMOP_4306655	8.41889	High	1	1	1
OMOP_4306655	8.42163	High	1	1	1
OMOP_4306655	8.4271	High	1	1	1
OMOP_4306655	8.43258	High	2	2	1
OMOP_4306655	8.44353	High	2	2	1
OMOP_4306655	8.45175	High	3	3	1
OMOP_4306655	8.45448	High	3	3	1
OMOP_4306655	8.45722	High	2	2	1
OMOP_4306655	8.46817	High	2	2	1
OMOP_4306655	8.47091	High	2	2	1
OMOP_4306655	8.4846	High	1	1	1
OMOP_4306655	8.48734	High	1	1	1
OMOP_4306655	8.49008	High	1	1	1
OMOP_4306655	8.49281	High	1	1	1
OMOP_4306655	8.49829	High	1	1	1
OMOP_4306655	8.51472	High	1	1	1
OMOP_4306655	8.52019	High	1	1	1
OMOP_4306655	8.52293	Mid	1	1	1
OMOP_4306655	8.52567	High	1	1	1
OMOP_4306655	8.52841	High	1	1	1
OMOP_4306655	8.53114	High	2	2	1
OMOP_4306655	8.53662	High	1	1	1
OMOP_4306655	8.53936	Mid	1	1	1
OMOP_4306655	8.54209	High	1	1	1
OMOP_4306655	8.54483	Mid	1	1	1
OMOP_4306655	8.55031	Mid	1	1	1
OMOP_4306655	8.56126	High	1	1	1
OMOP_4306655	8.56674	High	2	2	1
OMOP_4306655	8.57221	High	1	1	1
OMOP_4306655	8.57495	High	1	1	1
OMOP_4306655	8.5859	High	1	1	1
OMOP_4306655	8.58864	High	3	3	1
OMOP_4306655	8.59138	High	1	1	1
OMOP_4306655	8.59411	High	1	1	1
OMOP_4306655	8.59685	Mid	1	1	1
OMOP_4306655	8.59959	High	2	2	1
OMOP_4306655	8.60507	High	1	1	1
OMOP_4306655	8.6078	High	1	1	1
OMOP_4306655	8.61875	High	1	1	1
OMOP_4306655	8.63518	High	1	1	1
OMOP_4306655	8.63792	High	1	1	1
OMOP_4306655	8.64887	High	1	1	1
OMOP_4306655	8.65982	High	1	1	1
OMOP_4306655	8.6653	High	1	1	1
OMOP_4306655	8.67077	High	1	1	1
OMOP_4306655	8.67077	Mid	1	1	1
OMOP_4306655	8.67351	High	1	1	1
OMOP_4306655	8.67899	High	2	2	1
OMOP_4306655	8.68172	High	3	3	1
OMOP_4306655	8.68446	High	1	1	1
OMOP_4306655	8.68994	High	1	1	1
OMOP_4306655	8.69541	High	1	1	1
OMOP_4306655	8.69815	High	1	1	1
OMOP_4306655	8.70637	High	1	1	1
OMOP_4306655	8.7091	High	2	2	1
OMOP_4306655	8.71184	High	1	1	1
OMOP_4306655	8.72279	High	1	1	1
OMOP_4306655	8.72827	High	1	1	1
OMOP_4306655	8.73648	High	1	1	1
OMOP_4306655	8.74196	High	1	1	1
OMOP_4306655	8.75017	High	2	2	1
OMOP_4306655	8.76386	High	1	1	1
OMOP_4306655	8.76934	High	1	1	1
OMOP_4306655	8.77207	High	1	1	1
OMOP_4306655	8.77481	High	3	3	1
OMOP_4306655	8.77755	High	3	3	1
OMOP_4306655	8.78029	High	2	2	1
OMOP_4306655	8.78029	Low	1	1	1
OMOP_4306655	8.79398	Mid	1	1	1
OMOP_4306655	8.79671	High	1	1	1
OMOP_4306655	8.79945	High	1	1	1
OMOP_4306655	8.80219	High	1	1	1
OMOP_4306655	8.80219	Low	1	1	1
OMOP_4306655	8.80493	High	1	1	1
OMOP_4306655	8.80767	High	1	1	1
OMOP_4306655	8.82409	High	2	2	1
OMOP_4306655	8.82683	High	1	1	1
OMOP_4306655	8.83231	High	1	1	1
OMOP_4306655	8.83778	High	1	1	1
OMOP_4306655	8.84873	High	1	1	1
OMOP_4306655	8.85147	High	1	1	1
OMOP_4306655	8.85421	High	1	1	1
OMOP_4306655	8.89254	Mid	1	1	1
OMOP_4306655	8.89528	High	1	1	1
OMOP_4306655	8.89802	High	1	1	1
OMOP_4306655	8.90075	High	1	1	1
OMOP_4306655	8.90897	High	1	1	1
OMOP_4306655	8.91444	High	1	1	1
OMOP_4306655	8.91992	High	1	1	1
OMOP_4306655	8.93361	High	1	1	1
OMOP_4306655	8.93908	High	1	1	1
OMOP_4306655	8.94182	Mid	1	1	1
OMOP_4306655	8.94456	High	2	2	1
OMOP_4306655	8.95003	High	3	3	1
OMOP_4306655	8.95277	High	1	1	1
OMOP_4306655	8.95825	High	1	1	1
OMOP_4306655	8.96372	High	1	1	1
OMOP_4306655	8.96646	Mid	1	1	1
OMOP_4306655	8.9692	High	1	1	1
OMOP_4306655	8.9692	Mid	2	2	1
OMOP_4306655	8.97194	High	3	3	1
OMOP_4306655	8.98015	Mid	1	1	1
OMOP_4306655	8.98289	High	1	1	1
OMOP_4306655	8.98563	High	1	1	1
OMOP_4306655	8.9911	High	1	1	1
OMOP_4306655	8.99658	High	1	1	1
OMOP_4306655	8.99932	High	1	1	1
OMOP_4306655	9.00753	High	1	1	1
OMOP_4306655	9.01301	High	1	1	1
OMOP_4306655	9.01574	High	1	1	1
OMOP_4306655	9.01848	High	1	1	1
OMOP_4306655	9.02122	High	1	1	1
OMOP_4306655	9.02396	High	1	1	1
OMOP_4306655	9.02943	High	1	1	1
OMOP_4306655	9.03491	High	1	1	1
OMOP_4306655	9.04038	Mid	1	1	1
OMOP_4306655	9.0486	High	1	1	1
OMOP_4306655	9.05681	High	2	2	1
OMOP_4306655	9.05955	High	1	1	1
OMOP_4306655	9.0705	High	1	1	1
OMOP_4306655	9.07324	High	1	1	1
OMOP_4306655	9.07598	High	1	1	1
OMOP_4306655	9.07871	High	2	2	1
OMOP_4306655	9.08419	High	2	2	1
OMOP_4306655	9.08693	High	1	1	1
OMOP_4306655	9.10062	High	2	2	1
OMOP_4306655	9.10062	Mid	1	1	1
OMOP_4306655	9.10609	Mid	1	1	1
OMOP_4306655	9.11157	High	2	2	1
OMOP_4306655	9.11431	Mid	1	1	1
OMOP_4306655	9.11704	High	2	2	1
OMOP_4306655	9.12252	High	1	1	1
OMOP_4306655	9.12799	High	1	1	1
OMOP_4306655	9.13073	Mid	2	2	1
OMOP_4306655	9.13347	High	2	2	1
OMOP_4306655	9.13621	High	1	1	1
OMOP_4306655	9.15264	High	1	1	1
OMOP_4306655	9.15811	High	2	2	1
OMOP_4306655	9.17728	High	1	1	1
OMOP_4306655	9.18275	High	1	1	1
OMOP_4306655	9.20739	High	1	1	1
OMOP_4306655	9.20739	Mid	1	1	1
OMOP_4306655	9.21013	High	2	2	1
OMOP_4306655	9.21287	High	1	1	1
OMOP_4306655	9.21834	High	1	1	1
OMOP_4306655	9.22108	High	2	2	1
OMOP_4306655	9.22656	High	1	1	1
OMOP_4306655	9.23477	High	1	1	1
OMOP_4306655	9.24846	High	1	1	1
OMOP_4306655	9.2512	Mid	1	1	1
OMOP_4306655	9.25394	High	1	1	1
OMOP_4306655	9.25667	High	1	1	1
OMOP_4306655	9.26489	High	1	1	1
OMOP_4306655	9.26489	Low	1	1	1
OMOP_4306655	9.27036	High	2	2	1
OMOP_4306655	9.28131	Mid	1	1	1
OMOP_4306655	9.295	High	1	1	1
OMOP_4306655	9.29774	High	1	1	1
OMOP_4306655	9.30048	High	1	1	1
OMOP_4306655	9.30322	High	2	2	1
OMOP_4306655	9.30595	High	1	1	1
OMOP_4306655	9.31417	High	1	1	1
OMOP_4306655	9.32238	High	2	2	1
OMOP_4306655	9.32786	High	1	1	1
OMOP_4306655	9.33607	High	1	1	1
OMOP_4306655	9.33881	High	1	1	1
OMOP_4306655	9.34429	High	1	1	1
OMOP_4306655	9.34702	Mid	1	1	1
OMOP_4306655	9.36071	High	1	1	1
OMOP_4306655	9.36345	High	1	1	1
OMOP_4306655	9.36619	High	1	1	1
OMOP_4306655	9.3744	High	1	1	1
OMOP_4306655	9.37714	High	1	1	1
OMOP_4306655	9.38262	High	1	1	1
OMOP_4306655	9.39357	High	1	1	1
OMOP_4306655	9.3963	High	1	1	1
OMOP_4306655	9.40452	High	2	2	1
OMOP_4306655	9.40726	High	1	1	1
OMOP_4306655	9.40999	High	2	2	1
OMOP_4306655	9.41273	Mid	1	1	1
OMOP_4306655	9.41547	High	2	2	1
OMOP_4306655	9.41821	High	1	1	1
OMOP_4306655	9.42094	High	1	1	1
OMOP_4306655	9.42368	High	1	1	1
OMOP_4306655	9.42368	Mid	1	1	1
OMOP_4306655	9.42642	High	1	1	1
OMOP_4306655	9.42916	High	1	1	1
OMOP_4306655	9.4319	High	1	1	1
OMOP_4306655	9.43463	High	2	2	1
OMOP_4306655	9.44011	High	1	1	1
OMOP_4306655	9.4538	High	1	1	1
OMOP_4306655	9.4538	Low	1	1	1
OMOP_4306655	9.45927	High	1	1	1
OMOP_4306655	9.46201	High	1	1	1
OMOP_4306655	9.46475	High	1	1	1
OMOP_4306655	9.46749	High	1	1	1
OMOP_4306655	9.47296	Mid	1	1	1
OMOP_4306655	9.48118	High	3	3	1
OMOP_4306655	9.48392	High	1	1	1
OMOP_4306655	9.48392	Low	1	1	1
OMOP_4306655	9.49213	High	1	1	1
OMOP_4306655	9.50034	High	2	2	1
OMOP_4306655	9.50034	Low	1	1	1
OMOP_4306655	9.50308	Low	1	1	1
OMOP_4306655	9.50582	High	1	1	1
OMOP_4306655	9.51129	High	3	3	1
OMOP_4306655	9.51677	High	1	1	1
OMOP_4306655	9.51951	High	1	1	1
OMOP_4306655	9.52498	High	1	1	1
OMOP_4306655	9.52772	High	1	1	1
OMOP_4306655	9.5332	High	2	2	1
OMOP_4306655	9.54415	Low	1	1	1
OMOP_4306655	9.54689	High	1	1	1
OMOP_4306655	9.56057	High	1	1	1
OMOP_4306655	9.56331	High	1	1	1
OMOP_4306655	9.56879	High	1	1	1
OMOP_4306655	9.58522	Mid	1	1	1
OMOP_4306655	9.58795	High	1	1	1
OMOP_4306655	9.5989	Low	1	1	1
OMOP_4306655	9.60438	High	1	1	1
OMOP_4306655	9.60712	High	1	1	1
OMOP_4306655	9.62628	High	1	1	1
OMOP_4306655	9.62902	High	1	1	1
OMOP_4306655	9.62902	Mid	1	1	1
OMOP_4306655	9.63176	High	1	1	1
OMOP_4306655	9.6345	High	1	1	1
OMOP_4306655	9.63723	High	1	1	1
OMOP_4306655	9.64545	High	2	2	1
OMOP_4306655	9.64545	Mid	1	1	1
OMOP_4306655	9.65092	Mid	1	1	1
OMOP_4306655	9.65914	High	1	1	1
OMOP_4306655	9.67009	High	1	1	1
OMOP_4306655	9.68104	High	1	1	1
OMOP_4306655	9.68652	Low	1	1	1
OMOP_4306655	9.69199	High	2	2	1
OMOP_4306655	9.69747	High	1	1	1
OMOP_4306655	9.70568	High	1	1	1
OMOP_4306655	9.71389	High	1	1	1
OMOP_4306655	9.71937	High	3	3	1
OMOP_4306655	9.72485	Mid	1	1	1
OMOP_4306655	9.72758	High	1	1	1
OMOP_4306655	9.73306	High	1	1	1
OMOP_4306655	9.73853	High	1	1	1
OMOP_4306655	9.74401	High	1	1	1
OMOP_4306655	9.76044	High	1	1	1
OMOP_4306655	9.76318	High	1	1	1
OMOP_4306655	9.76591	Mid	1	1	1
OMOP_4306655	9.76865	High	1	1	1
OMOP_4306655	9.77139	High	3	3	1
OMOP_4306655	9.77139	Mid	1	1	1
OMOP_4306655	9.7796	Mid	1	1	1
OMOP_4306655	9.78782	High	1	1	1
OMOP_4306655	9.79055	High	3	3	1
OMOP_4306655	9.79329	High	1	1	1
OMOP_4306655	9.79603	High	1	1	1
OMOP_4306655	9.80151	High	1	1	1
OMOP_4306655	9.80698	High	2	2	1
OMOP_4306655	9.80972	High	1	1	1
OMOP_4306655	9.81793	High	2	2	1
OMOP_4306655	9.82341	High	1	1	1
OMOP_4306655	9.82615	High	1	1	1
OMOP_4306655	9.82888	High	1	1	1
OMOP_4306655	9.8371	High	1	1	1
OMOP_4306655	9.84805	High	1	1	1
OMOP_4306655	9.85079	High	2	2	1
OMOP_4306655	9.85353	High	1	1	1
OMOP_4306655	9.859	High	1	1	1
OMOP_4306655	9.86174	High	1	1	1
OMOP_4306655	9.86174	Mid	1	1	1
OMOP_4306655	9.86448	High	1	1	1
OMOP_4306655	9.86995	High	1	1	1
OMOP_4306655	9.87269	High	1	1	1
OMOP_4306655	9.87817	High	1	1	1
OMOP_4306655	9.8809	High	1	1	1
OMOP_4306655	9.88638	High	2	2	1
OMOP_4306655	9.90007	High	2	2	1
OMOP_4306655	9.90007	Low	1	1	1
OMOP_4306655	9.91102	High	1	1	1
OMOP_4306655	9.91102	Mid	1	1	1
OMOP_4306655	9.91376	High	1	1	1
OMOP_4306655	9.91923	High	1	1	1
OMOP_4306655	9.92745	High	3	3	1
OMOP_4306655	9.93018	Mid	1	1	1
OMOP_4306655	9.9384	High	1	1	1
OMOP_4306655	9.94661	High	1	1	1
OMOP_4306655	9.95756	High	1	1	1
OMOP_4306655	9.96304	High	1	1	1
OMOP_4306655	9.96578	High	1	1	1
OMOP_4306655	9.96851	High	3	3	1
OMOP_4306655	9.97125	High	1	1	1
OMOP_4306655	9.97673	High	2	2	1
OMOP_4306655	9.9822	High	3	3	1
OMOP_4306655	9.98494	High	2	2	1
OMOP_4306655	9.98768	High	2	2	1
OMOP_4306655	9.99042	High	2	2	1
OMOP_4306655	9.99316	Mid	3	3	1
OMOP_4306655	9.99589	Mid	1	1	1
OMOP_4306655	9.99863	High	2	2	1
OMOP_4306655	10.0178	High	1	1	1
OMOP_4306655	10.026	High	2	2	1
OMOP_4306655	10.026	Low	1	1	1
OMOP_4306655	10.0287	High	1	1	1
OMOP_4306655	10.0397	High	1	1	1
OMOP_4306655	10.0507	Mid	1	1	1
OMOP_4306655	10.0643	High	1	1	1
OMOP_4306655	10.0671	High	2	2	1
OMOP_4306655	10.0726	High	1	1	1
OMOP_4306655	10.0862	High	2	2	1
OMOP_4306655	10.0862	Mid	1	1	1
OMOP_4306655	10.089	High	2	2	1
OMOP_4306655	10.0999	High	1	1	1
OMOP_4306655	10.1027	High	1	1	1
OMOP_4306655	10.1109	High	1	1	1
OMOP_4306655	10.1136	High	1	1	1
OMOP_4306655	10.1136	Mid	1	1	1
OMOP_4306655	10.1164	High	1	1	1
OMOP_4306655	10.1191	High	3	3	1
OMOP_4306655	10.1218	High	1	1	1
OMOP_4306655	10.1273	High	2	2	1
OMOP_4306655	10.13	High	1	1	1
OMOP_4306655	10.13	Low	1	1	1
OMOP_4306655	10.1328	High	1	1	1
OMOP_4306655	10.1437	High	2	2	1
OMOP_4306655	10.1437	Mid	1	1	1
OMOP_4306655	10.152	High	1	1	1
OMOP_4306655	10.1547	High	1	1	1
OMOP_4306655	10.1711	Mid	1	1	1
OMOP_4306655	10.1766	Mid	1	1	1
OMOP_4306655	10.1793	High	1	1	1
OMOP_4306655	10.1875	High	1	1	1
OMOP_4306655	10.193	High	1	1	1
OMOP_4306655	10.1958	High	1	1	1
OMOP_4306655	10.1985	High	1	1	1
OMOP_4306655	10.1985	Mid	1	1	1
OMOP_4306655	10.2012	High	2	2	1
OMOP_4306655	10.2259	High	1	1	1
OMOP_4306655	10.2286	High	2	2	1
OMOP_4306655	10.2368	High	1	1	1
OMOP_4306655	10.2396	High	1	1	1
OMOP_4306655	10.2423	High	2	2	1
OMOP_4306655	10.245	High	1	1	1
OMOP_4306655	10.2478	High	1	1	1
OMOP_4306655	10.2505	Mid	1	1	1
OMOP_4306655	10.2533	High	2	2	1
OMOP_4306655	10.256	High	1	1	1
OMOP_4306655	10.2587	High	2	2	1
OMOP_4306655	10.2669	High	2	2	1
OMOP_4306655	10.2752	High	1	1	1
OMOP_4306655	10.2752	Mid	1	1	1
OMOP_4306655	10.2779	High	1	1	1
OMOP_4306655	10.2806	High	2	2	1
OMOP_4306655	10.2834	High	1	1	1
OMOP_4306655	10.2861	High	2	2	1
OMOP_4306655	10.2888	High	1	1	1
OMOP_4306655	10.2971	High	1	1	1
OMOP_4306655	10.2998	High	1	1	1
OMOP_4306655	10.3025	High	1	1	1
OMOP_4306655	10.3107	High	1	1	1
OMOP_4306655	10.3135	High	1	1	1
OMOP_4306655	10.3162	Mid	1	1	1
OMOP_4306655	10.3299	High	4	4	1
OMOP_4306655	10.3354	High	2	2	1
OMOP_4306655	10.3463	High	1	1	1
OMOP_4306655	10.3463	Mid	1	1	1
OMOP_4306655	10.3491	High	1	1	1
OMOP_4306655	10.3518	High	3	3	1
OMOP_4306655	10.36	High	1	1	1
OMOP_4306655	10.3628	High	3	3	1
OMOP_4306655	10.371	High	1	1	1
OMOP_4306655	10.3737	High	1	1	1
OMOP_4306655	10.3765	High	2	2	1
OMOP_4306655	10.3792	High	1	1	1
OMOP_4306655	10.3847	High	1	1	1
OMOP_4306655	10.3874	Mid	1	1	1
OMOP_4306655	10.3901	High	1	1	1
OMOP_4306655	10.3929	Low	1	1	1
OMOP_4306655	10.4011	High	2	2	1
OMOP_4306655	10.4093	High	2	2	1
OMOP_4306655	10.423	High	1	1	1
OMOP_4306655	10.4257	High	2	2	1
OMOP_4306655	10.4257	Mid	1	1	1
OMOP_4306655	10.4285	High	1	1	1
OMOP_4306655	10.4339	High	1	1	1
OMOP_4306655	10.4367	High	1	1	1
OMOP_4306655	10.4476	High	2	2	1
OMOP_4306655	10.4559	High	1	1	1
OMOP_4306655	10.4586	Mid	1	1	1
OMOP_4306655	10.4641	High	1	1	1
OMOP_4306655	10.4778	Mid	1	1	1
OMOP_4306655	10.486	High	1	1	1
OMOP_4306655	10.4914	High	1	1	1
OMOP_4306655	10.4914	Mid	1	1	1
OMOP_4306655	10.4942	High	1	1	1
OMOP_4306655	10.4969	High	2	2	1
OMOP_4306655	10.4997	High	1	1	1
OMOP_4306655	10.5133	High	1	1	1
OMOP_4306655	10.5188	High	1	1	1
OMOP_4306655	10.527	Mid	1	1	1
OMOP_4306655	10.5298	High	1	1	1
OMOP_4306655	10.5325	High	1	1	1
OMOP_4306655	10.538	High	1	1	1
OMOP_4306655	10.5435	Mid	2	2	1
OMOP_4306655	10.5599	High	1	1	1
OMOP_4306655	10.5654	High	1	1	1
OMOP_4306655	10.5681	High	1	1	1
OMOP_4306655	10.5708	High	1	1	1
OMOP_4306655	10.5736	High	1	1	1
OMOP_4306655	10.5791	High	1	1	1
OMOP_4306655	10.5845	High	1	1	1
OMOP_4306655	10.5955	High	1	1	1
OMOP_4306655	10.5982	High	1	1	1
OMOP_4306655	10.6119	High	1	1	1
OMOP_4306655	10.6201	High	1	1	1
OMOP_4306655	10.6201	Mid	1	1	1
OMOP_4306655	10.6229	High	1	1	1
OMOP_4306655	10.6256	High	1	1	1
OMOP_4306655	10.6365	High	1	1	1
OMOP_4306655	10.6448	High	1	1	1
OMOP_4306655	10.6475	High	1	1	1
OMOP_4306655	10.6475	Mid	1	1	1
OMOP_4306655	10.653	Mid	1	1	1
OMOP_4306655	10.6557	High	1	1	1
OMOP_4306655	10.6639	High	1	1	1
OMOP_4306655	10.6694	High	3	3	1
OMOP_4306655	10.6721	High	1	1	1
OMOP_4306655	10.6858	High	2	2	1
OMOP_4306655	10.6886	High	1	1	1
OMOP_4306655	10.6968	High	1	1	1
OMOP_4306655	10.6995	High	1	1	1
OMOP_4306655	10.7105	High	1	1	1
OMOP_4306655	10.7132	High	2	2	1
OMOP_4306655	10.7159	Mid	1	1	1
OMOP_4306655	10.7214	High	2	2	1
OMOP_4306655	10.7269	High	1	1	1
OMOP_4306655	10.7296	High	1	1	1
OMOP_4306655	10.7406	High	3	3	1
OMOP_4306655	10.7461	High	2	2	1
OMOP_4306655	10.757	High	2	2	1
OMOP_4306655	10.7598	High	1	1	1
OMOP_4306655	10.7652	High	1	1	1
OMOP_4306655	10.7817	High	2	2	1
OMOP_4306655	10.7817	Low	1	1	1
OMOP_4306655	10.7926	High	2	2	1
OMOP_4306655	10.7926	Mid	1	1	1
OMOP_4306655	10.7953	High	2	2	1
OMOP_4306655	10.7981	High	1	1	1
OMOP_4306655	10.8008	High	1	1	1
OMOP_4306655	10.8036	High	1	1	1
OMOP_4306655	10.8063	High	1	1	1
OMOP_4306655	10.8145	High	1	1	1
OMOP_4306655	10.8172	High	1	1	1
OMOP_4306655	10.82	High	1	1	1
OMOP_4306655	10.8255	High	1	1	1
OMOP_4306655	10.8282	High	1	1	1
OMOP_4306655	10.8309	High	1	1	1
OMOP_4306655	10.8392	High	1	1	1
OMOP_4306655	10.8446	High	2	2	1
OMOP_4306655	10.8556	High	1	1	1
OMOP_4306655	10.8583	High	1	1	1
OMOP_4306655	10.8611	High	1	1	1
OMOP_4306655	10.8638	High	1	1	1
OMOP_4306655	10.8665	High	1	1	1
OMOP_4306655	10.8665	Mid	1	1	1
OMOP_4306655	10.8693	High	1	1	1
OMOP_4306655	10.8775	High	2	2	1
OMOP_4306655	10.8857	Mid	1	1	1
OMOP_4306655	10.8912	High	1	1	1
OMOP_4306655	10.8912	Mid	1	1	1
OMOP_4306655	10.8966	High	3	3	1
OMOP_4306655	10.8994	High	1	1	1
OMOP_4306655	10.9021	High	1	1	1
OMOP_4306655	10.9049	High	1	1	1
OMOP_4306655	10.9076	High	1	1	1
OMOP_4306655	10.9158	High	1	1	1
OMOP_4306655	10.9185	High	1	1	1
OMOP_4306655	10.9213	High	1	1	1
OMOP_4306655	10.924	High	1	1	1
OMOP_4306655	10.924	Mid	1	1	1
OMOP_4306655	10.9268	Mid	1	1	1
OMOP_4306655	10.9322	High	2	2	1
OMOP_4306655	10.935	Mid	1	1	1
OMOP_4306655	10.9405	High	2	2	1
OMOP_4306655	10.9487	Mid	1	1	1
OMOP_4306655	10.9541	High	1	1	1
OMOP_4306655	10.9569	High	1	1	1
OMOP_4306655	10.9596	High	2	2	1
OMOP_4306655	10.9706	High	1	1	1
OMOP_4306655	10.9788	High	1	1	1
OMOP_4306655	10.9815	High	1	1	1
OMOP_4306655	10.9815	Mid	1	1	1
OMOP_4306655	10.9843	High	1	1	1
OMOP_4306655	10.9979	High	1	1	1
OMOP_4306655	11.0171	High	1	1	1
OMOP_4306655	11.0253	High	1	1	1
OMOP_4306655	11.0335	High	1	1	1
OMOP_4306655	11.0363	Mid	1	1	1
OMOP_4306655	11.0418	High	1	1	1
OMOP_4306655	11.0418	Low	1	1	1
OMOP_4306655	11.0472	High	1	1	1
OMOP_4306655	11.0527	High	1	1	1
OMOP_4306655	11.0582	High	1	1	1
OMOP_4306655	11.0582	Mid	1	1	1
OMOP_4306655	11.0609	High	1	1	1
OMOP_4306655	11.0637	High	1	1	1
[truncated: 112,449 more rows]

## Sheet: Fig3a
endpoint	phecode_string	freq	category	delta	.lower	.upper	.width	.point	.interval	pos	highlight
1	Chronic hepatitis C	0.000531698	Infections	-0.258866	-0.303671	-0.215037	0.95	median	qi	neg	NO
2	Hepatitis C	0.000509845	Infections	-0.215073	-0.258661	-0.170469	0.95	median	qi	neg	NO
1	Myelofibrosis	0.000364194	Neoplasms	-0.212857	-0.268415	-0.154454	0.95	median	qi	neg	NO
1	Hypopituitarism	0.000770608	Endocrine/Metab	-0.184533	-0.220728	-0.14799	0.95	median	qi	neg	NO
1	Polycystic kidney disease	0.000593273	Genetic	-0.15723	-0.197037	-0.117155	0.95	median	qi	neg	NO
2	Genetic diseases primary affecting the kidneys	0.000613196	Genetic	-0.134909	-0.175664	-0.0909771	0.95	median	qi	neg	NO
2	Erythroid	0.000790583	Neoplasms	-0.0787718	-0.111724	-0.0447445	0.95	median	qi	neg	NO
3	Polycythemia vera	0.000782618	Neoplasms	-0.071317	-0.106079	-0.0354739	0.95	median	qi	neg	NO
1	Hyper-coagulability	0.00152893	Blood/Immune	-0.059613	-0.0854624	-0.0338671	0.95	median	qi	neg	NO
4	Malignant neoplasm of appendix	0.000443834	Neoplasms	-0.0487068	-0.0803704	-0.0144762	0.95	median	qi	neg	NO
5	Benign neoplasm of the heart, mediastinum, thymus, and pleura	0.000252764	Neoplasms	-0.0450168	-0.0965619	0.00508893	0.95	median	qi	neg	NO
6	Malignant neoplasm of the testis	0.000568448	Neoplasms	-0.0434226	-0.067278	-0.0158054	0.95	median	qi	neg	NO
2	Cerebral amyloid angiopathy*	0.000306477	Endocrine/Metab	-0.0348718	-0.0547797	-0.0148267	0.95	median	qi	neg	NO
7	T-cell lymphoma	0.000294543	Neoplasms	-0.0257246	-0.0583186	0.00783343	0.95	median	qi	neg	NO
8	Malignant neoplasm of eye	0.000358314	Neoplasms	-0.0257093	-0.0602429	0.00891921	0.95	median	qi	neg	NO
1	Progressive supranuclear ophthalmoplegia [Steele-Richardson-Olszewski]*	0.0003622	Neurological	-0.0246054	-0.0498203	0.00086024	0.95	median	qi	neg	NO
1	Chronic inflammatory pelvic disease	0.000853987	Genitourinary	-0.0219908	-0.050152	0.00599706	0.95	median	qi	neg	NO
9	Malignant neoplasm of the ovary	0.00569467	Neoplasms	-0.0150823	-0.0248657	-0.00578796	0.95	median	qi	neg	NO
10	Benign neoplasm of the pancreas	0.000260707	Neoplasms	-0.0149614	-0.0636889	0.0301103	0.95	median	qi	neg	NO
11	Malignant neoplasm of the cervix	0.00129732	Neoplasms	-0.0143852	-0.0463584	0.019528	0.95	median	qi	neg	NO
12	Malignant neoplasm of the fallopian tube and uterine adnexa	0.000578003	Neoplasms	-0.0139026	-0.0500878	0.0196676	0.95	median	qi	neg	NO
13	Malignant neoplasm of retroperitoneum and peritoneum	0.000895636	Neoplasms	-0.0137704	-0.0253118	-0.00210816	0.95	median	qi	neg	NO
2	Degenerative diseases of the basal ganglia (excluding parkinsonism)	0.000505496	Neurological	-0.0120976	-0.0369533	0.0114503	0.95	median	qi	neg	NO
2	Fibroadenosis of breast	0.000578118	Genitourinary	-0.0108436	-0.0471907	0.0230786	0.95	median	qi	neg	NO
14	Malignant neoplasm of choroid	0.000214965	Neoplasms	-0.00993016	-0.059481	0.038372	0.95	median	qi	neg	NO
3	Pelvic inflammatory disease (PID)	0.00202658	Genitourinary	-0.0098531	-0.0293406	0.00942896	0.95	median	qi	neg	NO
15	Malignant neoplasm of the gallbladder and extrahepatic bile ducts	0.000921485	Neoplasms	-0.0085078	-0.024873	0.00861527	0.95	median	qi	neg	NO
1	Impacted teeth*	0.00180195	Gastrointestinal	-0.00802654	-0.020165	0.00396117	0.95	median	qi	neg	NO
2	Disturbances in tooth eruption	0.00204631	Gastrointestinal	-0.0079022	-0.0187004	0.00375531	0.95	median	qi	neg	NO
4	Follicular cyst of ovary	0.000604848	Genitourinary	-0.00780025	-0.0207134	0.00609437	0.95	median	qi	neg	NO
16	Hemo onc - by cell of origin	0.0152627	Neoplasms	-0.00751288	-0.0119492	-0.0033136	0.95	median	qi	neg	NO
17	Malignant neoplasm of brain	0.00252627	Neoplasms	-0.00683386	-0.0168403	0.0028923	0.95	median	qi	neg	NO
18	Multiple myeloma and malignant plasma cell neoplasms	0.00247887	Neoplasms	-0.00654853	-0.0152648	0.0015498	0.95	median	qi	neg	NO
19	Multiple myeloma	0.00243894	Neoplasms	-0.00598573	-0.0145596	0.00253889	0.95	median	qi	neg	NO
20	Lymphoid	0.00739882	Neoplasms	-0.00578224	-0.0112862	0.000103785	0.95	median	qi	neg	NO
3	Disorders of tooth develoment	0.00216847	Gastrointestinal	-0.00562307	-0.0165644	0.00519384	0.95	median	qi	neg	NO
3	Viral encephalitis	0.000368271	Neurological	-0.0048542	-0.0418901	0.0342201	0.95	median	qi	neg	NO
21	Malignant neoplasm of cardia	0.00128182	Neoplasms	-0.00481569	-0.0125882	0.00319828	0.95	median	qi	neg	NO
22	Mature B-cell	0.00663914	Neoplasms	-0.00472312	-0.0112293	0.00146621	0.95	median	qi	neg	NO
23	Malignant neoplasm of the lower GI tract	0.0160999	Neoplasms	-0.00384406	-0.00589848	-0.00175636	0.95	median	qi	neg	NO
24	Malignant neoplasm of colon	0.0110303	Neoplasms	-0.0037575	-0.00644903	-0.00114838	0.95	median	qi	neg	NO
25	Colorectal cancer	0.0156896	Neoplasms	-0.00339623	-0.00550224	-0.0012548	0.95	median	qi	neg	NO
26	Lymphoma	0.00607547	Neoplasms	-0.00323254	-0.00931666	0.0031183	0.95	median	qi	neg	NO
1	Interstitial emphysema [Pneumomediastinum]	0.000250762	Respiratory	-0.00295405	-0.046737	0.038612	0.95	median	qi	neg	NO
27	Malignant neoplasm of the breast	0.0265715	Neoplasms	-0.00258706	-0.00402037	-0.00122164	0.95	median	qi	neg	NO
28	Gynecological malignant neoplasms	0.0144675	Neoplasms	-0.00209356	-0.00906717	0.00530313	0.95	median	qi	neg	NO
4	Motor neuron disease	0.00121608	Neurological	-0.000874672	-0.013011	0.0134518	0.95	median	qi	neg	NO
4	Odontogenic cysts	0.000272712	Gastrointestinal	-0.000572799	-0.0387754	0.0435344	0.95	median	qi	neg	NO
29	Non-Hodgkin lymphoma	0.00558624	Neoplasms	-0.000371204	-0.00692636	0.0059238	0.95	median	qi	neg	NO
30	Malignant neoplasm of the eye, brain and other parts of central nervous system	0.00312664	Neoplasms	-0.000313549	-0.0100427	0.00942169	0.95	median	qi	neg	NO
3	Amyloidosis	0.0009016	Endocrine/Metab	2.78761e-05	-0.0164603	0.0155391	0.95	median	qi	pos	NO
1	Ophthalmoplegia	0.000447802	Sense organs	0.000213682	-0.0250141	0.0255423	0.95	median	qi	pos	NO
31	Benign neoplasm of the thoracic and respiratory organs	0.000413996	Neoplasms	0.000345877	-0.0330718	0.0327935	0.95	median	qi	pos	NO
32	Mesothelioma*	0.00105079	Neoplasms	0.000369679	-0.00429526	0.00479032	0.95	median	qi	pos	NO
33	Malignant neoplasm of stomach	0.00276733	Neoplasms	0.000567286	-0.0058621	0.00723773	0.95	median	qi	pos	NO
34	Follicular lymphoma	0.00123451	Neoplasms	0.00107032	-0.0142713	0.0166295	0.95	median	qi	pos	NO
35	Malignant neoplasm of the gallbladder	0.00034429	Neoplasms	0.00139819	-0.0256614	0.0310475	0.95	median	qi	pos	NO
36	Malignant neoplasm of the bladder	0.00728508	Neoplasms	0.00153675	-0.000934143	0.00420727	0.95	median	qi	pos	NO
37	Plasma cell	0.000308502	Neoplasms	0.00159778	-0.0305603	0.034312	0.95	median	qi	pos	NO
38	Malignant neoplasm of the pancreas	0.00372606	Neoplasms	0.00181359	-0.00450366	0.00752327	0.95	median	qi	pos	NO
5	Encephalitis	0.000390249	Neurological	0.00217403	-0.0342395	0.0388293	0.95	median	qi	pos	NO
5	Inguinal hernia	0.0321964	Gastrointestinal	0.0024658	0.0018514	0.00302941	0.95	median	qi	pos	NO
6	(Idiopathic) normal pressure hydrocephalus	0.000394046	Neurological	0.0026136	-0.0235169	0.0281436	0.95	median	qi	pos	NO
5	Cervicitis and endocervicitis	0.00143166	Genitourinary	0.00275588	-0.0176806	0.0232057	0.95	median	qi	pos	NO
6	Erosion and ectropion of cervix	0.00114059	Genitourinary	0.00279712	-0.00842628	0.0145348	0.95	median	qi	pos	NO
39	Gynecological benign neoplasms	0.0469152	Neoplasms	0.00282062	-0.000350141	0.00591297	0.95	median	qi	pos	NO
40	Monocyte	0.000284587	Neoplasms	0.00286791	-0.016825	0.0234709	0.95	median	qi	pos	NO
7	Cerebral edema	0.0010747	Neurological	0.00302857	-0.0214513	0.0278924	0.95	median	qi	pos	NO
41	Benign neoplasm of the breast	0.00192487	Neoplasms	0.00318415	-0.00393414	0.0100349	0.95	median	qi	pos	NO
42	Leiomyoma of uterus	0.0212756	Neoplasms	0.00329949	-0.000475794	0.00664164	0.95	median	qi	pos	NO
1	Hemopericardium NEC	0.000409963	Cardiovascular	0.00339875	-0.0171226	0.0246294	0.95	median	qi	pos	NO
7	Endometriosis	0.00630743	Genitourinary	0.00365089	-0.00260102	0.00973582	0.95	median	qi	pos	NO
43	Benign neoplasms of the uterus	0.0381063	Neoplasms	0.00382491	0.00035535	0.00728516	0.95	median	qi	pos	NO
44	Malignant neoplasm of the prostate	0.0524609	Neoplasms	0.0040918	0.00312186	0.00519331	0.95	median	qi	pos	NO
45	Chronic myelomonocytic (monocytic) leukemia	0.000230851	Neoplasms	0.00414204	-0.0190802	0.0271886	0.95	median	qi	pos	NO
46	Malignant neoplasm of male genitalia	0.0538455	Neoplasms	0.00443734	0.00327751	0.00557586	0.95	median	qi	pos	NO
8	Malposition of uterus	0.00252179	Genitourinary	0.00484256	-0.00688786	0.016639	0.95	median	qi	pos	NO
47	Malignant neoplasm of the intrahepatic bile ducts	0.00113242	Neoplasms	0.00612037	-0.00995382	0.0217846	0.95	median	qi	pos	NO
48	Acute myeloid leukemia	0.00130976	Neoplasms	0.00612842	-0.00957478	0.0216371	0.95	median	qi	pos	NO
49	Myeloid	0.00690676	Neoplasms	0.0066092	0.000421332	0.0130855	0.95	median	qi	pos	NO
2	Ruptured aortic aneurysm	0.00059112	Cardiovascular	0.00685714	-0.00478791	0.0185843	0.95	median	qi	pos	NO
8	Intracranial space-occupying lesion found on diagnostic imaging of central nervous system*	0.000581173	Neurological	0.00686193	-0.0296969	0.0430858	0.95	median	qi	pos	NO
9	Parkinson's disease (Primary)	0.00660829	Neurological	0.00718315	0.00277583	0.0111299	0.95	median	qi	pos	YES
50	Malignant neoplasm of the urinary tract	0.0130885	Neoplasms	0.00746339	0.00500438	0.0100208	0.95	median	qi	pos	NO
6	Hernia of the abdominal wall	0.0481873	Gastrointestinal	0.00763841	0.00672726	0.00850473	0.95	median	qi	pos	NO
51	Melanomas of skin	0.00846309	Neoplasms	0.00795361	0.00321292	0.0127017	0.95	median	qi	pos	NO
52	Malignant neoplasm of the digestive organs	0.0307792	Neoplasms	0.00804977	0.00564278	0.010231	0.95	median	qi	pos	NO
2	Peritonsillar abscess	0.000623598	Respiratory	0.00805902	-0.00889374	0.0254696	0.95	median	qi	pos	NO
53	Cancer (solid tumor, excluding BCC)	0.144734	Neoplasms	0.00836234	0.00743411	0.00930327	0.95	median	qi	pos	NO
54	Benign neoplasm of the kidney	0.000340326	Neoplasms	0.00868968	-0.0238776	0.0428774	0.95	median	qi	pos	NO
55	Chronic myeloproliferative disease*	0.000573264	Neoplasms	0.00882053	-0.0259024	0.0436105	0.95	median	qi	pos	NO
9	Hypertrophy of uterus	0.00245929	Genitourinary	0.0088865	-0.00395838	0.0204312	0.95	median	qi	pos	NO
10	Parkinsonism	0.00692142	Neurological	0.00903775	0.00404123	0.0134736	0.95	median	qi	pos	NO
1	Osteitis deformans [Paget's disease of bone]	0.000344527	Muscloskeletal	0.00922112	-0.0129239	0.0323693	0.95	median	qi	pos	NO
2	Astigmatism	0.0093704	Sense organs	0.00922426	0.00489941	0.0138993	0.95	median	qi	pos	NO
11	Alzheimer's disease	0.00669916	Neurological	0.00958178	0.00665643	0.0128846	0.95	median	qi	pos	NO
56	Diffuse large B-cell lymphoma*	0.0022994	Neoplasms	0.00997408	-0.0016536	0.0199944	0.95	median	qi	pos	NO
57	Malignant neoplasm of ureter	0.000493577	Neoplasms	0.0100824	-0.00934013	0.0298036	0.95	median	qi	pos	NO
58	Mature T-Cell	0.000545358	Neoplasms	0.0101737	-0.015011	0.0347006	0.95	median	qi	pos	NO
12	Frontotemporal dementia [FTD]	0.000559221	Neurological	0.0103309	-0.0144892	0.0334484	0.95	median	qi	pos	NO
59	Testicular limpoma	0.00490082	Neoplasms	0.0103366	-0.00039208	0.0200055	0.95	median	qi	pos	NO
60	Malignant neoplasm of renal pelvis	0.000326393	Neoplasms	0.0111063	-0.00911189	0.0328769	0.95	median	qi	pos	NO
61	Malignant neoplasm of the skin	0.0473885	Neoplasms	0.0111398	0.00984942	0.0124033	0.95	median	qi	pos	NO
3	Cataract	0.10445	Sense organs	0.0113398	0.0106268	0.0122245	0.95	median	qi	pos	NO
3	Embolism of cerebral or precerebral arteries	0.000927426	Cardiovascular	0.0115836	-0.00425961	0.0292068	0.95	median	qi	pos	NO
7	Femoral hernia	0.00163169	Gastrointestinal	0.0123109	0.00130335	0.0227966	0.95	median	qi	pos	NO
62	Malignant neoplasm of the esophagus	0.00319748	Neoplasms	0.0126273	0.00555793	0.0196117	0.95	median	qi	pos	NO
10	Fibrosclerosis of breast	0.000593155	Genitourinary	0.0129504	-0.0345555	0.0587735	0.95	median	qi	pos	NO
63	Benign neoplasm of the parathyroid gland	0.00142141	Neoplasms	0.0130976	-0.000818768	0.0268526	0.95	median	qi	pos	NO
11	Excessive menstruation	0.0183202	Genitourinary	0.0132018	0.0119278	0.014523	0.95	median	qi	pos	NO
64	Malignant neoplasm of kidney, except pelvis	0.00381441	Neoplasms	0.013345	0.00535942	0.0206473	0.95	median	qi	pos	NO
12	Inflammatory diseases of uterus, except cervix	0.000714362	Genitourinary	0.01349	-0.0247814	0.0494257	0.95	median	qi	pos	NO
65	Malignant neoplasm of the vulva	0.000900354	Neoplasms	0.0136005	-0.027824	0.052615	0.95	median	qi	pos	NO
4	Entropion and trichiasis of eyelid	0.00247959	Sense organs	0.0136372	0.00680153	0.0203508	0.95	median	qi	pos	NO
66	Malignant neoplasm of the kidney	0.00416757	Neoplasms	0.013697	0.00701227	0.0205649	0.95	median	qi	pos	NO
13	Irregular menstrual cycle/bleeding	0.022006	Genitourinary	0.0145048	0.0132128	0.0158681	0.95	median	qi	pos	NO
67	Acute leukemia	0.00152679	Neoplasms	0.0145083	-0.000966162	0.031294	0.95	median	qi	pos	NO
14	Stricture and stenosis of cervix	0.00273383	Genitourinary	0.0145516	-0.00558431	0.0337836	0.95	median	qi	pos	NO
5	Hypermetropia	0.00149141	Sense organs	0.0145701	0.00468459	0.0236592	0.95	median	qi	pos	NO
15	Polyp of female genital organs	0.0258833	Genitourinary	0.0149341	0.00858655	0.02015	0.95	median	qi	pos	NO
68	Malignant neoplasm of the uterus	0.00690161	Neoplasms	0.0155342	0.00582467	0.0246058	0.95	median	qi	pos	NO
69	Malignant neoplasm of the small intestine	0.00091957	Neoplasms	0.0159461	-0.00238812	0.0332258	0.95	median	qi	pos	NO
70	Benign neoplasms of external female genital organs and cervix	0.00744705	Neoplasms	0.0162741	0.0057643	0.0263783	0.95	median	qi	pos	NO
71	Malignant neoplasm of endometrium	0.00656958	Neoplasms	0.0165364	0.00684046	0.0272214	0.95	median	qi	pos	NO
72	Chronic leukemia	0.00243163	Neoplasms	0.0165428	0.00627965	0.0254974	0.95	median	qi	pos	NO
73	Benign neoplasms of the cervix	0.00665058	Neoplasms	0.0166898	0.00789566	0.0274421	0.95	median	qi	pos	NO
8	Appendicitis	0.00584421	Gastrointestinal	0.0169613	0.00730594	0.0270646	0.95	median	qi	pos	NO
16	Diverticulum of bladder	0.00287001	Genitourinary	0.0170272	0.0112679	0.0227611	0.95	median	qi	pos	NO
6	Macular degeneration	0.0178662	Sense organs	0.0171861	0.0150368	0.019392	0.95	median	qi	pos	NO
7	Ectropion of eyelid	0.00190342	Sense organs	0.0176152	0.00908439	0.0257577	0.95	median	qi	pos	NO
17	Mucous polyp of cervix	0.00643759	Genitourinary	0.0177532	0.0071973	0.0277905	0.95	median	qi	pos	NO
2	Polymyalgia rheumatica	0.00804177	Muscloskeletal	0.01808	0.0150526	0.0213114	0.95	median	qi	pos	NO
74	Leukemia	0.00413597	Neoplasms	0.0181871	0.00964377	0.0252979	0.95	median	qi	pos	NO
3	Giant cell arteritis	0.00211832	Muscloskeletal	0.0182454	0.0096323	0.0267343	0.95	median	qi	pos	NO
8	Nuclear cataract	0.0364207	Sense organs	0.0182599	0.0169106	0.0197059	0.95	median	qi	pos	NO
18	Dysmenorrhea	0.00173731	Genitourinary	0.0184938	0.0130374	0.0234206	0.95	median	qi	pos	NO
9	Disorders of refraction and accommodation	0.0187318	Sense organs	0.0188223	0.0160652	0.0216082	0.95	median	qi	pos	NO
75	Benign neoplasm of kidney and urinary organs	0.000650899	Neoplasms	0.0188443	-0.0015983	0.0397341	0.95	median	qi	pos	NO
19	Disorders of menstruation and other abnormal bleeding from female genital tract	0.0263983	Genitourinary	0.0194949	0.0177786	0.0211638	0.95	median	qi	pos	NO
76	Chronic lymphoid leukemia	0.00185754	Neoplasms	0.0197337	0.00826654	0.0306925	0.95	median	qi	pos	NO
20	Retention of urine	0.033048	Genitourinary	0.0202607	0.0184809	0.0220897	0.95	median	qi	pos	NO
10	Retinal detachments and breaks	0.00777027	Sense organs	0.0203181	0.014163	0.02622	0.95	median	qi	pos	NO
13	Dementias	0.0146907	Neurological	0.0203898	0.0175779	0.0235897	0.95	median	qi	pos	NO
3	Pneumoconiosis	0.00128994	Respiratory	0.0206612	0.0144185	0.026974	0.95	median	qi	pos	NO
14	Compression of brain	0.000354251	Neurological	0.0207455	-0.0263648	0.0652235	0.95	median	qi	pos	NO
4	Thrombosis of cerebral or precerebral arteries	0.00154444	Cardiovascular	0.0212568	0.00920373	0.0342902	0.95	median	qi	pos	NO
77	Myelodysplastic syndrome	0.00142519	Neoplasms	0.0213554	0.00718644	0.0351506	0.95	median	qi	pos	NO
4	Fracture of upper limb	0.0239507	Muscloskeletal	0.0214616	0.0192952	0.0235244	0.95	median	qi	pos	NO
5	Aortic aneurysm and ectasia	0.00759005	Cardiovascular	0.0220732	0.0180833	0.0258529	0.95	median	qi	pos	NO
15	Systemic atrophies primarily affecting the central nervous system	0.00176586	Neurological	0.0221186	0.00930539	0.0348484	0.95	median	qi	pos	NO
21	Breast conditions, congenital or relating to hormones	0.000965219	Genitourinary	0.0222524	0.00165911	0.0429404	0.95	median	qi	pos	NO
6	Cardiac arrhythmia and conduction disorders	0.0905365	Cardiovascular	0.0224608	0.0211568	0.0236182	0.95	median	qi	pos	NO
7	Atrial fibrillation and flutter	0.0602749	Cardiovascular	0.0226986	0.021165	0.0241605	0.95	median	qi	pos	NO
22	Polyp of corpus uteri	0.0207734	Genitourinary	0.0227827	0.0165337	0.0296073	0.95	median	qi	pos	NO
78	Benign neoplasm of meninges (Meningioma)	0.00176245	Neoplasms	0.0228228	0.00976856	0.0359553	0.95	median	qi	pos	NO
8	Aortic dissection	0.0007822	Cardiovascular	0.0228418	0.00117136	0.0433434	0.95	median	qi	pos	NO
11	Corneal degenerations	0.00395895	Sense organs	0.0232712	0.0173607	0.0294702	0.95	median	qi	pos	NO
3	Hereditary hypo-coagulability	0.000936123	Genetic	0.0233213	-0.0130895	0.0568058	0.95	median	qi	pos	NO
79	Myeloproliferative disorder	0.00376706	Neoplasms	0.0234199	0.0141503	0.0327221	0.95	median	qi	pos	NO
9	Arterial dissection	0.0012939	Cardiovascular	0.0239775	0.00550376	0.0406531	0.95	median	qi	pos	NO
4	Genetic coagulation defects	0.000936123	Genetic	0.0239826	-0.0084617	0.0590988	0.95	median	qi	pos	NO
80	Secondary malignant neoplasm	0.0415234	Neoplasms	0.0240211	0.021693	0.0265533	0.95	median	qi	pos	NO
10	Nontraumatic subdural hemorrhage	0.00147103	Cardiovascular	0.024119	0.0114163	0.0359286	0.95	median	qi	pos	NO
11	Atrioventricular block, second degree	0.00265573	Cardiovascular	0.0241828	0.0153864	0.0333844	0.95	median	qi	pos	NO
81	Malignant sarcoma-related cancers	0.00323457	Neoplasms	0.0242066	0.0144285	0.0352977	0.95	median	qi	pos	NO
16	Brain damage and brain death	0.00239104	Neurological	0.0246876	0.00911749	0.04075	0.95	median	qi	pos	NO
12	Arteriovenous fistula	0.000240821	Cardiovascular	0.0250332	-0.0387181	0.0877682	0.95	median	qi	pos	NO
13	Aneurysm or ectasia	0.0116881	Cardiovascular	0.0251741	0.0214007	0.0292926	0.95	median	qi	pos	NO
12	Esotropia	0.000456295	Sense organs	0.0252786	-0.0115555	0.0602812	0.95	median	qi	pos	NO
23	Chronic prostatitis	0.00554505	Genitourinary	0.0253079	0.0117381	0.0385956	0.95	median	qi	pos	NO
24	Noninflammatory disorders of cervix	0.00711942	Genitourinary	0.0253569	0.0153096	0.0362353	0.95	median	qi	pos	NO
2	Macroglobulinemia [Waldenstrom macroglobulinemia]	0.000302512	Blood/Immune	0.0254684	-0.0100044	0.0583339	0.95	median	qi	pos	NO
4	Syndrome of inappropriate secretion of antidiuretic hormone	0.00120013	Endocrine/Metab	0.0256428	0.00716984	0.0424852	0.95	median	qi	pos	NO
25	Benign prostatic hyperplasia	0.0996679	Genitourinary	0.02569	0.0240817	0.0273961	0.95	median	qi	pos	NO
26	Polycystic ovary syndrome	0.000704011	Genitourinary	0.0257201	0.00118177	0.0493733	0.95	median	qi	pos	NO
5	Hereditary corneal dystrophies	0.00152904	Genetic	0.0259531	0.0147169	0.0372481	0.95	median	qi	pos	NO
14	Nontraumatic Intracranial hemorrhage	0.00735781	Cardiovascular	0.0259824	0.0197422	0.0327252	0.95	median	qi	pos	NO
15	Hemorrhagic stroke	0.00576609	Cardiovascular	0.0260118	0.0175739	0.0340414	0.95	median	qi	pos	NO
27	Disorders of prostate	0.107583	Genitourinary	0.0260293	0.0246135	0.0275986	0.95	median	qi	pos	NO
5	Fracture of pelvis	0.00327508	Muscloskeletal	0.0262869	0.0174395	0.0344617	0.95	median	qi	pos	NO
16	Abdominal aortic aneurysm	0.00506414	Cardiovascular	0.0263155	0.0224568	0.0302998	0.95	median	qi	pos	YES
17	Atherosclerosis [ASCVD]	0.0537107	Cardiovascular	0.026842	0.0250565	0.0285731	0.95	median	qi	pos	NO
28	Bladder neck obstruction	0.00390897	Genitourinary	0.0269354	0.0224066	0.0310205	0.95	median	qi	pos	NO
18	Nontraumatic subarachnoid hemorrhage	0.00230011	Cardiovascular	0.0269688	0.0117864	0.0416707	0.95	median	qi	pos	NO
82	Benign neoplasm of the liver and intrahepatic bile ducts	0.000314455	Neoplasms	0.0269813	-0.0107725	0.0677357	0.95	median	qi	pos	NO
29	Noninflammatory disorders of ovary, fallopian tube, and broad ligament	0.015424	Genitourinary	0.0270108	0.0197138	0.0348728	0.95	median	qi	pos	NO
83	Benign neoplasm of cranial nerve	0.000617254	Neoplasms	0.0270982	-0.00207943	0.0539974	0.95	median	qi	pos	NO
13	Corneal deformities	0.000248867	Sense organs	0.0273504	-0.0176644	0.0743044	0.95	median	qi	pos	NO
19	Acute myocardial infarction	0.0248672	Cardiovascular	0.0276136	0.0249248	0.0300698	0.95	median	qi	pos	NO
84	Benign neoplasm of the colon	0.0728392	Neoplasms	0.0279574	0.0257932	0.0301261	0.95	median	qi	pos	NO
20	Coronary atherosclerosis [Atherosclerotic heart disease]	0.0542709	Cardiovascular	0.0281075	0.0263515	0.0297297	0.95	median	qi	pos	NO
30	Irregular menstrual cycle	0.00851399	Genitourinary	0.0289507	0.0261819	0.031879	0.95	median	qi	pos	NO
6	Fracture of lower limb	0.0164329	Muscloskeletal	0.0289596	0.0248627	0.0331012	0.95	median	qi	pos	NO
85	Benign neoplasm of bladder	0.000282631	Neoplasms	0.0290785	-0.0033195	0.0578557	0.95	median	qi	pos	NO
21	Thoracic aneurysm	0.00203424	Cardiovascular	0.0292968	0.0163886	0.0418367	0.95	median	qi	pos	NO
14	Keratoconus	0.000205064	Sense organs	0.0293648	-0.0200249	0.0785811	0.95	median	qi	pos	NO
17	Guillain-Barre syndrome [Acute infective polyneuritis]	0.000479786	Neurological	0.029502	0.00167373	0.0570326	0.95	median	qi	pos	NO
18	Dementias and cerebral degeneration	0.0175741	Neurological	0.0296727	0.0263879	0.0329627	0.95	median	qi	pos	NO
9	Obstruction of bile duct	0.00353119	Gastrointestinal	0.0297301	0.0203367	0.039551	0.95	median	qi	pos	NO
5	Disorders of thyroid gland	0.0487521	Endocrine/Metab	0.0298299	0.0279629	0.0315933	0.95	median	qi	pos	NO
6	Genetic diseases of the eye	0.00199368	Genetic	0.029833	0.0198797	0.0388625	0.95	median	qi	pos	NO
4	Hiccough	0.000577234	Respiratory	0.0298537	0.0145264	0.0452098	0.95	median	qi	pos	NO
22	Coronary artery dissection	0.000433855	Cardiovascular	0.0298584	-0.0138448	0.0740046	0.95	median	qi	pos	NO
15	Glaucoma	0.0204323	Sense organs	0.0299053	0.0268901	0.0326303	0.95	median	qi	pos	NO
10	Abscess of liver	0.000750415	Gastrointestinal	0.0302091	0.00451508	0.0539367	0.95	median	qi	pos	NO
16	Stenosis and insufficiency of lacrimal passages	0.00279275	Sense organs	0.0302321	0.0215557	0.0389051	0.95	median	qi	pos	NO
86	Benign neoplasm of colon, rectum, anus and anal canal	0.0868481	Neoplasms	0.0303892	0.0285475	0.0323675	0.95	median	qi	pos	NO
11	Ileus	0.00304405	Gastrointestinal	0.0304576	0.0204818	0.0415783	0.95	median	qi	pos	NO
17	Abnormal intraocular pressure	0.0255468	Sense organs	0.0305309	0.0281644	0.0329278	0.95	median	qi	pos	NO
18	Paralytic strabismus [Neurogenic strabismus]	0.00156708	Sense organs	0.03074	0.0132788	0.0499532	0.95	median	qi	pos	NO
19	Myopia	0.00737814	Sense organs	0.0307761	0.0250588	0.0367543	0.95	median	qi	pos	NO
20	Disorders of eyelid function	0.0097457	Sense organs	0.0307867	0.026293	0.0354314	0.95	median	qi	pos	NO
23	Atrioventricular block, first degree	0.00801494	Cardiovascular	0.0308031	0.0265746	0.0353328	0.95	median	qi	pos	NO
24	Acute pulmonary heart disease	0.000443807	Cardiovascular	0.0308501	-0.00834677	0.0722551	0.95	median	qi	pos	NO
31	Ovarian cyst	0.0135237	Genitourinary	0.0309932	0.0223753	0.0386671	0.95	median	qi	pos	NO
25	Typical atrial flutter*	0.000437821	Cardiovascular	0.0310055	0.00902777	0.0558371	0.95	median	qi	pos	NO
26	Pulmonary embolism	0.0159555	Cardiovascular	0.031145	0.0268222	0.0354753	0.95	median	qi	pos	YES
27	Stroke	0.021558	Cardiovascular	0.0313258	0.0280189	0.034704	0.95	median	qi	pos	NO
21	Angle-Closure Glaucoma	0.00313245	Sense organs	0.0313352	0.0225104	0.0399088	0.95	median	qi	pos	NO
28	Aortic valve disorders	0.019032	Cardiovascular	0.0313578	0.0280405	0.0346079	0.95	median	qi	pos	NO
12	Diverticulum of esophagus	0.000650862	Gastrointestinal	0.0314585	0.00893674	0.0554472	0.95	median	qi	pos	NO
5	Pneumothorax and air leak	0.00350126	Respiratory	0.03156	0.0214832	0.0408487	0.95	median	qi	pos	NO
29	Atrioventricular block	0.0135269	Cardiovascular	0.0317014	0.0285273	0.0352903	0.95	median	qi	pos	NO
13	Esophageal obstruction (Stricture and stenosis of esophagus)	0.00677939	Gastrointestinal	0.0317763	0.0248269	0.0392094	0.95	median	qi	pos	NO
30	Aortic stenosis	0.0100681	Cardiovascular	0.0319021	0.0274531	0.0356078	0.95	median	qi	pos	YES
31	Aneurysm of iliac or artery of lower extremity	0.00118237	Cardiovascular	0.0319798	0.0195351	0.0457741	0.95	median	qi	pos	NO
32	Nontraumatic intracerebral hemorrhage	0.00395146	Cardiovascular	0.0322131	0.0231885	0.0412081	0.95	median	qi	pos	NO
33	Hypertension	0.229129	Cardiovascular	0.0326498	0.0318406	0.0334919	0.95	median	qi	pos	YES
14	Diverticular disease [Bowel diverticulosis]	0.106812	Gastrointestinal	0.0326507	0.0311016	0.0342516	0.95	median	qi	pos	NO
34	Essential hypertension	0.228657	Cardiovascular	0.0327204	0.0318651	0.0335319	0.95	median	qi	pos	NO
19	Inflammatory polyneuropathy	0.000776606	Neurological	0.0329701	0.0117698	0.0536021	0.95	median	qi	pos	NO
35	Ventricular fibrillation and flutter	0.00154477	Cardiovascular	0.0330132	0.0209985	0.0450148	0.95	median	qi	pos	NO
87	Malignant neoplasm of the tongue	0.00090779	Neoplasms	0.0330562	0.0129754	0.053086	0.95	median	qi	pos	NO
7	Palmar fascial fibromatosis [Dupuytren]	0.00986245	Muscloskeletal	0.033225	0.0300614	0.0364479	0.95	median	qi	pos	NO
15	Gallbladder perforation	0.000551283	Gastrointestinal	0.033259	0.0103808	0.0562284	0.95	median	qi	pos	NO
32	Prostatitis	0.00654044	Genitourinary	0.0332782	0.0212666	0.0451077	0.95	median	qi	pos	NO
36	Right bundle branch block	0.0103923	Cardiovascular	0.0333253	0.0293885	0.0373517	0.95	median	qi	pos	NO
37	Cerebral atherosclerosis	0.00159419	Cardiovascular	0.0337767	0.0197528	0.0468664	0.95	median	qi	pos	NO
16	Diverticula of colon	0.0976544	Gastrointestinal	0.0340094	0.0325199	0.0356166	0.95	median	qi	pos	NO
88	Malignant neoplasm of anus	0.00062503	Neoplasms	0.0341472	0.00533773	0.0607056	0.95	median	qi	pos	NO
38	Heart block	0.0310302	Cardiovascular	0.0342035	0.03185	0.0367925	0.95	median	qi	pos	NO
39	Stroke and transient cerebral ischemic attacks	0.0288054	Cardiovascular	0.0342132	0.0313781	0.0368803	0.95	median	qi	pos	NO
89	Benign neoplasms of the ovary	0.00531434	Neoplasms	0.034222	0.0173595	0.0512499	0.95	median	qi	pos	NO
33	Disorders of uterus, except cervix	0.0152015	Genitourinary	0.0343426	0.0261348	0.0426665	0.95	median	qi	pos	NO
34	Hydrocele	0.00738792	Genitourinary	0.0345493	0.0237895	0.0458937	0.95	median	qi	pos	NO
40	Cerebral infarction [Ischemic stroke]	0.0169938	Cardiovascular	0.0347527	0.0312408	0.038192	0.95	median	qi	pos	YES
90	Malignant neoplasm of the head and neck	0.00431267	Neoplasms	0.0347618	0.0260076	0.0435667	0.95	median	qi	pos	NO
7	Hereditary retinal dystrophy	0.000467865	Genetic	0.0351544	0.00964929	0.0585791	0.95	median	qi	pos	NO
6	Multinodular goiter	0.00241793	Endocrine/Metab	0.035162	0.0260408	0.043745	0.95	median	qi	pos	NO
6	Pleurisy	0.0068127	Respiratory	0.0357153	0.0304723	0.0400556	0.95	median	qi	pos	NO
41	Mitral valve prolapse*	0.00175121	Cardiovascular	0.035957	0.0232485	0.0474485	0.95	median	qi	pos	NO
42	Heart valve disorders	0.0360592	Cardiovascular	0.0360621	0.0334507	0.0386895	0.95	median	qi	pos	NO
35	Inflammatory diseases of prostate	0.0097003	Genitourinary	0.036112	0.0259292	0.046037	0.95	median	qi	pos	NO
36	Hydronephrosis	0.00989357	Genitourinary	0.0366458	0.030535	0.0425489	0.95	median	qi	pos	NO
22	Amblyopia	0.00347263	Sense organs	0.0369091	0.0292002	0.0444028	0.95	median	qi	pos	NO
91	Benign neoplasm of rectum and anus	0.0331316	Neoplasms	0.0369348	0.0339055	0.0401336	0.95	median	qi	pos	NO
17	Toxic gastroenteritis and colitis	0.00173967	Gastrointestinal	0.0369427	0.0194316	0.0537379	0.95	median	qi	pos	NO
43	Atrioventricular block, complete	0.00349636	Cardiovascular	0.0370021	0.0294508	0.0443248	0.95	median	qi	pos	NO
7	Disorders of diaphragm	0.00091568	Respiratory	0.037384	0.0219392	0.0535676	0.95	median	qi	pos	NO
20	Intracranial and intraspinal abscess	0.000382153	Neurological	0.0374854	0.00422387	0.0678785	0.95	median	qi	pos	NO
23	Blepharochalasis	0.00194186	Sense organs	0.037866	0.0269284	0.0485731	0.95	median	qi	pos	NO
92	Malignant neoplam of the bone and/or cartilage	0.000668895	Neoplasms	0.0379144	0.0104885	0.0651099	0.95	median	qi	pos	NO
44	Ischemic heart disease	0.074764	Cardiovascular	0.037979	0.0361674	0.0395348	0.95	median	qi	pos	YES
8	Osteoporosis	0.0341144	Muscloskeletal	0.0380549	0.0359421	0.040048	0.95	median	qi	pos	NO
21	Hydrocephalus	0.00192538	Neurological	0.0381014	0.0219677	0.0548141	0.95	median	qi	pos	NO
37	Abnormal findings on radiological and other examination of genitourinary organs	0.00118269	Genitourinary	0.0381999	0.0208864	0.0553554	0.95	median	qi	pos	NO
1	Seborrheic keratosis	0.00873448	Dermatological	0.0382296	0.0333428	0.0433613	0.95	median	qi	pos	NO
45	Aortic insufficiency	0.0058951	Cardiovascular	0.0382392	0.0314222	0.0454978	0.95	median	qi	pos	NO
9	Osteoporosis and low bone density	0.0344685	Muscloskeletal	0.0383665	0.0363377	0.0404041	0.95	median	qi	pos	NO
46	Bradycardia	0.0142537	Cardiovascular	0.0383745	0.034959	0.0419259	0.95	median	qi	pos	NO
38	Hydroureter	0.00113448	Genitourinary	0.0385347	0.0208743	0.0563733	0.95	median	qi	pos	NO
24	Corneal scars and opacities	0.00086004	Sense organs	0.0387086	0.0201192	0.057226	0.95	median	qi	pos	NO
18	Hernia	0.116277	Gastrointestinal	0.0387372	0.0370942	0.0402512	0.95	median	qi	pos	NO
3	Neutropenia	0.0125102	Blood/Immune	0.0389436	0.0332232	0.0450691	0.95	median	qi	pos	NO
93	Malignant neoplasm of the heart, mediastinum, thymus, and pleura	0.000348288	Neoplasms	0.03912	0.00575289	0.0731567	0.95	median	qi	pos	NO
4	Decreased white blood cell count	0.0125508	Blood/Immune	0.0391772	0.033237	0.0449162	0.95	median	qi	pos	NO
39	Obstructive and reflux uropathy	0.0116166	Genitourinary	0.0392183	0.0334296	0.0442167	0.95	median	qi	pos	NO
22	Obstructive hydrocephalus	0.000306495	Neurological	0.0393336	-0.0071241	0.089943	0.95	median	qi	pos	NO
94	Benign neoplasm of the eye, brain and other parts of central nervous system	0.00347037	Neoplasms	0.0393532	0.0297098	0.0495318	0.95	median	qi	pos	NO
47	Occlusion and stenosis of cerebral arteries	0.00426734	Cardiovascular	0.0395187	0.0311161	0.0475723	0.95	median	qi	pos	NO
19	Gastrointestinal angiodysplasia	0.00242687	Gastrointestinal	0.0396406	0.0285006	0.0505089	0.95	median	qi	pos	NO
95	Malignant neoplasm of connective and soft tissue	0.00163526	Neoplasms	0.0397068	0.0247869	0.0549717	0.95	median	qi	pos	NO
96	Benign neoplasms of the vulva	0.000402625	Neoplasms	0.0397369	-0.0144232	0.093562	0.95	median	qi	pos	NO
97	Malignant neoplasm of other and ill-defined sites	0.0689097	Neoplasms	0.0397726	0.0379593	0.0417398	0.95	median	qi	pos	NO
40	Corpus luteum cyst or hematoma	0.0125175	Genitourinary	0.0397859	0.0309668	0.0485619	0.95	median	qi	pos	NO
7	Goiter	0.00704921	Endocrine/Metab	0.0399249	0.0335155	0.0458473	0.95	median	qi	pos	NO
3	Plasmodium [Malaria]	0.000231055	Infections	0.0400932	0.00123035	0.0773949	0.95	median	qi	pos	NO
8	Hypothyroidism	0.0419979	Endocrine/Metab	0.0405419	0.0382389	0.0427236	0.95	median	qi	pos	NO
5	Autoimmune hemolytic anemias [AIHA]	0.000358265	Blood/Immune	0.0407655	0.0117574	0.0707648	0.95	median	qi	pos	NO
98	Benign neoplasm of the digestive organs	0.10361	Neoplasms	0.040841	0.0389301	0.0427068	0.95	median	qi	pos	NO
48	Occlusion and stenosis of precerebral arteries	0.00462401	Cardiovascular	0.0411568	0.0333714	0.0482476	0.95	median	qi	pos	NO
9	Hypothyroidism (not specified as secondary)	0.0397534	Endocrine/Metab	0.0411748	0.0392207	0.0433901	0.95	median	qi	pos	NO
23	Transient global amnesia	0.00149921	Neurological	0.0413566	0.0281888	0.053396	0.95	median	qi	pos	NO
20	Acute vascular insufficiency of intestine	0.0014073	Gastrointestinal	0.0414286	0.0256964	0.0576745	0.95	median	qi	pos	NO
21	Intestinal perforation	0.00434654	Gastrointestinal	0.0415154	0.031504	0.0506094	0.95	median	qi	pos	NO
99	Malignant neoplasm of the oral cavity	0.00136994	Neoplasms	0.041527	0.0231581	0.0583513	0.95	median	qi	pos	NO
49	Carotid artery stenosis	0.00423321	Cardiovascular	0.0415621	0.0345516	0.0488104	0.95	median	qi	pos	NO
10	Disorders of iron metabolism	0.0021351	Endocrine/Metab	0.0416586	0.0249781	0.0594557	0.95	median	qi	pos	NO
25	Disorders of the cornea	0.00647589	Sense organs	0.0418697	0.036113	0.0480619	0.95	median	qi	pos	NO
4	Respiratory syncytial virus	0.000489576	Infections	0.041925	-0.00512565	0.0917849	0.95	median	qi	pos	NO
11	Disorders of bilirubin excretion	0.00189688	Endocrine/Metab	0.0419429	0.0255258	0.0574077	0.95	median	qi	pos	NO
41	Kidney stone disease	0.013864	Genitourinary	0.0421499	0.0374719	0.0466482	0.95	median	qi	pos	NO
6	Secondary thrombocytopenia	0.000449809	Blood/Immune	0.0422014	0.00691681	0.073996	0.95	median	qi	pos	NO
50	Mitral valve disorders	0.0225769	Cardiovascular	0.0426284	0.0388221	0.0459801	0.95	median	qi	pos	NO
22	Peritonitis	0.00495473	Gastrointestinal	0.0427142	0.0323442	0.0543812	0.95	median	qi	pos	NO
24	Fourth [trochlear] nerve palsy	0.000208979	Neurological	0.0434423	-0.00449884	0.0931527	0.95	median	qi	pos	NO
8	Inhalation lung injury	0.00215459	Respiratory	0.0434615	0.0353451	0.0521343	0.95	median	qi	pos	NO
100	Benign neoplasm of the endocrine glands	0.00290978	Neoplasms	0.0438886	0.0311669	0.0561725	0.95	median	qi	pos	NO
51	Aneurysm of heart	0.000306531	Cardiovascular	0.044347	0.00783173	0.0826802	0.95	median	qi	pos	NO
7	Paraproteinemias	0.00244071	Blood/Immune	0.0446624	0.0330636	0.0561518	0.95	median	qi	pos	NO
25	Aphasia and dysphasia	0.00382996	Neurological	0.0447226	0.0340542	0.0541705	0.95	median	qi	pos	NO
42	Dysplasia of cervix	0.00247152	Genitourinary	0.0447814	0.0326556	0.0561178	0.95	median	qi	pos	NO
10	Fractures	0.0619977	Muscloskeletal	0.0450546	0.0428047	0.0470542	0.95	median	qi	pos	NO
9	Pleural effusion	0.0287525	Respiratory	0.0451329	0.0418791	0.0485477	0.95	median	qi	pos	NO
23	Gastric diverticulum	0.000408011	Gastrointestinal	0.0451485	0.0131134	0.07908	0.95	median	qi	pos	NO
24	Pyloric stenosis	0.000853896	Gastrointestinal	0.0453591	0.0229465	0.0684544	0.95	median	qi	pos	NO
26	Vascular dementia	0.00351661	Neurological	0.0454185	0.0385839	0.0527882	0.95	median	qi	pos	NO
11	Hammer toe	0.00507235	Muscloskeletal	0.0454213	0.0397506	0.0514279	0.95	median	qi	pos	NO
12	Systemic vasculitis	0.003859	Muscloskeletal	0.0455467	0.0362229	0.053802	0.95	median	qi	pos	NO
52	Mitral valve insufficiency	0.0115459	Cardiovascular	0.0457858	0.0406468	0.0506752	0.95	median	qi	pos	YES
53	Other cerebrovascular disease	0.0223072	Cardiovascular	0.0461431	0.0427527	0.0494486	0.95	median	qi	pos	NO
25	Paralytic ileus	0.000523474	Gastrointestinal	0.0461797	0.0148374	0.0756447	0.95	median	qi	pos	NO
13	Skull and face fracture	0.00479889	Muscloskeletal	0.046189	0.0362976	0.0562216	0.95	median	qi	pos	NO
26	Diverticula of small intestine	0.001963	Gastrointestinal	0.0462026	0.0318183	0.0591213	0.95	median	qi	pos	NO
27	Abnormality of the peritoneum	0.00595467	Gastrointestinal	0.0463733	0.0365283	0.0568503	0.95	median	qi	pos	NO
12	Hyperlipidemia	0.126475	Endocrine/Metab	0.0464317	0.0451793	0.0477616	0.95	median	qi	pos	NO
43	Dysplasia of female genital organs	0.0027988	Genitourinary	0.0465269	0.0328093	0.0608492	0.95	median	qi	pos	NO
54	Pericarditis	0.000774848	Cardiovascular	0.0466284	0.0228109	0.0717738	0.95	median	qi	pos	NO
13	Uninodular goiter [single thyroid nodule]	0.00227012	Endocrine/Metab	0.0466946	0.0356532	0.0583245	0.95	median	qi	pos	NO
55	Cardiac arrest	0.0056015	Cardiovascular	0.0468447	0.0392698	0.0544428	0.95	median	qi	pos	YES
56	Left bundle branch block	0.0102587	Cardiovascular	0.0468897	0.0418776	0.0515503	0.95	median	qi	pos	NO
1	Delirium	0.013551	Mental	0.0470683	0.0419789	0.0516381	0.95	median	qi	pos	NO
57	Embolism and thrombosis	0.0367663	Cardiovascular	0.0470729	0.0440644	0.0497828	0.95	median	qi	pos	NO
101	Malignant neoplasm of the liver and intrahepatic bile ducts	0.0021596	Neoplasms	0.0475016	0.035284	0.0595979	0.95	median	qi	pos	NO
8	Polycythemias	0.00167315	Blood/Immune	0.0476148	0.0311684	0.0649183	0.95	median	qi	pos	NO
44	Pelvic organ prolapse and fistulas	0.0418383	Genitourinary	0.0478124	0.0435847	0.0518365	0.95	median	qi	pos	NO
27	Anoxic brain damage	0.000843837	Neurological	0.0480335	0.0254916	0.070379	0.95	median	qi	pos	NO
45	Uterine/Uterovaginal prolapse	0.0409144	Genitourinary	0.0481322	0.0438357	0.0522374	0.95	median	qi	pos	NO
14	Hypercholesterolemia	0.117783	Endocrine/Metab	0.048222	0.0469077	0.0495934	0.95	median	qi	pos	NO
15	Pure hypercholesterolemia	0.117535	Endocrine/Metab	0.0484106	0.0471058	0.0498634	0.95	median	qi	pos	NO
28	Bacterial meningitis	0.000336457	Neurological	0.048635	0.00680948	0.0902118	0.95	median	qi	pos	NO
9	Monoclonal gammopathy	0.00220567	Blood/Immune	0.0488692	0.0376679	0.0602059	0.95	median	qi	pos	NO
58	Ventricular tachycardia	0.00355208	Cardiovascular	0.0490422	0.0399194	0.0585975	0.95	median	qi	pos	NO
28	Duodenal ulcer	0.00679302	Gastrointestinal	0.0494241	0.0429091	0.0555587	0.95	median	qi	pos	NO
16	Pituitary hyperfunction	0.00149556	Endocrine/Metab	0.0496899	0.033911	0.0680688	0.95	median	qi	pos	NO
46	Stricture or kinking of ureter	0.0014596	Genitourinary	0.0497293	0.0340642	0.0659129	0.95	median	qi	pos	NO
47	Urethral caruncle	0.000768486	Genitourinary	0.0500553	0.0377682	0.062372	0.95	median	qi	pos	NO
14	Chrystal arthropathies	0.01925	Muscloskeletal	0.0500576	0.0469084	0.0531839	0.95	median	qi	pos	NO
59	Myocardial infarction [Heart attack]	0.0371254	Cardiovascular	0.050067	0.0476638	0.0525289	0.95	median	qi	pos	YES
29	Disorders of oculomotor nerves	0.00102136	Neurological	0.0500834	0.0265261	0.0722698	0.95	median	qi	pos	NO
15	Hallux valgus (Bunion)	0.0149722	Muscloskeletal	0.0501269	0.0468862	0.0534088	0.95	median	qi	pos	NO
30	Disorders of the circulation of the cerebrospinal fluid	0.00254564	Neurological	0.0502689	0.0342138	0.0662809	0.95	median	qi	pos	NO
26	Strabismus	0.00351681	Sense organs	0.0502935	0.0376613	0.0626885	0.95	median	qi	pos	NO
16	Acquired deformities of toe	0.0209654	Muscloskeletal	0.0503279	0.0475224	0.0532325	0.95	median	qi	pos	NO
29	Gastrointestinal obstruction	0.0233873	Gastrointestinal	0.0503896	0.0462965	0.0544182	0.95	median	qi	pos	NO
31	Cerebral degeneration	0.00463262	Neurological	0.0505006	0.0417618	0.0586349	0.95	median	qi	pos	NO
27	Ptosis of eyelid	0.00426577	Sense organs	0.0505574	0.0421727	0.0587326	0.95	median	qi	pos	NO
17	Chronic thyroiditis	0.000713	Endocrine/Metab	0.0506466	0.0249339	0.0788592	0.95	median	qi	pos	NO
10	Aplastic anemia	0.00241893	Blood/Immune	0.0508374	0.0368248	0.0647436	0.95	median	qi	pos	NO
102	Malignant neoplasm of the thyroid	0.00106335	Neoplasms	0.0509393	0.0282094	0.0704533	0.95	median	qi	pos	NO
17	Gout	0.0178738	Muscloskeletal	0.050984	0.0479091	0.0540176	0.95	median	qi	pos	NO
18	Fracture of vertebrae	0.00595104	Muscloskeletal	0.0513026	0.0433177	0.0587907	0.95	median	qi	pos	NO
11	Thrombocytopenia	0.00775018	Blood/Immune	0.0515922	0.0437657	0.0591031	0.95	median	qi	pos	NO
103	Malignant neoplasm of the larynx	0.000664951	Neoplasms	0.0517383	0.0349081	0.0675249	0.95	median	qi	pos	NO
19	Fracture of femur	0.00474722	Muscloskeletal	0.0517786	0.0447604	0.0596452	0.95	median	qi	pos	NO
104	Lipoma	0.0110757	Neoplasms	0.0521568	0.0462594	0.0580038	0.95	median	qi	pos	NO
28	Otosclerosis	0.000430332	Sense organs	0.0522403	0.0193197	0.0835783	0.95	median	qi	pos	NO
30	Blood in stool	0.00815039	Gastrointestinal	0.0524165	0.0448461	0.0598093	0.95	median	qi	pos	NO
105	Chronic myloid leukemia	0.000382185	Neoplasms	0.0524398	0.0205155	0.0797552	0.95	median	qi	pos	NO
12	Platelet defects	0.00777825	Blood/Immune	0.0525163	0.0450204	0.0595091	0.95	median	qi	pos	NO
8	Gilbert syndrome*	0.00170546	Genetic	0.0525334	0.0370322	0.0691012	0.95	median	qi	pos	NO
13	Extrinsic (acquired) hemolytic anemias	0.000471753	Blood/Immune	0.0525919	0.0224366	0.0783816	0.95	median	qi	pos	NO
60	Rheumatic fever and chronic rheumatic heart diseases	0.0174862	Cardiovascular	0.0525951	0.0484754	0.0568629	0.95	median	qi	pos	YES
106	Benign neoplasm of the esophagus	0.000254771	Neoplasms	0.0526129	-0.00119826	0.102944	0.95	median	qi	pos	NO
29	Open angle glaucoma	0.00714784	Sense organs	0.0526897	0.0468898	0.0586087	0.95	median	qi	pos	NO
2	Expressive language disorder	0.000471694	Mental	0.0526974	0.0216261	0.0844601	0.95	median	qi	pos	NO
107	Malignant neoplasm of the salivary glands	0.000362258	Neoplasms	0.0527257	0.00479841	0.101658	0.95	median	qi	pos	NO
61	Rheumatic heart disease	0.0174329	Cardiovascular	0.0527922	0.0482154	0.0573012	0.95	median	qi	pos	NO
14	Hemolytic anemias (not specified as genetic)	0.000471753	Blood/Immune	0.0529422	0.0236064	0.0824438	0.95	median	qi	pos	NO
9	Genetic of bilirubin excretion*	0.00170546	Genetic	0.052949	0.0341703	0.0701378	0.95	median	qi	pos	NO
30	Peripheral retinal degeneration	0.000575436	Sense organs	0.0529699	0.0190691	0.0872692	0.95	median	qi	pos	NO
31	Other diseases of biliary tract	0.00939332	Gastrointestinal	0.0529743	0.0468432	0.0600848	0.95	median	qi	pos	NO
2	Pemphigoid	0.00041399	Dermatological	0.052979	0.0231816	0.0835588	0.95	median	qi	pos	NO
10	Pyothorax (empyema)	0.0011687	Respiratory	0.0532233	0.0353848	0.0715357	0.95	median	qi	pos	NO
62	Vertebro-basilar artery syndrome	0.000240858	Cardiovascular	0.0532281	0.0246754	0.0860167	0.95	median	qi	pos	NO
32	Megacolon (other than Hirschsprung's)	0.00082404	Gastrointestinal	0.0534078	0.0316203	0.0762407	0.95	median	qi	pos	NO
5	Pneumocystosis	0.000338328	Infections	0.0534323	0.0154278	0.0941062	0.95	median	qi	pos	NO
10	Other inborn errors of metabolism	0.00180923	Genetic	0.0535554	0.0380916	0.0704245	0.95	median	qi	pos	NO
48	Cyst of kidney	0.00889236	Genitourinary	0.0537481	0.0477019	0.059881	0.95	median	qi	pos	NO
20	Acquired deformities of fingers and toes	0.0219111	Muscloskeletal	0.0538322	0.0510525	0.0564894	0.95	median	qi	pos	NO
15	Infarction of spleen*	0.000431875	Blood/Immune	0.0538892	0.0165844	0.0922756	0.95	median	qi	pos	NO
1	All-Cause Death	0.0755944	Death	0.0540198	0.0521458	0.0560821	0.95	median	qi	pos	YES
31	Retinal occlusions	0.00380355	Sense organs	0.0540902	0.0479453	0.0608897	0.95	median	qi	pos	NO
33	Esophageal ulcer	0.00902308	Gastrointestinal	0.0546059	0.047887	0.0611214	0.95	median	qi	pos	NO
34	Cholangitis	0.00390888	Gastrointestinal	0.0547147	0.0447585	0.0640649	0.95	median	qi	pos	NO
6	Bacteremia, Sepsis, and SIRS	0.0301158	Infections	0.0547925	0.0511299	0.0582089	0.95	median	qi	pos	NO
63	Other diseases of pericardium	0.0054964	Cardiovascular	0.0549179	0.046656	0.0635985	0.95	median	qi	pos	NO
21	Genu varum (acquired)	0.00146096	Muscloskeletal	0.0551688	0.0366097	0.0717277	0.95	median	qi	pos	NO
7	Sepsis	0.029658	Infections	0.0552872	0.0515913	0.0588094	0.95	median	qi	pos	NO
11	Genetic carrier status	0.000820429	Genetic	0.0554303	0.0302833	0.0785215	0.95	median	qi	pos	NO
3	Symptoms related to mental disorders	0.0176924	Mental	0.0555173	0.0512214	0.0599731	0.95	median	qi	pos	NO
35	Rectal prolapse	0.00304719	Gastrointestinal	0.0555343	0.0465334	0.0639519	0.95	median	qi	pos	NO
11	Deviated nasal septum	0.00455843	Respiratory	0.055578	0.0470966	0.0638626	0.95	median	qi	pos	NO
36	Umbilical hernia	0.00993194	Gastrointestinal	0.0557727	0.0506093	0.0607879	0.95	median	qi	pos	NO
108	Acute lymphoid leukemia	0.00020101	Neoplasms	0.0558593	-0.0079766	0.114877	0.95	median	qi	pos	NO
32	Multiple sclerosis	0.00177781	Neurological	0.0559579	0.0376611	0.073644	0.95	median	qi	pos	NO
37	Autoimmune hepatitis	0.000579224	Gastrointestinal	0.0561826	0.0313065	0.081647	0.95	median	qi	pos	NO
18	Hyposmolality and/or hyponatremia	0.0204832	Endocrine/Metab	0.0563462	0.0519119	0.0607196	0.95	median	qi	pos	NO
49	Ischemia and infarction of kidney	0.000455756	Genitourinary	0.0565321	0.0222314	0.093022	0.95	median	qi	pos	NO
12	Interstitial pulmonary diseases	0.00737752	Respiratory	0.0567118	0.050411	0.0631835	0.95	median	qi	pos	NO
64	Tricuspid valve disorders	0.0139695	Cardiovascular	0.0569467	0.0519798	0.0620119	0.95	median	qi	pos	NO
33	Third [oculomotor] nerve palsy	0.000374195	Neurological	0.0571936	0.0204083	0.0962553	0.95	median	qi	pos	NO
65	Paroxysmal tachycardia	0.0101666	Cardiovascular	0.05732	0.0513027	0.0632942	0.95	median	qi	pos	NO
32	Inflammation of lacrimal passages	0.000501711	Sense organs	0.0573756	0.0301772	0.087653	0.95	median	qi	pos	NO
34	Altered mental status, unspecified	0.0149279	Neurological	0.058038	0.053105	0.0628227	0.95	median	qi	pos	NO
50	Endometrial hyperplasia	0.00241112	Genitourinary	0.0583945	0.0355856	0.0833275	0.95	median	qi	pos	NO
51	Urethral fistula	0.000298556	Genitourinary	0.0585667	0.0330292	0.0821489	0.95	median	qi	pos	NO
38	Vascular disorders of intestine	0.00558885	Gastrointestinal	0.0585821	0.050938	0.0664023	0.95	median	qi	pos	NO
109	Benign neoplasm of the salivary glands	0.00103757	Neoplasms	0.058604	0.029887	0.0860213	0.95	median	qi	pos	NO
4	Premenstrual dysphoric disorder	0.000628536	Mental	0.0588466	0.0491524	0.0691964	0.95	median	qi	pos	NO
19	Disorders of phosphorus metabolism	0.00332971	Endocrine/Metab	0.0591991	0.044106	0.0751553	0.95	median	qi	pos	NO
52	Renal failure	0.0697555	Genitourinary	0.0593492	0.0573129	0.0614666	0.95	median	qi	pos	NO
33	Visual field defects	0.00233979	Sense organs	0.0594767	0.0459729	0.0729897	0.95	median	qi	pos	NO
22	Infective (teno)synovitis*	0.000304518	Muscloskeletal	0.0600476	0.00922626	0.11175	0.95	median	qi	pos	NO
13	Aspiration pneumonia	0.00647903	Respiratory	0.0602033	0.0530151	0.068784	0.95	median	qi	pos	NO
66	Transient cerebral ischemic attack [TIA]	0.00836091	Cardiovascular	0.0606004	0.0554422	0.0659142	0.95	median	qi	pos	NO
67	Cardiac murmurs	0.00591576	Cardiovascular	0.060973	0.052138	0.0683573	0.95	median	qi	pos	NO
23	Pathological fracture	0.00591913	Muscloskeletal	0.0610083	0.0533671	0.06901	0.95	median	qi	pos	NO
68	Sinoatrial node dysfunction	0.00227163	Cardiovascular	0.0610335	0.0494185	0.073339	0.95	median	qi	pos	NO
20	Hyperparathyroidism	0.00382437	Endocrine/Metab	0.0611888	0.051018	0.0725377	0.95	median	qi	pos	NO
35	Dysarthria	0.00155079	Neurological	0.0611982	0.0392394	0.0817584	0.95	median	qi	pos	NO
39	Periodontitis	0.002188	Gastrointestinal	0.0612648	0.0446382	0.0773678	0.95	median	qi	pos	NO
69	Sick sinus syndrome*	0.00227163	Cardiovascular	0.0613471	0.0491156	0.0744094	0.95	median	qi	pos	NO
14	Abnormal findings on diagnostic imaging of lung	0.0129798	Respiratory	0.0614718	0.0560554	0.0664995	0.95	median	qi	pos	NO
36	Coma	0.00161734	Neurological	0.0615297	0.0435341	0.0801941	0.95	median	qi	pos	NO
53	Urethral stricture	0.00776097	Genitourinary	0.0615995	0.0554698	0.0678503	0.95	median	qi	pos	NO
40	Anorectal abscess	0.00219342	Gastrointestinal	0.0616182	0.0501423	0.0735787	0.95	median	qi	pos	NO
70	Pulmonary valve insufficiency*	0.00132546	Cardiovascular	0.0616674	0.0386708	0.0819183	0.95	median	qi	pos	NO
15	Pneumonia	0.0562627	Respiratory	0.0617809	0.0594295	0.0642638	0.95	median	qi	pos	YES
16	Suppurative and necrotic conditions of the lower respiratory tract	0.00146948	Respiratory	0.0622491	0.045989	0.0781905	0.95	median	qi	pos	NO
54	Acquired atrophy of ovary and fallopian tube	0.000450073	Genitourinary	0.0622958	0.0177423	0.10569	0.95	median	qi	pos	NO
71	Hypotension	0.0344505	Cardiovascular	0.0623303	0.0591313	0.0657986	0.95	median	qi	pos	NO
72	Arterial embolism and thrombosis	0.00706298	Cardiovascular	0.0625231	0.0559912	0.0690789	0.95	median	qi	pos	NO
21	Thyrotoxicosis [hyperthyroidism]	0.00627551	Endocrine/Metab	0.0627041	0.0555354	0.0704951	0.95	median	qi	pos	NO
17	Pulmonary collapse [Atelectasis]	0.0158831	Respiratory	0.0628303	0.0572798	0.0683073	0.95	median	qi	pos	NO
22	Graves' disease [Toxic diffuse goiter]	0.00145885	Endocrine/Metab	0.0629186	0.0471934	0.0787237	0.95	median	qi	pos	NO
41	Duodenitis	0.0180362	Gastrointestinal	0.0629498	0.057747	0.0675533	0.95	median	qi	pos	NO
55	Pelvic peritoneal adhesions, female (postoperative) (postinfection)	0.00673488	Genitourinary	0.0629922	0.0501579	0.0752162	0.95	median	qi	pos	NO
73	Portal vein thrombosis	0.000849846	Cardiovascular	0.0634142	0.037206	0.0897391	0.95	median	qi	pos	NO
74	Paroxysmal atrial fibrillation*	0.0143781	Cardiovascular	0.0634965	0.0587679	0.0684274	0.95	median	qi	pos	NO
110	Malignant neoplasm of the endocrine glands	0.00153365	Neoplasms	0.0637045	0.0420895	0.0841945	0.95	median	qi	pos	NO
42	Gallstones [Cholelithiasis]	0.0355845	Gastrointestinal	0.0638284	0.0601458	0.067452	0.95	median	qi	pos	NO
43	Disorders of the gallbladder	0.0406083	Gastrointestinal	0.0639163	0.0605411	0.0674354	0.95	median	qi	pos	NO
75	Supraventricular tachycardia	0.00712542	Cardiovascular	0.0639969	0.0561904	0.0712377	0.95	median	qi	pos	NO
18	Paralysis of vocal cords and larynx	0.000953511	Respiratory	0.0642166	0.0413234	0.0859227	0.95	median	qi	pos	NO
37	Abnormal findings on diagnostic test of central nervous system	0.00298113	Neurological	0.0642208	0.0509752	0.0784876	0.95	median	qi	pos	NO
19	Bronchopneumonia	0.00392553	Respiratory	0.0644194	0.055548	0.0737543	0.95	median	qi	pos	NO
24	Osteoarthritis	0.159763	Muscloskeletal	0.0644814	0.0631223	0.0657859	0.95	median	qi	pos	NO
76	Complications and ill-defined descriptions of heart disease	0.0170907	Cardiovascular	0.0645401	0.0599802	0.068796	0.95	median	qi	pos	NO
56	Other disorders of urethra and urinary tract	0.00958453	Genitourinary	0.0647493	0.0587291	0.0707953	0.95	median	qi	pos	NO
111	Malignant neoplasm of the of bronchus and lung	0.0112501	Neoplasms	0.0649287	0.0601453	0.0703543	0.95	median	qi	pos	NO
77	Angina pectoris	0.0396749	Cardiovascular	0.0649749	0.0623998	0.0678929	0.95	median	qi	pos	NO
5	Stimulant use disorders	0.000201026	Mental	0.064994	0.0284371	0.0961117	0.95	median	qi	pos	NO
112	Malignant neoplasm of the pituitary gland and craniopharyngeal duct	0.000228901	Neoplasms	0.0650261	-0.00435535	0.127721	0.95	median	qi	pos	NO
44	Intestinal obstruction	0.0148103	Gastrointestinal	0.0650378	0.0597038	0.0702635	0.95	median	qi	pos	NO
113	Other malignant neoplasms of lymphoid, hematopoietic and related tissue	0.000431947	Neoplasms	0.0650664	0.0312505	0.0980533	0.95	median	qi	pos	NO
45	Diaphragmatic hernia	0.0750808	Gastrointestinal	0.0651191	0.0627735	0.0676164	0.95	median	qi	pos	NO
114	Carcinoma in situ of skin	0.00403497	Neoplasms	0.0652852	0.058354	0.0729469	0.95	median	qi	pos	NO
78	Cardiomegaly	0.0187397	Cardiovascular	0.0654976	0.0609478	0.0700116	0.95	median	qi	pos	NO
46	Peptic ulcer	0.0256773	Gastrointestinal	0.0656395	0.0615571	0.0693408	0.95	median	qi	pos	NO
47	Oral cysts	0.00129772	Gastrointestinal	0.0657025	0.042088	0.0900953	0.95	median	qi	pos	NO
23	Disorders of parathyroid gland	0.00428754	Endocrine/Metab	0.0657034	0.0559641	0.0750599	0.95	median	qi	pos	NO
79	Pericardial effusion (noninflammatory)*	0.00386658	Cardiovascular	0.0659472	0.0545326	0.0775544	0.95	median	qi	pos	NO
80	Left heart failure	0.0160883	Cardiovascular	0.066263	0.0618619	0.0707017	0.95	median	qi	pos	NO
6	Asperger's syndrome*	0.000288578	Mental	0.0665132	0.0332636	0.0977811	0.95	median	qi	pos	NO
81	Pulmonary valve disorders	0.00139157	Cardiovascular	0.0667026	0.0474307	0.089078	0.95	median	qi	pos	NO
38	Peripheral autonomic neuropathy	0.0002269	Neurological	0.0668096	0.0212151	0.115613	0.95	median	qi	pos	NO
57	Postcoital bleeding	0.00269038	Genitourinary	0.0668555	0.0548228	0.0785325	0.95	median	qi	pos	NO
34	Disorders of choroid	0.00129821	Sense organs	0.0669341	0.0496091	0.0866292	0.95	median	qi	pos	NO
115	Essential thrombocythemia	0.00119653	Neoplasms	0.0670307	0.0454703	0.0880049	0.95	median	qi	pos	NO
82	Persistent atrial fibrillation*	0.00277621	Cardiovascular	0.0670989	0.0553124	0.0783881	0.95	median	qi	pos	NO
25	Genu valgum (acquired)	0.00137018	Muscloskeletal	0.0671232	0.0498506	0.0843969	0.95	median	qi	pos	NO
58	Other disorders of the kidney and ureters	0.0143516	Genitourinary	0.0671622	0.0618809	0.0723348	0.95	median	qi	pos	NO
83	Inflammation of the heart [Carditis]	0.00425545	Cardiovascular	0.0672478	0.0572676	0.0782003	0.95	median	qi	pos	NO
39	Spinal cord compression*	0.0011844	Neurological	0.0676288	0.0498967	0.0854737	0.95	median	qi	pos	NO
3	Dermatitis due to substances taken internally	0.00182009	Dermatological	0.0677702	0.0497462	0.0864871	0.95	median	qi	pos	NO
48	Cyst and pseudocyst of pancreas	0.00183548	Gastrointestinal	0.0677892	0.0505745	0.0848829	0.95	median	qi	pos	NO
24	Disorders of fluid, electrolyte and acid-base balance	0.0584585	Endocrine/Metab	0.0679425	0.0651304	0.0702915	0.95	median	qi	pos	NO
20	Lobar pneumonia*	0.0313119	Respiratory	0.0680262	0.0647507	0.0712331	0.95	median	qi	pos	NO
8	Enterococcus	0.00142702	Infections	0.0682586	0.0472298	0.0893993	0.95	median	qi	pos	NO
16	Other disorders of white blood cells	0.00190938	Blood/Immune	0.0682661	0.0508325	0.0854667	0.95	median	qi	pos	NO
49	Ascites	0.0072666	Gastrointestinal	0.0683378	0.059547	0.0763566	0.95	median	qi	pos	NO
59	Chronic kidney disease	0.0407404	Genitourinary	0.0683723	0.0656493	0.0710676	0.95	median	qi	pos	YES
25	Hyperosmolality and/or hypernatremia	0.00317158	Endocrine/Metab	0.0684829	0.0542802	0.0817714	0.95	median	qi	pos	NO
84	Atrial fibrillation	0.0206394	Cardiovascular	0.0685073	0.0651418	0.0721126	0.95	median	qi	pos	YES
85	Dilated cardiomyopathy*	0.00235002	Cardiovascular	0.068518	0.0559069	0.0817002	0.95	median	qi	pos	NO
60	Other disorders of bladder	0.027439	Genitourinary	0.0685721	0.0648252	0.0719504	0.95	median	qi	pos	NO
35	Vitreous hemorrhage	0.00164932	Sense organs	0.0686522	0.051366	0.0884035	0.95	median	qi	pos	NO
50	Hepatomegaly	0.00122847	Gastrointestinal	0.068788	0.0421724	0.0955753	0.95	median	qi	pos	NO
61	Vesical fistula	0.000525479	Genitourinary	0.0688523	0.0448488	0.091859	0.95	median	qi	pos	NO
62	Renal tubulo-interstitial diseases	0.0161411	Genitourinary	0.0692848	0.0638758	0.0753501	0.95	median	qi	pos	NO
36	Disorders of iris and ciliary body	0.00211651	Sense organs	0.0693781	0.0560642	0.0826191	0.95	median	qi	pos	NO
26	Alkalosis	0.00135131	Endocrine/Metab	0.0694657	0.046786	0.0954143	0.95	median	qi	pos	NO
116	Benign neoplasm of the head and neck	0.00772764	Neoplasms	0.0695024	0.0616695	0.0765988	0.95	median	qi	pos	NO
117	Benign neoplasm of the paranasal sinus and nasal cavity	0.00524125	Neoplasms	0.0696253	0.0609592	0.0785849	0.95	median	qi	pos	NO
118	Malignant neoplasm of the thoracic and respiratory organs	0.0131975	Neoplasms	0.0696522	0.0651512	0.0742691	0.95	median	qi	pos	NO
86	Myocarditis	0.000565304	Cardiovascular	0.0697258	0.036818	0.104503	0.95	median	qi	pos	NO
9	Systemic inflammatory response syndrome	0.00151247	Infections	0.0699231	0.0538438	0.0854899	0.95	median	qi	pos	NO
87	Orthostatic hypotension	0.0127514	Cardiovascular	0.0700921	0.0655278	0.0748182	0.95	median	qi	pos	NO
7	Neurocognitive disorder*	0.00275466	Mental	0.0700928	0.0596563	0.079756	0.95	median	qi	pos	NO
17	Acute posthemorrhagic anemia	0.000414164	Blood/Immune	0.0702666	0.0353487	0.107341	0.95	median	qi	pos	NO
26	Calcium deposits in tendon and bursa	0.00109903	Muscloskeletal	0.0704794	0.0482546	0.0919875	0.95	median	qi	pos	NO
88	Abnormal cardiac sounds	0.00618875	Cardiovascular	0.0705771	0.0623311	0.0787496	0.95	median	qi	pos	NO
89	Nonspecific low blood-pressure reading	0.00592952	Cardiovascular	0.0707365	0.0628211	0.0792798	0.95	median	qi	pos	NO
51	Barrett's esophagus	0.013474	Gastrointestinal	0.0707524	0.0654103	0.0759331	0.95	median	qi	pos	NO
10	Escherichia coli	0.0153202	Infections	0.0710133	0.0659162	0.076194	0.95	median	qi	pos	NO
40	Sixth [abducent] nerve palsy	0.000499615	Neurological	0.0711287	0.0299653	0.112234	0.95	median	qi	pos	NO
119	Malignant neoplasm of the trachea	0.000475682	Neoplasms	0.0714193	0.0466367	0.0940258	0.95	median	qi	pos	NO
27	Inflammatory myopathy	0.000979641	Muscloskeletal	0.0714778	0.0487105	0.0962996	0.95	median	qi	pos	NO
120	Malignant neoplasm of the penis	0.000869178	Neoplasms	0.0716191	0.0453117	0.0992376	0.95	median	qi	pos	NO
11	Group A Streptococcus	0.00073893	Infections	0.0717268	0.0414359	0.103117	0.95	median	qi	pos	NO
63	Acute prostatitis	0.00209325	Genitourinary	0.071738	0.0456885	0.0989888	0.95	median	qi	pos	NO
64	Morphologic lesions in glomerular diseases	0.00284644	Genitourinary	0.0718915	0.0571268	0.0857268	0.95	median	qi	pos	NO
41	Other disorders of the brain and CNS	0.00372629	Neurological	0.0719085	0.0576723	0.0848304	0.95	median	qi	pos	NO
121	Sequelae of cancer	0.0107781	Neoplasms	0.0720009	0.0676087	0.0763596	0.95	median	qi	pos	NO
42	Speech disturbance	0.00838784	Neurological	0.0720488	0.0645856	0.0802391	0.95	median	qi	pos	NO
90	Tricuspid value insufficiency*	0.00394748	Cardiovascular	0.0720957	0.0621142	0.0820599	0.95	median	qi	pos	NO
52	Diseases of the pancreas	0.00970926	Gastrointestinal	0.0721011	0.0648957	0.0789726	0.95	median	qi	pos	NO
27	Hypokalemia [Hypopotassemia]	0.0137443	Endocrine/Metab	0.072109	0.0658614	0.0779542	0.95	median	qi	pos	NO
65	Benign mammary dysplasias	0.0056256	Genitourinary	0.0721197	0.0590586	0.0852397	0.95	median	qi	pos	NO
37	Transient retinal arterial occlusion [Amaurosis fugax]	0.000756525	Sense organs	0.0722692	0.0545484	0.0891974	0.95	median	qi	pos	NO
18	Anemia	0.0753066	Blood/Immune	0.0724427	0.0699903	0.0748866	0.95	median	qi	pos	YES
28	Scoliosis	0.00587859	Muscloskeletal	0.0725065	0.064618	0.080144	0.95	median	qi	pos	NO
91	Cardiomyopathy	0.00670196	Cardiovascular	0.0725343	0.0647405	0.0807143	0.95	median	qi	pos	NO
92	Heart failure	0.0315184	Cardiovascular	0.072573	0.0695769	0.0757556	0.95	median	qi	pos	YES
122	Lipoma of skin subcutaneous tissue	0.00647666	Neoplasms	0.0726816	0.0628111	0.0824618	0.95	median	qi	pos	NO
66	Acute kidney failure	0.0426219	Genitourinary	0.0727174	0.0697308	0.0757353	0.95	median	qi	pos	NO
123	Benign sarcoma-related cancers	0.0181793	Neoplasms	0.0733325	0.0674368	0.0792446	0.95	median	qi	pos	NO
43	Repeated falls*	0.0255474	Neurological	0.0737377	0.0702116	0.0772845	0.95	median	qi	pos	NO
93	Hypertrophic cardiomyopathy	0.00105309	Cardiovascular	0.0738273	0.0543934	0.0950843	0.95	median	qi	pos	NO
94	Phlebitis and thrombophlebitis	0.0149956	Cardiovascular	0.0738722	0.0687405	0.0790604	0.95	median	qi	pos	NO
124	Hodgkin lymphoma	0.000587401	Neoplasms	0.0740429	0.0430809	0.102158	0.95	median	qi	pos	NO
29	Rheumatoid arthritis and other inflammatory polyarthropathies	0.0226571	Muscloskeletal	0.0740801	0.0698417	0.0775065	0.95	median	qi	pos	NO
28	Disorders of calcium metabolism	0.00854534	Endocrine/Metab	0.074121	0.066339	0.0817982	0.95	median	qi	pos	NO
53	Achalasia of cardia	0.000529491	Gastrointestinal	0.0742549	0.0354703	0.109953	0.95	median	qi	pos	NO
12	Gangrene	0.000388125	Infections	0.0745166	0.0416238	0.104572	0.95	median	qi	pos	NO
30	Fracture of bones in thorax	0.00804034	Muscloskeletal	0.0745902	0.0677852	0.0816916	0.95	median	qi	pos	NO
13	Streptococcus	0.00767617	Infections	0.074844	0.0667718	0.0828715	0.95	median	qi	pos	NO
8	Pervasive developmental disorders	0.000485614	Mental	0.0749022	0.0500939	0.0998033	0.95	median	qi	pos	NO
29	Abnormal weight loss	0.0274191	Endocrine/Metab	0.0749533	0.0706302	0.0790324	0.95	median	qi	pos	NO
44	Encephalitis, myelitis and encephalomyelitis	0.00117911	Neurological	0.0754467	0.0510239	0.0984497	0.95	median	qi	pos	NO
21	Spontaneous pneumothorax	0.000505802	Respiratory	0.0755182	0.0467012	0.105146	0.95	median	qi	pos	NO
95	Endocarditis	0.00299552	Cardiovascular	0.0755333	0.064547	0.086033	0.95	median	qi	pos	YES
54	Acute pancreatitis	0.00546541	Gastrointestinal	0.0756266	0.0646516	0.0871546	0.95	median	qi	pos	NO
12	Hereditary ataxia	0.000549394	Genetic	0.0756579	0.0464253	0.106674	0.95	median	qi	pos	NO
38	Duane's syndrome [Duane anomaly]	0.000673568	Sense organs	0.0756992	0.0505226	0.0986973	0.95	median	qi	pos	NO
45	Other symptoms involving nervous system	0.0267205	Neurological	0.0757475	0.0721179	0.0791799	0.95	median	qi	pos	NO
22	Nasal polyps	0.00497743	Respiratory	0.0760291	0.0676191	0.084636	0.95	median	qi	pos	NO
96	Presence of cardiac device	0.012504	Cardiovascular	0.0760335	0.0715491	0.0808051	0.95	median	qi	pos	NO
67	Oliguria and anuria	0.000636879	Genitourinary	0.0760897	0.0495571	0.10125	0.95	median	qi	pos	NO
30	Abnormal weight loss and underweight	0.0277787	Endocrine/Metab	0.0761384	0.0721169	0.0801218	0.95	median	qi	pos	NO
14	Pneumoviridae	0.000535349	Infections	0.076246	0.0354221	0.114394	0.95	median	qi	pos	NO
31	Disorders of plasma-protein metabolism, NEC	0.00191887	Endocrine/Metab	0.076555	0.0608935	0.0951947	0.95	median	qi	pos	NO
31	Hallux rigidus	0.00361283	Muscloskeletal	0.0765765	0.0661364	0.0871831	0.95	median	qi	pos	NO
39	Adhesions and disruptions of iris and ciliary body	0.000461759	Sense organs	0.0766308	0.0460711	0.107894	0.95	median	qi	pos	NO
97	Chronic atrial fibrillation*	0.00118809	Cardiovascular	0.0767514	0.0574966	0.0940772	0.95	median	qi	pos	NO
40	Progressive high (degenerative) myopia	0.00076045	Sense organs	0.0767985	0.04961	0.103871	0.95	median	qi	pos	NO
41	Serous retinal detachment	0.00267201	Sense organs	0.0772534	0.0634356	0.0895198	0.95	median	qi	pos	NO
23	Cyanosis	0.000205007	Respiratory	0.0776178	0.0278308	0.126575	0.95	median	qi	pos	NO
9	Speech and language developmental delay	0.00056139	Mental	0.0776779	0.0457375	0.108274	0.95	median	qi	pos	NO
42	Diplopia	0.00324627	Sense organs	0.0779867	0.0665582	0.0894251	0.95	median	qi	pos	NO
19	Folate-deficiency anemia	0.00143349	Blood/Immune	0.0781562	0.0595641	0.0970423	0.95	median	qi	pos	NO
98	Disease of capillaries	0.000394183	Cardiovascular	0.0781615	0.0506525	0.105969	0.95	median	qi	pos	NO
20	Secondary polycythemia	0.00138165	Blood/Immune	0.0783751	0.0597406	0.0969682	0.95	median	qi	pos	NO
32	Folate deficiency [Vitamin B9]	0.00143349	Endocrine/Metab	0.0784146	0.0597882	0.0972944	0.95	median	qi	pos	NO
55	Volvulus	0.00256236	Gastrointestinal	0.078428	0.0649152	0.0911194	0.95	median	qi	pos	NO
13	Hereditary neuropathy	0.000617071	Genetic	0.0785494	0.0529005	0.103594	0.95	median	qi	pos	NO
24	Pulmonary insufficiency and acute respiratory distress syndrome	0.0219869	Respiratory	0.078859	0.0746173	0.0833362	0.95	median	qi	pos	NO
56	Diseases of esophagus	0.057657	Gastrointestinal	0.0789211	0.0759959	0.0820283	0.95	median	qi	pos	NO
14	Hereditary motor and sensory neuropathy	0.000348325	Genetic	0.0792166	0.0435867	0.11636	0.95	median	qi	pos	NO
57	Pancreatitis	0.00617408	Gastrointestinal	0.079318	0.0694693	0.0890737	0.95	median	qi	pos	NO
33	Malnutrition and underweight	0.0322115	Endocrine/Metab	0.0793587	0.075389	0.0829464	0.95	median	qi	pos	NO
46	Demyelinating diseases of the central nervous system	0.00195611	Neurological	0.0794946	0.0653596	0.0932889	0.95	median	qi	pos	NO
25	Hypertrophy of nasal turbinates	0.00179508	Respiratory	0.0797003	0.0645185	0.0943673	0.95	median	qi	pos	NO
68	Stress incontinence	0.00872772	Genitourinary	0.0803047	0.0750352	0.0855293	0.95	median	qi	pos	NO
15	Streptococcus pneumoniae	0.00123904	Infections	0.0803165	0.059461	0.101141	0.95	median	qi	pos	NO
34	Volume depletion	0.0203584	Endocrine/Metab	0.0803475	0.075816	0.0850055	0.95	median	qi	pos	NO
15	Hereditary cardiovascular diseases	0.000220935	Genetic	0.0804569	0.0368706	0.123651	0.95	median	qi	pos	NO
58	Mucocele of salivary gland	0.000220965	Gastrointestinal	0.0804837	0.0311878	0.129647	0.95	median	qi	pos	NO
59	Hemoperitoneum	0.000258727	Gastrointestinal	0.0807451	0.0391168	0.121461	0.95	median	qi	pos	NO
60	Esophagitis	0.0433317	Gastrointestinal	0.0807492	0.0773082	0.0840233	0.95	median	qi	pos	NO
26	Pneumonia due to Streptococcus pneumoniae	0.000972005	Respiratory	0.0807654	0.0561977	0.103802	0.95	median	qi	pos	NO
35	Disorders of the pituitary gland and its hypothalamic control	0.00253684	Endocrine/Metab	0.0810361	0.0656813	0.094728	0.95	median	qi	pos	NO
32	Deformities of the knee	0.00317563	Muscloskeletal	0.0812172	0.0693709	0.0929556	0.95	median	qi	pos	NO
27	Cyst and mucocele of nose and nasal sinus*	0.000296568	Respiratory	0.0817615	0.0290477	0.13316	0.95	median	qi	pos	NO
33	Systemic sclerosis	0.000527543	Muscloskeletal	0.0818379	0.0588346	0.106231	0.95	median	qi	pos	NO
21	Other disorders involving the immune mechanism	0.00345192	Blood/Immune	0.0818408	0.0702869	0.0939123	0.95	median	qi	pos	NO
47	Myoclonus	0.000487648	Neurological	0.0819339	0.0426254	0.116971	0.95	median	qi	pos	NO
43	Disorders of lens (excluding cataracts)	0.00142377	Sense organs	0.0820341	0.0668265	0.0976513	0.95	median	qi	pos	NO
34	Hallux varus	0.000531514	Muscloskeletal	0.0820476	0.0497679	0.110856	0.95	median	qi	pos	NO
48	Vascular myelopathies	0.000334368	Neurological	0.0820871	0.0489916	0.119626	0.95	median	qi	pos	NO
125	Benign neoplasm of the small intestine	0.000493692	Neoplasms	0.08217	0.0482422	0.117514	0.95	median	qi	pos	NO
4	Pilonidal cyst	0.000707759	Dermatological	0.0821843	0.0595071	0.10363	0.95	median	qi	pos	NO
49	Myasthenia gravis	0.000569299	Neurological	0.0822719	0.050004	0.112787	0.95	median	qi	pos	NO
50	Myasthenia gravis and other myoneural disorders	0.000672826	Neurological	0.0822778	0.0558428	0.112273	0.95	median	qi	pos	NO
51	Symptoms and signs involving cognitive functions and awareness	0.0271665	Neurological	0.0825056	0.0787691	0.0860723	0.95	median	qi	pos	NO
99	Venous thromboembolism	0.0182218	Cardiovascular	0.0825948	0.0776873	0.0871458	0.95	median	qi	pos	NO
44	Optic atrophy	0.000316493	Sense organs	0.0826774	0.0388557	0.126498	0.95	median	qi	pos	NO
22	Splenomegaly	0.00214237	Blood/Immune	0.0826827	0.0662703	0.10001	0.95	median	qi	pos	NO
35	Cyst of bone	0.000754746	Muscloskeletal	0.0827589	0.0560083	0.107128	0.95	median	qi	pos	NO
61	Atrophic gastritis	0.00142957	Gastrointestinal	0.0828047	0.0656265	0.100437	0.95	median	qi	pos	NO
16	Genetic neuromuscular disease	0.00138804	Genetic	0.083069	0.0648375	0.103355	0.95	median	qi	pos	NO
100	Pre-excitation syndrome [Anomalous atrioventricular excitation]	0.000346419	Cardiovascular	0.0834224	0.0317264	0.125776	0.95	median	qi	pos	NO
16	Bacterial infections	0.0549465	Infections	0.0834375	0.0803292	0.0865584	0.95	median	qi	pos	NO
101	Atrial premature depolarization [Supraventricular premature beats]	0.0010013	Cardiovascular	0.0835566	0.0650016	0.104059	0.95	median	qi	pos	NO
102	Cerebral aneurysm	0.00130419	Cardiovascular	0.0840617	0.062708	0.103277	0.95	median	qi	pos	NO
36	Deforming dorsopathies	0.0137679	Muscloskeletal	0.0841641	0.0791185	0.089166	0.95	median	qi	pos	NO
103	Hypertensive heart disease	0.00194502	Cardiovascular	0.0844471	0.0705199	0.0997525	0.95	median	qi	pos	NO
62	Chronic cholecystitis	0.00278602	Gastrointestinal	0.0846728	0.0708852	0.100185	0.95	median	qi	pos	NO
45	Chorioretinal scars	0.000619063	Sense organs	0.0847425	0.054478	0.115639	0.95	median	qi	pos	NO
17	Clostridium difficile	0.00253864	Infections	0.0848525	0.0700102	0.0990208	0.95	median	qi	pos	NO
17	Ehler's Danlos syndrome	0.000216939	Genetic	0.0850167	0.0525172	0.118687	0.95	median	qi	pos	NO
63	Acute cholecystitis	0.00282391	Gastrointestinal	0.0850833	0.071128	0.0975742	0.95	median	qi	pos	NO
64	Intestinal infection due to C. difficile	0.00253864	Gastrointestinal	0.0851128	0.070007	0.0991694	0.95	median	qi	pos	NO
65	Impaction of intestine	0.00149101	Gastrointestinal	0.085577	0.0648748	0.105353	0.95	median	qi	pos	NO
104	Varicose veins of lower extremities	0.0179652	Cardiovascular	0.0855911	0.0807852	0.090557	0.95	median	qi	pos	NO
66	Other disorders of liver	0.0123328	Gastrointestinal	0.0858761	0.0787697	0.0921583	0.95	median	qi	pos	NO
28	Bacterial pneumonia	0.00382465	Respiratory	0.0858766	0.074468	0.096156	0.95	median	qi	pos	NO
29	Acute respiratory distress syndrome [ARDS]*	0.000706573	Respiratory	0.086064	0.0569121	0.112199	0.95	median	qi	pos	NO
18	Coronavirus	0.00854747	Infections	0.0860647	0.05078	0.120891	0.95	median	qi	pos	NO
30	Laryngeal spasm	0.000266711	Respiratory	0.0862759	0.0397975	0.13154	0.95	median	qi	pos	NO
52	Extrapyramidal and movement disorders	0.0187317	Neurological	0.0863805	0.0821026	0.0907307	0.95	median	qi	pos	NO
37	Hemarthrosis	0.000461879	Muscloskeletal	0.0863966	0.0537057	0.120291	0.95	median	qi	pos	NO
5	Hidradenitis suppurativa	0.000362471	Dermatological	0.086655	0.0606768	0.115415	0.95	median	qi	pos	NO
38	Chondrocalcinosis	0.00126857	Muscloskeletal	0.0867827	0.0709212	0.104122	0.95	median	qi	pos	NO
126	Benign neoplasm of the thyroid	0.000557509	Neoplasms	0.0869644	0.0605727	0.11322	0.95	median	qi	pos	NO
19	Clostridium	0.00261884	Infections	0.0869717	0.0734718	0.100029	0.95	median	qi	pos	NO
39	Dislocation of elbow	0.000252903	Muscloskeletal	0.0870761	0.034308	0.140241	0.95	median	qi	pos	NO
105	Ventricular premature depolarization*	0.00357391	Cardiovascular	0.0872793	0.0770876	0.0984089	0.95	median	qi	pos	NO
20	Enterovirus	0.000545698	Infections	0.0876078	0.054567	0.117504	0.95	median	qi	pos	NO
40	Spondylolisthesis	0.0058696	Muscloskeletal	0.0876195	0.0804775	0.0949993	0.95	median	qi	pos	NO
21	Klebsiella	0.00262755	Infections	0.087925	0.0734494	0.101742	0.95	median	qi	pos	NO
46	Corneal edema	0.000469725	Sense organs	0.0879362	0.0519053	0.121433	0.95	median	qi	pos	NO
106	Venous insufficiency	0.0217033	Cardiovascular	0.0883783	0.0838081	0.0932206	0.95	median	qi	pos	NO
36	Disorders of mineral metabolism and mineral deficiencies	0.053713	Endocrine/Metab	0.0885344	0.0853528	0.0918819	0.95	median	qi	pos	NO
41	Myositis	0.000750547	Muscloskeletal	0.0885462	0.0602881	0.114888	0.95	median	qi	pos	NO
69	Postmenopausal bleeding	0.0265916	Genitourinary	0.0886099	0.081697	0.0955766	0.95	median	qi	pos	NO
67	Gastrointestinal inflammation	0.11285	Gastrointestinal	0.0886127	0.0866524	0.0906595	0.95	median	qi	pos	NO
42	Other arthropathies	0.0592175	Muscloskeletal	0.0887607	0.0861577	0.0912832	0.95	median	qi	pos	NO
23	Immune thrombocytopenic purpura [ITP]	0.00125851	Blood/Immune	0.088865	0.0679978	0.110784	0.95	median	qi	pos	NO
70	Recurrent and persistent hematuria*	0.0018191	Genitourinary	0.0888938	0.0707074	0.107067	0.95	median	qi	pos	NO
68	Loss of teeth and edentulism	0.000300623	Gastrointestinal	0.0889504	0.0423949	0.136488	0.95	median	qi	pos	NO
107	Heart valve replaced	0.00580773	Cardiovascular	0.0890548	0.0815612	0.0968467	0.95	median	qi	pos	NO
69	Intestinal or peritoneal adhesions	0.0159245	Gastrointestinal	0.089055	0.0831623	0.0947814	0.95	median	qi	pos	NO
108	Varicose veins	0.0208924	Cardiovascular	0.0891006	0.0844255	0.0938992	0.95	median	qi	pos	NO
47	Epiphora	0.00366036	Sense organs	0.0891327	0.0789909	0.0989582	0.95	median	qi	pos	NO
70	Other disorders of the intestines	0.0182941	Gastrointestinal	0.089378	0.0834409	0.0947025	0.95	median	qi	pos	NO
53	Hemiplegia and hemiparesis	0.0069072	Neurological	0.0899766	0.0815034	0.0980771	0.95	median	qi	pos	NO
127	Malignant neoplasm of the liver	0.000985155	Neoplasms	0.0900187	0.0702	0.111186	0.95	median	qi	pos	NO
71	Intussusception	0.000547387	Gastrointestinal	0.090045	0.063354	0.115083	0.95	median	qi	pos	NO
109	Cerebrovascular insufficiency	0.000406088	Cardiovascular	0.0901039	0.0633542	0.118166	0.95	median	qi	pos	NO
72	Gastric ulcer	0.0123741	Gastrointestinal	0.0901118	0.0840934	0.0966028	0.95	median	qi	pos	NO
54	Abnormality of gait and mobility	0.0258416	Neurological	0.0902109	0.0860322	0.0944189	0.95	median	qi	pos	NO
128	Benign neoplasm of other or unspecified sites	0.000476061	Neoplasms	0.0904745	0.0567144	0.122429	0.95	median	qi	pos	NO
48	Meniere's disease	0.00214743	Sense organs	0.0905181	0.0749208	0.103499	0.95	median	qi	pos	NO
73	Intestinal fistula	0.00267682	Gastrointestinal	0.0906063	0.0775208	0.1036	0.95	median	qi	pos	NO
6	Scar conditions and fibrosis of skin	0.00497774	Dermatological	0.0906279	0.0803427	0.101507	0.95	median	qi	pos	NO
55	Cerebral palsy and other paralytic syndromes	0.00809435	Neurological	0.0907044	0.0830743	0.0985972	0.95	median	qi	pos	NO
74	Fecal incontinence and encopresis	0.00911062	Gastrointestinal	0.0907056	0.083404	0.0977681	0.95	median	qi	pos	NO
56	Epilepsy, recurrent seizures, convulsions	0.0125962	Neurological	0.0907425	0.0839111	0.0978322	0.95	median	qi	pos	NO
57	Other CNS infection	0.000828086	Neurological	0.0907801	0.0646462	0.114559	0.95	median	qi	pos	NO
43	Diffuse diseases of connective tissue	0.00457957	Muscloskeletal	0.0908594	0.0806824	0.100121	0.95	median	qi	pos	NO
110	Pulmonary hypertension	0.00462316	Cardiovascular	0.0913611	0.0817798	0.100546	0.95	median	qi	pos	NO
31	Diseases of vocal cords and larynx, not elsewhere classified	0.00423551	Respiratory	0.0914611	0.07956	0.103639	0.95	median	qi	pos	NO
71	Abnormality of urination	0.0711799	Genitourinary	0.0920247	0.0896598	0.0944421	0.95	median	qi	pos	NO
129	Benign neoplasm of stomach	0.0217221	Neoplasms	0.092255	0.0874804	0.0967672	0.95	median	qi	pos	NO
58	Infective meningitis	0.000549974	Neurological	0.0924493	0.0548982	0.130286	0.95	median	qi	pos	NO
22	Hepatovirus	0.00154377	Infections	0.0924618	0.0730541	0.113314	0.95	median	qi	pos	NO
7	Acanthosis nigricans	0.000306513	Dermatological	0.0925193	0.0482968	0.1327	0.95	median	qi	pos	NO
49	Disorders of the retina	0.0403498	Sense organs	0.0925854	0.0895623	0.0956551	0.95	median	qi	pos	NO
24	Diseases of spleen	0.00405366	Blood/Immune	0.092772	0.0806163	0.104352	0.95	median	qi	pos	NO
44	Spinal stenosis	0.0172451	Muscloskeletal	0.0928947	0.088244	0.0978596	0.95	median	qi	pos	NO
37	Diabetes mellitus	0.0612369	Endocrine/Metab	0.0930809	0.0904133	0.0956268	0.95	median	qi	pos	YES
38	Cachexia	0.000499524	Endocrine/Metab	0.0932536	0.0546967	0.131085	0.95	median	qi	pos	NO
75	Viral hepatitits	0.00155378	Gastrointestinal	0.0932722	0.0733413	0.11459	0.95	median	qi	pos	NO
130	Hemangioma and lymphangioma	0.00461864	Neoplasms	0.0933355	0.0818977	0.104426	0.95	median	qi	pos	NO
111	Tachycardia	0.0124359	Cardiovascular	0.0933977	0.0864929	0.0999565	0.95	median	qi	pos	NO
25	Primary thrombophilia	0.000927688	Blood/Immune	0.0934574	0.0589486	0.13235	0.95	median	qi	pos	NO
131	Benign neoplasm of the pituitary gland and craniopharyngeal duct	0.000945861	Neoplasms	0.0934652	0.064633	0.11884	0.95	median	qi	pos	NO
76	Gastritis	0.0738086	Gastrointestinal	0.0935077	0.0909171	0.0961359	0.95	median	qi	pos	NO
112	Pulmonary heart disease	0.00563524	Cardiovascular	0.0936202	0.0853614	0.10306	0.95	median	qi	pos	NO
45	Hypermobility syndrome	0.000563413	Muscloskeletal	0.0937358	0.0760081	0.111421	0.95	median	qi	pos	NO
39	Hashimoto thyroiditis [Chronic lymphocytic thyroiditis]	0.000691066	Endocrine/Metab	0.0937587	0.0676262	0.118368	0.95	median	qi	pos	NO
77	Gastrointestinal hemorrhage	0.0565212	Gastrointestinal	0.0939635	0.090765	0.0974949	0.95	median	qi	pos	NO
18	Hereditary hemolytic anemias	0.000358303	Genetic	0.0941883	0.050248	0.138245	0.95	median	qi	pos	NO
78	Nonspecific abnormal results of function study of liver	0.0184088	Gastrointestinal	0.0942455	0.0883623	0.099966	0.95	median	qi	pos	NO
79	Celiac disease	0.00404389	Gastrointestinal	0.0944794	0.0819902	0.10665	0.95	median	qi	pos	NO
46	Dislocation of foot and ankle	0.000362354	Muscloskeletal	0.0948128	0.0500814	0.13412	0.95	median	qi	pos	NO
80	Chronic vascular insufficiency of intestine	0.000296539	Gastrointestinal	0.094836	0.0539342	0.135162	0.95	median	qi	pos	NO
81	Cholecystitis	0.0073981	Gastrointestinal	0.0948615	0.0849924	0.103204	0.95	median	qi	pos	NO
113	Peripheral vascular disease	0.0163802	Cardiovascular	0.0953349	0.0905189	0.100369	0.95	median	qi	pos	NO
114	Peripheral vascular disease NOS [includes PAD]	0.0103822	Cardiovascular	0.095369	0.0902806	0.100858	0.95	median	qi	pos	NO
10	Visual hallucinations	0.00132558	Mental	0.0955444	0.0749325	0.115639	0.95	median	qi	pos	NO
32	Viral pneumonia	0.00652734	Respiratory	0.0957688	0.0785261	0.113208	0.95	median	qi	pos	NO
115	Ischemic cardiomyopathy*	0.00155846	Cardiovascular	0.0958402	0.0827617	0.108677	0.95	median	qi	pos	NO
59	Essential tremor*	0.00234762	Neurological	0.0958561	0.0854106	0.10731	0.95	median	qi	pos	NO
116	Other disorders of the circulatory system	0.00193403	Cardiovascular	0.0959619	0.0797092	0.111898	0.95	median	qi	pos	NO
8	Pressure ulcer	0.00939221	Dermatological	0.0959779	0.0883766	0.103289	0.95	median	qi	pos	NO
82	Gastroesophageal laceration-hemorrhage syndrome [Mallory-Weiss tear]	0.000714902	Gastrointestinal	0.0961179	0.0703525	0.123965	0.95	median	qi	pos	NO
50	Vertical strabismus	0.000218932	Sense organs	0.0961609	0.0443387	0.150793	0.95	median	qi	pos	NO
72	Chronic cystitis	0.00271708	Genitourinary	0.0964306	0.0838105	0.110275	0.95	median	qi	pos	NO
83	Primary biliary cirrhosis*	0.000597222	Gastrointestinal	0.0964831	0.0739785	0.11978	0.95	median	qi	pos	NO
51	Perichondritis and chondritis of pinna	0.00145793	Sense organs	0.0966207	0.0814921	0.111904	0.95	median	qi	pos	NO
60	Bell's palsy	0.00267116	Neurological	0.0968552	0.0824168	0.112228	0.95	median	qi	pos	NO
84	Constipation	0.0587096	Gastrointestinal	0.0971978	0.0944183	0.0999387	0.95	median	qi	pos	NO
23	Staphylococcus	0.0113166	Infections	0.097213	0.090644	0.103405	0.95	median	qi	pos	NO
33	Respiratory arrest	0.000626958	Respiratory	0.0972737	0.0709065	0.126924	0.95	median	qi	pos	NO
117	Arteriovenous malformation	0.000625112	Cardiovascular	0.0973377	0.0617695	0.130265	0.95	median	qi	pos	NO
73	Abnormal results of function study of kidney	0.000995683	Genitourinary	0.0974227	0.0749351	0.118179	0.95	median	qi	pos	NO
52	Presbyopia	0.000282624	Sense organs	0.0975873	0.0532903	0.142728	0.95	median	qi	pos	NO
40	Type 2 diabetes	0.0607746	Endocrine/Metab	0.0976213	0.0948149	0.0999593	0.95	median	qi	pos	NO
34	Bronchiectasis	0.0103151	Respiratory	0.0978122	0.0919898	0.103435	0.95	median	qi	pos	NO
118	Stricture of artery [Arterial stenosis]	0.00287812	Cardiovascular	0.0979248	0.0874733	0.107412	0.95	median	qi	pos	NO
74	Stricture and atresia of vagina	0.000757534	Genitourinary	0.0980823	0.0575895	0.138445	0.95	median	qi	pos	NO
35	Pulmonary edema	0.00223217	Respiratory	0.0987442	0.0855364	0.112617	0.95	median	qi	pos	NO
119	Premature depolarization [Premature beats]	0.0060652	Cardiovascular	0.0987748	0.0899999	0.107317	0.95	median	qi	pos	NO
132	Hemangioma	0.00444453	Neoplasms	0.0989204	0.0867582	0.109041	0.95	median	qi	pos	NO
120	Atherosclerosis of the extremities	0.000649277	Cardiovascular	0.0989537	0.0808705	0.117265	0.95	median	qi	pos	NO
85	Acute hepatitis	0.000688043	Gastrointestinal	0.0991086	0.0668108	0.129951	0.95	median	qi	pos	NO
19	Hereditary hemorrhagic telangiectasia	0.000208991	Genetic	0.0993612	0.053705	0.145068	0.95	median	qi	pos	NO
61	Convulsions	0.00729633	Neurological	0.0996573	0.0906546	0.108939	0.95	median	qi	pos	NO
26	Microcytic anemia	0.0382885	Blood/Immune	0.0997303	0.0959531	0.103341	0.95	median	qi	pos	NO
27	Iron deficiency anemia	0.038299	Blood/Immune	0.0997577	0.0959577	0.103515	0.95	median	qi	pos	NO
86	Cholesterolosis of gallbladder	0.00139994	Gastrointestinal	0.0998051	0.0805386	0.118259	0.95	median	qi	pos	NO
75	Chronic nephritic syndrome	0.0021263	Genitourinary	0.0998753	0.0856231	0.114189	0.95	median	qi	pos	NO
24	Sars-CoV-2*	0.0084161	Infections	0.100278	0.0592805	0.137424	0.95	median	qi	pos	NO
76	Diffuse membranous glomerulonephritis	0.000214951	Genitourinary	0.100385	0.0435428	0.151205	0.95	median	qi	pos	NO
11	Restlessness and agitation*	0.00231211	Mental	0.100578	0.0855261	0.115134	0.95	median	qi	pos	NO
47	Other disorders of bone	0.02919	Muscloskeletal	0.100588	0.0973861	0.103474	0.95	median	qi	pos	NO
36	Asphyxia and hypoxemia	0.001692	Respiratory	0.101106	0.0826717	0.121076	0.95	median	qi	pos	NO
41	Fluid overload	0.00595543	Endocrine/Metab	0.101258	0.0921139	0.110933	0.95	median	qi	pos	NO
28	Autoimmune disease	0.0470594	Blood/Immune	0.101292	0.097906	0.104891	0.95	median	qi	pos	NO
12	Cannabis abuse or dependance	0.00059318	Mental	0.1013	0.0782229	0.124485	0.95	median	qi	pos	NO
53	Aphakia	0.000386162	Sense organs	0.101404	0.0635592	0.137998	0.95	median	qi	pos	NO
62	Cerebral palsy	0.000258791	Neurological	0.101478	0.0580823	0.141324	0.95	median	qi	pos	NO
87	Hematemesis	0.00528323	Gastrointestinal	0.101495	0.0907386	0.11125	0.95	median	qi	pos	NO
29	Deficiency anemias	0.0417645	Blood/Immune	0.101619	0.0981253	0.105152	0.95	median	qi	pos	NO
63	Migraine	0.0141116	Neurological	0.101636	0.0965417	0.106575	0.95	median	qi	pos	NO
25	Poliovirus	0.00036239	Infections	0.101728	0.0647829	0.138346	0.95	median	qi	pos	NO
9	Neutrophilic and Eosinophilic dermatoses	0.000619517	Dermatological	0.101902	0.074044	0.128205	0.95	median	qi	pos	NO
121	Atherosclerosis of aorta	0.00041205	Cardiovascular	0.101962	0.0768881	0.127585	0.95	median	qi	pos	NO
88	Aphagia and dysphagia	0.0273578	Gastrointestinal	0.102224	0.0978316	0.106877	0.95	median	qi	pos	NO
77	Glomerular diseases	0.00586796	Genitourinary	0.102292	0.0947041	0.111303	0.95	median	qi	pos	NO
42	Iron deficiency	0.0399313	Endocrine/Metab	0.102378	0.0986265	0.10615	0.95	median	qi	pos	NO
43	Mineral deficiencies	0.0399564	Endocrine/Metab	0.102509	0.09897	0.106201	0.95	median	qi	pos	NO
48	Articular cartilage disorder	0.00124878	Muscloskeletal	0.10273	0.0839265	0.122312	0.95	median	qi	pos	NO
89	Cellulitis and abscess of mouth	0.000621163	Gastrointestinal	0.102747	0.0656631	0.141902	0.95	median	qi	pos	NO
49	Osteonecrosis	0.00142633	Muscloskeletal	0.103183	0.0824186	0.124957	0.95	median	qi	pos	NO
133	Malignant neoplasm of external female genital organs and cervix	0.00235719	Neoplasms	0.103312	0.0760643	0.129454	0.95	median	qi	pos	NO
54	Corneal ulcer	0.000475758	Sense organs	0.103342	0.0652985	0.139984	0.95	median	qi	pos	NO
90	Intestinal malabsorption	0.00519909	Gastrointestinal	0.103368	0.0918528	0.114337	0.95	median	qi	pos	NO
50	Wegener's granulomatosis	0.000276678	Muscloskeletal	0.103448	0.0525872	0.150723	0.95	median	qi	pos	NO
134	Benign neoplasm of the oral cavity	0.00194321	Neoplasms	0.103779	0.0831739	0.123044	0.95	median	qi	pos	NO
91	Biliary cirrhosis	0.000694807	Gastrointestinal	0.103828	0.079099	0.128407	0.95	median	qi	pos	NO
122	Aneurysm of carotid artery	0.00036821	Cardiovascular	0.104006	0.0612384	0.148035	0.95	median	qi	pos	NO
64	Facial nerve disorders and weakness	0.00315509	Neurological	0.104083	0.0906579	0.119357	0.95	median	qi	pos	NO
44	Disorders of lipoprotein metabolism and other lipidemias	0.00285082	Endocrine/Metab	0.104163	0.0895611	0.117668	0.95	median	qi	pos	NO
65	Horner's syndrome*	0.000292612	Neurological	0.104198	0.052552	0.152925	0.95	median	qi	pos	NO
51	Sicca syndrome [Sjogren syndrome]	0.00193818	Muscloskeletal	0.104445	0.0921228	0.115215	0.95	median	qi	pos	NO
52	Osteolysis*	0.000258733	Muscloskeletal	0.104553	0.0590431	0.150086	0.95	median	qi	pos	NO
37	Hemorrhage from respiratory passages	0.0159765	Respiratory	0.105037	0.099965	0.110367	0.95	median	qi	pos	NO
38	Stridor	0.000425983	Respiratory	0.105101	0.065289	0.139675	0.95	median	qi	pos	NO
92	Other diseases of stomach and duodenum	0.010958	Gastrointestinal	0.105372	0.0981942	0.113156	0.95	median	qi	pos	NO
53	Rheumatoid arthritis	0.0138251	Muscloskeletal	0.105477	0.0996097	0.111078	0.95	median	qi	pos	YES
123	Hypertrophic obstructive cardiomyopathy	0.000555326	Cardiovascular	0.105621	0.0742083	0.137231	0.95	median	qi	pos	NO
39	Epistaxis	0.010191	Respiratory	0.105852	0.0999641	0.112363	0.95	median	qi	pos	NO
135	Benign neoplasm of vocal cord or larynx	0.000523707	Neoplasms	0.105889	0.0679272	0.142282	0.95	median	qi	pos	NO
54	Disorder of patella	0.0258113	Muscloskeletal	0.106245	0.101172	0.110896	0.95	median	qi	pos	NO
55	Visual disturbances	0.0166351	Sense organs	0.106252	0.100822	0.111869	0.95	median	qi	pos	NO
78	Cyst or abscess of Bartholin's gland	0.0016443	Genitourinary	0.106276	0.0853053	0.127192	0.95	median	qi	pos	NO
136	Malignant neoplasm of the pharynx	0.000226878	Neoplasms	0.106465	0.0623879	0.153116	0.95	median	qi	pos	NO
79	Oligomenorrhea	0.00166522	Genitourinary	0.10669	0.0958814	0.117865	0.95	median	qi	pos	NO
56	Bilateral hearing loss	0.00304318	Sense organs	0.106729	0.0941358	0.117686	0.95	median	qi	pos	NO
124	Mitral valve stenosis	0.000563379	Cardiovascular	0.106732	0.0803356	0.135268	0.95	median	qi	pos	NO
125	Primary pulmonary hypertension	0.00113881	Cardiovascular	0.106877	0.0884701	0.12687	0.95	median	qi	pos	NO
55	Disorder of ligament	0.00146456	Muscloskeletal	0.107454	0.0892315	0.127192	0.95	median	qi	pos	NO
80	Urinary incontinence and enuresis	0.0257952	Genitourinary	0.107461	0.10348	0.111375	0.95	median	qi	pos	NO
56	Other acquired musculoskeletal deformity	0.000412294	Muscloskeletal	0.10758	0.0660203	0.147862	0.95	median	qi	pos	NO
45	Disorders of magnesium metabolism	0.00563644	Endocrine/Metab	0.107806	0.0962526	0.118744	0.95	median	qi	pos	NO
57	Other non-inflammatory spondylopathy	0.047483	Muscloskeletal	0.107811	0.104764	0.111101	0.95	median	qi	pos	NO
66	Meningitis	0.000829295	Neurological	0.107814	0.0804129	0.137646	0.95	median	qi	pos	NO
57	Hearing impairment	0.0361046	Sense organs	0.107895	0.105035	0.110789	0.95	median	qi	pos	NO
81	Disorders of penis	0.0219278	Genitourinary	0.108044	0.0998017	0.116582	0.95	median	qi	pos	NO
58	Osteoarthritis of more than one site	0.0221084	Muscloskeletal	0.108136	0.104148	0.11229	0.95	median	qi	pos	NO
93	Abnormal findings on diagnostic imaging of the digestive tract	0.0113989	Gastrointestinal	0.108172	0.101676	0.114853	0.95	median	qi	pos	NO
58	Disorders of optic nerve and visual pathways	0.0023725	Sense organs	0.108608	0.0931873	0.123802	0.95	median	qi	pos	NO
137	Benign neoplasm of other connective and soft tissue	0.00127214	Neoplasms	0.108704	0.0849633	0.135616	0.95	median	qi	pos	NO
10	Scarring hair loss*	0.000216965	Dermatological	0.108706	0.0676889	0.150658	0.95	median	qi	pos	NO
59	Derangement of meniscus	0.0236318	Muscloskeletal	0.108746	0.103613	0.114042	0.95	median	qi	pos	NO
59	Other disorders of the eyelids	0.00715046	Sense organs	0.108825	0.100914	0.1175	0.95	median	qi	pos	NO
40	Acute respiratory failure	0.000951429	Respiratory	0.108905	0.0899694	0.127287	0.95	median	qi	pos	NO
41	Hypersensitivity pneumonitis	0.000485659	Respiratory	0.109305	0.076543	0.141762	0.95	median	qi	pos	NO
30	Eosinophilia	0.000424003	Blood/Immune	0.109444	0.0671111	0.151866	0.95	median	qi	pos	NO
46	Cushing's syndrome	0.000234875	Endocrine/Metab	0.109448	0.0614901	0.157554	0.95	median	qi	pos	NO
67	Other diseases of spinal cord	0.00631001	Neurological	0.109529	0.0990805	0.119549	0.95	median	qi	pos	NO
13	Hallucinations	0.00300651	Mental	0.110046	0.0972348	0.125039	0.95	median	qi	pos	NO
68	Cauda equina syndrome	0.000869875	Neurological	0.110165	0.077585	0.140243	0.95	median	qi	pos	NO
82	Disorders and findings from impaired renal function	0.0013006	Genitourinary	0.110295	0.0896029	0.129659	0.95	median	qi	pos	NO
42	Respiratory failure	0.00661414	Respiratory	0.11036	0.102567	0.117195	0.95	median	qi	pos	NO
11	Chronic ulcer of skin	0.0147671	Dermatological	0.110594	0.104942	0.116169	0.95	median	qi	pos	NO
60	Lupus	0.00103201	Muscloskeletal	0.110722	0.0902215	0.129534	0.95	median	qi	pos	NO
69	Toxic polyneuropathy	0.000744354	Neurological	0.111848	0.0715296	0.14539	0.95	median	qi	pos	NO
138	Malignant neoplasm of the oropharynx	0.000824118	Neoplasms	0.111886	0.0904058	0.13368	0.95	median	qi	pos	NO
70	Carpal tunnel syndrome	0.0205247	Neurological	0.112211	0.106868	0.11721	0.95	median	qi	pos	NO
47	Anorexia	0.00554753	Endocrine/Metab	0.11247	0.10216	0.12229	0.95	median	qi	pos	NO
83	Urinary tract infection [UTI]	0.0607952	Genitourinary	0.112533	0.109767	0.115237	0.95	median	qi	pos	NO
48	Hyperkalemia [Hyperpotassemia]	0.00754643	Endocrine/Metab	0.112679	0.104339	0.121022	0.95	median	qi	pos	NO
71	Difficulty walking	0.00220381	Neurological	0.112708	0.0981436	0.126754	0.95	median	qi	pos	NO
26	Staphylococcus aureus	0.00787735	Infections	0.112741	0.104049	0.121634	0.95	median	qi	pos	NO
12	Keratoderma	0.000212982	Dermatological	0.112846	0.058791	0.165326	0.95	median	qi	pos	NO
14	Alcohol abuse and dependence	0.0163414	Mental	0.112872	0.108056	0.117432	0.95	median	qi	pos	NO
72	Benign intracranial hypertension	0.000246822	Neurological	0.113076	0.0557931	0.166008	0.95	median	qi	pos	NO
73	Cerebral cysts	0.000585244	Neurological	0.113201	0.0719889	0.150711	0.95	median	qi	pos	NO
94	Oral leukoplakia	0.000894068	Gastrointestinal	0.113208	0.0859258	0.137749	0.95	median	qi	pos	NO
95	Ventral hernia	0.0076462	Gastrointestinal	0.113212	0.105001	0.122309	0.95	median	qi	pos	NO
15	Cannabis use disorders	0.000619075	Mental	0.113562	0.0943449	0.131435	0.95	median	qi	pos	NO
96	Hepatic failure	0.00262785	Gastrointestinal	0.113583	0.0992606	0.127587	0.95	median	qi	pos	NO
13	Bullous disorders	0.000878058	Dermatological	0.113763	0.0912145	0.135379	0.95	median	qi	pos	NO
60	Optic neuropathy	0.000752871	Sense organs	0.114082	0.083739	0.143747	0.95	median	qi	pos	NO
16	Alcohol use disorders	0.0227105	Mental	0.114171	0.110033	0.118575	0.95	median	qi	pos	NO
74	Disorders of facial and cranial nerves	0.00715585	Neurological	0.114201	0.104956	0.122672	0.95	median	qi	pos	NO
17	Current tobacco use and nicotine dependence	0.0446704	Mental	0.114227	0.111026	0.117901	0.95	median	qi	pos	NO
14	Vascular disorders of the skin	0.000461813	Dermatological	0.114242	0.0713178	0.155378	0.95	median	qi	pos	NO
49	Thyroiditis	0.000970607	Endocrine/Metab	0.11457	0.0943342	0.133492	0.95	median	qi	pos	NO
84	Amenorrhea	0.00150798	Genitourinary	0.114671	0.10435	0.126401	0.95	median	qi	pos	NO
[truncated: 774 more rows]

## Sheet: Fig3bc
endpoint	iteration	time	V1	eligable	n	freq	phecode	phecode_string	category_num	category	sex	icd10_only	phecode_num	Age+Sex	Age+Sex+MedicalHistory	id	delta	pos	highlight
[truncated: 23,640 more rows]

[truncated: 10 more sheets: Fig3d, Fig3e, Fig4a, Fig4b, Fig4c, Fig4d, Fig4e, Fig4fg, Fig5ab, Fig5c]
